# Supplementary material for: A metastasis map of human cancer cell lines
Source: Nature. 2020 Dec 9;588(7837):331–6. doi: 10.1038/s41586-020-2969-2 (PMC8439149; doi:10.1038/s41586-020-2969-2)
Supplement: Supplementary file 4 — Basal-like breast cancer cell line and barcode information. [file 41586_2020_2969_MOESM4_ESM.xlsx]

## Sheet: pooling scheme
Cell line name	Pool	Fluorescence	Barcode ID	Barcode seq (5'flank_barcode_3'flank)
MDAMB231	pilot (pi)	GFP	BC01	CGTGTAAAGTTAACCTCGAGGGaaccaaaacgctgcagctggcctacgCGATATCAAGCTTATCGATAATCAA
HCC1954	pilot (pi)	GFP	BC02	CGTGTAAAGTTAACCTCGAGGGaggaaattacaccgacgcggggactgCGATATCAAGCTTATCGATAATCAA
BT549	pilot (pi)	GFP	BC03	CGTGTAAAGTTAACCTCGAGGGagtcgctgcgggttcaatcctggatgCGATATCAAGCTTATCGATAATCAA
CAL851	pilot (pi)	GFP	BC04	CGTGTAAAGTTAACCTCGAGGGcatgcagccagacgccctaaggtcatCGATATCAAGCTTATCGATAATCAA
MDAMB231	pilot (pi)	mCherry	BC05	CGTGTAAAGTTAACCTCGAGGGccgacgcgagggttgttctgtgatgaCGATATCAAGCTTATCGATAATCAA
HCC1954	pilot (pi)	mCherry	BC06	CGTGTAAAGTTAACCTCGAGGGgtccgaagacgtctcgcctgcatcaaCGATATCAAGCTTATCGATAATCAA
BT549	pilot (pi)	mCherry	BC07	CGTGTAAAGTTAACCTCGAGGGgtgtgacagaaattcctgcaggcggcCGATATCAAGCTTATCGATAATCAA
CAL851	pilot (pi)	mCherry	BC08	CGTGTAAAGTTAACCTCGAGGGttcggccgctcgaaccacgtaagtcaCGATATCAAGCTTATCGATAATCAA
BT549	group 1 (g1)	GFP	BC03	CGTGTAAAGTTAACCTCGAGGGagtcgctgcgggttcaatcctggatgCGATATCAAGCTTATCGATAATCAA
HDQP1	group 1 (g1)	GFP	BC06	CGTGTAAAGTTAACCTCGAGGGgtccgaagacgtctcgcctgcatcaaCGATATCAAGCTTATCGATAATCAA
JIMT1	group 1 (g1)	GFP	BC08	CGTGTAAAGTTAACCTCGAGGGttcggccgctcgaaccacgtaagtcaCGATATCAAGCTTATCGATAATCAA
MDAMB157	group 1 (g1)	GFP	BC09	CGTGTAAAGTTAACCTCGAGGGacagctttcgacgggtccaagcagccCGATATCAAGCTTATCGATAATCAA
MDAMB436	group 1 (g1)	GFP	BC10	CGTGTAAAGTTAACCTCGAGGGacgtccggcccctcacaagcacattcCGATATCAAGCTTATCGATAATCAA
HCC1806	group 1 (g1)	GFP	BC11	CGTGTAAAGTTAACCTCGAGGGataagcggcgctcggtagactgcggtCGATATCAAGCTTATCGATAATCAA
HMC18	group 1 (g1)	GFP	BC12	CGTGTAAAGTTAACCTCGAGGGcctgggcattcgtgtgtccaccccttCGATATCAAGCTTATCGATAATCAA
MDAMB468	group 1 (g1)	GFP	BC13	CGTGTAAAGTTAACCTCGAGGGcgccgaggttgaagcacggttggaacCGATATCAAGCTTATCGATAATCAA
DU4475	group 1 (g1)	GFP	BC14	CGTGTAAAGTTAACCTCGAGGGctggcgggcaatacctgcgagtaacgCGATATCAAGCTTATCGATAATCAA
CAL851	group 2 (g2)	GFP	BC04	CGTGTAAAGTTAACCTCGAGGGcatgcagccagacgccctaaggtcatCGATATCAAGCTTATCGATAATCAA
HCC1143	group 2 (g2)	GFP	BC05	CGTGTAAAGTTAACCTCGAGGGccgacgcgagggttgttctgtgatgaCGATATCAAGCTTATCGATAATCAA
HCC70	group 2 (g2)	GFP	BC07	CGTGTAAAGTTAACCTCGAGGGgtgtgacagaaattcctgcaggcggcCGATATCAAGCTTATCGATAATCAA
HCC1395	group 2 (g2)	GFP	BC15	CGTGTAAAGTTAACCTCGAGGGagacttgtccagccgcggcgtagatcCGATATCAAGCTTATCGATAATCAA
HCC1187	group 2 (g2)	GFP	BC16	CGTGTAAAGTTAACCTCGAGGGcaatcaggtagacgggacgcgtgacgCGATATCAAGCTTATCGATAATCAA
HCC38	group 2 (g2)	GFP	BC17	CGTGTAAAGTTAACCTCGAGGGcaggcacctcgtagcagtgctttgccCGATATCAAGCTTATCGATAATCAA
HCC1569	group 2 (g2)	GFP	BC18	CGTGTAAAGTTAACCTCGAGGGccccactgtgcccgttcaccagtactCGATATCAAGCTTATCGATAATCAA
HCC1937	group 2 (g2)	GFP	BC19	CGTGTAAAGTTAACCTCGAGGGccgcctgccagagctaaggtcggttaCGATATCAAGCTTATCGATAATCAA
BT20	group 2 (g2)	GFP	BC20	CGTGTAAAGTTAACCTCGAGGGcggccctcggtatcctcagatgtccaCGATATCAAGCTTATCGATAATCAA
HCC1599	group 2 (g2)	GFP	BC21	CGTGTAAAGTTAACCTCGAGGGcgtagcagcaagcgcctagccagtctCGATATCAAGCTTATCGATAATCAA

## Sheet: breast cell line anno
cell.line	pathology	histology	hist.subtype	gender	age	ethnicity	site.of.finding	original.source	characteristics	growth.medium	grade	TNM	derivation length (months)	mutRate	doubling (hrs)
MDAMB231	metastasis	carcinoma	NS	female	51	caucasian	pleura	ATCC	Adherent	RPMI-1640 + 10% FBS	3			166.146	73.5
JIMT1	metastasis	carcinoma	ductal_carcinoma	female	62		pleura	DSMZ	epithelial-like cells growing in monolayers	90% Dulbecco's MEM +10% h.i. FBS	3	2B		158.027	43
HCC1187	primary	carcinoma	ductal_carcinoma	female	41	caucasian		ATCC	Epithelial; mixed adherent and suspension	RPMI-1640+10% FBS	3	2A		82.862	NA
HCC1806	primary	carcinoma	ductal_carcinoma	female	60	african_american		NIBRI			2	2B	10	134.931	38
MDAMB157	metastasis	carcinoma	ductal_carcinoma	female	44	african_american	pleura	ATCC	Adherent	RPMI+10%FBS				136.815	50
BT20	primary	carcinoma	ductal_carcinoma	female	74	caucasian		NIBRI			2			114.14	NA
HMC18	metastasis	carcinoma	NS	female	35	asian	pleura	HSSRB	Adherent	RPMI 1640 +10%FBS				204.833	40
HCC1954	primary	carcinoma	ductal_carcinoma	female	61	east_indian			Adherent	RPMI 1640 + 10%FBS	3	2A	4	198.165	48
HCC70	primary	carcinoma	ductal_carcinoma	female	49	african_american		NIBRI			3	3A	44	131.44	100
MDAMB436	metastasis	carcinoma	NS	female	43	caucasian	pleura	ATCC	Adherent	RPMI-1640 + 10% FBS				151.821	70
HCC1395	primary	carcinoma	ductal_carcinoma	female	43	caucasian		ATCC	ADHERENT EPITHELIAL	RPMI-10% FBS	3	1	14	131.152	176
MDAMB468	metastasis	carcinoma	NS	female	51	african_american	pleura	ATCC	adherent epithelial	DMEM+10% FBS				188.253	50
HCC1569	primary	carcinoma	metaplastic_carcinoma	female	70	african_american			mixed	RPMI1640+10%FBS	3	4	19	486.867	NA
HCC1599	primary	carcinoma	ductal_carcinoma	female	44	caucasian		ATCC	suspension, multicell aggregates	RPMI-1640+10% FBS	3	3A	10	78.5867	NA
DU4475	metastasis	carcinoma	ductal_carcinoma	female	62	caucasian	skin	ATCC	suspension, multicell aggregates	RPMI-1640 + 10% FBS				107.287	80
HDQP1	primary	carcinoma	ductal_carcinoma	female	50	caucasian		DSMZ	adherent monolayers	DMEM+10% FBS				148.696	NA
HCC38	primary	carcinoma	ductal_carcinoma	female	50	caucasian		ATCC	adherent, single cells and loosely attached clusters	RPMI-1640 + 10% FBS	3	2B	32	96.7598	49
HCC1937	primary	carcinoma	ductal_carcinoma	female	24	caucasian		ATCC	adherent; line grows as large epithelial cells with tendency to float at high cell densitites	RPMI-1640+10% FBS	3	2B	11.5	82.859	80
BT549	primary	carcinoma	ductal_carcinoma	female	72	caucasian		ATCC	Adherent	RPMI + 10 % FBS				100.468	80
CAL851	primary	carcinoma	NS	female	35			DSMZ		DMEM+10% FBS				176.843	160
HCC1143	primary	carcinoma	ductal_carcinoma	female	52	caucasian		ATCC	Adherent	RPMI+10%FBS	3	2A	29	113.652	64
