# Supplementary material for: A metastasis map of human cancer cell lines
Source: Nature. 2020 Dec 9;588(7837):331–6. doi: 10.1038/s41586-020-2969-2 (PMC8439149; doi:10.1038/s41586-020-2969-2)
Supplement: Supplementary file 5 — Metastatic potential of basal-like breast cancer. [file 41586_2020_2969_MOESM5_ESM.xlsx]

## Sheet: metp.brain
	CI.05	CI.95	mean	penetrance
BT20_BREAST	1.20409	1.63187	1.47403	1
BT549_BREAST	0	0	0	0
CAL851_BREAST1	0	0	0	0
DU4475_BREAST	0	0	0	0
HCC1143_BREAST	0	0	0	0
HCC1187_BREAST	0.933364	1.24968	1.11211	1
HCC1395_BREAST	0	0.216592	0.0847684	0.166667
HCC1569_BREAST	0	0	0	0
HCC1599_BREAST	0	0	0	0
HCC1806_BREAST	2.69417	4.78295	4.33247	0.714286
HCC1937_BREAST	0	0.811975	0.45158	0.166667
HCC1954_BREAST	3.92382	4.2642	4.12339	1
HCC38_BREAST	0	2.10977	1.63934	0.166667
HCC70_BREAST	0.742209	2.34884	1.90922	0.833333
HDQP1_BREAST	0	1.6754	1.26274	0.285714
HMC18_BREAST	0	1.0947	0.682342	0.142857
JIMT1_BREAST	3.68303	4.19228	3.98501	1
MDAMB157_BREAST	0	0	0	0
MDAMB231_BREAST	2.86331	3.62926	3.38927	1
MDAMB436_BREAST	0	0	0	0
MDAMB468_BREAST	0	1.54261	1.09361	0.285714

## Sheet: metp.lung
	CI.05	CI.95	mean	penetrance
BT20_BREAST	0	0.489222	0.22915	0.142857
BT549_BREAST	0	0	0	0
CAL851_BREAST1	0	0	0	0
DU4475_BREAST	0	1.20554	0.930757	0.4
HCC1143_BREAST	0	0	0	0
HCC1187_BREAST	3.25808	3.68039	3.50893	1
HCC1395_BREAST	0	0.190138	0.0730224	0.142857
HCC1569_BREAST	0	0	0	0
HCC1599_BREAST	1.08253	1.74066	1.51825	0.714286
HCC1806_BREAST	0.751195	1.5377	1.26463	0.8
HCC1937_BREAST	0	0	0	0
HCC1954_BREAST	0.308887	0.889929	0.661631	0.666667
HCC38_BREAST	0	0	0	0
HCC70_BREAST	0.550557	1.09598	0.898227	0.571429
HDQP1_BREAST	0	0.094895	0.0339882	0.2
HMC18_BREAST	1.67117	1.98738	1.86618	1
JIMT1_BREAST	1.5517	2.02481	1.84818	1
MDAMB157_BREAST	0	0.158589	0.059532	0.2
MDAMB231_BREAST	3.30144	3.55955	3.44512	1
MDAMB436_BREAST	0	0.63597	0.323928	0.2
MDAMB468_BREAST	0.525067	1.30488	1.0631	0.6

## Sheet: metp.liver
	CI.05	CI.95	mean	penetrance
BT20_BREAST	0	2.56921	2.26935	0.285714
BT549_BREAST	0	0	0	0
CAL851_BREAST1	0	0	0	0
DU4475_BREAST	0	0	0	0
HCC1143_BREAST	0	0	0	0
HCC1187_BREAST	5.76669	6.0882	5.93273	1
HCC1395_BREAST	2.75937	3.10835	2.97057	0.857143
HCC1569_BREAST	1.67304	2.72001	2.4563	0.428571
HCC1599_BREAST	0	0	0	0
HCC1806_BREAST	4.17196	4.48765	4.35255	1
HCC1937_BREAST	0	0	0	0
HCC1954_BREAST	1.43528	2.36753	2.09203	0.5
HCC38_BREAST	0	0	0	0
HCC70_BREAST	3.93842	4.02614	3.98309	1
HDQP1_BREAST	0	0	0	0
HMC18_BREAST	3.65527	4.14965	3.96902	1
JIMT1_BREAST	3.64104	3.93788	3.81281	1
MDAMB157_BREAST	0	1.64056	1.18287	0.142857
MDAMB231_BREAST	4.59507	4.87334	4.75456	1
MDAMB436_BREAST	2.94859	3.40695	3.23062	0.714286
MDAMB468_BREAST	2.34737	3.06705	2.75578	1

## Sheet: metp.kidney
	CI.05	CI.95	mean	penetrance
BT20_BREAST	0	0.745731	0.51643	0.333333
BT549_BREAST	0	0	0	0
CAL851_BREAST1	0	0	0	0
DU4475_BREAST	0	0	0	0
HCC1143_BREAST	0	0	0	0
HCC1187_BREAST	1.52288	1.9887	1.81546	1
HCC1395_BREAST	0	0	0	0
HCC1569_BREAST	0	0	0	0
HCC1599_BREAST	0	0	0	0
HCC1806_BREAST	0.646835	1.8389	1.46134	0.75
HCC1937_BREAST	0	0	0	0
HCC1954_BREAST	0	0.073018	0.0257278	0.25
HCC38_BREAST	0	0	0	0
HCC70_BREAST	0	0	0	0
HDQP1_BREAST	0	0	0	0
HMC18_BREAST	0	0.695832	0.365738	0.25
JIMT1_BREAST	1.76996	2.3751	2.16593	1
MDAMB157_BREAST	0	1.51766	1.22962	0.25
MDAMB231_BREAST	2.19556	3.02753	2.69696	1
MDAMB436_BREAST	0	0	0	0
MDAMB468_BREAST	0	0	0	0

## Sheet: metp.bone
	CI.05	CI.95	mean	penetrance
BT20_BREAST	0.0417392	1.1412	0.809992	0.6
BT549_BREAST	0	0	0	0
CAL851_BREAST1	0	0	0	0
DU4475_BREAST	0	2.94872	2.47257	0.125
HCC1143_BREAST	0	0	0	0
HCC1187_BREAST	1.51476	3.32028	2.88141	1
HCC1395_BREAST	0	0.487297	0.227983	0.2
HCC1569_BREAST	0	0	0	0
HCC1599_BREAST	1.04308	2.32452	2.00075	0.6
HCC1806_BREAST	0.977933	3.57631	3.18085	0.5
HCC1937_BREAST	0	0	0	0
HCC1954_BREAST	0.398355	0.749855	0.603193	1
HCC38_BREAST	0	0	0	0
HCC70_BREAST	0	1.4258	1.00116	0.4
HDQP1_BREAST	0	0	0	0
HMC18_BREAST	0.935279	2.9736	2.59709	0.375
JIMT1_BREAST	3.14529	3.59364	3.41008	0.875
MDAMB157_BREAST	0	0	0	0
MDAMB231_BREAST	2.91965	3.53553	3.33308	1
MDAMB436_BREAST	0	0	0	0
MDAMB468_BREAST	0.377576	1.25085	0.97302	0.375
