# Supplementary material for: A metastasis map of human cancer cell lines
Source: Nature. 2020 Dec 9;588(7837):331–6. doi: 10.1038/s41586-020-2969-2 (PMC8439149; doi:10.1038/s41586-020-2969-2)
Supplement: Supplementary file 6 — MetMap cell line, pooling scheme, and updated annotation. [file 41586_2020_2969_MOESM6_ESM.xlsx]

## Sheet: metmap500.anno
CCLE_name	in_metmap125	in_metmap500	depmap_id	name	site_of_origin	corrected_site_of_origin	site_of_origin_detail	corrected_site_of_origin_detail	primary_with_met	primary_met_3category	tissue	cancer_type	cancer_subtype	gender	age	age_bin	ethnicity	inferred_ethnicity
SNU869_BILIARY_TRACT	TRUE	TRUE	ACH-000182	SNU869	primary	primary	NA	NA	1	primary_with_met	BILIARY_TRACT	bile duct cancer	cholangiocarcinoma, extrahepatic	NA	NA	NA	asian	asian
SNU245_BILIARY_TRACT	FALSE	TRUE	ACH-000268	SNU245	primary	primary	NA	NA	0	primary	BILIARY_TRACT	bile duct cancer	cholangiocarcinoma, extrahepatic	NA	NA	NA	asian	asian
SNU1196_BILIARY_TRACT	FALSE	TRUE	ACH-000461	SNU1196	primary	primary	NA	NA	0	primary	BILIARY_TRACT	bile duct cancer	cholangiocarcinoma, extrahepatic	NA	NA	NA	asian	asian
SNU1079_BILIARY_TRACT	FALSE	TRUE	ACH-000209	SNU1079	primary	primary	NA	NA	0	primary	BILIARY_TRACT	bile duct cancer	cholangiocarcinoma, intrahepatic	male	NA	NA	asian	asian
HUH28_BILIARY_TRACT	FALSE	TRUE	ACH-000808	HUH28	primary	primary	NA	NA	0	primary	BILIARY_TRACT	bile duct cancer	cholangiocarcinoma, intrahepatic	female	37	(30,40]	asian	asian
HUCCT1_BILIARY_TRACT	FALSE	TRUE	ACH-000976	HUCCT1	primary	metastasis	NA	ascites	0	metastasis	BILIARY_TRACT	bile duct cancer	cholangiocarcinoma, intrahepatic	male	56	(50,60]	asian	asian
SNU308_BILIARY_TRACT	FALSE	TRUE	ACH-000141	SNU308	primary	primary	NA	NA	0	primary	BILIARY_TRACT	bile duct cancer	gallbladder adenocarcinoma	NA	NA	NA	asian	asian
KMBC2_URINARY_TRACT	FALSE	TRUE	ACH-000862	KMBC2	primary	primary	NA	NA	0	primary	URINARY_TRACT	bladder cancer	carcinoma	NA	NA	NA	asian	asian
5637_URINARY_TRACT	TRUE	TRUE	ACH-000905	5637	primary	primary	NA	NA	0	primary	URINARY_TRACT	bladder cancer	carcinoma	male	68	(60,70]	caucasian	asian
SCABER_URINARY_TRACT	TRUE	TRUE	ACH-000839	SCABER	primary	primary	NA	NA	1	primary_with_met	URINARY_TRACT	bladder cancer	squamous cell carcinoma	male	58	(50,60]	african_american	african_american
253J_URINARY_TRACT	FALSE	TRUE	ACH-000011	253J	primary	metastasis	NA	retroperitoneal lymph node	0	metastasis	URINARY_TRACT	bladder cancer	transitional cell carcinoma	male	53	(50,60]	caucasian	caucasian
T24_URINARY_TRACT	TRUE	TRUE	ACH-000018	T24	primary	primary	NA	NA	0	primary	URINARY_TRACT	bladder cancer	transitional cell carcinoma	female	81	(80,90]	caucasian	caucasian
253JBV_URINARY_TRACT	FALSE	TRUE	ACH-000026	253JBV	primary	metastasis	NA	retroperitoneal lymph node	0	metastasis	URINARY_TRACT	bladder cancer	transitional cell carcinoma	male	53	(50,60]	caucasian	caucasian
CAL29_URINARY_TRACT	TRUE	TRUE	ACH-000142	CAL29	primary	primary	NA	NA	1	primary_with_met	URINARY_TRACT	bladder cancer	transitional cell carcinoma	female	80	(70,80]	NA	caucasian
SW780_URINARY_TRACT	FALSE	TRUE	ACH-000384	SW780	primary	primary	NA	NA	1	primary_with_met	URINARY_TRACT	bladder cancer	transitional cell carcinoma	female	80	(70,80]	caucasian	caucasian
J82_URINARY_TRACT	TRUE	TRUE	ACH-000396	J82	primary	primary	NA	NA	0	primary	URINARY_TRACT	bladder cancer	transitional cell carcinoma	male	58	(50,60]	caucasian	caucasian
RT112_URINARY_TRACT	FALSE	TRUE	ACH-000473	RT112	primary	primary	NA	NA	0	primary	URINARY_TRACT	bladder cancer	transitional cell carcinoma	female	NA	NA	NA	caucasian
KU1919_URINARY_TRACT	FALSE	TRUE	ACH-000486	KU1919	primary	primary	NA	NA	1	primary_with_met	URINARY_TRACT	bladder cancer	transitional cell carcinoma	male	76	(70,80]	asian	asian
VMCUB1_URINARY_TRACT	FALSE	TRUE	ACH-000545	VMCUB1	primary	primary	NA	NA	0	primary	URINARY_TRACT	bladder cancer	transitional cell carcinoma	male	NA	NA	NA	caucasian
SW1710_URINARY_TRACT	FALSE	TRUE	ACH-000566	SW1710	primary	primary	NA	NA	0	primary	URINARY_TRACT	bladder cancer	transitional cell carcinoma	female	84	(80,90]	caucasian	caucasian
BC3C_URINARY_TRACT	FALSE	TRUE	ACH-000593	BC3C	primary	primary	NA	NA	0	primary	URINARY_TRACT	bladder cancer	transitional cell carcinoma	female	82	(80,90]	caucasian	caucasian
TCCSUP_URINARY_TRACT	FALSE	TRUE	ACH-000720	TCCSUP	primary	primary	NA	NA	1	primary_with_met	URINARY_TRACT	bladder cancer	transitional cell carcinoma	female	67	(60,70]	NA	caucasian
HT1376_URINARY_TRACT	FALSE	TRUE	ACH-000724	HT1376	primary	primary	NA	NA	0	primary	URINARY_TRACT	bladder cancer	transitional cell carcinoma	female	58	(50,60]	caucasian	caucasian
UBLC1_URINARY_TRACT	TRUE	TRUE	ACH-000741	UBLC1	primary	primary	NA	NA	0	primary	URINARY_TRACT	bladder cancer	transitional cell carcinoma	female	84	(80,90]	NA	african_american
JMSU1_URINARY_TRACT	FALSE	TRUE	ACH-000753	JMSU1	primary	metastasis	NA	ascites	0	metastasis	URINARY_TRACT	bladder cancer	transitional cell carcinoma	male	75	(70,80]	asian	asian
UMUC1_URINARY_TRACT	FALSE	TRUE	ACH-000834	UMUC1	primary	metastasis	NA	lymph node	0	metastasis	URINARY_TRACT	bladder cancer	transitional cell carcinoma	male	26	(20,30]	african_american	african_american
647V_URINARY_TRACT	TRUE	TRUE	ACH-000896	647V	primary	primary	NA	NA	0	primary	URINARY_TRACT	bladder cancer	transitional cell carcinoma	male	59	(50,60]	NA	caucasian
639V_URINARY_TRACT	FALSE	TRUE	ACH-000973	639V	primary	primary	NA	NA	0	primary	URINARY_TRACT	bladder cancer	transitional cell carcinoma	male	69	(60,70]	caucasian	caucasian
RT4_URINARY_TRACT	FALSE	TRUE	ACH-000242	RT4	primary	primary	NA	NA	0	primary	URINARY_TRACT	bladder cancer	transitional cell carcinoma, papillary	male	63	(60,70]	caucasian	caucasian
BFTC905_URINARY_TRACT	FALSE	TRUE	ACH-000802	BFTC905	primary	primary	NA	NA	0	primary	URINARY_TRACT	bladder cancer	transitional cell carcinoma, papillary	female	51	(50,60]	asian	asian
SW1353_BONE	FALSE	TRUE	ACH-000418	SW1353	primary	primary	NA	NA	0	primary	BONE	bone cancer	chondrosarcoma	female	72	(70,80]	caucasian	caucasian
CAL78_BONE	TRUE	TRUE	ACH-000516	CAL78	primary	primary	NA	NA	0	primary	BONE	bone cancer	chondrosarcoma, dedifferentiated	male	76	(70,80]	NA	caucasian
A673_BONE	TRUE	TRUE	ACH-000052	A673	primary	primary	NA	NA	0	primary	BONE	bone cancer	Ewings sarcoma	female	15	(10,20]	NA	caucasian
SKES1_BONE	FALSE	TRUE	ACH-000087	SKES1	primary	primary	NA	NA	0	primary	BONE	bone cancer	Ewings sarcoma	male	18	(10,20]	caucasian	caucasian
CADOES1_BONE	FALSE	TRUE	ACH-000210	CADOES1	metastasis	metastasis	pleura	pleural effusion	0	metastasis	BONE	bone cancer	Ewings sarcoma	female	19	(10,20]	asian	asian
EWS502_BONE	FALSE	TRUE	ACH-000279	EWS502	NA	primary	NA	NA	0	primary	BONE	bone cancer	Ewings sarcoma	NA	NA	NA	NA	caucasian
MHHES1_BONE	TRUE	TRUE	ACH-000391	MHHES1	metastasis	metastasis	ascites	ascites	0	metastasis	BONE	bone cancer	Ewings sarcoma	male	12	(10,20]	turkish	caucasian
SKNEP1_BONE	FALSE	TRUE	ACH-001192	SKNEP1	metastasis	metastasis	pleura	pleural effusion	0	metastasis	BONE	bone cancer	Ewings sarcoma	female	25	(20,30]	caucasian	na
G292CLONEA141B1_BONE	TRUE	TRUE	ACH-000082	G292CLONEA141B1	primary	primary	NA	NA	0	primary	BONE	bone cancer	osteosarcoma	female	9	(0,10]	caucasian	caucasian
MG63_BONE	FALSE	TRUE	ACH-000359	MG63	primary	primary	NA	NA	0	primary	BONE	bone cancer	osteosarcoma	male	14	(10,20]	caucasian	caucasian
U2OS_BONE	TRUE	TRUE	ACH-000364	U2OS	primary	primary	NA	NA	1	primary_with_met	BONE	bone cancer	osteosarcoma	female	15	(10,20]	caucasian	caucasian
HOS_BONE	FALSE	TRUE	ACH-000613	HOS	primary	primary	NA	NA	1	primary_with_met	BONE	bone cancer	osteosarcoma	female	13	(10,20]	caucasian	caucasian
SJSA1_BONE	FALSE	TRUE	ACH-000748	SJSA1	primary	primary	NA	NA	0	primary	BONE	bone cancer	osteosarcoma, multipotential	male	19	(10,20]	african_american	african_american
SW1088_CENTRAL_NERVOUS_SYSTEM	FALSE	TRUE	ACH-000437	SW1088	primary	primary	NA	NA	0	primary	CENTRAL_NERVOUS_SYSTEM	brain cancer	astrocytoma	male	72	(70,80]	caucasian	caucasian
TM31_CENTRAL_NERVOUS_SYSTEM	FALSE	TRUE	ACH-000592	TM31	primary	primary	NA	NA	0	primary	CENTRAL_NERVOUS_SYSTEM	brain cancer	astrocytoma	female	42	(40,50]	asian	asian
KNS42_CENTRAL_NERVOUS_SYSTEM	FALSE	TRUE	ACH-000622	KNS42	primary	primary	NA	NA	0	primary	CENTRAL_NERVOUS_SYSTEM	brain cancer	astrocytoma	male	16	(10,20]	asian	asian
BECKER_CENTRAL_NERVOUS_SYSTEM	FALSE	TRUE	ACH-001016	BECKER	primary	primary	NA	NA	0	primary	CENTRAL_NERVOUS_SYSTEM	brain cancer	astrocytoma	male	57	(50,60]	NA	caucasian
GOS3_CENTRAL_NERVOUS_SYSTEM	FALSE	TRUE	ACH-000027	GOS3	primary	primary	NA	NA	0	primary	CENTRAL_NERVOUS_SYSTEM	brain cancer	glioblastoma	male	55	(50,60]	NA	caucasian
U118MG_CENTRAL_NERVOUS_SYSTEM	FALSE	TRUE	ACH-000040	U118MG	primary	primary	NA	NA	0	primary	CENTRAL_NERVOUS_SYSTEM	brain cancer	glioblastoma	female	47	(40,50]	NA	caucasian
GAMG_CENTRAL_NERVOUS_SYSTEM	TRUE	TRUE	ACH-000098	GAMG	primary	primary	NA	NA	0	primary	CENTRAL_NERVOUS_SYSTEM	brain cancer	glioblastoma	female	42	(40,50]	NA	caucasian
GMS10_CENTRAL_NERVOUS_SYSTEM	FALSE	TRUE	ACH-000102	GMS10	primary	primary	NA	NA	0	primary	CENTRAL_NERVOUS_SYSTEM	brain cancer	glioblastoma	male	49	(40,50]	NA	caucasian
8MGBA_CENTRAL_NERVOUS_SYSTEM	FALSE	TRUE	ACH-000137	8MGBA	primary	primary	NA	NA	0	primary	CENTRAL_NERVOUS_SYSTEM	brain cancer	glioblastoma	female	54	(50,60]	african_american	caucasian
U251MG_CENTRAL_NERVOUS_SYSTEM	TRUE	TRUE	ACH-000232	U251MG	primary	primary	NA	NA	0	primary	CENTRAL_NERVOUS_SYSTEM	brain cancer	glioblastoma	male	75	(70,80]	NA	caucasian
DKMG_CENTRAL_NERVOUS_SYSTEM	FALSE	TRUE	ACH-000244	DKMG	primary	primary	NA	NA	0	primary	CENTRAL_NERVOUS_SYSTEM	brain cancer	glioblastoma	female	67	(60,70]	NA	caucasian
SNU466_CENTRAL_NERVOUS_SYSTEM	FALSE	TRUE	ACH-000289	SNU466	primary	primary	NA	NA	0	primary	CENTRAL_NERVOUS_SYSTEM	brain cancer	glioblastoma	male	61	(60,70]	asian	asian
42MGBA_CENTRAL_NERVOUS_SYSTEM	FALSE	TRUE	ACH-000323	42MGBA	primary	primary	NA	NA	0	primary	CENTRAL_NERVOUS_SYSTEM	brain cancer	glioblastoma	male	63	(60,70]	NA	caucasian
CCFSTTG1_CENTRAL_NERVOUS_SYSTEM	FALSE	TRUE	ACH-000329	CCFSTTG1	primary	primary	NA	NA	0	primary	CENTRAL_NERVOUS_SYSTEM	brain cancer	glioblastoma	female	68	(60,70]	caucasian	caucasian
SNU1105_CENTRAL_NERVOUS_SYSTEM	FALSE	TRUE	ACH-000368	SNU1105	primary	primary	NA	NA	0	primary	CENTRAL_NERVOUS_SYSTEM	brain cancer	glioblastoma	male	61	(60,70]	asian	asian
SF295_CENTRAL_NERVOUS_SYSTEM	TRUE	TRUE	ACH-000376	SF295	primary	primary	NA	NA	0	primary	CENTRAL_NERVOUS_SYSTEM	brain cancer	glioblastoma	female	67	(60,70]	NA	caucasian
KNS60_CENTRAL_NERVOUS_SYSTEM	FALSE	TRUE	ACH-000445	KNS60	primary	primary	NA	NA	0	primary	CENTRAL_NERVOUS_SYSTEM	brain cancer	glioblastoma	male	55	(50,60]	asian	asian
YH13_CENTRAL_NERVOUS_SYSTEM	TRUE	TRUE	ACH-000469	YH13	primary	primary	NA	NA	0	primary	CENTRAL_NERVOUS_SYSTEM	brain cancer	glioblastoma	male	40	(30,40]	asian	asian
KNS81_CENTRAL_NERVOUS_SYSTEM	FALSE	TRUE	ACH-000479	KNS81	primary	primary	NA	NA	0	primary	CENTRAL_NERVOUS_SYSTEM	brain cancer	glioblastoma	male	65	(60,70]	asian	asian
A172_CENTRAL_NERVOUS_SYSTEM	FALSE	TRUE	ACH-000558	A172	primary	primary	NA	NA	0	primary	CENTRAL_NERVOUS_SYSTEM	brain cancer	glioblastoma	male	53	(50,60]	NA	caucasian
YKG1_CENTRAL_NERVOUS_SYSTEM	TRUE	TRUE	ACH-000570	YKG1	primary	primary	NA	NA	0	primary	CENTRAL_NERVOUS_SYSTEM	brain cancer	glioblastoma	female	53	(50,60]	asian	asian
T98G_CENTRAL_NERVOUS_SYSTEM	TRUE	TRUE	ACH-000571	T98G	primary	primary	NA	NA	0	primary	CENTRAL_NERVOUS_SYSTEM	brain cancer	glioblastoma	male	61	(60,70]	caucasian	caucasian
LN229_CENTRAL_NERVOUS_SYSTEM	TRUE	TRUE	ACH-000595	LN229	primary	primary	NA	NA	0	primary	CENTRAL_NERVOUS_SYSTEM	brain cancer	glioblastoma	female	60	(50,60]	caucasian	caucasian
SF126_CENTRAL_NERVOUS_SYSTEM	FALSE	TRUE	ACH-000609	SF126	primary	primary	NA	NA	0	primary	CENTRAL_NERVOUS_SYSTEM	brain cancer	glioblastoma	female	50	(40,50]	NA	caucasian
GB1_CENTRAL_NERVOUS_SYSTEM	TRUE	TRUE	ACH-000738	GB1	primary	primary	NA	NA	0	primary	CENTRAL_NERVOUS_SYSTEM	brain cancer	glioblastoma	male	35	(30,40]	asian	asian
LN18_CENTRAL_NERVOUS_SYSTEM	FALSE	TRUE	ACH-000819	LN18	primary	primary	NA	NA	0	primary	CENTRAL_NERVOUS_SYSTEM	brain cancer	glioblastoma	male	65	(60,70]	caucasian	caucasian
DBTRG05MG_CENTRAL_NERVOUS_SYSTEM	FALSE	TRUE	ACH-000863	DBTRG05MG	primary	primary	NA	NA	0	primary	CENTRAL_NERVOUS_SYSTEM	brain cancer	glioblastoma	female	59	(50,60]	caucasian	caucasian
KALS1_CENTRAL_NERVOUS_SYSTEM	TRUE	TRUE	ACH-000231	KALS1	primary	primary	NA	NA	0	primary	CENTRAL_NERVOUS_SYSTEM	brain cancer	glioma	female	74	(70,80]	asian	asian
H4_CENTRAL_NERVOUS_SYSTEM	FALSE	TRUE	ACH-000389	H4	primary	primary	NA	NA	0	primary	CENTRAL_NERVOUS_SYSTEM	brain cancer	glioma	male	37	(30,40]	caucasian	caucasian
SNB75_CENTRAL_NERVOUS_SYSTEM	FALSE	TRUE	ACH-000504	SNB75	primary	primary	NA	NA	0	primary	CENTRAL_NERVOUS_SYSTEM	brain cancer	glioma	female	75	(70,80]	NA	caucasian
SF539_CENTRAL_NERVOUS_SYSTEM	FALSE	TRUE	ACH-000273	SF539	primary	primary	NA	NA	0	primary	CENTRAL_NERVOUS_SYSTEM	brain cancer	gliosarcoma	female	34	(30,40]	caucasian	caucasian
GI1_CENTRAL_NERVOUS_SYSTEM	TRUE	TRUE	ACH-000756	GI1	primary	primary	NA	NA	0	primary	CENTRAL_NERVOUS_SYSTEM	brain cancer	gliosarcoma	male	61	(60,70]	asian	asian
DAOY_CENTRAL_NERVOUS_SYSTEM	FALSE	TRUE	ACH-000211	DAOY	primary	primary	NA	NA	0	primary	CENTRAL_NERVOUS_SYSTEM	brain cancer	medulloblastoma	male	4	(0,10]	caucasian	caucasian
ONS76_CENTRAL_NERVOUS_SYSTEM	FALSE	TRUE	ACH-000776	ONS76	primary	primary	NA	NA	0	primary	CENTRAL_NERVOUS_SYSTEM	brain cancer	medulloblastoma	female	2	(0,10]	asian	asian
SNU738_CENTRAL_NERVOUS_SYSTEM	FALSE	TRUE	ACH-000807	SNU738	primary	primary	NA	NA	0	primary	CENTRAL_NERVOUS_SYSTEM	brain cancer	oligodendroglioma	male	40	(30,40]	asian	asian
EFM192A_BREAST	FALSE	TRUE	ACH-000117	EFM192A	metastasis	metastasis	pleura	pleural effusion	0	metastasis	BREAST	breast cancer	adenocarcinoma, ERpos_HER2pos	female	46	(40,50]	caucasian	caucasian
CAL120_BREAST	FALSE	TRUE	ACH-000212	CAL120	metastasis	metastasis	pleura	pleural effusion	0	metastasis	BREAST	breast cancer	carcinoma, ERneg_HER2neg	female	43	(40,50]	NA	caucasian
MDAMB436_BREAST	FALSE	TRUE	ACH-000573	MDAMB436	metastasis	metastasis	pleura	pleural effusion	0	metastasis	BREAST	breast cancer	carcinoma, ERneg_HER2neg	female	43	(40,50]	caucasian	caucasian
HMC18_BREAST	TRUE	TRUE	ACH-000721	HMC18	primary	metastasis	NA	pleural effusion	0	metastasis	BREAST	breast cancer	carcinoma, ERneg_HER2neg	female	35	(30,40]	asian	asian
MDAMB231_BREAST	FALSE	TRUE	ACH-000768	MDAMB231	metastasis	metastasis	pleura	pleural effusion	0	metastasis	BREAST	breast cancer	carcinoma, ERneg_HER2neg	female	51	(50,60]	caucasian	caucasian
MDAMB468_BREAST	FALSE	TRUE	ACH-000849	MDAMB468	metastasis	metastasis	pleura	pleural effusion	0	metastasis	BREAST	breast cancer	carcinoma, ERneg_HER2neg	female	51	(50,60]	african_american	african_american
CAL51_BREAST	FALSE	TRUE	ACH-000856	CAL51	metastasis	metastasis	pleura	pleural effusion	0	metastasis	BREAST	breast cancer	carcinoma, ERneg_HER2neg	female	45	(40,50]	NA	caucasian
MCF7_BREAST	FALSE	TRUE	ACH-000019	MCF7	metastasis	metastasis	pleura	pleural effusion	0	metastasis	BREAST	breast cancer	carcinoma, ERpos_HER2neg	female	69	(60,70]	caucasian	caucasian
KPL1_BREAST	FALSE	TRUE	ACH-000028	KPL1	metastasis	metastasis	pleura	pleural effusion	0	metastasis	BREAST	breast cancer	carcinoma, ERpos_HER2neg	female	50	(40,50]	asian	caucasian
HCC1428_BREAST	FALSE	TRUE	ACH-000352	HCC1428	metastasis	metastasis	pleura	pleural effusion	0	metastasis	BREAST	breast cancer	carcinoma, ERpos_HER2neg	female	49	(40,50]	caucasian	caucasian
CAMA1_BREAST	FALSE	TRUE	ACH-000783	CAMA1	metastasis	metastasis	pleura	pleural effusion	0	metastasis	BREAST	breast cancer	carcinoma, ERpos_HER2neg	female	51	(50,60]	caucasian	caucasian
HCC1937_BREAST	FALSE	TRUE	ACH-000223	HCC1937	primary	primary	NA	NA	0	primary	BREAST	breast cancer	ductal carcinoma, ERneg_HER2neg	female	24	(20,30]	caucasian	caucasian
HCC38_BREAST	FALSE	TRUE	ACH-000276	HCC38	primary	primary	NA	NA	1	primary_with_met	BREAST	breast cancer	ductal carcinoma, ERneg_HER2neg	female	50	(40,50]	caucasian	caucasian
BT549_BREAST	FALSE	TRUE	ACH-000288	BT549	primary	primary	NA	NA	0	primary	BREAST	breast cancer	ductal carcinoma, ERneg_HER2neg	female	72	(70,80]	caucasian	caucasian
HCC1143_BREAST	FALSE	TRUE	ACH-000374	HCC1143	primary	primary	NA	NA	0	primary	BREAST	breast cancer	ductal carcinoma, ERneg_HER2neg	female	52	(50,60]	caucasian	caucasian
HCC1806_BREAST	TRUE	TRUE	ACH-000624	HCC1806	primary	primary	NA	NA	0	primary	BREAST	breast cancer	ductal carcinoma, ERneg_HER2neg	female	60	(50,60]	african_american	african_american
HDQP1_BREAST	FALSE	TRUE	ACH-000643	HDQP1	primary	primary	NA	NA	1	primary_with_met	BREAST	breast cancer	ductal carcinoma, ERneg_HER2neg	female	50	(40,50]	caucasian	caucasian
HCC1395_BREAST	TRUE	FALSE	ACH-000699	HCC1395	primary	primary	NA	NA	NA	NA	BREAST	breast cancer	ductal carcinoma, ERneg_HER2neg	female	43	(40,50]	NA	na
JIMT1_BREAST	TRUE	TRUE	ACH-000711	JIMT1	metastasis	metastasis	pleura	pleural effusion	0	metastasis	BREAST	breast cancer	ductal carcinoma, ERneg_HER2pos	female	62	(60,70]	NA	caucasian
HCC1954_BREAST	TRUE	FALSE	ACH-000859	HCC1954	primary	primary	NA	NA	NA	NA	BREAST	breast cancer	ductal carcinoma, ERneg_HER2pos	female	61	(60,70]	NA	na
ZR751_BREAST	FALSE	TRUE	ACH-000097	ZR751	metastasis	metastasis	ascites	ascites	0	metastasis	BREAST	breast cancer	ductal carcinoma, ERpos_HER2neg	female	63	(60,70]	caucasian	caucasian
T47D_BREAST	FALSE	TRUE	ACH-000147	T47D	metastasis	metastasis	pleura	pleural effusion	0	metastasis	BREAST	breast cancer	ductal carcinoma, ERpos_HER2neg	female	54	(50,60]	NA	caucasian
MDAMB175VII_BREAST	FALSE	TRUE	ACH-000759	MDAMB175VII	metastasis	metastasis	pleura	pleural effusion	0	metastasis	BREAST	breast cancer	ductal carcinoma, ERpos_HER2neg	female	56	(50,60]	african_american	african_american
HCC1419_BREAST	FALSE	TRUE	ACH-000277	HCC1419	primary	primary	NA	NA	1	primary_with_met	BREAST	breast cancer	ductal carcinoma, ERpos_HER2pos	female	42	(40,50]	caucasian	caucasian
BT474_BREAST	FALSE	TRUE	ACH-000927	BT474	primary	primary	NA	NA	0	primary	BREAST	breast cancer	ductal carcinoma, ERpos_HER2pos	female	60	(50,60]	caucasian	caucasian
LS513_LARGE_INTESTINE	FALSE	TRUE	ACH-000007	LS513	primary	primary	NA	NA	0	primary	LARGE_INTESTINE	colorectal cancer	adenocarcinoma	male	63	(60,70]	caucasian	caucasian
LS1034_LARGE_INTESTINE	FALSE	TRUE	ACH-000252	LS1034	primary	primary	NA	NA	0	primary	LARGE_INTESTINE	colorectal cancer	adenocarcinoma	male	54	(50,60]	caucasian	caucasian
OUMS23_LARGE_INTESTINE	FALSE	TRUE	ACH-000296	OUMS23	primary	metastasis	NA	pericardial effusion	0	metastasis	LARGE_INTESTINE	colorectal cancer	adenocarcinoma	male	37	(30,40]	asian	asian
NCIH747_LARGE_INTESTINE	FALSE	TRUE	ACH-000403	NCIH747	metastasis	metastasis	lymph_node	lymph node	0	metastasis	LARGE_INTESTINE	colorectal cancer	adenocarcinoma	male	69	(60,70]	caucasian	caucasian
SW837_LARGE_INTESTINE	TRUE	TRUE	ACH-000421	SW837	primary	primary	NA	NA	0	primary	LARGE_INTESTINE	colorectal cancer	adenocarcinoma	male	53	(50,60]	caucasian	caucasian
HCC56_LARGE_INTESTINE	FALSE	TRUE	ACH-000467	HCC56	primary	primary	NA	NA	0	primary	LARGE_INTESTINE	colorectal cancer	adenocarcinoma	NA	NA	NA	NA	asian
SNU61_LARGE_INTESTINE	FALSE	TRUE	ACH-000532	SNU61	primary	metastasis	NA	liver	0	metastasis	LARGE_INTESTINE	colorectal cancer	adenocarcinoma	male	48	(40,50]	asian	asian
HT29_LARGE_INTESTINE	FALSE	TRUE	ACH-000552	HT29	primary	primary	NA	NA	0	primary	LARGE_INTESTINE	colorectal cancer	adenocarcinoma	female	44	(40,50]	caucasian	caucasian
RCM1_LARGE_INTESTINE	FALSE	TRUE	ACH-000565	RCM1	primary	primary	NA	NA	0	primary	LARGE_INTESTINE	colorectal cancer	adenocarcinoma	female	73	(70,80]	asian	asian
SW620_LARGE_INTESTINE	TRUE	TRUE	ACH-000651	SW620	metastasis	metastasis	lymph_node	lymph node	0	metastasis	LARGE_INTESTINE	colorectal cancer	adenocarcinoma	male	51	(50,60]	caucasian	caucasian
SW948_LARGE_INTESTINE	TRUE	TRUE	ACH-000680	SW948	primary	primary	NA	NA	0	primary	LARGE_INTESTINE	colorectal cancer	adenocarcinoma	female	81	(80,90]	caucasian	caucasian
SW480_LARGE_INTESTINE	TRUE	TRUE	ACH-000842	SW480	primary	primary	NA	NA	1	primary_with_met	LARGE_INTESTINE	colorectal cancer	adenocarcinoma	male	50	(40,50]	caucasian	caucasian
HT55_LARGE_INTESTINE	FALSE	TRUE	ACH-000926	HT55	primary	primary	NA	NA	0	primary	LARGE_INTESTINE	colorectal cancer	adenocarcinoma	NA	NA	NA	NA	caucasian
SNUC5_LARGE_INTESTINE	FALSE	TRUE	ACH-000970	SNUC5	primary	primary	NA	NA	0	primary	LARGE_INTESTINE	colorectal cancer	adenocarcinoma	female	77	(70,80]	asian	asian
SNU81_LARGE_INTESTINE	FALSE	TRUE	ACH-000991	SNU81	primary	primary	NA	NA	0	primary	LARGE_INTESTINE	colorectal cancer	adenocarcinoma	male	53	(50,60]	asian	asian
CL34_LARGE_INTESTINE	FALSE	TRUE	ACH-000895	CL34	primary	primary	NA	NA	0	primary	LARGE_INTESTINE	colorectal cancer	adenocarcinoma, MSI	female	NA	NA	NA	caucasian
RKO_LARGE_INTESTINE	TRUE	TRUE	ACH-000943	RKO	primary	primary	NA	NA	0	primary	LARGE_INTESTINE	colorectal cancer	adenocarcinoma, MSI	NA	NA	NA	NA	african_american
LOVO_LARGE_INTESTINE	FALSE	TRUE	ACH-000950	LOVO	metastasis	metastasis	lymph_node	lymph node	0	metastasis	LARGE_INTESTINE	colorectal cancer	adenocarcinoma, MSI	male	56	(50,60]	caucasian	caucasian
SNU407_LARGE_INTESTINE	TRUE	TRUE	ACH-000955	SNU407	primary	metastasis	NA	buttock	0	metastasis	LARGE_INTESTINE	colorectal cancer	adenocarcinoma, MSI	male	37	(30,40]	asian	asian
LS180_LARGE_INTESTINE	FALSE	TRUE	ACH-000957	LS180	primary	primary	NA	NA	1	primary_with_met	LARGE_INTESTINE	colorectal cancer	adenocarcinoma, MSI	female	58	(50,60]	caucasian	caucasian
SW48_LARGE_INTESTINE	FALSE	TRUE	ACH-000958	SW48	primary	primary	NA	NA	0	primary	LARGE_INTESTINE	colorectal cancer	adenocarcinoma, MSI	female	82	(80,90]	caucasian	caucasian
SNUC4_LARGE_INTESTINE	FALSE	TRUE	ACH-000959	SNUC4	primary	primary	NA	NA	0	primary	LARGE_INTESTINE	colorectal cancer	adenocarcinoma, MSI	male	35	(30,40]	asian	asian
SNUC2A_LARGE_INTESTINE	TRUE	TRUE	ACH-000967	SNUC2A	primary	primary	NA	NA	0	primary	LARGE_INTESTINE	colorectal cancer	adenocarcinoma, MSI	female	43	(40,50]	asian	asian
HCT116_LARGE_INTESTINE	FALSE	TRUE	ACH-000971	HCT116	primary	primary	NA	NA	0	primary	LARGE_INTESTINE	colorectal cancer	adenocarcinoma, MSI	male	48	(40,50]	NA	caucasian
GP2D_LARGE_INTESTINE	FALSE	TRUE	ACH-000982	GP2D	primary	primary	NA	NA	0	primary	LARGE_INTESTINE	colorectal cancer	adenocarcinoma, MSI	female	71	(70,80]	NA	caucasian
LS411N_LARGE_INTESTINE	TRUE	TRUE	ACH-000985	LS411N	primary	primary	NA	NA	0	primary	LARGE_INTESTINE	colorectal cancer	adenocarcinoma, MSI	male	32	(30,40]	caucasian	caucasian
HCT15_LARGE_INTESTINE	FALSE	TRUE	ACH-000997	HCT15	primary	primary	NA	NA	0	primary	LARGE_INTESTINE	colorectal cancer	adenocarcinoma, MSI	male	NA	NA	NA	caucasian
MFE280_ENDOMETRIUM	FALSE	TRUE	ACH-000192	MFE280	primary	primary	NA	NA	0	primary	ENDOMETRIUM	endometrial cancer	adenocarcinoma	female	77	(70,80]	caucasian	caucasian
MFE296_ENDOMETRIUM	FALSE	TRUE	ACH-000879	MFE296	primary	primary	NA	NA	0	primary	ENDOMETRIUM	endometrial cancer	adenocarcinoma	female	68	(60,70]	caucasian	caucasian
JHUEM2_ENDOMETRIUM	FALSE	TRUE	ACH-000909	JHUEM2	primary	primary	NA	NA	0	primary	ENDOMETRIUM	endometrial cancer	adenocarcinoma	female	62	(60,70]	asian	asian
AN3CA_ENDOMETRIUM	TRUE	TRUE	ACH-000940	AN3CA	metastasis	metastasis	lymph_node	lymph node	0	metastasis	ENDOMETRIUM	endometrial cancer	adenocarcinoma	female	55	(50,60]	caucasian	caucasian
HEC1B_ENDOMETRIUM	FALSE	TRUE	ACH-000941	HEC1B	primary	primary	NA	NA	0	primary	ENDOMETRIUM	endometrial cancer	adenocarcinoma	female	71	(70,80]	asian	asian
HEC265_ENDOMETRIUM	FALSE	TRUE	ACH-000946	HEC265	primary	primary	NA	NA	0	primary	ENDOMETRIUM	endometrial cancer	adenocarcinoma	female	59	(50,60]	asian	asian
HEC1A_ENDOMETRIUM	TRUE	TRUE	ACH-000954	HEC1A	primary	primary	NA	NA	0	primary	ENDOMETRIUM	endometrial cancer	adenocarcinoma	female	71	(70,80]	asian	asian
ISHIKAWAHERAKLIO02ER_ENDOMETRIUM	TRUE	TRUE	ACH-000961	ISHIKAWAHERAKLIO02ER	primary	primary	NA	NA	0	primary	ENDOMETRIUM	endometrial cancer	adenocarcinoma	female	39	(30,40]	NA	asian
HEC151_ENDOMETRIUM	FALSE	TRUE	ACH-000972	HEC151	primary	primary	NA	NA	0	primary	ENDOMETRIUM	endometrial cancer	adenocarcinoma	female	NA	NA	asian	asian
SNGM_ENDOMETRIUM	FALSE	TRUE	ACH-000974	SNGM	metastasis	metastasis	lymph_node	lymph node	0	metastasis	ENDOMETRIUM	endometrial cancer	adenocarcinoma	female	52	(50,60]	asian	asian
EN_ENDOMETRIUM	FALSE	TRUE	ACH-000978	EN	primary	primary	NA	NA	0	primary	ENDOMETRIUM	endometrial cancer	adenocarcinoma	female	50	(40,50]	asian	asian
HEC6_ENDOMETRIUM	FALSE	TRUE	ACH-000984	HEC6	primary	primary	NA	NA	0	primary	ENDOMETRIUM	endometrial cancer	adenocarcinoma	female	48	(40,50]	asian	asian
HEC108_ENDOMETRIUM	FALSE	TRUE	ACH-000990	HEC108	primary	primary	NA	NA	0	primary	ENDOMETRIUM	endometrial cancer	adenocarcinoma	female	NA	NA	asian	asian
HEC59_ENDOMETRIUM	FALSE	TRUE	ACH-000994	HEC59	primary	primary	NA	NA	0	primary	ENDOMETRIUM	endometrial cancer	adenocarcinoma	female	NA	NA	asian	asian
HEC251_ENDOMETRIUM	FALSE	TRUE	ACH-000996	HEC251	primary	primary	NA	NA	0	primary	ENDOMETRIUM	endometrial cancer	adenocarcinoma	female	53	(50,60]	asian	asian
RL952_ENDOMETRIUM	FALSE	TRUE	ACH-000965	RL952	primary	primary	NA	NA	0	primary	ENDOMETRIUM	endometrial cancer	adenosquamous carcinoma	female	65	(60,70]	caucasian	caucasian
MFE319_ENDOMETRIUM	FALSE	TRUE	ACH-000988	MFE319	primary	primary	NA	NA	0	primary	ENDOMETRIUM	endometrial cancer	adenosquamous carcinoma	female	81	(80,90]	caucasian	caucasian
TEN_ENDOMETRIUM	FALSE	TRUE	ACH-000397	TEN	primary	primary	NA	NA	0	primary	ENDOMETRIUM	endometrial cancer	clear cell carcinoma	female	74	(70,80]	asian	asian
SNU1077_ENDOMETRIUM	FALSE	TRUE	ACH-000302	SNU1077	primary	primary	NA	NA	0	primary	ENDOMETRIUM	endometrial cancer	malignant mixed mullerian tumor (MMMT)	female	60	(50,60]	asian	asian
SNU685_ENDOMETRIUM	FALSE	TRUE	ACH-000407	SNU685	primary	primary	NA	NA	0	primary	ENDOMETRIUM	endometrial cancer	malignant mixed mullerian tumor (MMMT)	female	70	(60,70]	asian	asian
ESS1_ENDOMETRIUM	FALSE	TRUE	ACH-000913	ESS1	primary	primary	NA	NA	0	primary	ENDOMETRIUM	endometrial cancer	stromal sarcoma	female	76	(70,80]	caucasian	caucasian
OE33_OESOPHAGUS	FALSE	TRUE	ACH-000383	OE33	primary	primary	NA	NA	0	primary	OESOPHAGUS	esophageal cancer	adenocarcinoma	female	73	(70,80]	caucasian	caucasian
OE19_OESOPHAGUS	TRUE	TRUE	ACH-000679	OE19	primary	primary	NA	NA	0	primary	OESOPHAGUS	esophageal cancer	adenocarcinoma	male	72	(70,80]	caucasian	caucasian
ECGI10_OESOPHAGUS	FALSE	TRUE	ACH-000305	ECGI10	primary	metastasis	NA	lymph node	1	primary_with_met	OESOPHAGUS	esophageal cancer	squamous cell carcinoma	male	65	(60,70]	asian	asian
TE10_OESOPHAGUS	FALSE	TRUE	ACH-000318	TE10	primary	primary	NA	NA	1	primary_with_met	OESOPHAGUS	esophageal cancer	squamous cell carcinoma	male	58	(50,60]	asian	asian
TE5_OESOPHAGUS	FALSE	TRUE	ACH-000408	TE5	primary	primary	NA	NA	1	primary_with_met	OESOPHAGUS	esophageal cancer	squamous cell carcinoma	female	73	(70,80]	asian	asian
TE8_OESOPHAGUS	FALSE	TRUE	ACH-000452	TE8	primary	primary	NA	NA	0	primary	OESOPHAGUS	esophageal cancer	squamous cell carcinoma	male	63	(60,70]	asian	asian
TE11_OESOPHAGUS	FALSE	TRUE	ACH-000488	TE11	primary	primary	NA	NA	1	primary_with_met	OESOPHAGUS	esophageal cancer	squamous cell carcinoma	male	58	(50,60]	asian	asian
OE21_OESOPHAGUS	FALSE	TRUE	ACH-000544	OE21	primary	primary	NA	NA	0	primary	OESOPHAGUS	esophageal cancer	squamous cell carcinoma	male	74	(70,80]	caucasian	caucasian
TT_OESOPHAGUS	FALSE	TRUE	ACH-000561	T.T	metastasis	metastasis	mandible	mandible	0	metastasis	OESOPHAGUS	esophageal cancer	squamous cell carcinoma	male	67	(60,70]	asian	na
TE6_OESOPHAGUS	FALSE	TRUE	ACH-000605	TE6	primary	primary	NA	NA	1	primary_with_met	OESOPHAGUS	esophageal cancer	squamous cell carcinoma	male	71	(70,80]	asian	asian
KYSE520_OESOPHAGUS	FALSE	TRUE	ACH-000637	KYSE520	primary	primary	NA	NA	0	primary	OESOPHAGUS	esophageal cancer	squamous cell carcinoma	female	58	(50,60]	asian	asian
TE1_OESOPHAGUS	FALSE	TRUE	ACH-000647	TE1	primary	primary	NA	NA	0	primary	OESOPHAGUS	esophageal cancer	squamous cell carcinoma	male	58	(50,60]	asian	asian
KYSE180_OESOPHAGUS	FALSE	TRUE	ACH-000693	KYSE180	primary	primary	NA	NA	0	primary	OESOPHAGUS	esophageal cancer	squamous cell carcinoma	male	53	(50,60]	asian	asian
TE9_OESOPHAGUS	FALSE	TRUE	ACH-000694	TE9	primary	metastasis	NA	pleural effusion	0	metastasis	OESOPHAGUS	esophageal cancer	squamous cell carcinoma	male	48	(40,50]	asian	asian
COLO680N_OESOPHAGUS	FALSE	TRUE	ACH-000717	COLO680N	primary	primary	NA	NA	0	primary	OESOPHAGUS	esophageal cancer	squamous cell carcinoma	female	57	(50,60]	african_american	african_american
KYSE30_OESOPHAGUS	TRUE	TRUE	ACH-000777	KYSE30	primary	primary	NA	NA	0	primary	OESOPHAGUS	esophageal cancer	squamous cell carcinoma	male	64	(60,70]	asian	asian
KYSE70_OESOPHAGUS	TRUE	TRUE	ACH-000784	KYSE70	primary	primary	NA	NA	0	primary	OESOPHAGUS	esophageal cancer	squamous cell carcinoma	male	77	(70,80]	asian	asian
KYSE410_OESOPHAGUS	TRUE	TRUE	ACH-000809	KYSE410	primary	primary	NA	NA	0	primary	OESOPHAGUS	esophageal cancer	squamous cell carcinoma	male	51	(50,60]	asian	asian
KYSE140_OESOPHAGUS	FALSE	TRUE	ACH-000823	KYSE140	primary	primary	NA	NA	0	primary	OESOPHAGUS	esophageal cancer	squamous cell carcinoma	male	54	(50,60]	asian	asian
KYSE510_OESOPHAGUS	TRUE	TRUE	ACH-000824	KYSE510	primary	primary	NA	NA	0	primary	OESOPHAGUS	esophageal cancer	squamous cell carcinoma	female	67	(60,70]	asian	asian
KYSE150_OESOPHAGUS	FALSE	TRUE	ACH-000855	KYSE150	primary	primary	NA	NA	0	primary	OESOPHAGUS	esophageal cancer	squamous cell carcinoma	female	49	(40,50]	asian	asian
KYSE270_OESOPHAGUS	FALSE	TRUE	ACH-000873	KYSE270	primary	primary	NA	NA	0	primary	OESOPHAGUS	esophageal cancer	squamous cell carcinoma	male	79	(70,80]	asian	asian
TE4_OESOPHAGUS	FALSE	TRUE	ACH-000917	TE4	primary	primary	NA	NA	0	primary	OESOPHAGUS	esophageal cancer	squamous cell carcinoma	female	48	(40,50]	asian	asian
GCIY_STOMACH	FALSE	TRUE	ACH-000047	GCIY	primary	metastasis	NA	ascites	0	metastasis	STOMACH	gastric cancer	adenocarcinoma	female	39	(30,40]	asian	asian
AGS_STOMACH	TRUE	TRUE	ACH-000880	AGS	primary	primary	NA	NA	0	primary	STOMACH	gastric cancer	adenocarcinoma	female	54	(50,60]	caucasian	caucasian
2313287_STOMACH	FALSE	TRUE	ACH-000948	2313287	primary	primary	NA	NA	0	primary	STOMACH	gastric cancer	adenocarcinoma	male	72	(70,80]	caucasian	caucasian
IM95_STOMACH	FALSE	TRUE	ACH-000919	IM95	primary	primary	NA	NA	0	primary	STOMACH	gastric cancer	adenocarcinoma, moderately differentiated	male	63	(60,70]	asian	asian
SH10TC_STOMACH	FALSE	TRUE	ACH-000764	SH10TC	primary	primary	NA	NA	0	primary	STOMACH	gastric cancer	adenocarcinoma, mucinous	NA	NA	NA	asian	asian
NUGC3_STOMACH	FALSE	TRUE	ACH-000911	NUGC3	primary	metastasis	NA	brachialis muscle	0	metastasis	STOMACH	gastric cancer	adenocarcinoma, poorly differentiated	male	72	(70,80]	asian	asian
SNU668_STOMACH	FALSE	TRUE	ACH-000344	SNU668	metastasis	metastasis	ascites	ascites	0	metastasis	STOMACH	gastric cancer	adenocarcinoma, signet ring cell	male	63	(60,70]	asian	asian
NUGC4_STOMACH	FALSE	TRUE	ACH-000674	NUGC4	metastasis	metastasis	lymph_node	lymph node	0	metastasis	STOMACH	gastric cancer	adenocarcinoma, signet ring cell	female	35	(30,40]	asian	asian
SNU601_STOMACH	TRUE	TRUE	ACH-000736	SNU601	metastasis	metastasis	ascites	ascites	0	metastasis	STOMACH	gastric cancer	adenocarcinoma, signet ring cell	male	34	(30,40]	asian	asian
NCIN87_STOMACH	TRUE	TRUE	ACH-000427	NCIN87	metastasis	metastasis	liver	liver	0	metastasis	STOMACH	gastric cancer	adenocarcinoma, tubular	male	NA	NA	NA	african_american
MKN7_STOMACH	FALSE	TRUE	ACH-000678	MKN7	metastasis	metastasis	lymph_node	lymph node	0	metastasis	STOMACH	gastric cancer	adenocarcinoma, tubular	male	39	(30,40]	asian	asian
MKN74_STOMACH	FALSE	TRUE	ACH-000758	MKN74	metastasis	metastasis	liver	liver	0	metastasis	STOMACH	gastric cancer	adenocarcinoma, tubular	male	37	(30,40]	asian	asian
SNU719_STOMACH	TRUE	TRUE	ACH-000898	SNU719	primary	primary	NA	NA	0	primary	STOMACH	gastric cancer	adenocarcinoma, tubular	male	53	(50,60]	asian	asian
MKN45_STOMACH	FALSE	TRUE	ACH-000356	MKN45	metastasis	metastasis	liver	liver	0	metastasis	STOMACH	gastric cancer	adenocarcinoma, undifferentiated	female	62	(60,70]	asian	asian
HGC27_STOMACH	TRUE	TRUE	ACH-000847	HGC27	metastasis	metastasis	lymph_node	lymph node	0	metastasis	STOMACH	gastric cancer	adenocarcinoma, undifferentiated	NA	NA	NA	asian	asian
MKN1_STOMACH	FALSE	TRUE	ACH-000351	MKN1	metastasis	metastasis	lymph_node	lymph node	0	metastasis	STOMACH	gastric cancer	adenosquamous carcinoma	male	72	(70,80]	asian	asian
LMSU_STOMACH	FALSE	TRUE	ACH-000255	LMSU	metastasis	metastasis	lymph_node	lymph node	0	metastasis	STOMACH	gastric cancer	sarcoma, gastric	female	27	(20,30]	asian	asian
YD15_SALIVARY_GLAND	TRUE	TRUE	ACH-000836	YD15	primary	primary	NA	NA	1	primary_with_met	SALIVARY_GLAND	head and neck cancer	mucoepidermoid carcinoma, tongue	male	39	(30,40]	asian	asian
YD38_UPPER_AERODIGESTIVE_TRACT	FALSE	TRUE	ACH-000762	YD38	primary	primary	NA	NA	0	primary	UPPER_AERODIGESTIVE_TRACT	head and neck cancer	squamous cell carcinoma, gingival	male	67	(60,70]	asian	asian
BICR6_UPPER_AERODIGESTIVE_TRACT	FALSE	TRUE	ACH-000415	BICR6	primary	primary	NA	NA	0	primary	UPPER_AERODIGESTIVE_TRACT	head and neck cancer	squamous cell carcinoma, hypopharyngeal	male	NA	NA	caucasian	caucasian
SNU1041_UPPER_AERODIGESTIVE_TRACT	TRUE	TRUE	ACH-000618	SNU1041	primary	primary	NA	NA	0	primary	UPPER_AERODIGESTIVE_TRACT	head and neck cancer	squamous cell carcinoma, hypopharyngeal	male	NA	NA	asian	asian
FADU_UPPER_AERODIGESTIVE_TRACT	FALSE	TRUE	ACH-000846	FADU	primary	primary	NA	NA	0	primary	UPPER_AERODIGESTIVE_TRACT	head and neck cancer	squamous cell carcinoma, hypopharyngeal	male	56	(50,60]	indian	caucasian
SNU46_UPPER_AERODIGESTIVE_TRACT	TRUE	TRUE	ACH-000500	SNU46	primary	primary	NA	NA	1	primary_with_met	UPPER_AERODIGESTIVE_TRACT	head and neck cancer	squamous cell carcinoma, laryngeal	male	66	(60,70]	asian	asian
SNU1076_UPPER_AERODIGESTIVE_TRACT	FALSE	TRUE	ACH-000549	SNU1076	primary	primary	NA	NA	1	primary_with_met	UPPER_AERODIGESTIVE_TRACT	head and neck cancer	squamous cell carcinoma, laryngeal	male	60	(50,60]	asian	asian
SNU1066_UPPER_AERODIGESTIVE_TRACT	FALSE	TRUE	ACH-000682	SNU1066	primary	primary	NA	NA	1	primary_with_met	UPPER_AERODIGESTIVE_TRACT	head and neck cancer	squamous cell carcinoma, laryngeal	male	62	(60,70]	asian	asian
SNU1214_UPPER_AERODIGESTIVE_TRACT	FALSE	TRUE	ACH-000715	SNU1214	primary	primary	NA	NA	0	primary	UPPER_AERODIGESTIVE_TRACT	head and neck cancer	squamous cell carcinoma, laryngeal	male	55	(50,60]	asian	asian
HSC2_UPPER_AERODIGESTIVE_TRACT	FALSE	TRUE	ACH-000472	HSC2	primary	metastasis	NA	cervical lymph node	0	metastasis	UPPER_AERODIGESTIVE_TRACT	head and neck cancer	squamous cell carcinoma, oral	male	69	(60,70]	asian	asian
PECAPJ41CLONED2_UPPER_AERODIGESTIVE_TRACT	FALSE	TRUE	ACH-000732	PECAPJ41CLONED2	primary	primary	NA	NA	0	primary	UPPER_AERODIGESTIVE_TRACT	head and neck cancer	squamous cell carcinoma, oral	female	67	(60,70]	NA	caucasian
DETROIT562_UPPER_AERODIGESTIVE_TRACT	FALSE	TRUE	ACH-000207	DETROIT562	metastasis	metastasis	pleura	pleural effusion	0	metastasis	UPPER_AERODIGESTIVE_TRACT	head and neck cancer	squamous cell carcinoma, pharyngeal	female	NA	NA	caucasian	caucasian
SCC25_UPPER_AERODIGESTIVE_TRACT	FALSE	TRUE	ACH-000188	SCC25	primary	primary	NA	NA	0	primary	UPPER_AERODIGESTIVE_TRACT	head and neck cancer	squamous cell carcinoma, tongue	male	70	(60,70]	NA	caucasian
BICR31_UPPER_AERODIGESTIVE_TRACT	FALSE	TRUE	ACH-000228	BICR31	primary	primary	NA	NA	0	primary	UPPER_AERODIGESTIVE_TRACT	head and neck cancer	squamous cell carcinoma, tongue	male	NA	NA	caucasian	caucasian
BICR16_UPPER_AERODIGESTIVE_TRACT	FALSE	TRUE	ACH-000503	BICR16	primary	primary	NA	NA	0	primary	UPPER_AERODIGESTIVE_TRACT	head and neck cancer	squamous cell carcinoma, tongue	male	NA	NA	caucasian	caucasian
PECAPJ15_UPPER_AERODIGESTIVE_TRACT	FALSE	TRUE	ACH-000619	PECAPJ15	primary	primary	NA	NA	0	primary	UPPER_AERODIGESTIVE_TRACT	head and neck cancer	squamous cell carcinoma, tongue	male	45	(40,50]	NA	caucasian
YD8_UPPER_AERODIGESTIVE_TRACT	FALSE	TRUE	ACH-000630	YD8	primary	primary	NA	NA	0	primary	UPPER_AERODIGESTIVE_TRACT	head and neck cancer	squamous cell carcinoma, tongue	female	46	(40,50]	asian	asian
YD10B_UPPER_AERODIGESTIVE_TRACT	TRUE	TRUE	ACH-000723	YD10B	primary	primary	NA	NA	0	primary	UPPER_AERODIGESTIVE_TRACT	head and neck cancer	squamous cell carcinoma, tongue	male	67	(60,70]	asian	asian
PECAPJ49_UPPER_AERODIGESTIVE_TRACT	FALSE	TRUE	ACH-000735	PECAPJ49	primary	primary	NA	NA	0	primary	UPPER_AERODIGESTIVE_TRACT	head and neck cancer	squamous cell carcinoma, tongue	male	57	(50,60]	caucasian	caucasian
BICR56_UPPER_AERODIGESTIVE_TRACT	FALSE	TRUE	ACH-000771	BICR56	primary	primary	NA	NA	0	primary	UPPER_AERODIGESTIVE_TRACT	head and neck cancer	squamous cell carcinoma, tongue	female	NA	NA	caucasian	caucasian
HSC3_UPPER_AERODIGESTIVE_TRACT	TRUE	TRUE	ACH-000778	HSC3	primary	metastasis	NA	cervical lymph node	0	metastasis	UPPER_AERODIGESTIVE_TRACT	head and neck cancer	squamous cell carcinoma, tongue	male	64	(60,70]	asian	asian
BICR22_UPPER_AERODIGESTIVE_TRACT	TRUE	FALSE	ACH-000794	BICR22	primary	metastasis	NA	lymph node	0	NA	UPPER_AERODIGESTIVE_TRACT	head and neck cancer	squamous cell carcinoma, tongue	male	88	(80,90]	NA	na
CAL27_UPPER_AERODIGESTIVE_TRACT	FALSE	TRUE	ACH-000832	CAL27	primary	primary	NA	NA	1	primary_with_met	UPPER_AERODIGESTIVE_TRACT	head and neck cancer	squamous cell carcinoma, tongue	male	56	(50,60]	caucasian	caucasian
ACHN_KIDNEY	FALSE	TRUE	ACH-000046	ACHN	metastasis	metastasis	pleura	pleural effusion	0	metastasis	KIDNEY	kidney cancer	renal cell adenocarcinoma	male	22	(20,30]	caucasian	caucasian
A704_KIDNEY	FALSE	TRUE	ACH-000429	A704	primary	primary	NA	NA	0	primary	KIDNEY	kidney cancer	renal cell adenocarcinoma	male	78	(70,80]	NA	african_american
769P_KIDNEY	TRUE	TRUE	ACH-000411	769P	primary	primary	NA	NA	0	primary	KIDNEY	kidney cancer	renal cell adenocarcinoma, clear cell	female	63	(60,70]	caucasian	caucasian
786O_KIDNEY	FALSE	TRUE	ACH-000649	786O	primary	primary	NA	NA	1	primary_with_met	KIDNEY	kidney cancer	renal cell adenocarcinoma, clear cell	male	58	(50,60]	caucasian	caucasian
OSRC2_KIDNEY	FALSE	TRUE	ACH-000159	OSRC2	primary	primary	NA	NA	0	primary	KIDNEY	kidney cancer	renal cell carcinoma	male	52	(50,60]	asian	asian
VMRCRCZ_KIDNEY	FALSE	TRUE	ACH-000171	VMRCRCZ	primary	primary	NA	NA	0	primary	KIDNEY	kidney cancer	renal cell carcinoma	NA	NA	NA	asian	caucasian
RCC10RGB_KIDNEY	FALSE	TRUE	ACH-000189	RCC10RGB	primary	primary	NA	NA	0	primary	KIDNEY	kidney cancer	renal cell carcinoma	male	NA	NA	asian	asian
KMRC20_KIDNEY	FALSE	TRUE	ACH-000250	KMRC20	primary	primary	NA	NA	0	primary	KIDNEY	kidney cancer	renal cell carcinoma	NA	NA	NA	asian	asian
UO31_KIDNEY	TRUE	TRUE	ACH-000428	UO31	primary	primary	NA	NA	0	primary	KIDNEY	kidney cancer	renal cell carcinoma	male	NA	NA	NA	caucasian
CAL54_KIDNEY	TRUE	TRUE	ACH-000457	CAL54	metastasis	metastasis	pleura	pleural effusion	0	metastasis	KIDNEY	kidney cancer	renal cell carcinoma	male	75	(70,80]	NA	caucasian
VMRCRCW_KIDNEY	FALSE	TRUE	ACH-000484	VMRCRCW	primary	primary	NA	NA	0	primary	KIDNEY	kidney cancer	renal cell carcinoma	male	NA	NA	asian	caucasian
TUHR4TKB_KIDNEY	FALSE	TRUE	ACH-000495	TUHR4TKB	primary	primary	NA	NA	0	primary	KIDNEY	kidney cancer	renal cell carcinoma	male	60	(50,60]	asian	asian
KMRC3_KIDNEY	FALSE	TRUE	ACH-000313	KMRC3	primary	primary	NA	NA	0	primary	KIDNEY	kidney cancer	renal cell carcinoma, clear cell	male	NA	NA	asian	asian
CAKI1_KIDNEY	FALSE	TRUE	ACH-000433	CAKI1	metastasis	metastasis	skin	skin	0	metastasis	KIDNEY	kidney cancer	renal cell carcinoma, clear cell	male	49	(40,50]	caucasian	caucasian
KMRC1_KIDNEY	FALSE	TRUE	ACH-000684	KMRC1	primary	primary	NA	NA	1	primary_with_met	KIDNEY	kidney cancer	renal cell carcinoma, clear cell	male	NA	NA	asian	asian
BFTC909_KIDNEY	FALSE	TRUE	ACH-000792	BFTC909	primary	primary	NA	NA	0	primary	KIDNEY	kidney cancer	renal cell carcinoma, transitional cell	male	64	(60,70]	asian	asian
HUH6_LIVER	FALSE	TRUE	ACH-000671	HUH6	primary	primary	NA	NA	0	primary	LIVER	liver cancer	hepatoblastoma	male	1	(0,10]	asian	asian
SKHEP1_LIVER	TRUE	TRUE	ACH-000361	SKHEP1	metastasis	metastasis	ascites	ascites	0	metastasis	LIVER	liver cancer	hepatocellular adenocarcinoma	male	52	(50,60]	caucasian	caucasian
JHH6_LIVER	FALSE	TRUE	ACH-000217	JHH6	primary	primary	NA	NA	0	primary	LIVER	liver cancer	hepatocellular carcinoma	female	57	(50,60]	asian	asian
SNU398_LIVER	FALSE	TRUE	ACH-000221	SNU398	primary	primary	NA	NA	0	primary	LIVER	liver cancer	hepatocellular carcinoma	male	42	(40,50]	asian	asian
SNU886_LIVER	FALSE	TRUE	ACH-000316	SNU886	primary	primary	NA	NA	0	primary	LIVER	liver cancer	hepatocellular carcinoma	male	57	(50,60]	asian	asian
HLF_LIVER	TRUE	TRUE	ACH-000393	HLF	primary	primary	NA	NA	0	primary	LIVER	liver cancer	hepatocellular carcinoma	male	69	(60,70]	asian	asian
SNU449_LIVER	FALSE	TRUE	ACH-000420	SNU449	primary	primary	NA	NA	0	primary	LIVER	liver cancer	hepatocellular carcinoma	male	52	(50,60]	asian	asian
LI7_LIVER	FALSE	TRUE	ACH-000471	LI7	primary	primary	NA	NA	0	primary	LIVER	liver cancer	hepatocellular carcinoma	male	45	(40,50]	asian	asian
JHH4_LIVER	TRUE	TRUE	ACH-000476	JHH4	primary	primary	NA	NA	0	primary	LIVER	liver cancer	hepatocellular carcinoma	male	51	(50,60]	asian	asian
HUH7_LIVER	FALSE	TRUE	ACH-000480	HUH7	primary	primary	NA	NA	0	primary	LIVER	liver cancer	hepatocellular carcinoma	male	57	(50,60]	asian	asian
SNU423_LIVER	FALSE	TRUE	ACH-000493	SNU423	primary	primary	NA	NA	0	primary	LIVER	liver cancer	hepatocellular carcinoma	male	40	(30,40]	asian	asian
SNU761_LIVER	TRUE	TRUE	ACH-000537	SNU761	primary	primary	NA	NA	0	primary	LIVER	liver cancer	hepatocellular carcinoma	male	49	(40,50]	asian	asian
JHH1_LIVER	FALSE	TRUE	ACH-000620	JHH1	primary	primary	NA	NA	0	primary	LIVER	liver cancer	hepatocellular carcinoma	male	50	(40,50]	asian	asian
HEP3B217_LIVER	FALSE	TRUE	ACH-000625	HEP3B217	primary	primary	NA	NA	0	primary	LIVER	liver cancer	hepatocellular carcinoma	male	8	(0,10]	african_american	african_american
JHH5_LIVER	FALSE	TRUE	ACH-000734	JHH5	primary	primary	NA	NA	0	primary	LIVER	liver cancer	hepatocellular carcinoma	male	50	(40,50]	asian	asian
JHH7_LIVER	FALSE	TRUE	ACH-000848	JHH7	primary	primary	NA	NA	0	primary	LIVER	liver cancer	hepatocellular carcinoma	male	53	(50,60]	asian	asian
PLCPRF5_LIVER	TRUE	TRUE	ACH-001318	PLCPRF5	primary	primary	NA	NA	0	primary	LIVER	liver cancer	hepatocellular carcinoma	male	24	(20,30]	african_american	african_american
NCIH727_LUNG	FALSE	TRUE	ACH-000775	NCIH727	primary	primary	NA	NA	0	primary	LUNG	lung cancer	carcinoid	female	65	(60,70]	caucasian	caucasian
NCIH2077_LUNG	FALSE	TRUE	ACH-000010	NCIH2077	metastasis	metastasis	lymph_node	lymph node	0	metastasis	LUNG	lung cancer	non-small cell lung cancer (nsclc), adenocarcinoma	male	58	(50,60]	caucasian	na
HCC827_LUNG	TRUE	TRUE	ACH-000012	HCC827	primary	primary	NA	NA	0	primary	LUNG	lung cancer	non-small cell lung cancer (nsclc), adenocarcinoma	female	39	(30,40]	caucasian	caucasian
NCIH1693_LUNG	FALSE	TRUE	ACH-000021	NCIH1693	metastasis	metastasis	lymph_node	lymph node	0	metastasis	LUNG	lung cancer	non-small cell lung cancer (nsclc), adenocarcinoma	female	55	(50,60]	caucasian	caucasian
PC14_LUNG	TRUE	TRUE	ACH-000030	PC14	primary	primary	NA	NA	0	primary	LUNG	lung cancer	non-small cell lung cancer (nsclc), adenocarcinoma	male	45	(40,50]	asian	asian
NCIH1650_LUNG	FALSE	TRUE	ACH-000035	NCIH1650	metastasis	metastasis	pleura	pleural effusion	0	metastasis	LUNG	lung cancer	non-small cell lung cancer (nsclc), adenocarcinoma	male	27	(20,30]	caucasian	caucasian
RERFLCMS_LUNG	FALSE	TRUE	ACH-000062	RERFLCMS	primary	primary	NA	NA	0	primary	LUNG	lung cancer	non-small cell lung cancer (nsclc), adenocarcinoma	male	NA	NA	asian	asian
HCC4006_LUNG	FALSE	TRUE	ACH-000066	HCC4006	metastasis	metastasis	pleura	pleural effusion	0	metastasis	LUNG	lung cancer	non-small cell lung cancer (nsclc), adenocarcinoma	male	50	(40,50]	caucasian	caucasian
CORL105_LUNG	FALSE	TRUE	ACH-000161	CORL105	primary	metastasis	NA	pleural effusion	0	metastasis	LUNG	lung cancer	non-small cell lung cancer (nsclc), adenocarcinoma	male	NA	NA	caucasian	caucasian
SKLU1_LUNG	FALSE	TRUE	ACH-000309	SKLU1	primary	primary	NA	NA	0	primary	LUNG	lung cancer	non-small cell lung cancer (nsclc), adenocarcinoma	female	60	(50,60]	caucasian	caucasian
NCIH2122_LUNG	FALSE	TRUE	ACH-000311	NCIH2122	metastasis	metastasis	pleura	pleural effusion	0	metastasis	LUNG	lung cancer	non-small cell lung cancer (nsclc), adenocarcinoma	female	46	(40,50]	caucasian	caucasian
NCIH522_LUNG	FALSE	TRUE	ACH-000343	NCIH522	primary	primary	NA	NA	0	primary	LUNG	lung cancer	non-small cell lung cancer (nsclc), adenocarcinoma	male	60	(50,60]	caucasian	caucasian
NCIH1944_LUNG	FALSE	TRUE	ACH-000414	NCIH1944	metastasis	metastasis	soft_tissue	soft tissue	0	metastasis	LUNG	lung cancer	non-small cell lung cancer (nsclc), adenocarcinoma	female	62	(60,70]	caucasian	caucasian
NCIH838_LUNG	FALSE	TRUE	ACH-000416	NCIH838	metastasis	metastasis	lymph_node	lymph node	0	metastasis	LUNG	lung cancer	non-small cell lung cancer (nsclc), adenocarcinoma	male	59	(50,60]	caucasian	caucasian
NCIH2228_LUNG	FALSE	TRUE	ACH-000447	NCIH2228	primary	primary	NA	NA	0	primary	LUNG	lung cancer	non-small cell lung cancer (nsclc), adenocarcinoma	female	NA	NA	NA	caucasian
RERFLCKJ_LUNG	FALSE	TRUE	ACH-000482	RERFLCKJ	primary	primary	NA	NA	0	primary	LUNG	lung cancer	non-small cell lung cancer (nsclc), adenocarcinoma	male	78	(70,80]	asian	asian
NCIH1792_LUNG	FALSE	TRUE	ACH-000496	NCIH1792	metastasis	metastasis	pleura	pleural effusion	0	metastasis	LUNG	lung cancer	non-small cell lung cancer (nsclc), adenocarcinoma	male	50	(40,50]	caucasian	caucasian
NCIH2030_LUNG	TRUE	TRUE	ACH-000521	NCIH2030	metastasis	metastasis	lymph_node	lymph node	0	metastasis	LUNG	lung cancer	non-small cell lung cancer (nsclc), adenocarcinoma	male	NA	NA	NA	caucasian
ABC1_LUNG	FALSE	TRUE	ACH-000528	ABC1	primary	metastasis	NA	pleural effusion	0	metastasis	LUNG	lung cancer	non-small cell lung cancer (nsclc), adenocarcinoma	male	47	(40,50]	asian	asian
HCC78_LUNG	FALSE	TRUE	ACH-000562	HCC78	metastasis	metastasis	pleura	pleural effusion	0	metastasis	LUNG	lung cancer	non-small cell lung cancer (nsclc), adenocarcinoma	male	65	(60,70]	caucasian	caucasian
NCIH1975_LUNG	TRUE	TRUE	ACH-000587	NCIH1975	primary	primary	NA	NA	0	primary	LUNG	lung cancer	non-small cell lung cancer (nsclc), adenocarcinoma	female	NA	NA	NA	caucasian
NCIH1437_LUNG	TRUE	TRUE	ACH-000589	NCIH1437	metastasis	metastasis	pleura	pleural effusion	0	metastasis	LUNG	lung cancer	non-small cell lung cancer (nsclc), adenocarcinoma	male	6	(0,10]	caucasian	caucasian
NCIH1355_LUNG	TRUE	TRUE	ACH-000666	NCIH1355	metastasis	metastasis	pleura	pleural effusion	0	metastasis	LUNG	lung cancer	non-small cell lung cancer (nsclc), adenocarcinoma	male	53	(50,60]	caucasian	caucasian
HCC44_LUNG	FALSE	TRUE	ACH-000667	HCC44	primary	primary	NA	NA	0	primary	LUNG	lung cancer	non-small cell lung cancer (nsclc), adenocarcinoma	female	54	(50,60]	caucasian	caucasian
SW1573_LUNG	FALSE	TRUE	ACH-000677	SW1573	primary	primary	NA	NA	0	primary	LUNG	lung cancer	non-small cell lung cancer (nsclc), adenocarcinoma	female	44	(40,50]	caucasian	caucasian
A549_LUNG	TRUE	TRUE	ACH-000681	A549	primary	primary	NA	NA	0	primary	LUNG	lung cancer	non-small cell lung cancer (nsclc), adenocarcinoma	male	58	(50,60]	caucasian	caucasian
NCIH1838_LUNG	FALSE	TRUE	ACH-000733	NCIH1838	primary	primary	NA	NA	0	primary	LUNG	lung cancer	non-small cell lung cancer (nsclc), adenocarcinoma	female	NA	NA	NA	caucasian
NCIH1623_LUNG	TRUE	TRUE	ACH-000744	NCIH1623	metastasis	metastasis	lymph_node	lymph node	0	metastasis	LUNG	lung cancer	non-small cell lung cancer (nsclc), adenocarcinoma	male	58	(50,60]	caucasian	caucasian
NCIH1648_LUNG	FALSE	TRUE	ACH-000766	NCIH1648	metastasis	metastasis	lymph_node	lymph node	0	metastasis	LUNG	lung cancer	non-small cell lung cancer (nsclc), adenocarcinoma	male	39	(30,40]	african_american	african_american
RERFLCAD2_LUNG	TRUE	TRUE	ACH-000774	RERFLCAD2	primary	primary	NA	NA	0	primary	LUNG	lung cancer	non-small cell lung cancer (nsclc), adenocarcinoma	male	NA	NA	asian	asian
NCIH2023_LUNG	FALSE	TRUE	ACH-000781	NCIH2023	metastasis	metastasis	lymph_node	lymph node	0	metastasis	LUNG	lung cancer	non-small cell lung cancer (nsclc), adenocarcinoma	male	26	(20,30]	caucasian	caucasian
NCIH2126_LUNG	FALSE	TRUE	ACH-000785	NCIH2126	metastasis	metastasis	pleura	pleural effusion	0	metastasis	LUNG	lung cancer	non-small cell lung cancer (nsclc), adenocarcinoma	male	65	(60,70]	caucasian	caucasian
LXF289_LUNG	FALSE	TRUE	ACH-000787	LXF289	primary	primary	NA	NA	0	primary	LUNG	lung cancer	non-small cell lung cancer (nsclc), adenocarcinoma	male	63	(60,70]	NA	caucasian
RERFLCAD1_LUNG	FALSE	TRUE	ACH-000791	RERFLCAD1	primary	primary	NA	NA	0	primary	LUNG	lung cancer	non-small cell lung cancer (nsclc), adenocarcinoma	male	70	(60,70]	asian	asian
NCIH322_LUNG	TRUE	TRUE	ACH-000837	NCIH322	primary	primary	NA	NA	0	primary	LUNG	lung cancer	non-small cell lung cancer (nsclc), adenocarcinoma	male	52	(50,60]	caucasian	caucasian
NCIH2087_LUNG	FALSE	TRUE	ACH-000841	NCIH2087	metastasis	metastasis	lymph_node	lymph node	0	metastasis	LUNG	lung cancer	non-small cell lung cancer (nsclc), adenocarcinoma	male	69	(60,70]	caucasian	caucasian
NCIH1373_LUNG	FALSE	TRUE	ACH-000845	NCIH1373	primary	metastasis	NA	pericardial effusion	0	metastasis	LUNG	lung cancer	non-small cell lung cancer (nsclc), adenocarcinoma	male	56	(50,60]	african_american	african_american
NCIH1435_LUNG	FALSE	TRUE	ACH-000852	NCIH1435	primary	primary	NA	NA	0	primary	LUNG	lung cancer	non-small cell lung cancer (nsclc), adenocarcinoma	female	35	(30,40]	NA	caucasian
NCIH358_LUNG	FALSE	TRUE	ACH-000860	NCIH358	primary	primary	NA	NA	1	primary_with_met	LUNG	lung cancer	non-small cell lung cancer (nsclc), adenocarcinoma	male	NA	NA	NA	caucasian
NCIH1568_LUNG	FALSE	TRUE	ACH-000869	NCIH1568	metastasis	metastasis	lymph_node	lymph node	0	metastasis	LUNG	lung cancer	non-small cell lung cancer (nsclc), adenocarcinoma	female	48	(40,50]	caucasian	caucasian
NCIH2347_LUNG	FALSE	TRUE	ACH-000875	NCIH2347	primary	primary	NA	NA	0	primary	LUNG	lung cancer	non-small cell lung cancer (nsclc), adenocarcinoma	female	54	(50,60]	caucasian	caucasian
NCIH2009_LUNG	FALSE	TRUE	ACH-000886	NCIH2009	metastasis	metastasis	lymph_node	lymph node	0	metastasis	LUNG	lung cancer	non-small cell lung cancer (nsclc), adenocarcinoma	female	68	(60,70]	caucasian	caucasian
NCIH1793_LUNG	TRUE	TRUE	ACH-000888	NCIH1793	primary	primary	NA	NA	0	primary	LUNG	lung cancer	non-small cell lung cancer (nsclc), adenocarcinoma	female	52	(50,60]	NA	caucasian
NCIH1563_LUNG	FALSE	TRUE	ACH-000892	NCIH1563	primary	primary	NA	NA	0	primary	LUNG	lung cancer	non-small cell lung cancer (nsclc), adenocarcinoma	male	NA	NA	NA	caucasian
NCIH1651_LUNG	FALSE	TRUE	ACH-000893	NCIH1651	primary	primary	NA	NA	0	primary	LUNG	lung cancer	non-small cell lung cancer (nsclc), adenocarcinoma	male	71	(70,80]	NA	caucasian
NCIH23_LUNG	FALSE	TRUE	ACH-000900	NCIH23	primary	primary	NA	NA	0	primary	LUNG	lung cancer	non-small cell lung cancer (nsclc), adenocarcinoma	male	51	(50,60]	african_american	african_american
NCIH1573_LUNG	FALSE	TRUE	ACH-000916	NCIH1573	metastasis	metastasis	soft_tissue	soft tissue	0	metastasis	LUNG	lung cancer	non-small cell lung cancer (nsclc), adenocarcinoma	female	35	(30,40]	caucasian	caucasian
DV90_LUNG	FALSE	TRUE	ACH-000925	DV90	metastasis	metastasis	pleura	pleural effusion	0	metastasis	LUNG	lung cancer	non-small cell lung cancer (nsclc), adenocarcinoma	male	50	(40,50]	NA	caucasian
NCIH650_LUNG	FALSE	TRUE	ACH-000945	NCIH650	metastasis	metastasis	lymph_node	lymph node	0	metastasis	LUNG	lung cancer	non-small cell lung cancer (nsclc), adenocarcinoma	male	NA	NA	caucasian	caucasian
NCIH596_LUNG	FALSE	TRUE	ACH-000628	NCIH596	primary	primary	NA	NA	0	primary	LUNG	lung cancer	non-small cell lung cancer (nsclc), adenosquamous carcinoma	male	73	(70,80]	caucasian	caucasian
HCC366_LUNG	FALSE	TRUE	ACH-000840	HCC366	primary	primary	NA	NA	0	primary	LUNG	lung cancer	non-small cell lung cancer (nsclc), adenosquamous carcinoma	female	80	(70,80]	NA	caucasian
HCC1195_LUNG	FALSE	TRUE	ACH-000868	HCC1195	primary	primary	NA	NA	0	primary	LUNG	lung cancer	non-small cell lung cancer (nsclc), adenosquamous carcinoma	male	47	(40,50]	african_american	african_american
CALU6_LUNG	FALSE	TRUE	ACH-000264	CALU6	primary	metastasis	NA	pleural effusion	0	metastasis	LUNG	lung cancer	non-small cell lung cancer (nsclc), anaplastic	female	61	(60,70]	caucasian	caucasian
NCIH1581_LUNG	FALSE	TRUE	ACH-000015	NCIH1581	primary	primary	NA	NA	1	primary_with_met	LUNG	lung cancer	non-small cell lung cancer (nsclc), large cell carcinoma	male	44	(40,50]	caucasian	caucasian
NCIH1915_LUNG	FALSE	TRUE	ACH-000434	NCIH1915	metastasis	metastasis	brain	brain	0	metastasis	LUNG	lung cancer	non-small cell lung cancer (nsclc), large cell carcinoma	female	61	(60,70]	caucasian	caucasian
LU99_LUNG	TRUE	TRUE	ACH-000444	LU99	primary	metastasis	NA	pleural tumor	0	metastasis	LUNG	lung cancer	non-small cell lung cancer (nsclc), large cell carcinoma	male	63	(60,70]	asian	asian
NCIH460_LUNG	FALSE	TRUE	ACH-000463	NCIH460	metastasis	metastasis	pleura	pleural effusion	0	metastasis	LUNG	lung cancer	non-small cell lung cancer (nsclc), large cell carcinoma	male	NA	NA	NA	caucasian
NCIH1299_LUNG	FALSE	TRUE	ACH-000510	NCIH1299	metastasis	metastasis	lymph_node	lymph node	0	metastasis	LUNG	lung cancer	non-small cell lung cancer (nsclc), large cell carcinoma	male	43	(40,50]	caucasian	caucasian
LCLC103H_LUNG	FALSE	TRUE	ACH-000627	LCLC103H	metastasis	metastasis	pleura	pleural effusion	0	metastasis	LUNG	lung cancer	non-small cell lung cancer (nsclc), large cell carcinoma	male	61	(60,70]	caucasian	caucasian
CORL23_LUNG	TRUE	TRUE	ACH-000662	CORL23	primary	metastasis	NA	pleural effusion	0	metastasis	LUNG	lung cancer	non-small cell lung cancer (nsclc), large cell carcinoma	male	62	(60,70]	caucasian	caucasian
IALM_LUNG	FALSE	TRUE	ACH-000672	IALM	metastasis	metastasis	skin	skin	0	metastasis	LUNG	lung cancer	non-small cell lung cancer (nsclc), large cell carcinoma	male	68	(60,70]	asian	asian
T3M10_LUNG	FALSE	TRUE	ACH-000813	T3M10	primary	metastasis	NA	lymph node	0	metastasis	LUNG	lung cancer	non-small cell lung cancer (nsclc), large cell carcinoma	male	40	(30,40]	asian	asian
NCIH661_LUNG	FALSE	TRUE	ACH-000853	NCIH661	metastasis	metastasis	lymph_node	lymph node	0	metastasis	LUNG	lung cancer	non-small cell lung cancer (nsclc), large cell carcinoma	male	43	(40,50]	caucasian	caucasian
HCC1438_LUNG	FALSE	TRUE	ACH-000891	HCC1438	primary	primary	NA	NA	0	primary	LUNG	lung cancer	non-small cell lung cancer (nsclc), large cell carcinoma	male	43	(40,50]	NA	african_american
HCC1359_LUNG	FALSE	TRUE	ACH-000901	HCC1359	primary	primary	NA	NA	0	primary	LUNG	lung cancer	non-small cell lung cancer (nsclc), large cell carcinoma	female	55	(50,60]	african_american	african_american
NCIH292_LUNG	FALSE	TRUE	ACH-001075	NCIH292	metastasis	metastasis	lymph_node	lymph node	0	metastasis	LUNG	lung cancer	non-small cell lung cancer (nsclc), mucoepidermoid carcinoma	female	32	(30,40]	african_american	african_american
LOUNH91_LUNG	FALSE	TRUE	ACH-000176	LOUNH91	primary	primary	NA	NA	1	primary_with_met	LUNG	lung cancer	non-small cell lung cancer (nsclc), squamous cell carcinoma	female	64	(60,70]	NA	caucasian
RERFLCAI_LUNG	FALSE	TRUE	ACH-000261	RERFLCAI	primary	metastasis	NA	pleural effusion	0	metastasis	LUNG	lung cancer	non-small cell lung cancer (nsclc), squamous cell carcinoma	male	NA	NA	NA	asian
NCIH226_LUNG	FALSE	TRUE	ACH-000367	NCIH226	metastasis	metastasis	pleura	pleural effusion	0	metastasis	LUNG	lung cancer	non-small cell lung cancer (nsclc), squamous cell carcinoma	male	NA	NA	NA	caucasian
LUDLU1_LUNG	FALSE	TRUE	ACH-000390	LUDLU1	primary	primary	NA	NA	0	primary	LUNG	lung cancer	non-small cell lung cancer (nsclc), squamous cell carcinoma	male	72	(70,80]	caucasian	caucasian
NCIH520_LUNG	FALSE	TRUE	ACH-000395	NCIH520	primary	primary	NA	NA	0	primary	LUNG	lung cancer	non-small cell lung cancer (nsclc), squamous cell carcinoma	male	NA	NA	NA	caucasian
HCC95_LUNG	FALSE	TRUE	ACH-000454	HCC95	primary	metastasis	NA	pleural effusion	0	metastasis	LUNG	lung cancer	non-small cell lung cancer (nsclc), squamous cell carcinoma	male	65	(60,70]	caucasian	caucasian
NCIH2170_LUNG	FALSE	TRUE	ACH-000481	NCIH2170	primary	primary	NA	NA	0	primary	LUNG	lung cancer	non-small cell lung cancer (nsclc), squamous cell carcinoma	male	NA	NA	NA	caucasian
CALU1_LUNG	FALSE	TRUE	ACH-000511	CALU1	metastasis	metastasis	pleura	pleural effusion	0	metastasis	LUNG	lung cancer	non-small cell lung cancer (nsclc), squamous cell carcinoma	male	47	(40,50]	caucasian	caucasian
SQ1_LUNG	FALSE	TRUE	ACH-000553	SQ1	primary	primary	NA	NA	0	primary	LUNG	lung cancer	non-small cell lung cancer (nsclc), squamous cell carcinoma	male	NA	NA	asian	asian
EBC1_LUNG	FALSE	TRUE	ACH-000563	EBC1	primary	metastasis	NA	skin	0	metastasis	LUNG	lung cancer	non-small cell lung cancer (nsclc), squamous cell carcinoma	male	69	(60,70]	asian	asian
SKMES1_LUNG	FALSE	TRUE	ACH-000665	SKMES1	metastasis	metastasis	pleura	pleural effusion	0	metastasis	LUNG	lung cancer	non-small cell lung cancer (nsclc), squamous cell carcinoma	male	65	(60,70]	caucasian	caucasian
SW900_LUNG	FALSE	TRUE	ACH-000669	SW900	primary	primary	NA	NA	0	primary	LUNG	lung cancer	non-small cell lung cancer (nsclc), squamous cell carcinoma	male	53	(50,60]	caucasian	caucasian
NCIH1703_LUNG	TRUE	TRUE	ACH-000747	NCIH1703	primary	primary	NA	NA	1	primary_with_met	LUNG	lung cancer	non-small cell lung cancer (nsclc), squamous cell carcinoma	male	54	(50,60]	caucasian	caucasian
LK2_LUNG	FALSE	TRUE	ACH-000769	LK2	primary	primary	NA	NA	0	primary	LUNG	lung cancer	non-small cell lung cancer (nsclc), squamous cell carcinoma	male	74	(70,80]	asian	asian
HARA_LUNG	TRUE	TRUE	ACH-000843	HARA	primary	metastasis	NA	pleural effusion	0	metastasis	LUNG	lung cancer	non-small cell lung cancer (nsclc), squamous cell carcinoma	male	57	(50,60]	asian	asian
KNS62_LUNG	TRUE	TRUE	ACH-000858	KNS62	primary	metastasis	NA	brain	0	metastasis	LUNG	lung cancer	non-small cell lung cancer (nsclc), squamous cell carcinoma	male	49	(40,50]	asian	asian
HCC15_LUNG	FALSE	TRUE	ACH-000878	HCC15	primary	primary	NA	NA	0	primary	LUNG	lung cancer	non-small cell lung cancer (nsclc), squamous cell carcinoma	male	47	(40,50]	african_american	african_american
HCC1588_LUNG	FALSE	TRUE	ACH-001078	HCC1588	primary	primary	NA	NA	0	primary	LUNG	lung cancer	non-small cell lung cancer (nsclc), squamous cell carcinoma	female	63	(60,70]	NA	caucasian
LC1SQSF_LUNG	FALSE	TRUE	ACH-001113	LC1SQSF	primary	primary	NA	NA	0	primary	LUNG	lung cancer	non-small cell lung cancer (nsclc), squamous cell carcinoma	male	69	(60,70]	asian	asian
NCIH2444_LUNG	FALSE	TRUE	ACH-000186	NCIH2444	primary	primary	NA	NA	0	primary	LUNG	lung cancer	non-small cell lung cancer (nsclc), unspecified	male	NA	NA	NA	caucasian
BEN_LUNG	FALSE	TRUE	ACH-000603	BEN	metastasis	metastasis	lymph_node	lymph node	0	metastasis	LUNG	lung cancer	non-small cell lung cancer (nsclc), unspecified	male	71	(70,80]	NA	caucasian
CAL12T_LUNG	TRUE	TRUE	ACH-000826	CAL12T	primary	primary	NA	NA	0	primary	LUNG	lung cancer	non-small cell lung cancer (nsclc), unspecified	male	NA	NA	NA	caucasian
NCIH2172_LUNG	TRUE	TRUE	ACH-000924	NCIH2172	primary	primary	NA	NA	0	primary	LUNG	lung cancer	non-small cell lung cancer (nsclc), unspecified	female	NA	NA	NA	african_american
NCIH2110_LUNG	FALSE	TRUE	ACH-000929	NCIH2110	metastasis	metastasis	pleura	pleural effusion	0	metastasis	LUNG	lung cancer	non-small cell lung cancer (nsclc), unspecified	NA	NA	NA	NA	african_american
NCIH841_LUNG	TRUE	TRUE	ACH-000292	NCIH841	metastasis	metastasis	lymph_node	lymph node	0	metastasis	LUNG	lung cancer	small cell lung cancer (sclc)	male	51	(50,60]	caucasian	caucasian
SBC5_LUNG	FALSE	TRUE	ACH-000670	SBC5	primary	metastasis	NA	pleural effusion	0	metastasis	LUNG	lung cancer	small cell lung cancer (sclc)	male	65	(60,70]	asian	asian
DMS273_LUNG	TRUE	TRUE	ACH-000749	DMS273	metastasis	metastasis	pleura	pleural effusion	0	metastasis	LUNG	lung cancer	small cell lung cancer (sclc)	female	50	(40,50]	NA	caucasian
NCIH446_LUNG	FALSE	TRUE	ACH-000800	NCIH446	metastasis	metastasis	pleura	pleural effusion	0	metastasis	LUNG	lung cancer	small cell lung cancer (sclc)	male	61	(60,70]	caucasian	caucasian
COLO668_LUNG	FALSE	TRUE	ACH-000803	COLO668	metastasis	metastasis	brain	brain	0	metastasis	LUNG	lung cancer	small cell lung cancer (sclc)	female	47	(40,50]	NA	caucasian
NCIH1048_LUNG	FALSE	TRUE	ACH-000866	NCIH1048	metastasis	metastasis	pleura	pleural effusion	0	metastasis	LUNG	lung cancer	small cell lung cancer (sclc)	female	53	(50,60]	NA	african_american
SW1271_LUNG	FALSE	TRUE	ACH-000890	SW1271	primary	primary	NA	NA	0	primary	LUNG	lung cancer	small cell lung cancer (sclc)	male	69	(60,70]	caucasian	caucasian
NCIH1339_LUNG	TRUE	TRUE	ACH-000921	NCIH1339	metastasis	metastasis	pleura	pleural effusion	0	metastasis	LUNG	lung cancer	small cell lung cancer (sclc)	female	49	(40,50]	caucasian	african_american
A101D_SKIN	FALSE	TRUE	ACH-000008	A101D	primary	primary	NA	NA	0	primary	SKIN	melanoma		male	56	(50,60]	caucasian	caucasian
HS294T_SKIN	TRUE	TRUE	ACH-000014	HS294T	metastasis	metastasis	lymph_node	lymph node	0	metastasis	SKIN	melanoma		male	56	(50,60]	caucasian	caucasian
A375_SKIN	FALSE	TRUE	ACH-000219	A375	primary	primary	NA	NA	0	primary	SKIN	melanoma		female	54	(50,60]	NA	caucasian
HS852T_SKIN	FALSE	TRUE	ACH-000274	HS852T	primary	primary	NA	NA	0	primary	SKIN	melanoma		male	53	(50,60]	asian	asian
HT144_SKIN	TRUE	TRUE	ACH-000322	HT144	metastasis	metastasis	subcutaneous_tissue	subcutaneous tissue	0	metastasis	SKIN	melanoma		male	29	(20,30]	caucasian	caucasian
COLO800_SKIN	FALSE	TRUE	ACH-000401	COLO800	primary	metastasis	NA	subcutaneous tissue	0	metastasis	SKIN	melanoma		male	14	(10,20]	NA	caucasian
K029AX_SKIN	FALSE	TRUE	ACH-000404	K029AX	primary	primary	NA	NA	0	primary	SKIN	melanoma		NA	NA	NA	NA	caucasian
SKMEL3_SKIN	FALSE	TRUE	ACH-000423	SKMEL3	metastasis	metastasis	lymph_node	lymph node	0	metastasis	SKIN	melanoma		female	42	(40,50]	caucasian	caucasian
UACC62_SKIN	TRUE	TRUE	ACH-000425	UACC62	primary	primary	NA	NA	0	primary	SKIN	melanoma		NA	NA	NA	NA	caucasian
SH4_SKIN	TRUE	TRUE	ACH-000441	SH4	metastasis	metastasis	pleura	pleural effusion	0	metastasis	SKIN	melanoma		female	60	(50,60]	caucasian	caucasian
MELHO_SKIN	TRUE	TRUE	ACH-000450	MELHO	primary	primary	NA	NA	0	primary	SKIN	melanoma		female	NA	NA	NA	caucasian
CJM_SKIN	FALSE	TRUE	ACH-000458	CJM	metastasis	metastasis	NS	NS	0	metastasis	SKIN	melanoma		NA	NA	NA	NA	asian
MALME3M_SKIN	FALSE	TRUE	ACH-000477	MALME3M	metastasis	metastasis	lung	lung	0	metastasis	SKIN	melanoma		male	43	(40,50]	caucasian	caucasian
G361_SKIN	TRUE	TRUE	ACH-000572	G361	primary	primary	NA	NA	0	primary	SKIN	melanoma		male	31	(30,40]	caucasian	caucasian
UACC257_SKIN	FALSE	TRUE	ACH-000579	UACC257	primary	primary	NA	NA	0	primary	SKIN	melanoma		NA	NA	NA	NA	caucasian
COLO741_SKIN	FALSE	TRUE	ACH-000582	COLO741	metastasis	metastasis	pelvic_wall	pelvic wall	0	metastasis	SKIN	melanoma		female	69	(60,70]	NA	caucasian
RVH421_SKIN	FALSE	TRUE	ACH-000614	RVH421	metastasis	metastasis	brain	brain	0	metastasis	SKIN	melanoma		male	28	(20,30]	caucasian	caucasian
HS944T_SKIN	FALSE	TRUE	ACH-000632	HS944T	metastasis	metastasis	lymph_node	lymph node	0	metastasis	SKIN	melanoma		male	51	(50,60]	caucasian	caucasian
IGR37_SKIN	FALSE	TRUE	ACH-000650	IGR37	metastasis	metastasis	lymph_node	lymph node	0	metastasis	SKIN	melanoma		male	26	(20,30]	NA	caucasian
WM1799_SKIN	FALSE	TRUE	ACH-000661	WM1799	primary	metastasis	NA	NS	0	metastasis	SKIN	melanoma		male	NA	NA	NA	caucasian
SKMEL5_SKIN	TRUE	TRUE	ACH-000730	SKMEL5	metastasis	metastasis	axillary_node	lymph node	0	metastasis	SKIN	melanoma		female	24	(20,30]	caucasian	caucasian
LOXIMVI_SKIN	FALSE	TRUE	ACH-000750	LOXIMVI	primary	metastasis	NA	lymph node	0	metastasis	SKIN	melanoma		male	58	(50,60]	caucasian	caucasian
WM983B_SKIN	FALSE	TRUE	ACH-000765	WM983B	primary	metastasis	NA	inguinal lymph node	0	metastasis	SKIN	melanoma		male	54	(50,60]	NA	caucasian
A2058_SKIN	FALSE	TRUE	ACH-000788	A2058	metastasis	metastasis	lymph_node	lymph node	0	metastasis	SKIN	melanoma		male	43	(40,50]	caucasian	caucasian
COLO679_SKIN	FALSE	TRUE	ACH-000805	COLO679	metastasis	metastasis	soft_tissue	soft tissue	0	metastasis	SKIN	melanoma		female	47	(40,50]	NA	caucasian
SKMEL30_SKIN	FALSE	TRUE	ACH-000810	SKMEL30	metastasis	metastasis	skin	skin	0	metastasis	SKIN	melanoma		male	67	(60,70]	caucasian	caucasian
COLO783_SKIN	FALSE	TRUE	ACH-000812	COLO783	metastasis	metastasis	lymph_node	lymph node	0	metastasis	SKIN	melanoma		female	48	(40,50]	NA	caucasian
HS939T_SKIN	FALSE	TRUE	ACH-000814	HS939T	primary	primary	NA	NA	0	primary	SKIN	melanoma		female	24	(20,30]	caucasian	caucasian
SKMEL24_SKIN	TRUE	TRUE	ACH-000822	SKMEL24	metastasis	metastasis	lymph_node	lymph node	0	metastasis	SKIN	melanoma		male	67	(60,70]	caucasian	caucasian
WM793_SKIN	TRUE	TRUE	ACH-000827	WM793	primary	primary	NA	NA	0	primary	SKIN	melanoma		male	37	(30,40]	NA	caucasian
MELJUSO_SKIN	TRUE	TRUE	ACH-000881	MELJUSO	primary	primary	NA	NA	0	primary	SKIN	melanoma		female	58	(50,60]	NA	caucasian
IGR1_SKIN	FALSE	TRUE	ACH-000882	IGR1	metastasis	metastasis	lymph_node	lymph node	0	metastasis	SKIN	melanoma		male	42	(40,50]	NA	caucasian
MDAMB435S_SKIN	TRUE	TRUE	ACH-000884	MDAMB435S	primary	metastasis	NA	pleural effusion	0	metastasis	SKIN	melanoma		female	31	(30,40]	caucasian	caucasian
WM88_SKIN	FALSE	TRUE	ACH-000899	WM88	primary	metastasis	NA	NS	0	metastasis	SKIN	melanoma		male	NA	NA	NA	caucasian
IPC298_SKIN	FALSE	TRUE	ACH-000915	IPC298	primary	primary	NA	NA	0	primary	SKIN	melanoma		female	64	(60,70]	NA	caucasian
COLO792_SKIN	FALSE	TRUE	ACH-000968	COLO792	metastasis	metastasis	brain	brain	0	metastasis	SKIN	melanoma		male	62	(60,70]	NA	caucasian
MEWO_SKIN	FALSE	TRUE	ACH-000987	MEWO	metastasis	metastasis	lymph_node	lymph node	0	metastasis	SKIN	melanoma		male	78	(70,80]	caucasian	caucasian
CHL1_SKIN	FALSE	TRUE	ACH-001024	CHL1	primary	metastasis	NA	pleural effusion	0	metastasis	SKIN	melanoma		female	36	(30,40]	NA	caucasian
SKMEL2_SKIN	FALSE	TRUE	ACH-001190	SKMEL2	metastasis	metastasis	skin	skin	0	metastasis	SKIN	melanoma		male	60	(50,60]	caucasian	caucasian
WM2664_SKIN	FALSE	TRUE	ACH-001239	WM2664	metastasis	metastasis	skin	skin	0	metastasis	SKIN	melanoma		female	55	(50,60]	NA	caucasian
ACCMESO1_PLEURA	FALSE	TRUE	ACH-000086	ACCMESO1	metastasis	metastasis	pleura	pleural effusion	0	metastasis	PLEURA	mesothelioma		female	61	(60,70]	asian	asian
NCIH2452_PLEURA	FALSE	TRUE	ACH-000092	NCIH2452	metastasis	metastasis	pleura	pleural effusion	0	metastasis	PLEURA	mesothelioma		male	NA	NA	NA	caucasian
NCIH2052_PLEURA	TRUE	TRUE	ACH-000153	NCIH2052	metastasis	metastasis	pleura	pleural effusion	0	metastasis	PLEURA	mesothelioma		male	65	(60,70]	caucasian	caucasian
MPP89_PLEURA	FALSE	TRUE	ACH-000319	MPP89	metastasis	metastasis	pleura	pleural effusion	0	metastasis	PLEURA	mesothelioma		male	67	(60,70]	NA	caucasian
ISTMES2_PLEURA	FALSE	TRUE	ACH-000331	ISTMES2	metastasis	metastasis	pleura	pleural effusion	0	metastasis	PLEURA	mesothelioma		male	71	(70,80]	caucasian	caucasian
MSTO211H_PLEURA	FALSE	TRUE	ACH-000335	MSTO211H	metastasis	metastasis	pleura	pleural effusion	0	metastasis	PLEURA	mesothelioma		male	62	(60,70]	caucasian	caucasian
ISTMES1_PLEURA	TRUE	TRUE	ACH-000569	ISTMES1	primary	metastasis	NA	pleural effusion	0	metastasis	PLEURA	mesothelioma		female	70	(60,70]	caucasian	caucasian
JL1_PLEURA	TRUE	FALSE	ACH-000645	JL1	metastasis	metastasis	pleura	pleural effusion	NA	NA	PLEURA	mesothelioma		male	54	(50,60]	NA	na
NCIH28_PLEURA	FALSE	TRUE	ACH-000648	NCIH28	metastasis	metastasis	pleura	pleural effusion	0	metastasis	PLEURA	mesothelioma		male	48	(40,50]	caucasian	african_american
MHHNB11_AUTONOMIC_GANGLIA	FALSE	TRUE	ACH-000078	MHHNB11	metastasis	metastasis	adrenal	adrenal	0	metastasis	AUTONOMIC_GANGLIA	neuroblastoma		male	4	(0,10]	caucasian	caucasian
SIMA_AUTONOMIC_GANGLIA	FALSE	TRUE	ACH-000099	SIMA	primary	primary	NA	NA	0	primary	AUTONOMIC_GANGLIA	neuroblastoma		male	2	(0,10]	caucasian	caucasian
CHP212_AUTONOMIC_GANGLIA	TRUE	FALSE	ACH-000120	CHP212	primary	primary	NA	NA	NA	NA	AUTONOMIC_GANGLIA	neuroblastoma		male	1	(0,10]	NA	na
KELLY_AUTONOMIC_GANGLIA	FALSE	TRUE	ACH-000259	KELLY	primary	metastasis	NA	bone marrow	0	metastasis	AUTONOMIC_GANGLIA	neuroblastoma		female	1	(0,10]	NA	caucasian
SKNAS_AUTONOMIC_GANGLIA	FALSE	TRUE	ACH-000260	SKNAS	primary	metastasis	NA	bone marrow	0	metastasis	AUTONOMIC_GANGLIA	neuroblastoma		female	6	(0,10]	caucasian	caucasian
SKNBE2_AUTONOMIC_GANGLIA	FALSE	TRUE	ACH-000312	SKNBE2	metastasis	metastasis	bone_marrow	bone marrow	0	metastasis	AUTONOMIC_GANGLIA	neuroblastoma		male	2	(0,10]	caucasian	caucasian
NB1_AUTONOMIC_GANGLIA	FALSE	TRUE	ACH-000804	NB1	metastasis	metastasis	lymph_node	lymph node	0	metastasis	AUTONOMIC_GANGLIA	neuroblastoma		male	2	(0,10]	NA	asian
JHOC5_OVARY	FALSE	TRUE	ACH-000324	JHOC5	primary	primary	NA	NA	0	primary	OVARY	ovarian cancer	adenocarcinoma, clear cell	female	54	(50,60]	asian	asian
OVISE_OVARY	FALSE	TRUE	ACH-000527	OVISE	metastasis	metastasis	bone	bone	0	metastasis	OVARY	ovarian cancer	adenocarcinoma, clear cell	female	40	(30,40]	asian	asian
OVTOKO_OVARY	FALSE	TRUE	ACH-000663	OVTOKO	metastasis	metastasis	spleen	spleen	0	metastasis	OVARY	ovarian cancer	adenocarcinoma, clear cell	female	78	(70,80]	asian	asian
RMGI_OVARY	FALSE	TRUE	ACH-000719	RMGI	primary	metastasis	NA	ascites	0	metastasis	OVARY	ovarian cancer	adenocarcinoma, clear cell	female	34	(30,40]	asian	asian
SKOV3_OVARY	FALSE	TRUE	ACH-000811	SKOV3	metastasis	metastasis	ascites	ascites	0	metastasis	OVARY	ovarian cancer	adenocarcinoma, clear cell	female	64	(60,70]	caucasian	caucasian
TOV21G_OVARY	FALSE	TRUE	ACH-000885	TOV21G	primary	primary	NA	NA	0	primary	OVARY	ovarian cancer	adenocarcinoma, clear cell	female	62	(60,70]	caucasian	caucasian
ES2_OVARY	TRUE	TRUE	ACH-000906	ES2	primary	primary	NA	NA	0	primary	OVARY	ovarian cancer	adenocarcinoma, clear cell	female	47	(40,50]	african_american	caucasian
TOV112D_OVARY	FALSE	TRUE	ACH-000048	TOV112D	primary	primary	NA	NA	0	primary	OVARY	ovarian cancer	adenocarcinoma, endometrioid	female	42	(40,50]	caucasian	caucasian
COV362_OVARY	TRUE	TRUE	ACH-000278	COV362	primary	metastasis	NA	pleural effusion	0	metastasis	OVARY	ovarian cancer	adenocarcinoma, endometrioid	female	NA	NA	NA	caucasian
A2780_OVARY	TRUE	TRUE	ACH-000657	A2780	primary	primary	NA	NA	0	primary	OVARY	ovarian cancer	adenocarcinoma, endometrioid	female	NA	NA	NA	african_american
OVK18_OVARY	FALSE	TRUE	ACH-000947	OVK18	primary	metastasis	NA	ascites	0	metastasis	OVARY	ovarian cancer	adenocarcinoma, endometrioid	female	49	(40,50]	NA	asian
ONCODG1_OVARY	TRUE	TRUE	ACH-000013	ONCODG1	metastasis	metastasis	ascites	ascites	0	metastasis	OVARY	ovarian cancer	adenocarcinoma, high grade serous	female	60	(50,60]	caucasian	caucasian
JHOS2_OVARY	FALSE	TRUE	ACH-000132	JHOS2	primary	primary	NA	NA	0	primary	OVARY	ovarian cancer	adenocarcinoma, high grade serous	female	45	(40,50]	asian	asian
OVSAHO_OVARY	FALSE	TRUE	ACH-000409	OVSAHO	metastasis	metastasis	abdomen	abdomen	0	metastasis	OVARY	ovarian cancer	adenocarcinoma, high grade serous	female	56	(50,60]	asian	asian
KURAMOCHI_OVARY	TRUE	TRUE	ACH-000524	KURAMOCHI	primary	metastasis	NA	ascites	0	metastasis	OVARY	ovarian cancer	adenocarcinoma, high grade serous	female	NA	NA	asian	asian
HEYA8_OVARY	TRUE	TRUE	ACH-000542	HEYA8	primary	metastasis	NA	ascites	0	metastasis	OVARY	ovarian cancer	adenocarcinoma, high grade serous	female	NA	NA	NA	caucasian
OVCAR8_OVARY	TRUE	TRUE	ACH-000696	OVCAR8	primary	primary	NA	NA	0	primary	OVARY	ovarian cancer	adenocarcinoma, high grade serous	female	64	(60,70]	NA	caucasian
CAOV3_OVARY	FALSE	TRUE	ACH-000713	CAOV3	primary	primary	NA	NA	0	primary	OVARY	ovarian cancer	adenocarcinoma, high grade serous	female	54	(50,60]	caucasian	caucasian
IGROV1_OVARY	FALSE	TRUE	ACH-000966	IGROV1	primary	primary	NA	NA	0	primary	OVARY	ovarian cancer	adenocarcinoma, mixed endometrioid clear cell	female	47	(40,50]	NA	caucasian
OV7_OVARY	FALSE	TRUE	ACH-000688	OV7	primary	primary	NA	NA	0	primary	OVARY	ovarian cancer	adenocarcinoma, mixed serous clear cell, poorly differentiated	female	78	(70,80]	NA	caucasian
JHOM1_OVARY	FALSE	TRUE	ACH-000237	JHOM1	primary	primary	NA	NA	0	primary	OVARY	ovarian cancer	adenocarcinoma, mucinous	female	88	(80,90]	asian	asian
COV644_OVARY	FALSE	TRUE	ACH-000608	COV644	primary	primary	NA	NA	0	primary	OVARY	ovarian cancer	adenocarcinoma, mucinous	female	NA	NA	NA	caucasian
EFO27_OVARY	FALSE	TRUE	ACH-000936	EFO27	metastasis	metastasis	omentum	omentum	0	metastasis	OVARY	ovarian cancer	adenocarcinoma, mucinous papillary	female	36	(30,40]	NA	caucasian
OC316_OVARY	FALSE	TRUE	ACH-001145	OC316	primary	metastasis	NA	ascites	1	primary_with_met	OVARY	ovarian cancer	adenocarcinoma, serous	female	60	(50,60]	NA	caucasian
OV56_OVARY	FALSE	TRUE	ACH-000091	OV56	primary	metastasis	NA	ascites	0	metastasis	OVARY	ovarian cancer	adenocarcinoma, serous, poorly differentiated	female	46	(40,50]	NA	caucasian
SNU840_OVARY	TRUE	TRUE	ACH-000280	SNU840	primary	primary	NA	NA	0	primary	OVARY	ovarian cancer	carcinoma, Brenner tumour	female	45	(40,50]	asian	asian
RMUGS_OVARY	TRUE	TRUE	ACH-000701	RMUGS	primary	primary	NA	NA	0	primary	OVARY	ovarian cancer	cystadenocarcinoma, mucinous	female	62	(60,70]	NA	asian
MCAS_OVARY	FALSE	TRUE	ACH-000796	MCAS	primary	primary	NA	NA	0	primary	OVARY	ovarian cancer	cystadenocarcinoma, mucinous	female	60	(50,60]	asian	asian
OAW42_OVARY	TRUE	TRUE	ACH-000704	OAW42	metastasis	metastasis	ascites	ascites	0	metastasis	OVARY	ovarian cancer	cystadenocarcinoma, serous papillary	female	46	(40,50]	NA	caucasian
OC314_OVARY	FALSE	TRUE	ACH-000962	OC314	metastasis	metastasis	ascites	ascites	0	metastasis	OVARY	ovarian cancer	cystadenocarcinoma, serous papillary	female	39	(30,40]	NA	caucasian
EFO21_OVARY	FALSE	TRUE	ACH-000308	EFO21	metastasis	metastasis	ascites	ascites	0	metastasis	OVARY	ovarian cancer	cystadenocarcinoma, serous, poorly differentiated	female	56	(50,60]	caucasian	caucasian
COV434_OVARY	FALSE	TRUE	ACH-000123	COV434	primary	primary	NA	NA	0	primary	OVARY	ovarian cancer	granulosa cell tumor	female	NA	NA	NA	caucasian
PATU8988S_PANCREAS	FALSE	TRUE	ACH-000022	PATU8988S	metastasis	metastasis	liver	liver	0	metastasis	PANCREAS	pancreatic cancer	ductal adenocarcinoma, exocrine	female	64	(60,70]	NA	caucasian
PATU8988T_PANCREAS	FALSE	TRUE	ACH-000023	PATU8988T	metastasis	metastasis	liver	liver	0	metastasis	PANCREAS	pancreatic cancer	ductal adenocarcinoma, exocrine	female	64	(60,70]	NA	caucasian
PANC0203_PANCREAS	FALSE	TRUE	ACH-000042	PANC0203	primary	primary	NA	NA	0	primary	PANCREAS	pancreatic cancer	ductal adenocarcinoma, exocrine	female	70	(60,70]	caucasian	caucasian
PANC1005_PANCREAS	TRUE	TRUE	ACH-000060	PANC1005	primary	primary	NA	NA	0	primary	PANCREAS	pancreatic cancer	ductal adenocarcinoma, exocrine	male	81	(80,90]	caucasian	caucasian
CAPAN2_PANCREAS	TRUE	TRUE	ACH-000107	CAPAN2	primary	primary	NA	NA	0	primary	PANCREAS	pancreatic cancer	ductal adenocarcinoma, exocrine	male	56	(50,60]	caucasian	caucasian
HUPT3_PANCREAS	FALSE	TRUE	ACH-000118	HUPT3	metastasis	metastasis	ascites	ascites	0	metastasis	PANCREAS	pancreatic cancer	ductal adenocarcinoma, exocrine	male	66	(60,70]	asian	asian
CFPAC1_PANCREAS	FALSE	TRUE	ACH-000138	CFPAC1	metastasis	metastasis	liver	liver	0	metastasis	PANCREAS	pancreatic cancer	ductal adenocarcinoma, exocrine	male	26	(20,30]	caucasian	caucasian
PANC0327_PANCREAS	TRUE	TRUE	ACH-000139	PANC0327	primary	primary	NA	NA	0	primary	PANCREAS	pancreatic cancer	ductal adenocarcinoma, exocrine	female	65	(60,70]	caucasian	caucasian
SW1990_PANCREAS	FALSE	TRUE	ACH-000155	SW1990	primary	primary	NA	NA	1	primary_with_met	PANCREAS	pancreatic cancer	ductal adenocarcinoma, exocrine	male	56	(50,60]	caucasian	caucasian
PANC1_PANCREAS	FALSE	TRUE	ACH-000164	PANC1	primary	primary	NA	NA	1	primary_with_met	PANCREAS	pancreatic cancer	ductal adenocarcinoma, exocrine	male	56	(50,60]	caucasian	caucasian
HS766T_PANCREAS	TRUE	TRUE	ACH-000178	HS766T	primary	metastasis	NA	lymph node	0	metastasis	PANCREAS	pancreatic cancer	ductal adenocarcinoma, exocrine	male	46	(40,50]	caucasian	caucasian
PK59_PANCREAS	FALSE	TRUE	ACH-000205	PK59	primary	metastasis	NA	liver	0	metastasis	PANCREAS	pancreatic cancer	ductal adenocarcinoma, exocrine	female	66	(60,70]	asian	asian
ASPC1_PANCREAS	TRUE	TRUE	ACH-000222	ASPC1	metastasis	metastasis	ascites	ascites	0	metastasis	PANCREAS	pancreatic cancer	ductal adenocarcinoma, exocrine	female	62	(60,70]	caucasian	caucasian
PANC0403_PANCREAS	FALSE	TRUE	ACH-000235	PANC0403	primary	primary	NA	NA	0	primary	PANCREAS	pancreatic cancer	ductal adenocarcinoma, exocrine	male	70	(60,70]	caucasian	caucasian
DANG_PANCREAS	FALSE	TRUE	ACH-000243	DANG	primary	primary	NA	NA	0	primary	PANCREAS	pancreatic cancer	ductal adenocarcinoma, exocrine	female	68	(60,70]	caucasian	caucasian
KP4_PANCREAS	TRUE	TRUE	ACH-000265	KP4	metastasis	metastasis	ascites	ascites	0	metastasis	PANCREAS	pancreatic cancer	ductal adenocarcinoma, exocrine	male	50	(40,50]	asian	asian
SNU213_PANCREAS	FALSE	TRUE	ACH-000266	SNU213	primary	primary	NA	NA	1	primary_with_met	PANCREAS	pancreatic cancer	ductal adenocarcinoma, exocrine	male	65	(60,70]	asian	asian
HPAC_PANCREAS	FALSE	TRUE	ACH-000270	HPAC	primary	primary	NA	NA	0	primary	PANCREAS	pancreatic cancer	ductal adenocarcinoma, exocrine	female	64	(60,70]	caucasian	caucasian
KP2_PANCREAS	FALSE	TRUE	ACH-000281	KP2	primary	primary	NA	NA	0	primary	PANCREAS	pancreatic cancer	ductal adenocarcinoma, exocrine	female	65	(60,70]	asian	asian
PK1_PANCREAS	FALSE	TRUE	ACH-000307	PK1	primary	metastasis	NA	liver	0	metastasis	PANCREAS	pancreatic cancer	ductal adenocarcinoma, exocrine	male	NA	NA	asian	asian
PSN1_PANCREAS	FALSE	TRUE	ACH-000320	PSN1	primary	primary	NA	NA	1	primary_with_met	PANCREAS	pancreatic cancer	ductal adenocarcinoma, exocrine	male	NA	NA	asian	asian
YAPC_PANCREAS	TRUE	TRUE	ACH-000332	YAPC	metastasis	metastasis	ascites	ascites	0	metastasis	PANCREAS	pancreatic cancer	ductal adenocarcinoma, exocrine	male	43	(40,50]	asian	asian
PANC0813_PANCREAS	FALSE	TRUE	ACH-000417	PANC0813	primary	primary	NA	NA	0	primary	PANCREAS	pancreatic cancer	ductal adenocarcinoma, exocrine	male	85	(80,90]	caucasian	caucasian
PK45H_PANCREAS	FALSE	TRUE	ACH-000468	PK45H	primary	primary	NA	NA	0	primary	PANCREAS	pancreatic cancer	ductal adenocarcinoma, exocrine	NA	NA	NA	asian	asian
TCCPAN2_PANCREAS	FALSE	TRUE	ACH-000502	TCCPAN2	primary	metastasis	NA	ascites	0	metastasis	PANCREAS	pancreatic cancer	ductal adenocarcinoma, exocrine	female	68	(60,70]	asian	asian
SNU410_PANCREAS	FALSE	TRUE	ACH-000517	SNU410	primary	metastasis	NA	liver	0	metastasis	PANCREAS	pancreatic cancer	ductal adenocarcinoma, exocrine	male	53	(50,60]	asian	asian
BXPC3_PANCREAS	FALSE	TRUE	ACH-000535	BXPC3	primary	primary	NA	NA	0	primary	PANCREAS	pancreatic cancer	ductal adenocarcinoma, exocrine	female	61	(60,70]	NA	caucasian
PATU8902_PANCREAS	FALSE	TRUE	ACH-000599	PATU8902	primary	primary	NA	NA	0	primary	PANCREAS	pancreatic cancer	ductal adenocarcinoma, exocrine	female	44	(40,50]	NA	caucasian
MIAPACA2_PANCREAS	TRUE	TRUE	ACH-000601	MIAPACA2	primary	primary	NA	NA	0	primary	PANCREAS	pancreatic cancer	ductal adenocarcinoma, exocrine	male	65	(60,70]	caucasian	caucasian
SUIT2_PANCREAS	FALSE	TRUE	ACH-000652	SUIT2	metastasis	metastasis	liver	liver	0	metastasis	PANCREAS	pancreatic cancer	ductal adenocarcinoma, exocrine	male	73	(70,80]	asian	asian
KP3_PANCREAS	FALSE	TRUE	ACH-000108	KP3	metastasis	metastasis	liver	liver	0	metastasis	PANCREAS	pancreatic cancer	ductal adenosquamous carcinoma, exocrine	male	75	(70,80]	asian	asian
L33_PANCREAS	TRUE	TRUE	ACH-000685	L33	primary	metastasis	NA	lymph node	0	metastasis	PANCREAS	pancreatic cancer	ductal adenosquamous carcinoma, exocrine	female	77	(70,80]	african_american	african_american
QGP1_PANCREAS	FALSE	TRUE	ACH-000347	QGP1	primary	primary	NA	NA	1	primary_with_met	PANCREAS	pancreatic cancer	somatostatinoma, endocrine	male	61	(60,70]	asian	asian
PC3_PROSTATE	FALSE	TRUE	ACH-000090	PC3	metastasis	metastasis	bone	bone	0	metastasis	PROSTATE	prostate cancer	adenocarcinoma	male	62	(60,70]	caucasian	caucasian
22RV1_PROSTATE	TRUE	TRUE	ACH-000956	22RV1	primary	primary	NA	NA	0	primary	PROSTATE	prostate cancer	adenocarcinoma	male	NA	NA	NA	caucasian
LNCAPCLONEFGC_PROSTATE	FALSE	TRUE	ACH-000977	LNCAPCLONEFGC	metastasis	metastasis	lymph_node	lymph node	0	metastasis	PROSTATE	prostate cancer	adenocarcinoma	male	50	(40,50]	caucasian	caucasian
DU145_PROSTATE	TRUE	TRUE	ACH-000979	DU145	metastasis	metastasis	brain	brain	0	metastasis	PROSTATE	prostate cancer	adenocarcinoma	male	69	(60,70]	caucasian	caucasian
HT1080_SOFT_TISSUE	FALSE	TRUE	ACH-000054	HT1080	metastasis	metastasis	acetabulum	acetabulum	0	metastasis	SOFT_TISSUE	sarcoma	fibrosarcoma	male	35	(30,40]	caucasian	caucasian
RKN_SOFT_TISSUE	FALSE	TRUE	ACH-000505	RKN	primary	primary	NA	NA	0	primary	SOFT_TISSUE	sarcoma	leiomyosarcoma, ovarian	female	45	(40,50]	asian	asian
SKUT1_SOFT_TISSUE	FALSE	TRUE	ACH-000939	SKUT1	primary	primary	NA	NA	0	primary	SOFT_TISSUE	sarcoma	leiomyosarcoma, uterine	female	75	(70,80]	caucasian	caucasian
GCT_SOFT_TISSUE	FALSE	TRUE	ACH-000835	GCT	metastasis	metastasis	lung	lung	0	metastasis	SOFT_TISSUE	sarcoma	malignant fibrous histiocytoma, undifferentiated pleomorphic sarcoma	male	29	(20,30]	NA	caucasian
TM87_SOFT_TISSUE	FALSE	TRUE	ACH-000172	TM87	metastasis	metastasis	pleura	pleural effusion	0	metastasis	SOFT_TISSUE	sarcoma	malignant rhabdoid tumor, extrarenal	male	2	(0,10]	caucasian	na
MON_SOFT_TISSUE	FALSE	TRUE	ACH-001128	MON	NA	primary	NA	NA	0	primary	SOFT_TISSUE	sarcoma	malignant rhabdoid tumor, extrarenal	male	1	(0,10]	NA	na
G401_SOFT_TISSUE	TRUE	TRUE	ACH-000096	G401	primary	primary	NA	NA	0	primary	SOFT_TISSUE	sarcoma	malignant rhabdoid tumor, renal	male	0	(0,10]	caucasian	caucasian
G402_SOFT_TISSUE	FALSE	TRUE	ACH-000375	G402	primary	primary	NA	NA	0	primary	SOFT_TISSUE	sarcoma	malignant rhabdoid tumor, renal leiomyoblastoma	female	1	(0,10]	caucasian	caucasian
HS729_SOFT_TISSUE	FALSE	TRUE	ACH-000133	HS729	primary	primary	NA	NA	0	primary	SOFT_TISSUE	sarcoma	rhabdomyosarcoma	male	74	(70,80]	caucasian	caucasian
RH30_SOFT_TISSUE	FALSE	TRUE	ACH-000833	RH30	metastasis	metastasis	bone_marrow	bone marrow	0	metastasis	SOFT_TISSUE	sarcoma	rhabdomyosarcoma, alveolar	male	17	(10,20]	caucasian	caucasian
RD_SOFT_TISSUE	FALSE	TRUE	ACH-000169	RD	primary	primary	NA	NA	0	primary	SOFT_TISSUE	sarcoma	rhabdomyosarcoma, embryonal	female	7	(0,10]	caucasian	caucasian
MESSA_SOFT_TISSUE	TRUE	TRUE	ACH-000449	MESSA	primary	primary	NA	NA	1	primary_with_met	SOFT_TISSUE	sarcoma	sarcoma, uterine	female	56	(50,60]	caucasian	caucasian
S117_SOFT_TISSUE	TRUE	TRUE	ACH-000037	S117	primary	primary	NA	NA	0	primary	SOFT_TISSUE	sarcoma	sarcoma, thyroid gland	female	47	(40,50]	NA	caucasian
CAL62_THYROID	TRUE	TRUE	ACH-000174	CAL62	primary	primary	NA	NA	1	primary_with_met	THYROID	thyroid cancer	carcinoma, anaplastic	female	70	(60,70]	NA	caucasian
BHT101_THYROID	FALSE	TRUE	ACH-000191	BHT101	metastasis	metastasis	lymph_node	lymph node	0	metastasis	THYROID	thyroid cancer	carcinoma, anaplastic	female	63	(60,70]	NA	caucasian
BCPAP_THYROID	FALSE	TRUE	ACH-000456	BCPAP	primary	primary	NA	NA	1	primary_with_met	THYROID	thyroid cancer	carcinoma, anaplastic	female	76	(70,80]	NA	caucasian
8305C_THYROID	FALSE	TRUE	ACH-001306	8305C	primary	primary	NA	NA	0	primary	THYROID	thyroid cancer	carcinoma, anaplastic	female	67	(60,70]	asian	asian
8505C_THYROID	TRUE	TRUE	ACH-001307	8505C	primary	primary	NA	NA	0	primary	THYROID	thyroid cancer	carcinoma, anaplastic	female	78	(70,80]	asian	asian
TT2609C02_THYROID	FALSE	TRUE	ACH-000716	TT2609C02	primary	primary	NA	NA	0	primary	THYROID	thyroid cancer	carcinoma, follicular	male	57	(50,60]	caucasian	caucasian
FTC238_THYROID	FALSE	TRUE	ACH-000897	FTC238	metastasis	metastasis	NA	lung	0	metastasis	THYROID	thyroid cancer	carcinoma, follicular	male	42	(40,50]	NA	caucasian
FTC133_THYROID	FALSE	TRUE	ACH-000903	FTC133	metastasis	metastasis	lymph_node	lymph node	0	metastasis	THYROID	thyroid cancer	carcinoma, follicular	male	42	(40,50]	NA	caucasian
TT_THYROID	FALSE	TRUE	ACH-001321	TT	primary	primary	NA	NA	0	primary	THYROID	thyroid cancer	carcinoma, medullary	female	77	(70,80]	caucasian	caucasian
SW579_THYROID	FALSE	TRUE	ACH-000163	SW579	primary	primary	NA	NA	0	primary	THYROID	thyroid cancer	squamous cell carcinoma	male	59	(50,60]	caucasian	caucasian
