# Supplementary material for: A metastasis map of human cancer cell lines
Source: Nature. 2020 Dec 9;588(7837):331–6. doi: 10.1038/s41586-020-2969-2 (PMC8439149; doi:10.1038/s41586-020-2969-2)
Supplement: Supplementary file 7 — Metastatic potential in MetMap500. [file 41586_2020_2969_MOESM7_ESM.xlsx]

## Sheet: metp500.brain
	CI.05	CI.95	mean	penetrance
KYSE510_OESOPHAGUS	-4.10208	-3.3041	-3.58847	0.142857
8505C_THYROID	-3.93496	-2.7086	-3.08772	0.142857
GI1_CENTRAL_NERVOUS_SYSTEM	-3.62383	-3.62383	-3.62383	0
A549_LUNG	-2.02971	-1.00466	-1.31845	0.285714
LU99_LUNG	-0.990391	1.54835	1.14473	1
CAL29_URINARY_TRACT	-3.94752	-3.94752	-3.94752	0
5637_URINARY_TRACT	-3.75119	-3.75119	-3.75119	0
SW948_LARGE_INTESTINE	-4.30312	-4.30312	-4.30312	0
NCIH1339_LUNG	-4.03631	-4.03631	-4.03631	0
HEC1A_ENDOMETRIUM	-3.8261	-1.44499	-1.83792	0.214286
SNU840_OVARY	-1.79269	-0.800887	-1.08984	0.214286
HCC827_LUNG	-3.73291	-3.73291	-3.73291	0
GAMG_CENTRAL_NERVOUS_SYSTEM	-3.94149	-3.94149	-3.94149	0
NCIH1437_LUNG	-4.38823	-1.3122	-1.78368	0.142857
GB1_CENTRAL_NERVOUS_SYSTEM	-4.05503	-4.05503	-4.05503	0
NCIH322_LUNG	-3.98758	-0.751267	-1.15178	0.142857
SNUC2A_LARGE_INTESTINE	-4.5357	-3.84471	-4.08791	0.285714
CORL23_LUNG	-3.92486	-3.32093	-3.52543	0.142857
SNU761_LIVER	-3.84247	-3.84247	-3.84247	0
NCIN87_STOMACH	-3.58465	-3.58465	-3.58465	0
RERFLCAD2_LUNG	-3.71977	-0.590746	-0.957807	0.142857
HCC1806_BREAST	-1.68426	-0.774515	-1.06744	0.571429
NCIH1793_LUNG	-3.79406	-3.79406	-3.79406	0
MESSA_SOFT_TISSUE	-3.95229	-3.95229	-3.95229	0
NCIH1975_LUNG	-3.92392	-3.92392	-3.92392	0
MFE296_ENDOMETRIUM	-3.59773	-1.34694	-1.811	0.214286
KYSE270_OESOPHAGUS	-3.93537	-3.42176	-3.69126	0.0714286
KYSE150_OESOPHAGUS	-0.847758	0.134726	-0.205086	0.714286
PSN1_PANCREAS	-2.97899	-0.708001	-1.1752	0.285714
OC316_OVARY	-3.85452	-3.85452	-3.85452	0
CAL27_UPPER_AERODIGESTIVE_TRACT	-4.22789	-1.61209	-2.08475	0.142857
A172_CENTRAL_NERVOUS_SYSTEM	-4.26942	-4.26942	-4.26942	0
TE11_OESOPHAGUS	-3.16986	-0.453632	-0.923	0.214286
BC3C_URINARY_TRACT	-3.90173	-3.90173	-3.90173	0
ESS1_ENDOMETRIUM	-3.64379	-3.64379	-3.64379	0
HS944T_SKIN	0.404604	0.880549	0.695768	0.857143
NCIH2023_LUNG	-3.88809	-1.66747	-2.1394	0.0714286
RH30_SOFT_TISSUE	-3.96332	-3.96332	-3.96332	0
8MGBA_CENTRAL_NERVOUS_SYSTEM	-3.68206	-3.68206	-3.68206	0
MPP89_PLEURA	-3.66094	-3.66094	-3.66094	0
GCIY_STOMACH	-4.05001	-4.05001	-4.05001	0
SNU213_PANCREAS	-3.76387	-1.15286	-1.47584	0.142857
SF539_CENTRAL_NERVOUS_SYSTEM	-3.53179	-3.53179	-3.53179	0
YD8_UPPER_AERODIGESTIVE_TRACT	-3.88174	-3.88174	-3.88174	0
HARA_LUNG	-3.82574	-2.26401	-2.68512	0.142857
MHHES1_BONE	-3.52179	-3.52179	-3.52179	0
MELHO_SKIN	0.284252	1.4201	1.08252	0.785714
U251MG_CENTRAL_NERVOUS_SYSTEM	-3.85402	-3.85402	-3.85402	0
JIMT1_BREAST	-3.68059	-0.0144881	-0.491422	0.0714286
PANC1005_PANCREAS	-3.83347	-3.83347	-3.83347	0
NCIH1703_LUNG	-3.59534	-3.59534	-3.59534	0
KYSE410_OESOPHAGUS	-3.70745	-0.810642	-1.28666	0.0714286
HT144_SKIN	-3.61683	-1.21511	-1.6888	0.0714286
SNU601_STOMACH	-3.58372	-3.58372	-3.58372	0
LS411N_LARGE_INTESTINE	-3.95002	-3.95002	-3.95002	0
U2OS_BONE	-3.55485	-3.55485	-3.55485	0
22RV1_PROSTATE	-3.82402	-2.97678	-3.22008	0.142857
OE19_OESOPHAGUS	-3.98097	-3.98097	-3.98097	0
SH4_SKIN	-3.59218	-3.07857	-3.34808	0.0714286
NCIH661_LUNG	-3.98189	-3.98189	-3.98189	0
LC1SQSF_LUNG	-3.84171	-1.01951	-1.49532	0.0714286
JHH1_LIVER	-3.80916	-3.80916	-3.80916	0
NCIH28_PLEURA	-3.42395	-3.42395	-3.42395	0
GMS10_CENTRAL_NERVOUS_SYSTEM	-3.68445	-3.68445	-3.68445	0
HEYA8_OVARY	-0.650177	0.716352	0.295317	1
RKO_LARGE_INTESTINE	-4.27199	-2.91262	-3.23832	0.142857
CAL62_THYROID	-3.91544	-2.14425	-2.59782	0.214286
HLF_LIVER	-3.32259	-3.32259	-3.32259	0
T24_URINARY_TRACT	-3.91388	-1.29335	-1.76839	0.0714286
ES2_OVARY	1.3447	2.53486	2.16936	1
YD15_SALIVARY_GLAND	-3.66613	-3.66613	-3.66613	0
KYSE70_OESOPHAGUS	-4.00857	-4.00857	-4.00857	0
KP4_PANCREAS	-2.5538	-1.6679	-1.9428	0.428571
A2780_OVARY	-0.582165	-0.266163	-0.400276	1
AGS_STOMACH	-2.96127	-1.77423	-2.15975	0.5
ISHIKAWAHERAKLIO02ER_ENDOMETRIUM	-4.02198	-1.55523	-2.02608	0.142857
HGC27_STOMACH	-3.64539	-3.64539	-3.64539	0
647V_URINARY_TRACT	-4.07246	-4.07246	-4.07246	0
CAL12T_LUNG	-3.77842	-3.77842	-3.77842	0
L33_PANCREAS	-3.9637	-3.9637	-3.9637	0
SF295_CENTRAL_NERVOUS_SYSTEM	-3.61704	-3.61704	-3.61704	0
UO31_KIDNEY	-3.75181	-3.75181	-3.75181	0
YD10B_UPPER_AERODIGESTIVE_TRACT	-3.91085	-3.91085	-3.91085	0
DMS273_LUNG	-0.431732	-0.0772041	-0.224052	0.928571
G361_SKIN	-3.82441	-3.3108	-3.58031	0.0714286
OAW42_OVARY	-3.6108	-3.6108	-3.6108	0
HMC18_BREAST	-4.20553	-4.20553	-4.20553	0
CAL54_KIDNEY	-3.42461	-3.42461	-3.42461	0
MIAPACA2_PANCREAS	-4.04589	-4.04589	-4.04589	0
SW620_LARGE_INTESTINE	-0.549735	1.26271	0.859651	0.857143
SKHEP1_LIVER	-0.336557	0.506856	0.230614	0.857143
SW480_LARGE_INTESTINE	-1.65345	-0.0973217	-0.422035	0.214286
YKG1_CENTRAL_NERVOUS_SYSTEM	-3.98585	-3.98585	-3.98585	0
J82_URINARY_TRACT	-3.78848	-3.78848	-3.78848	0
KYSE30_OESOPHAGUS	-4.21128	-1.84755	-2.1567	0.142857
NCIH2172_LUNG	-3.95061	-3.95061	-3.95061	0
G401_SOFT_TISSUE	-3.57084	-3.57084	-3.57084	0
SNU407_LARGE_INTESTINE	-2.8247	-0.624228	-1.05027	0.214286
AN3CA_ENDOMETRIUM	-3.6839	-3.6839	-3.6839	0
PLCPRF5_LIVER	-3.71263	-3.71263	-3.71263	0
YAPC_PANCREAS	-3.76903	-1.11309	-1.50707	0.142857
SCABER_URINARY_TRACT	-3.80028	-3.28667	-3.55617	0.0714286
G292CLONEA141B1_BONE	-3.43384	-3.43384	-3.43384	0
JHH4_LIVER	-3.71451	-3.71451	-3.71451	0
HS766T_PANCREAS	-1.65884	-0.716647	-1.00795	0.357143
SW837_LARGE_INTESTINE	-3.88763	-3.88763	-3.88763	0
KURAMOCHI_OVARY	-3.8	-3.8	-3.8	0
YH13_CENTRAL_NERVOUS_SYSTEM	-3.30189	-3.30189	-3.30189	0
NCIH2052_PLEURA	-3.36318	-3.36318	-3.36318	0
COLO679_SKIN	-3.73715	-3.73715	-3.73715	0
A704_KIDNEY	-3.57321	-3.57321	-3.57321	0
NCIH596_LUNG	-3.53361	-3.53361	-3.53361	0
KP3_PANCREAS	-4.21194	-4.21194	-4.21194	0
SKUT1_SOFT_TISSUE	-3.93711	-3.93711	-3.93711	0
42MGBA_CENTRAL_NERVOUS_SYSTEM	-3.91356	-3.91356	-3.91356	0
A375_SKIN	-2.19183	-1.27049	-1.5785	0.785714
FTC133_THYROID	-3.83243	-3.83243	-3.83243	0
HT1080_SOFT_TISSUE	-0.810437	-0.205412	-0.435984	0.928571
SNU1077_ENDOMETRIUM	-3.47576	-3.47576	-3.47576	0
JHOC5_OVARY	-3.77605	-3.77605	-3.77605	0
NCIH1299_LUNG	-4.26305	-4.26305	-4.26305	0
PANC1_PANCREAS	-3.96418	-1.52514	-1.99911	0.0714286
SNU1076_UPPER_AERODIGESTIVE_TRACT	-3.35544	-3.35544	-3.35544	0
IGR37_SKIN	-0.343338	0.301233	0.0659677	1
JHH6_LIVER	-3.91968	-3.91968	-3.91968	0
NCIH460_LUNG	1.71778	2.45971	2.20755	1
SJSA1_BONE	-3.2535	-0.211155	-0.552065	0.214286
A2058_SKIN	-0.619931	1.29383	0.948826	1
ACCMESO1_PLEURA	-3.69081	-3.69081	-3.69081	0
VMCUB1_URINARY_TRACT	-3.92063	-1.59542	-2.06845	0.0714286
YD38_UPPER_AERODIGESTIVE_TRACT	-4.03882	-2.12255	-2.49545	0.142857
BFTC909_KIDNEY	-4.33065	-4.33065	-4.33065	0
DAOY_CENTRAL_NERVOUS_SYSTEM	-4.26733	-4.26733	-4.26733	0
EFO27_OVARY	-3.87683	-3.87683	-3.87683	0
IGR1_SKIN	-3.81217	-2.7492	-3.06977	0.142857
LI7_LIVER	-3.75711	-3.75711	-3.75711	0
OVK18_OVARY	-4.08814	-4.08814	-4.08814	0
SBC5_LUNG	-2.84644	-1.16539	-1.47709	0.214286
TOV112D_OVARY	-3.86503	-3.86503	-3.86503	0
KELLY_AUTONOMIC_GANGLIA	-3.62425	-3.62425	-3.62425	0
PATU8902_PANCREAS	-3.66325	-3.66325	-3.66325	0
TT2609C02_THYROID	-4.10743	-1.49402	-1.96665	0.142857
QGP1_PANCREAS	-4.03189	-3.28948	-3.63245	0.0714286
SW1710_URINARY_TRACT	-4.10874	-4.10874	-4.10874	0
BECKER_CENTRAL_NERVOUS_SYSTEM	-3.82015	-3.82015	-3.82015	0
NCIH520_LUNG	-4.07694	-3.07469	-3.39827	0.142857
SNU685_ENDOMETRIUM	-3.81012	-3.81012	-3.81012	0
SW1353_BONE	-3.40902	-3.40902	-3.40902	0
A101D_SKIN	-3.24181	-0.0528794	-0.511521	0.285714
BHT101_THYROID	-3.53413	-3.53413	-3.53413	0
HEC1B_ENDOMETRIUM	-3.98447	-1.83432	-2.28524	0.142857
SNU61_LARGE_INTESTINE	-3.89083	-3.89083	-3.89083	0
SNU886_LIVER	-3.59354	-3.59354	-3.59354	0
SW1573_LUNG	-3.97548	-1.0371	-1.51322	0.0714286
G402_SOFT_TISSUE	-4.24328	-4.24328	-4.24328	0
PECAPJ15_UPPER_AERODIGESTIVE_TRACT	-4.01996	-1.84943	-2.32072	0.0714286
RL952_ENDOMETRIUM	-4.16973	-3.00604	-3.42733	0.0714286
CADOES1_BONE	-3.52008	-1.30836	-1.76995	0.285714
COLO668_LUNG	-3.28477	-3.28477	-3.28477	0
LS513_LARGE_INTESTINE	-4.16715	-4.16715	-4.16715	0
RMGI_OVARY	-3.92265	-3.92265	-3.92265	0
VMRCRCW_KIDNEY	-4.05628	-4.05628	-4.05628	0
CAKI1_KIDNEY	-4.06023	-4.06023	-4.06023	0
OV7_OVARY	-2.99328	-2.99328	-2.99328	0
BEN_LUNG	-3.68317	-3.68317	-3.68317	0
MKN1_STOMACH	-3.75974	-3.75974	-3.75974	0
LCLC103H_LUNG	-3.59747	-1.13259	-1.60357	0.214286
NCIH1573_LUNG	-3.85551	-3.85551	-3.85551	0
DBTRG05MG_CENTRAL_NERVOUS_SYSTEM	-3.87365	-3.36003	-3.62954	0.0714286
PECAPJ41CLONED2_UPPER_AERODIGESTIVE_TRACT	-3.6619	-3.6619	-3.6619	0
HCC4006_LUNG	-3.51182	-1.35477	-1.82588	0.0714286
NCIH1581_LUNG	-3.50496	-3.50496	-3.50496	0
CALU1_LUNG	-2.99953	-2.99953	-2.99953	0
NUGC4_STOMACH	-3.70203	-3.70203	-3.70203	0
NCIH1563_LUNG	-4.05768	-4.05768	-4.05768	0
JHUEM2_ENDOMETRIUM	-3.60093	-3.60093	-3.60093	0
JHOM1_OVARY	-4.18405	-4.18405	-4.18405	0
SKOV3_OVARY	-3.82851	-3.82851	-3.82851	0
SKNBE2_AUTONOMIC_GANGLIA	-3.96887	-0.925382	-1.40172	0.0714286
LUDLU1_LUNG	-3.85736	-3.85736	-3.85736	0
HCC1359_LUNG	-4.0035	-1.74878	-2.22109	0.0714286
PK1_PANCREAS	-3.91194	-2.18727	-2.64832	0.0714286
SNU466_CENTRAL_NERVOUS_SYSTEM	-3.94432	-3.94432	-3.94432	0
SKLU1_LUNG	-3.80543	-3.80543	-3.80543	0
NCIH1838_LUNG	-4.14299	-4.14299	-4.14299	0
SNU245_BILIARY_TRACT	-4.23588	-1.32077	-1.79684	0.0714286
MKN74_STOMACH	-3.8184	-1.19318	-1.66825	0.0714286
KYSE180_OESOPHAGUS	-3.87044	-0.749019	-1.22548	0.0714286
KMRC1_KIDNEY	-4.11876	-4.11876	-4.11876	0
CALU6_LUNG	-4.35037	-4.35037	-4.35037	0
GOS3_CENTRAL_NERVOUS_SYSTEM	-4.0593	-1.62385	-2.0978	0.0714286
HUH6_LIVER	-3.7071	-3.7071	-3.7071	0
PK59_PANCREAS	-3.81813	-3.81813	-3.81813	0
TCCSUP_URINARY_TRACT	-3.86017	-3.86017	-3.86017	0
HS939T_SKIN	-2.98229	0.501843	0.0880564	0.285714
TOV21G_OVARY	-3.64459	-3.64459	-3.64459	0
OVTOKO_OVARY	-3.95847	-3.95847	-3.95847	0
TE1_OESOPHAGUS	-3.54763	-3.54763	-3.54763	0
DANG_PANCREAS	-3.99003	-3.47642	-3.74592	0.0714286
LMSU_STOMACH	-3.51508	-3.51508	-3.51508	0
MSTO211H_PLEURA	-3.88602	-3.88602	-3.88602	0
T47D_BREAST	-4.17325	-2.06697	-2.53735	0.0714286
PC3_PROSTATE	-3.89727	-3.89727	-3.89727	0
VMRCRCZ_KIDNEY	-3.54461	-3.54461	-3.54461	0
RVH421_SKIN	-3.83047	-3.83047	-3.83047	0
JHOS2_OVARY	-4.09338	-4.09338	-4.09338	0
HS852T_SKIN	-3.6251	-3.6251	-3.6251	0
SNU738_CENTRAL_NERVOUS_SYSTEM	-3.78428	-3.78428	-3.78428	0
SKMEL30_SKIN	-3.78877	-3.78877	-3.78877	0
NCIH522_LUNG	-4.19214	-4.19214	-4.19214	0
PATU8988S_PANCREAS	-4.21508	-4.21508	-4.21508	0
MFE280_ENDOMETRIUM	-3.98676	-3.98676	-3.98676	0
OVSAHO_OVARY	-3.79463	-3.79463	-3.79463	0
SNUC4_LARGE_INTESTINE	-3.40329	-0.261375	-0.585124	0.428571
KPL1_BREAST	-4.14875	-4.14875	-4.14875	0
KYSE520_OESOPHAGUS	-3.77916	-3.77916	-3.77916	0
COLO792_SKIN	-3.95652	-3.95652	-3.95652	0
SW1990_PANCREAS	-3.72697	-1.07906	-1.55423	0.0714286
HS729_SOFT_TISSUE	-3.85686	-3.85686	-3.85686	0
TE6_OESOPHAGUS	-3.89333	-3.89333	-3.89333	0
NCIH727_LUNG	-4.03785	-4.03785	-4.03785	0
PANC0203_PANCREAS	-3.92244	-3.40883	-3.67833	0.0714286
NCIH358_LUNG	-3.66287	-0.62655	-1.05588	0.142857
HEC59_ENDOMETRIUM	-4.08756	-3.57395	-3.84345	0.0714286
HCC1419_BREAST	-3.87613	-3.87613	-3.87613	0
NCIH1792_LUNG	-3.60468	-3.60468	-3.60468	0
NCIH1048_LUNG	-4.1874	-4.1874	-4.1874	0
NCIH1568_LUNG	-3.52532	-1.1434	-1.61371	0.214286
EFM192A_BREAST	-3.73568	-3.73568	-3.73568	0
MKN7_STOMACH	-3.80418	-3.80418	-3.80418	0
SNU423_LIVER	-3.7515	-0.80305	-1.27919	0.0714286
PK45H_PANCREAS	-4.01537	-4.01537	-4.01537	0
ZR751_BREAST	-4.30184	-4.30184	-4.30184	0
KMRC3_KIDNEY	-4.08414	-4.08414	-4.08414	0
RD_SOFT_TISSUE	-3.81108	-3.81108	-3.81108	0
NCIH2077_LUNG	-3.05935	-1.3381	-1.78997	0.571429
CL34_LARGE_INTESTINE	-4.39093	-4.39093	-4.39093	0
NCIH2087_LUNG	-3.6299	-3.6299	-3.6299	0
NCIH1944_LUNG	-3.90273	-0.742255	-1.21878	0.0714286
253JBV_URINARY_TRACT	-3.91096	-3.91096	-3.91096	0
786O_KIDNEY	-3.77827	-3.77827	-3.77827	0
IGROV1_OVARY	-3.71656	-3.20294	-3.47245	0.0714286
LOVO_LARGE_INTESTINE	-3.7568	-3.7568	-3.7568	0
LOXIMVI_SKIN	-1.00747	-0.0973091	-0.369424	0.714286
SW48_LARGE_INTESTINE	-3.07797	-3.07797	-3.07797	0
HPAC_PANCREAS	-0.854986	-0.326521	-0.53312	0.714286
BXPC3_PANCREAS	-1.87522	-0.947813	-1.23669	0.285714
HUH7_LIVER	-3.91063	-3.91063	-3.91063	0
KP2_PANCREAS	-3.59037	-3.59037	-3.59037	0
FTC238_THYROID	-3.49289	-3.49289	-3.49289	0
H4_CENTRAL_NERVOUS_SYSTEM	-3.33546	-3.33546	-3.33546	0
KMBC2_URINARY_TRACT	-3.53663	-1.55177	-2.00937	0.285714
ONS76_CENTRAL_NERVOUS_SYSTEM	-3.92581	-3.92581	-3.92581	0
PATU8988T_PANCREAS	-3.45722	-1.288	-1.66995	0.357143
253J_URINARY_TRACT	-3.90472	-3.39111	-3.66061	0.0714286
639V_URINARY_TRACT	-4.17159	-4.17159	-4.17159	0
CHL1_SKIN	-3.72548	-3.72548	-3.72548	0
HCT116_LARGE_INTESTINE	-1.54312	0.963906	0.490975	0.928571
KU1919_URINARY_TRACT	-0.572531	2.1848	1.72875	1
HCT15_LARGE_INTESTINE	-4.29575	-3.55334	-3.89631	0.0714286
HT29_LARGE_INTESTINE	-1.41722	-0.719465	-0.977842	0.5
MCAS_OVARY	-3.62776	-1.69257	-2.15342	0.214286
SUIT2_PANCREAS	-1.59574	-0.746259	-1.01312	0.857143
TE8_OESOPHAGUS	-3.99418	-3.99418	-3.99418	0
CJM_SKIN	-3.48485	-3.48485	-3.48485	0
SNU398_LIVER	-3.90118	-3.90118	-3.90118	0
SNUC5_LARGE_INTESTINE	-3.7526	-0.432042	-0.907343	0.142857
NCIH1651_LUNG	-3.51965	-3.51965	-3.51965	0
HCC78_LUNG	-3.9913	-3.9913	-3.9913	0
LK2_LUNG	-3.95809	-3.16011	-3.44447	0.142857
SW780_URINARY_TRACT	-3.63792	-3.63792	-3.63792	0
TE4_OESOPHAGUS	-2.91786	-0.421918	-0.896275	0.0714286
RKN_SOFT_TISSUE	-3.76691	0.0318235	-0.444952	0.142857
WM983B_SKIN	-3.7167	-1.11462	-1.50424	0.214286
KNS62_LUNG	-3.39853	-3.39853	-3.39853	0
LN229_CENTRAL_NERVOUS_SYSTEM	-1.28296	0.0266102	-0.340832	0.285714
A673_BONE	-2.57476	-0.825907	-1.16126	0.428571
DU145_PROSTATE	-1.72655	-0.433547	-0.734417	0.214286
T98G_CENTRAL_NERVOUS_SYSTEM	-3.8464	-3.8464	-3.8464	0
COLO783_SKIN	-3.79192	-3.79192	-3.79192	0
HCC1438_LUNG	-3.56917	-3.56917	-3.56917	0
HCC44_LUNG	-4.02775	-4.02775	-4.02775	0
JHH5_LIVER	-3.53179	-3.53179	-3.53179	0
NCIH838_LUNG	-3.98749	-3.98749	-3.98749	0
BFTC905_URINARY_TRACT	-3.69956	-2.76794	-3.09563	0.142857
HEC265_ENDOMETRIUM	-1.08473	-0.294549	-0.56244	0.285714
HSC2_UPPER_AERODIGESTIVE_TRACT	-3.91432	-0.985098	-1.4612	0.0714286
OC314_OVARY	-3.89984	-3.89984	-3.89984	0
OE33_OESOPHAGUS	-4.12071	-4.12071	-4.12071	0
FADU_UPPER_AERODIGESTIVE_TRACT	-3.91604	-3.91604	-3.91604	0
MG63_BONE	-3.68482	-3.68482	-3.68482	0
NB1_AUTONOMIC_GANGLIA	-2.98497	-1.83027	-2.16986	0.285714
SF126_CENTRAL_NERVOUS_SYSTEM	-3.37003	-3.37003	-3.37003	0
SNU1066_UPPER_AERODIGESTIVE_TRACT	-3.69045	-3.69045	-3.69045	0
CAL120_BREAST	-3.9719	-1.57409	-2.04775	0.0714286
LXF289_LUNG	-3.80916	-3.80916	-3.80916	0
MEWO_SKIN	-1.8804	-0.315533	-0.688796	0.214286
SNGM_ENDOMETRIUM	-4.07982	-1.59661	-2.05823	0.142857
TT_OESOPHAGUS	-3.98722	-3.4736	-3.74311	0.0714286
ECGI10_OESOPHAGUS	-4.12894	-4.12894	-4.12894	0
JMSU1_URINARY_TRACT	-2.59112	-1.37971	-1.74595	0.5
CFPAC1_PANCREAS	-0.943657	-0.00704685	-0.3061	0.357143
ACHN_KIDNEY	-3.68261	-2.16831	-2.61964	0.0714286
CAL51_BREAST	-4.16273	-2.12283	-2.58338	0.142857
HCC15_LUNG	-3.65822	-3.65822	-3.65822	0
KMRC20_KIDNEY	-4.15974	-4.15974	-4.15974	0
NCIH1648_LUNG	-4.08589	-3.34349	-3.68645	0.0714286
MHHNB11_AUTONOMIC_GANGLIA	-3.03115	-3.03115	-3.03115	0
K029AX_SKIN	-2.02533	-0.286484	-0.68261	0.5
T3M10_LUNG	-1.2727	0.125113	-0.275805	0.571429
NCIH2122_LUNG	-2.60562	0.691192	0.216171	0.428571
HCC95_LUNG	-4.02634	-4.02634	-4.02634	0
MDAMB468_BREAST	-3.94632	-3.94632	-3.94632	0
HCC1195_LUNG	-3.8	-3.8	-3.8	0
EN_ENDOMETRIUM	-4.19163	-4.19163	-4.19163	0
TE5_OESOPHAGUS	-3.93207	-1.67191	-2.14428	0.0714286
SNU668_STOMACH	-3.74278	-3.74278	-3.74278	0
CORL105_LUNG	-3.78092	-3.78092	-3.78092	0
GCT_SOFT_TISSUE	-4.12908	-1.48338	-1.95634	0.142857
LN18_CENTRAL_NERVOUS_SYSTEM	-3.73747	-3.73747	-3.73747	0
RERFLCMS_LUNG	-3.8403	-3.8403	-3.8403	0
RT112_URINARY_TRACT	-3.47606	-3.47606	-3.47606	0
LOUNH91_LUNG	-3.93082	-3.93082	-3.93082	0
KNS60_CENTRAL_NERVOUS_SYSTEM	-3.99454	-1.10023	-1.57625	0.0714286
ISTMES2_PLEURA	-3.80223	-3.80223	-3.80223	0
SW579_THYROID	-3.22262	-3.22262	-3.22262	0
MDAMB231_BREAST	-4.44659	-1.55229	-2.0283	0.0714286
HCC1588_LUNG	-4.12967	-4.12967	-4.12967	0
HSC3_UPPER_AERODIGESTIVE_TRACT	-3.74146	-1.77291	-2.23107	0.214286
MELJUSO_SKIN	0.368163	1.0807	0.829906	0.928571
NCIH2030_LUNG	-3.83838	-3.83838	-3.83838	0
OVCAR8_OVARY	-3.82095	-3.82095	-3.82095	0
PC14_LUNG	-2.55568	-1.22267	-1.5491	0.214286
HEC151_ENDOMETRIUM	-4.33925	-4.33925	-4.33925	0
RT4_URINARY_TRACT	-3.60753	-3.60753	-3.60753	0
SKES1_BONE	-3.89265	-2.8904	-3.28872	0.0714286
HT55_LARGE_INTESTINE	-4.04365	-3.43972	-3.64422	0.142857
MKN45_STOMACH	-1.19166	-0.683201	-0.877912	0.928571
HEP3B217_LIVER	-3.93155	-3.93155	-3.93155	0
HOS_BONE	-4.0109	-4.0109	-4.0109	0
HUCCT1_BILIARY_TRACT	-4.17033	-1.34372	-1.74215	0.142857
NCIH292_LUNG	-0.409389	0.960929	0.5756	0.571429
RERFLCAI_LUNG	-3.94922	-1.66287	-2.12558	0.142857
LS180_LARGE_INTESTINE	-1.32692	-0.879576	-1.0542	0.928571
SIMA_AUTONOMIC_GANGLIA	-4.0493	-4.0493	-4.0493	0
CAMA1_BREAST	-3.94098	-1.14157	-1.61576	0.142857
MDAMB436_BREAST	-3.91722	-3.91722	-3.91722	0
NCIH1435_LUNG	-3.87329	-3.87329	-3.87329	0
SNU1196_BILIARY_TRACT	-2.21572	-1.13223	-1.46838	0.214286
SNU449_LIVER	-3.97313	-3.97313	-3.97313	0
TE9_OESOPHAGUS	-3.82388	-3.82388	-3.82388	0
ABC1_LUNG	-3.71994	-3.71994	-3.71994	0
NCIH1373_LUNG	-4.08596	-4.08596	-4.08596	0
EBC1_LUNG	-4.01417	-4.01417	-4.01417	0
SKMES1_LUNG	-4.17633	-4.17633	-4.17633	0
HCC56_LARGE_INTESTINE	-4.21117	-1.28517	-1.69787	0.214286
OUMS23_LARGE_INTESTINE	-4.23019	-4.23019	-4.23019	0
DETROIT562_UPPER_AERODIGESTIVE_TRACT	-3.96773	-3.96773	-3.96773	0
PECAPJ49_UPPER_AERODIGESTIVE_TRACT	-3.79986	-3.28624	-3.55575	0.0714286
SW1088_CENTRAL_NERVOUS_SYSTEM	-3.70009	-3.70009	-3.70009	0
BCPAP_THYROID	-3.15257	-3.15257	-3.15257	0
HDQP1_BREAST	-3.87894	-3.87894	-3.87894	0
BICR56_UPPER_AERODIGESTIVE_TRACT	-3.8184	-3.8184	-3.8184	0
SNU81_LARGE_INTESTINE	-4.10723	-3.30925	-3.59361	0.142857
OSRC2_KIDNEY	-3.82175	-3.82175	-3.82175	0
2313287_STOMACH	-4.03484	-1.13184	-1.60788	0.0714286
NCIH2170_LUNG	-4.08173	-1.21192	-1.68787	0.0714286
HUPT3_PANCREAS	-3.54208	-3.54208	-3.54208	0
HCC1428_BREAST	-3.99882	-3.99882	-3.99882	0
NCIH650_LUNG	-3.18666	-1.16631	-1.62316	0.214286
NCIH2110_LUNG	-4.37506	0.248528	-0.228106	0.142857
RERFLCKJ_LUNG	-3.95417	-3.95417	-3.95417	0
PANC0403_PANCREAS	-1.13879	-0.241317	-0.536558	0.428571
NCIH23_LUNG	-3.9736	-3.9736	-3.9736	0
NUGC3_STOMACH	-3.2162	-1.18804	-1.52349	0.214286
KNS81_CENTRAL_NERVOUS_SYSTEM	-3.76707	-3.76707	-3.76707	0
COLO800_SKIN	-0.457177	0.316492	0.0480622	0.5
IPC298_SKIN	-4.27813	-1.32219	-1.76483	0.214286
GP2D_LARGE_INTESTINE	-3.95916	-3.95916	-3.95916	0
OE21_OESOPHAGUS	-3.81961	-3.81961	-3.81961	0
KYSE140_OESOPHAGUS	-4.25955	-4.25955	-4.25955	0
NCIH1693_LUNG	-4.05441	-4.05441	-4.05441	0
COV644_OVARY	-2.51616	-2.51616	-2.51616	0
HCC38_BREAST	-3.95916	-3.95916	-3.95916	0
NCIH2452_PLEURA	-3.83619	-3.83619	-3.83619	0
SW1271_LUNG	-3.81217	-3.81217	-3.81217	0
HT1376_URINARY_TRACT	-3.82824	-3.82824	-3.82824	0
HEC251_ENDOMETRIUM	-3.8108	-3.8108	-3.8108	0
KNS42_CENTRAL_NERVOUS_SYSTEM	-3.97707	-3.97707	-3.97707	0
NCIH446_LUNG	-4.00376	-4.00376	-4.00376	0
WM88_SKIN	-3.92201	-3.07478	-3.31808	0.142857
COLO741_SKIN	-3.15032	-1.71451	-2.14748	0.714286
HEC108_ENDOMETRIUM	-4.00848	-4.00848	-4.00848	0
MCF7_BREAST	-4.0681	-4.0681	-4.0681	0
SKNAS_AUTONOMIC_GANGLIA	-3.20345	-2.41913	-2.6834	0.285714
TM31_CENTRAL_NERVOUS_SYSTEM	-3.76219	-3.76219	-3.76219	0
JHH7_LIVER	-2.05515	-0.987983	-1.29318	0.571429
NCIH2126_LUNG	-3.71842	-3.20481	-3.47431	0.0714286
MFE319_ENDOMETRIUM	-3.9367	-3.9367	-3.9367	0
NCIH747_LARGE_INTESTINE	-3.99445	-3.99445	-3.99445	0
SNU308_BILIARY_TRACT	-3.77546	-3.77546	-3.77546	0
HUH28_BILIARY_TRACT	-3.42958	-3.42958	-3.42958	0
U118MG_CENTRAL_NERVOUS_SYSTEM	-3.10452	-3.10452	-3.10452	0
SNU1214_UPPER_AERODIGESTIVE_TRACT	-3.64177	-3.64177	-3.64177	0
NCIH2228_LUNG	-3.48106	-3.48106	-3.48106	0
NCIH2444_LUNG	-3.75649	-3.75649	-3.75649	0
HEC6_ENDOMETRIUM	-3.74166	-3.74166	-3.74166	0
HCC366_LUNG	-3.7316	-3.7316	-3.7316	0
TE10_OESOPHAGUS	-2.57234	-0.717132	-1.13011	0.285714
UACC257_SKIN	-3.70045	-0.203869	-0.680714	0.0714286
8305C_THYROID	-3.80902	-3.80902	-3.80902	0
IM95_STOMACH	-4.03679	-4.03679	-4.03679	0
SCC25_UPPER_AERODIGESTIVE_TRACT	-4.00201	-4.00201	-4.00201	0
BICR16_UPPER_AERODIGESTIVE_TRACT	-3.67892	-3.67892	-3.67892	0
ONCODG1_OVARY	-3.70309	-3.70309	-3.70309	0
KALS1_CENTRAL_NERVOUS_SYSTEM	-3.68003	-3.68003	-3.68003	0
SKMEL5_SKIN	-2.33147	0.919345	0.589723	0.285714
ASPC1_PANCREAS	-3.15274	-0.713751	-1.15158	0.428571
SNU46_UPPER_AERODIGESTIVE_TRACT	-3.57627	-3.57627	-3.57627	0
769P_KIDNEY	-4.2154	-4.2154	-4.2154	0
NCIH841_LUNG	-3.76296	-3.76296	-3.76296	0
SKMEL24_SKIN	-1.33344	-0.508443	-0.75733	0.285714
SNU1041_UPPER_AERODIGESTIVE_TRACT	-3.82282	-3.82282	-3.82282	0
WM793_SKIN	-3.73061	-3.73061	-3.73061	0
COV362_OVARY	-3.51697	-3.51697	-3.51697	0
ISTMES1_PLEURA	-3.53876	-3.53876	-3.53876	0
PANC0327_PANCREAS	-3.4725	-3.4725	-3.4725	0
UACC62_SKIN	-3.23875	-2.72514	-2.99465	0.0714286
UBLC1_URINARY_TRACT	-3.4206	-3.4206	-3.4206	0
HCC1937_BREAST	-3.3527	-3.3527	-3.3527	0
MALME3M_SKIN	-4.09913	-1.22013	-1.69611	0.0714286
TUHR4TKB_KIDNEY	-3.35387	-3.35387	-3.35387	0
NCIH1915_LUNG	-1.71425	0.660394	0.198147	0.5
CAPAN2_PANCREAS	-3.60906	-3.60906	-3.60906	0
NCIH1623_LUNG	-3.45141	-3.45141	-3.45141	0
SNU719_STOMACH	-3.29206	-3.29206	-3.29206	0
SNU869_BILIARY_TRACT	-3.62489	-3.62489	-3.62489	0
CAL78_BONE	-3.18786	-3.18786	-3.18786	0
NCIH1355_LUNG	-3.74645	-3.74645	-3.74645	0
RMUGS_OVARY	-3.92381	-0.972052	-1.27812	0.142857
S117_SOFT_TISSUE	-3.74054	-3.74054	-3.74054	0
MDAMB435S_SKIN	-3.89839	-3.00692	-3.38478	0.0714286
HS294T_SKIN	-3.86395	-0.586315	-1.06298	0.0714286
TCCPAN2_PANCREAS	-3.97388	-1.53843	-2.01238	0.0714286
SNB75_CENTRAL_NERVOUS_SYSTEM	-3.57604	-3.06243	-3.33193	0.0714286
NCIH2009_LUNG	-3.75354	-3.75354	-3.75354	0
NCIH1650_LUNG	-3.83953	-0.742572	-1.219	0.0714286
DV90_LUNG	-3.94792	-3.94792	-3.94792	0
WM1799_SKIN	-1.9603	-0.875053	-1.18583	0.214286
WM2664_SKIN	-1.70971	0.0808517	-0.22406	0.5
SNU410_PANCREAS	-3.77023	-3.77023	-3.77023	0
OVISE_OVARY	-4.06741	-4.06741	-4.06741	0
HCC1143_BREAST	-3.90218	-1.37595	-1.85049	0.0714286
SNU1105_CENTRAL_NERVOUS_SYSTEM	-3.7602	-3.7602	-3.7602	0
RCC10RGB_KIDNEY	-3.61339	-3.61339	-3.61339	0
RERFLCAD1_LUNG	-3.44447	-3.44447	-3.44447	0
NCIH226_LUNG	-3.79732	-3.79732	-3.79732	0
SKMEL2_SKIN	-3.32217	-3.32217	-3.32217	0
DKMG_CENTRAL_NERVOUS_SYSTEM	-3.46679	-3.46679	-3.46679	0
CAOV3_OVARY	-3.76433	-3.76433	-3.76433	0
IALM_LUNG	-3.36241	-3.36241	-3.36241	0
NCIH2347_LUNG	-3.73812	-3.73812	-3.73812	0
SKMEL3_SKIN	-2.9842	-2.9842	-2.9842	0
SQ1_LUNG	-3.69797	-3.69797	-3.69797	0
UMUC1_URINARY_TRACT	-3.37417	-3.37417	-3.37417	0
LS1034_LARGE_INTESTINE	-3.4607	-3.4607	-3.4607	0
COV434_OVARY	-3.51508	-3.51508	-3.51508	0
CCFSTTG1_CENTRAL_NERVOUS_SYSTEM	-3.79817	-3.79817	-3.79817	0
COLO680N_OESOPHAGUS	-3.95111	-1.73049	-2.20241	0.0714286
SW900_LUNG	-3.83126	-3.83126	-3.83126	0
SH10TC_STOMACH	-2.47688	-1.01533	-1.31383	0.357143
BT549_BREAST	-3.18843	-3.18843	-3.18843	0
BICR6_UPPER_AERODIGESTIVE_TRACT	-3.96226	-3.44865	-3.71815	0.0714286
BICR31_UPPER_AERODIGESTIVE_TRACT	-3.34074	-3.34074	-3.34074	0
LNCAPCLONEFGC_PROSTATE	-3.59736	-3.59736	-3.59736	0
TEN_ENDOMETRIUM	-3.28979	-3.28979	-3.28979	0
RCM1_LARGE_INTESTINE	-4.0318	-4.0318	-4.0318	0
SNU1079_BILIARY_TRACT	-3.87424	-3.87424	-3.87424	0
BT474_BREAST	-3.76722	-3.76722	-3.76722	0
EFO21_OVARY	-3.72112	-3.72112	-3.72112	0
OV56_OVARY	-3.59781	-3.59781	-3.59781	0
MDAMB175VII_BREAST	-3.65881	-3.65881	-3.65881	0
TT_THYROID	-3.5634	-3.5634	-3.5634	0
PANC0813_PANCREAS	-4.20652	-1.09946	-1.5759	0.0714286
TM87_SOFT_TISSUE	-3.83256	-2.83032	-3.1539	0.142857
MON_SOFT_TISSUE	-2.94882	-2.94882	-2.94882	0
SKNEP1_BONE	-3.79548	-3.79548	-3.79548	0
EWS502_BONE	-3.514	-3.514	-3.514	0

## Sheet: metp500.lung
	CI.05	CI.95	mean	penetrance
KYSE510_OESOPHAGUS	-3.52505	-1.49861	-1.96004	0.285714
8505C_THYROID	-0.824497	-0.0414506	-0.354832	1
GI1_CENTRAL_NERVOUS_SYSTEM	-3.62383	-3.62383	-3.62383	0
A549_LUNG	-0.615944	0.0155308	-0.251147	0.928571
LU99_LUNG	-0.172916	0.116321	-0.00854329	1
CAL29_URINARY_TRACT	-3.94752	-3.94752	-3.94752	0
5637_URINARY_TRACT	-3.75119	-3.75119	-3.75119	0
SW948_LARGE_INTESTINE	-4.30312	-3.66652	-3.97876	0.0714286
NCIH1339_LUNG	-4.03631	-2.71435	-3.04141	0.142857
HEC1A_ENDOMETRIUM	-1.98571	-1.49982	-1.69048	0.785714
SNU840_OVARY	-2.87459	-1.82392	-2.16644	0.357143
HCC827_LUNG	-3.73291	-2.32759	-2.61186	0.142857
GAMG_CENTRAL_NERVOUS_SYSTEM	-3.94149	-3.94149	-3.94149	0
NCIH1437_LUNG	-4.38823	-4.38823	-4.38823	0
GB1_CENTRAL_NERVOUS_SYSTEM	-4.05503	-4.05503	-4.05503	0
NCIH322_LUNG	-3.98758	-2.88518	-3.29859	0.0714286
SNUC2A_LARGE_INTESTINE	-2.28826	-1.68368	-1.92053	0.928571
CORL23_LUNG	-1.73825	-0.632053	-0.931513	0.857143
SNU761_LIVER	-3.84247	-3.84247	-3.84247	0
NCIN87_STOMACH	-3.58465	-2.80673	-3.15885	0.0714286
RERFLCAD2_LUNG	-3.71977	-2.80503	-3.14274	0.142857
HCC1806_BREAST	-1.38093	-0.740633	-0.971299	0.714286
NCIH1793_LUNG	-3.79406	-3.79406	-3.79406	0
MESSA_SOFT_TISSUE	-3.95229	-3.5265	-3.76051	0.0714286
NCIH1975_LUNG	-3.92392	-2.88278	-3.28731	0.0714286
MFE296_ENDOMETRIUM	-3.84183	-3.02546	-3.33387	0.142857
KYSE270_OESOPHAGUS	-2.23764	-1.58691	-1.82022	0.5
KYSE150_OESOPHAGUS	-0.325456	0.146017	-0.0513543	1
PSN1_PANCREAS	-1.09321	0.390391	-0.0298392	0.714286
OC316_OVARY	-2.4492	-0.779293	-1.19057	0.5
CAL27_UPPER_AERODIGESTIVE_TRACT	-1.42282	-0.913507	-1.12327	0.857143
A172_CENTRAL_NERVOUS_SYSTEM	-4.26942	-3.49151	-3.84363	0.0714286
TE11_OESOPHAGUS	-1.4229	0.439283	0.0467045	0.785714
BC3C_URINARY_TRACT	-3.70995	-2.49641	-2.8831	0.214286
ESS1_ENDOMETRIUM	-3.64379	-3.64379	-3.64379	0
HS944T_SKIN	-0.416171	0.596832	0.268952	1
NCIH2023_LUNG	-3.88809	-2.6412	-3.07172	0.0714286
RH30_SOFT_TISSUE	-3.96332	-3.96332	-3.96332	0
8MGBA_CENTRAL_NERVOUS_SYSTEM	-2.26736	-1.51143	-1.77386	0.285714
MPP89_PLEURA	-3.66094	-3.66094	-3.66094	0
GCIY_STOMACH	-4.05001	-4.05001	-4.05001	0
SNU213_PANCREAS	-3.25591	-2.03355	-2.32219	0.285714
SF539_CENTRAL_NERVOUS_SYSTEM	-3.53179	-3.53179	-3.53179	0
YD8_UPPER_AERODIGESTIVE_TRACT	-3.88174	-3.88174	-3.88174	0
HARA_LUNG	-2.65314	-1.22589	-1.64545	0.357143
MHHES1_BONE	-3.52179	-2.8328	-3.096	0.142857
MELHO_SKIN	-0.542638	1.02779	0.593699	0.785714
U251MG_CENTRAL_NERVOUS_SYSTEM	-3.85402	-3.07611	-3.42823	0.0714286
JIMT1_BREAST	-3.68059	-1.98772	-2.44757	0.0714286
PANC1005_PANCREAS	-3.83347	-3.83347	-3.83347	0
NCIH1703_LUNG	-3.59534	-3.59534	-3.59534	0
KYSE410_OESOPHAGUS	-3.70745	-2.13176	-2.48877	0.142857
HT144_SKIN	-2.98022	-2.0476	-2.34345	0.357143
SNU601_STOMACH	-3.58372	-3.58372	-3.58372	0
LS411N_LARGE_INTESTINE	-3.95002	-3.95002	-3.95002	0
U2OS_BONE	-3.55485	-3.55485	-3.55485	0
22RV1_PROSTATE	-3.82402	-2.72161	-3.13503	0.0714286
OE19_OESOPHAGUS	-3.98097	-2.59504	-3.03783	0.0714286
SH4_SKIN	-2.07835	-1.5978	-1.78779	0.571429
NCIH661_LUNG	-3.98189	-3.98189	-3.98189	0
LC1SQSF_LUNG	-3.84171	-3.84171	-3.84171	0
JHH1_LIVER	-3.80916	-3.80916	-3.80916	0
NCIH28_PLEURA	-3.42395	-3.42395	-3.42395	0
GMS10_CENTRAL_NERVOUS_SYSTEM	-3.68445	-3.68445	-3.68445	0
HEYA8_OVARY	1.36591	2.04026	1.80025	1
RKO_LARGE_INTESTINE	-2.45639	-1.48544	-1.77411	0.5
CAL62_THYROID	-1.21294	-0.427806	-0.693476	1
HLF_LIVER	-3.32259	-3.32259	-3.32259	0
T24_URINARY_TRACT	-2.91899	-2.37147	-2.58059	0.5
ES2_OVARY	2.26998	2.50987	2.40333	1
YD15_SALIVARY_GLAND	-1.87713	-0.142313	-0.58807	0.571429
KYSE70_OESOPHAGUS	-4.00857	-4.00857	-4.00857	0
KP4_PANCREAS	-2.16866	-1.16262	-1.49987	0.571429
A2780_OVARY	-0.706242	-0.338982	-0.497067	1
AGS_STOMACH	-3.22572	-2.57676	-2.82028	0.642857
ISHIKAWAHERAKLIO02ER_ENDOMETRIUM	-4.02198	-2.39217	-2.84938	0.0714286
HGC27_STOMACH	-3.64539	-3.64539	-3.64539	0
647V_URINARY_TRACT	-4.07246	-2.86861	-3.25609	0.142857
CAL12T_LUNG	-3.77842	-3.77842	-3.77842	0
L33_PANCREAS	-2.8613	-1.91866	-2.2115	0.285714
SF295_CENTRAL_NERVOUS_SYSTEM	-3.61704	-3.61704	-3.61704	0
UO31_KIDNEY	-3.75181	-3.75181	-3.75181	0
YD10B_UPPER_AERODIGESTIVE_TRACT	-3.91085	-2.36158	-2.73825	0.142857
DMS273_LUNG	0.873257	1.19587	1.05945	1
G361_SKIN	-1.37857	-0.648466	-0.89818	0.714286
OAW42_OVARY	-3.6108	-3.6108	-3.6108	0
HMC18_BREAST	-1.68744	-1.07659	-1.29948	0.714286
CAL54_KIDNEY	-3.42461	-3.42461	-3.42461	0
MIAPACA2_PANCREAS	-3.6201	-2.53206	-2.84203	0.214286
SW620_LARGE_INTESTINE	-0.709183	0.0174754	-0.225272	1
SKHEP1_LIVER	1.08177	1.96713	1.63734	1
SW480_LARGE_INTESTINE	-4.02283	-2.55574	-3.00419	0.0714286
YKG1_CENTRAL_NERVOUS_SYSTEM	-3.98585	-3.98585	-3.98585	0
J82_URINARY_TRACT	-3.78848	-3.78848	-3.78848	0
KYSE30_OESOPHAGUS	-2.88933	-2.1036	-2.37411	0.428571
NCIH2172_LUNG	-3.95061	-3.95061	-3.95061	0
G401_SOFT_TISSUE	-3.57084	-3.57084	-3.57084	0
SNU407_LARGE_INTESTINE	-1.11994	-0.434961	-0.673847	0.571429
AN3CA_ENDOMETRIUM	-3.6839	-3.6839	-3.6839	0
PLCPRF5_LIVER	-3.71263	-3.71263	-3.71263	0
YAPC_PANCREAS	-0.981298	-0.392145	-0.612828	0.642857
SCABER_URINARY_TRACT	-2.61177	-1.56056	-1.87455	0.357143
G292CLONEA141B1_BONE	-3.43384	-3.43384	-3.43384	0
JHH4_LIVER	-3.71451	-3.71451	-3.71451	0
HS766T_PANCREAS	-0.828112	-0.538436	-0.66447	1
SW837_LARGE_INTESTINE	-3.88763	-3.00327	-3.37967	0.0714286
KURAMOCHI_OVARY	-3.8	-2.47804	-2.91563	0.0714286
YH13_CENTRAL_NERVOUS_SYSTEM	-3.30189	-3.30189	-3.30189	0
NCIH2052_PLEURA	-3.36318	-3.36318	-3.36318	0
COLO679_SKIN	-3.73715	-3.73715	-3.73715	0
A704_KIDNEY	-3.57321	-3.57321	-3.57321	0
NCIH596_LUNG	-3.53361	-3.53361	-3.53361	0
KP3_PANCREAS	-1.91996	-1.59603	-1.73526	1
SKUT1_SOFT_TISSUE	-2.26941	-1.52915	-1.78307	0.357143
42MGBA_CENTRAL_NERVOUS_SYSTEM	-3.91356	-3.91356	-3.91356	0
A375_SKIN	-0.659036	-0.201786	-0.384345	1
FTC133_THYROID	-2.69351	-1.97137	-2.21408	0.357143
HT1080_SOFT_TISSUE	0.344275	0.954155	0.722667	1
SNU1077_ENDOMETRIUM	-3.47576	-3.47576	-3.47576	0
JHOC5_OVARY	-3.77605	-2.33437	-2.78116	0.0714286
NCIH1299_LUNG	-3.75508	-2.2614	-2.57018	0.214286
PANC1_PANCREAS	-2.7173	-2.16742	-2.37588	0.5
SNU1076_UPPER_AERODIGESTIVE_TRACT	-1.51131	-0.775429	-1.02689	0.357143
IGR37_SKIN	0.659361	2.00802	1.58317	1
JHH6_LIVER	-3.91968	-3.91968	-3.91968	0
NCIH460_LUNG	1.8059	2.07133	1.95431	1
SJSA1_BONE	-1.75989	-1.20796	-1.42022	0.642857
A2058_SKIN	0.173298	0.670238	0.471375	1
ACCMESO1_PLEURA	-3.69081	-3.69081	-3.69081	0
VMCUB1_URINARY_TRACT	-3.18491	-2.63459	-2.83771	0.357143
YD38_UPPER_AERODIGESTIVE_TRACT	-3.02019	-2.0908	-2.40339	0.428571
BFTC909_KIDNEY	-4.33065	-3.36086	-3.75362	0.0714286
DAOY_CENTRAL_NERVOUS_SYSTEM	-4.26733	-3.16492	-3.57834	0.0714286
EFO27_OVARY	-3.87683	-3.09891	-3.45104	0.0714286
IGR1_SKIN	-1.78943	-0.010407	-0.455174	0.642857
LI7_LIVER	-3.75711	-3.75711	-3.75711	0
OVK18_OVARY	-4.08814	-3.11835	-3.51111	0.0714286
SBC5_LUNG	-2.2918	-1.39943	-1.68727	0.428571
TOV112D_OVARY	-3.86503	-3.86503	-3.86503	0
KELLY_AUTONOMIC_GANGLIA	-3.62425	-3.62425	-3.62425	0
PATU8902_PANCREAS	-0.815411	-0.0616652	-0.334722	0.857143
TT2609C02_THYROID	-4.10743	-2.69273	-3.13765	0.0714286
QGP1_PANCREAS	-2.51805	-1.88985	-2.12667	0.642857
SW1710_URINARY_TRACT	-4.10874	-4.10874	-4.10874	0
BECKER_CENTRAL_NERVOUS_SYSTEM	-3.82015	-3.82015	-3.82015	0
NCIH520_LUNG	-2.40409	-1.14446	-1.50914	0.285714
SNU685_ENDOMETRIUM	-3.81012	-3.81012	-3.81012	0
SW1353_BONE	-3.40902	-3.40902	-3.40902	0
A101D_SKIN	-3.05239	-2.38838	-2.63102	0.428571
BHT101_THYROID	-0.809313	0.626507	0.213987	0.714286
HEC1B_ENDOMETRIUM	-0.878524	-0.255144	-0.494653	0.928571
SNU61_LARGE_INTESTINE	-3.89083	-2.63049	-2.97609	0.142857
SNU886_LIVER	-3.59354	-3.59354	-3.59354	0
SW1573_LUNG	-2.17489	-1.06614	-1.36486	0.428571
G402_SOFT_TISSUE	-4.24328	-4.24328	-4.24328	0
PECAPJ15_UPPER_AERODIGESTIVE_TRACT	-4.01996	-3.59417	-3.82817	0.0714286
RL952_ENDOMETRIUM	-2.38865	-1.2398	-1.54976	0.285714
CADOES1_BONE	-1.57508	-0.667364	-0.968518	0.642857
COLO668_LUNG	-3.28477	-3.28477	-3.28477	0
LS513_LARGE_INTESTINE	-4.16715	-4.16715	-4.16715	0
RMGI_OVARY	-3.92265	-2.88151	-3.28604	0.0714286
VMRCRCW_KIDNEY	-4.05628	-1.76063	-2.12487	0.142857
CAKI1_KIDNEY	-4.06023	-4.06023	-4.06023	0
OV7_OVARY	-2.99328	-2.99328	-2.99328	0
BEN_LUNG	-3.68317	-3.68317	-3.68317	0
MKN1_STOMACH	-3.75974	-3.75974	-3.75974	0
LCLC103H_LUNG	-3.51722	-2.02598	-2.46568	0.285714
NCIH1573_LUNG	-3.42971	-0.850798	-1.32162	0.214286
DBTRG05MG_CENTRAL_NERVOUS_SYSTEM	-3.54928	-1.8555	-2.29796	0.214286
PECAPJ41CLONED2_UPPER_AERODIGESTIVE_TRACT	-1.07497	-0.668307	-0.831524	0.785714
HCC4006_LUNG	-3.51182	-3.51182	-3.51182	0
NCIH1581_LUNG	-3.50496	-3.50496	-3.50496	0
CALU1_LUNG	-2.99953	-2.99953	-2.99953	0
NUGC4_STOMACH	-1.61754	0.552555	0.09178	0.428571
NCIH1563_LUNG	-4.05768	-4.05768	-4.05768	0
JHUEM2_ENDOMETRIUM	-2.39707	-0.546041	-0.99387	0.357143
JHOM1_OVARY	-4.18405	-4.18405	-4.18405	0
SKOV3_OVARY	-3.40271	-2.34527	-2.65591	0.214286
SKNBE2_AUTONOMIC_GANGLIA	-3.33226	-1.80645	-2.16828	0.214286
LUDLU1_LUNG	-3.85736	-3.85736	-3.85736	0
HCC1359_LUNG	-4.0035	-4.0035	-4.0035	0
PK1_PANCREAS	-3.48614	-2.37649	-2.70808	0.214286
SNU466_CENTRAL_NERVOUS_SYSTEM	-3.94432	-3.94432	-3.94432	0
SKLU1_LUNG	-3.80543	-3.80543	-3.80543	0
NCIH1838_LUNG	-4.14299	-3.10185	-3.50639	0.0714286
SNU245_BILIARY_TRACT	-4.23588	-4.23588	-4.23588	0
MKN74_STOMACH	-3.8184	-3.8184	-3.8184	0
KYSE180_OESOPHAGUS	-2.00279	-0.997009	-1.31187	0.5
KMRC1_KIDNEY	-4.11876	-4.11876	-4.11876	0
CALU6_LUNG	-4.02601	-3.46601	-3.71377	0.214286
GOS3_CENTRAL_NERVOUS_SYSTEM	-4.0593	-3.63351	-3.86752	0.0714286
HUH6_LIVER	-3.7071	-3.7071	-3.7071	0
PK59_PANCREAS	-2.96644	-1.80231	-2.12527	0.214286
TCCSUP_URINARY_TRACT	-3.86017	-3.86017	-3.86017	0
HS939T_SKIN	-1.1586	-0.137746	-0.432106	0.785714
TOV21G_OVARY	-3.13663	-2.30025	-2.60345	0.214286
OVTOKO_OVARY	-3.95847	-3.95847	-3.95847	0
TE1_OESOPHAGUS	-3.54763	-3.54763	-3.54763	0
DANG_PANCREAS	-1.0601	-0.495788	-0.710824	0.928571
LMSU_STOMACH	-3.51508	-1.54069	-1.98672	0.142857
MSTO211H_PLEURA	-3.88602	-3.88602	-3.88602	0
T47D_BREAST	-3.25851	-2.4126	-2.68216	0.285714
PC3_PROSTATE	-3.89727	-2.14936	-2.54215	0.142857
VMRCRCZ_KIDNEY	-3.54461	-3.54461	-3.54461	0
RVH421_SKIN	-3.63869	-1.25621	-1.66475	0.214286
JHOS2_OVARY	-4.09338	-4.09338	-4.09338	0
HS852T_SKIN	-3.11713	-2.33906	-2.60646	0.214286
SNU738_CENTRAL_NERVOUS_SYSTEM	-3.78428	-3.78428	-3.78428	0
SKMEL30_SKIN	-2.74763	-1.62968	-1.99587	0.285714
NCIH522_LUNG	-4.19214	-4.19214	-4.19214	0
PATU8988S_PANCREAS	-3.22018	-2.41068	-2.67963	0.5
MFE280_ENDOMETRIUM	-3.98676	-3.98676	-3.98676	0
OVSAHO_OVARY	-3.79463	-3.79463	-3.79463	0
SNUC4_LARGE_INTESTINE	-3.9704	-2.15099	-2.58747	0.214286
KPL1_BREAST	-4.14875	-3.08622	-3.37083	0.142857
KYSE520_OESOPHAGUS	-1.87998	-1.19662	-1.44387	0.571429
COLO792_SKIN	-3.95652	-3.53073	-3.76474	0.0714286
SW1990_PANCREAS	-3.72697	-1.78996	-2.13866	0.142857
HS729_SOFT_TISSUE	-3.85686	-3.85686	-3.85686	0
TE6_OESOPHAGUS	-3.89333	-3.89333	-3.89333	0
NCIH727_LUNG	-4.03785	-4.03785	-4.03785	0
PANC0203_PANCREAS	-2.95265	-2.25474	-2.49855	0.357143
NCIH358_LUNG	-2.47436	-1.7985	-2.03874	0.428571
HEC59_ENDOMETRIUM	-4.08756	-4.08756	-4.08756	0
HCC1419_BREAST	-3.87613	-3.87613	-3.87613	0
NCIH1792_LUNG	-3.60468	-3.60468	-3.60468	0
NCIH1048_LUNG	-4.1874	-2.23666	-2.67356	0.142857
NCIH1568_LUNG	-3.28815	-2.38234	-2.66442	0.285714
EFM192A_BREAST	-3.73568	-3.73568	-3.73568	0
MKN7_STOMACH	-3.80418	-3.80418	-3.80418	0
SNU423_LIVER	-3.7515	-3.7515	-3.7515	0
PK45H_PANCREAS	-2.61005	-2.10716	-2.30337	0.571429
ZR751_BREAST	-4.30184	-2.97989	-3.41748	0.0714286
KMRC3_KIDNEY	-4.08414	-4.08414	-4.08414	0
RD_SOFT_TISSUE	-3.12209	-1.11008	-1.56585	0.357143
NCIH2077_LUNG	-1.47138	-0.740382	-0.98871	0.785714
CL34_LARGE_INTESTINE	-4.39093	-4.39093	-4.39093	0
NCIH2087_LUNG	-3.6299	-3.6299	-3.6299	0
NCIH1944_LUNG	-3.90273	-1.78944	-2.10984	0.142857
253JBV_URINARY_TRACT	-3.91096	-3.91096	-3.91096	0
786O_KIDNEY	-2.92658	-2.20259	-2.44498	0.285714
IGROV1_OVARY	-3.71656	-2.43052	-2.83219	0.142857
LOVO_LARGE_INTESTINE	-3.7568	-3.7568	-3.7568	0
LOXIMVI_SKIN	0.61601	1.66809	1.38233	0.928571
SW48_LARGE_INTESTINE	-3.07797	-3.07797	-3.07797	0
HPAC_PANCREAS	-0.918744	-0.483319	-0.669058	1
BXPC3_PANCREAS	-1.24832	-0.788429	-0.971073	0.857143
HUH7_LIVER	-3.91063	-3.91063	-3.91063	0
KP2_PANCREAS	-3.59037	-3.59037	-3.59037	0
FTC238_THYROID	-3.49289	-2.85628	-3.16853	0.0714286
H4_CENTRAL_NERVOUS_SYSTEM	-3.33546	-3.33546	-3.33546	0
KMBC2_URINARY_TRACT	-3.8162	-3.14567	-3.40484	0.285714
ONS76_CENTRAL_NERVOUS_SYSTEM	-3.2892	-2.41198	-2.6928	0.214286
PATU8988T_PANCREAS	-1.45054	-1.0705	-1.23113	0.928571
253J_URINARY_TRACT	-3.90472	-3.90472	-3.90472	0
639V_URINARY_TRACT	-4.17159	-3.74579	-3.9798	0.0714286
CHL1_SKIN	-2.01348	-1.55811	-1.73601	0.642857
HCT116_LARGE_INTESTINE	-0.028445	0.474419	0.271752	1
KU1919_URINARY_TRACT	-0.667505	-0.156405	-0.362981	1
HCT15_LARGE_INTESTINE	-4.29575	-1.85599	-2.32651	0.142857
HT29_LARGE_INTESTINE	-0.451601	-0.121593	-0.261684	1
MCAS_OVARY	-1.81821	-0.930469	-1.25363	0.785714
SUIT2_PANCREAS	0.634109	1.03707	0.868459	1
TE8_OESOPHAGUS	-3.99418	-3.99418	-3.99418	0
CJM_SKIN	-2.79586	-1.50791	-1.82236	0.214286
SNU398_LIVER	-3.90118	-3.90118	-3.90118	0
SNUC5_LARGE_INTESTINE	-0.687631	0.136544	-0.13811	0.642857
NCIH1651_LUNG	-3.51965	-3.51965	-3.51965	0
HCC78_LUNG	-3.56551	-2.47014	-2.8187	0.214286
LK2_LUNG	-1.90019	-0.99647	-1.32333	0.642857
SW780_URINARY_TRACT	-3.63792	-0.272836	-0.749583	0.0714286
TE4_OESOPHAGUS	-2.91786	-2.91786	-2.91786	0
RKN_SOFT_TISSUE	-3.76691	-2.61083	-2.95054	0.142857
WM983B_SKIN	-2.80472	-1.96157	-2.24881	0.428571
KNS62_LUNG	-3.39853	-3.39853	-3.39853	0
LN229_CENTRAL_NERVOUS_SYSTEM	-3.02937	-2.04844	-2.35977	0.285714
A673_BONE	-1.491	-0.123829	-0.52646	0.714286
DU145_PROSTATE	-2.01634	-0.960073	-1.31345	0.642857
T98G_CENTRAL_NERVOUS_SYSTEM	-3.8464	-3.8464	-3.8464	0
COLO783_SKIN	-3.79192	-3.79192	-3.79192	0
HCC1438_LUNG	-3.56917	-3.56917	-3.56917	0
HCC44_LUNG	-4.02775	-2.96522	-3.24984	0.142857
JHH5_LIVER	-3.53179	-3.53179	-3.53179	0
NCIH838_LUNG	-3.98749	-3.98749	-3.98749	0
BFTC905_URINARY_TRACT	-3.69956	-3.69956	-3.69956	0
HEC265_ENDOMETRIUM	-3.69171	-3.69171	-3.69171	0
HSC2_UPPER_AERODIGESTIVE_TRACT	-2.66743	-1.64899	-1.94508	0.214286
OC314_OVARY	-2.93006	-1.48441	-1.8817	0.285714
OE33_OESOPHAGUS	-4.12071	-2.36006	-2.79876	0.142857
FADU_UPPER_AERODIGESTIVE_TRACT	-3.91604	-3.03168	-3.33901	0.142857
MG63_BONE	-3.68482	-3.68482	-3.68482	0
NB1_AUTONOMIC_GANGLIA	-1.59532	-0.799669	-1.05302	0.785714
SF126_CENTRAL_NERVOUS_SYSTEM	-3.37003	-3.37003	-3.37003	0
SNU1066_UPPER_AERODIGESTIVE_TRACT	-2.35716	-1.12923	-1.51175	0.357143
CAL120_BREAST	-3.9719	-3.9719	-3.9719	0
LXF289_LUNG	-3.80916	-3.80916	-3.80916	0
MEWO_SKIN	-1.66426	-1.18687	-1.3745	0.857143
SNGM_ENDOMETRIUM	-2.38209	-1.36419	-1.69212	0.5
TT_OESOPHAGUS	-3.98722	-3.98722	-3.98722	0
ECGI10_OESOPHAGUS	-4.12894	-3.70315	-3.93716	0.0714286
JMSU1_URINARY_TRACT	-0.470692	-0.155985	-0.287133	0.928571
CFPAC1_PANCREAS	-1.65082	-1.11364	-1.32161	0.785714
ACHN_KIDNEY	-0.967914	-0.259941	-0.520896	0.928571
CAL51_BREAST	-2.38165	-1.48693	-1.778	0.571429
HCC15_LUNG	-3.65822	-3.65822	-3.65822	0
KMRC20_KIDNEY	-4.15974	-2.8737	-3.30804	0.0714286
NCIH1648_LUNG	-3.57793	-2.18368	-2.5948	0.214286
MHHNB11_AUTONOMIC_GANGLIA	-3.03115	-3.03115	-3.03115	0
K029AX_SKIN	0.172608	0.996742	0.698234	1
T3M10_LUNG	0.0837137	0.758938	0.488328	1
NCIH2122_LUNG	-3.44345	-1.16585	-1.63371	0.285714
HCC95_LUNG	-4.02634	-4.02634	-4.02634	0
MDAMB468_BREAST	-3.94632	-2.67295	-3.00319	0.142857
HCC1195_LUNG	-3.8	-3.8	-3.8	0
EN_ENDOMETRIUM	-4.19163	-4.19163	-4.19163	0
TE5_OESOPHAGUS	-3.93207	-2.89093	-3.29546	0.0714286
SNU668_STOMACH	-3.74278	-2.70165	-3.10618	0.0714286
CORL105_LUNG	-0.97209	-0.631161	-0.775973	1
GCT_SOFT_TISSUE	-3.11044	-1.89075	-2.26802	0.357143
LN18_CENTRAL_NERVOUS_SYSTEM	-3.73747	-3.73747	-3.73747	0
RERFLCMS_LUNG	-3.51594	-2.82167	-3.06239	0.285714
RT112_URINARY_TRACT	-3.47606	-2.5917	-2.89903	0.142857
LOUNH91_LUNG	-3.93082	-3.93082	-3.93082	0
KNS60_CENTRAL_NERVOUS_SYSTEM	-3.99454	-3.99454	-3.99454	0
ISTMES2_PLEURA	-3.80223	-3.80223	-3.80223	0
SW579_THYROID	-3.22262	-3.22262	-3.22262	0
MDAMB231_BREAST	-2.46209	-1.92486	-2.12488	0.785714
HCC1588_LUNG	-4.12967	-3.24531	-3.62171	0.0714286
HSC3_UPPER_AERODIGESTIVE_TRACT	-0.714553	-0.155021	-0.380679	1
MELJUSO_SKIN	-0.63193	0.0993074	-0.188177	1
NCIH2030_LUNG	-2.60537	-1.77838	-2.06944	0.428571
OVCAR8_OVARY	-1.47903	-0.959963	-1.16705	0.714286
PC14_LUNG	-1.19752	-0.753877	-0.934522	0.928571
HEC151_ENDOMETRIUM	-4.33925	-2.43704	-2.89756	0.142857
RT4_URINARY_TRACT	-3.60753	-3.60753	-3.60753	0
SKES1_BONE	-2.28606	-1.02148	-1.38492	0.214286
HT55_LARGE_INTESTINE	-4.04365	-2.88757	-3.30793	0.0714286
MKN45_STOMACH	-0.392046	0.179727	-0.0356437	1
HEP3B217_LIVER	-3.93155	-3.93155	-3.93155	0
HOS_BONE	-4.0109	-3.3743	-3.68654	0.0714286
HUCCT1_BILIARY_TRACT	-2.13407	-1.75397	-1.91027	0.785714
NCIH292_LUNG	-2.43893	-1.87243	-2.07944	0.642857
RERFLCAI_LUNG	-2.51634	-1.6062	-1.90201	0.428571
LS180_LARGE_INTESTINE	-0.564579	0.278494	-0.0303322	0.928571
SIMA_AUTONOMIC_GANGLIA	-4.0493	-4.0493	-4.0493	0
CAMA1_BREAST	-3.94098	-3.94098	-3.94098	0
MDAMB436_BREAST	-3.91722	-3.91722	-3.91722	0
NCIH1435_LUNG	-2.24917	-1.52483	-1.79883	0.642857
SNU1196_BILIARY_TRACT	-3.74961	-3.74961	-3.74961	0
SNU449_LIVER	-3.97313	-3.97313	-3.97313	0
TE9_OESOPHAGUS	-3.82388	-1.57185	-2.01572	0.142857
ABC1_LUNG	-0.731269	-0.239196	-0.430462	0.785714
NCIH1373_LUNG	-1.78545	-1.44787	-1.59116	0.928571
EBC1_LUNG	-4.01417	-2.24115	-2.70386	0.0714286
SKMES1_LUNG	-4.17633	-2.56382	-3.02024	0.0714286
HCC56_LARGE_INTESTINE	-4.45528	-4.45528	-4.45528	0
OUMS23_LARGE_INTESTINE	-4.23019	-4.23019	-4.23019	0
DETROIT562_UPPER_AERODIGESTIVE_TRACT	-3.96773	-2.07777	-2.50894	0.142857
PECAPJ49_UPPER_AERODIGESTIVE_TRACT	-3.79986	-3.37406	-3.60807	0.0714286
SW1088_CENTRAL_NERVOUS_SYSTEM	-3.70009	-3.70009	-3.70009	0
BCPAP_THYROID	-3.15257	-3.15257	-3.15257	0
HDQP1_BREAST	-3.87894	-3.87894	-3.87894	0
BICR56_UPPER_AERODIGESTIVE_TRACT	-3.8184	-2.29004	-2.6458	0.142857
SNU81_LARGE_INTESTINE	-4.10723	-2.57178	-3.00482	0.142857
OSRC2_KIDNEY	-2.66567	-2.09143	-2.30792	0.428571
2313287_STOMACH	-2.47216	-0.95759	-1.37721	0.428571
NCIH2170_LUNG	-4.08173	-4.08173	-4.08173	0
HUPT3_PANCREAS	-3.54208	-3.54208	-3.54208	0
HCC1428_BREAST	-3.99882	-3.99882	-3.99882	0
NCIH650_LUNG	-0.318154	0.527219	0.247585	0.857143
NCIH2110_LUNG	-4.37506	-3.17121	-3.46032	0.142857
RERFLCKJ_LUNG	-3.95417	-3.95417	-3.95417	0
PANC0403_PANCREAS	-2.93498	-2.01118	-2.32825	0.357143
NCIH23_LUNG	-3.9736	-3.08924	-3.46564	0.0714286
NUGC3_STOMACH	-0.619534	-0.0134692	-0.255381	0.928571
KNS81_CENTRAL_NERVOUS_SYSTEM	-3.76707	-3.76707	-3.76707	0
COLO800_SKIN	-2.2039	-0.876679	-1.23969	0.714286
IPC298_SKIN	-1.03705	-0.901473	-0.96771	1
GP2D_LARGE_INTESTINE	-3.95916	-3.95916	-3.95916	0
OE21_OESOPHAGUS	-3.81961	-3.81961	-3.81961	0
KYSE140_OESOPHAGUS	-4.25955	-2.74572	-3.19702	0.0714286
NCIH1693_LUNG	-4.05441	-4.05441	-4.05441	0
COV644_OVARY	-2.51616	-2.51616	-2.51616	0
HCC38_BREAST	-3.95916	-3.95916	-3.95916	0
NCIH2452_PLEURA	-3.83619	-3.83619	-3.83619	0
SW1271_LUNG	-3.81217	-3.81217	-3.81217	0
HT1376_URINARY_TRACT	-1.85386	-1.07231	-1.34201	0.785714
HEC251_ENDOMETRIUM	-3.8108	-2.92644	-3.23378	0.142857
KNS42_CENTRAL_NERVOUS_SYSTEM	-3.97707	-3.34046	-3.6527	0.0714286
NCIH446_LUNG	-4.00376	-4.00376	-4.00376	0
WM88_SKIN	-2.11762	-1.36545	-1.64252	0.571429
COLO741_SKIN	-0.423393	0.317344	0.0179308	1
HEC108_ENDOMETRIUM	-4.00848	-4.00848	-4.00848	0
MCF7_BREAST	-4.0681	-1.63274	-2.10669	0.0714286
SKNAS_AUTONOMIC_GANGLIA	-2.37272	-1.82094	-2.03913	0.714286
TM31_CENTRAL_NERVOUS_SYSTEM	-3.76219	-3.76219	-3.76219	0
JHH7_LIVER	-1.99157	-1.19808	-1.47741	0.642857
NCIH2126_LUNG	-3.71842	-3.29263	-3.52664	0.0714286
MFE319_ENDOMETRIUM	-3.9367	-3.51091	-3.74492	0.0714286
NCIH747_LARGE_INTESTINE	-3.48649	-2.34799	-2.70841	0.285714
SNU308_BILIARY_TRACT	-3.77546	-2.73432	-3.13885	0.0714286
HUH28_BILIARY_TRACT	-3.42958	-3.42958	-3.42958	0
U118MG_CENTRAL_NERVOUS_SYSTEM	-3.10452	-3.10452	-3.10452	0
SNU1214_UPPER_AERODIGESTIVE_TRACT	-3.64177	-3.64177	-3.64177	0
NCIH2228_LUNG	-3.48106	-2.62937	-2.90403	0.142857
NCIH2444_LUNG	-3.75649	-2.87213	-3.24853	0.0714286
HEC6_ENDOMETRIUM	-3.74166	-3.74166	-3.74166	0
HCC366_LUNG	-3.7316	-3.7316	-3.7316	0
TE10_OESOPHAGUS	-1.66382	-0.965319	-1.21645	0.857143
UACC257_SKIN	-3.70045	-1.53144	-2.00272	0.0714286
8305C_THYROID	-3.48466	-2.42309	-2.7261	0.214286
IM95_STOMACH	-4.03679	-4.03679	-4.03679	0
SCC25_UPPER_AERODIGESTIVE_TRACT	-3.81022	-2.29471	-2.71597	0.214286
BICR16_UPPER_AERODIGESTIVE_TRACT	-3.67892	-3.67892	-3.67892	0
ONCODG1_OVARY	-3.70309	-3.70309	-3.70309	0
KALS1_CENTRAL_NERVOUS_SYSTEM	-3.68003	-3.68003	-3.68003	0
SKMEL5_SKIN	-2.31996	-0.814668	-1.23354	0.285714
ASPC1_PANCREAS	0.182774	0.501504	0.358327	1
SNU46_UPPER_AERODIGESTIVE_TRACT	-3.57627	-3.57627	-3.57627	0
769P_KIDNEY	-4.2154	-4.2154	-4.2154	0
NCIH841_LUNG	-3.76296	-3.76296	-3.76296	0
SKMEL24_SKIN	-1.29899	-0.970932	-1.11618	1
SNU1041_UPPER_AERODIGESTIVE_TRACT	-1.86671	-1.44309	-1.61627	0.714286
WM793_SKIN	-3.73061	-3.73061	-3.73061	0
COV362_OVARY	-3.51697	-3.51697	-3.51697	0
ISTMES1_PLEURA	-3.53876	-3.53876	-3.53876	0
PANC0327_PANCREAS	-3.4725	-3.4725	-3.4725	0
UACC62_SKIN	-1.11809	-0.0337401	-0.328825	0.357143
UBLC1_URINARY_TRACT	-3.4206	-3.4206	-3.4206	0
HCC1937_BREAST	-3.3527	-3.3527	-3.3527	0
MALME3M_SKIN	-4.09913	-3.67333	-3.90734	0.0714286
TUHR4TKB_KIDNEY	-3.35387	-3.35387	-3.35387	0
NCIH1915_LUNG	-0.524465	0.457036	0.0938224	0.928571
CAPAN2_PANCREAS	-3.60906	-2.50666	-2.87334	0.142857
NCIH1623_LUNG	-3.45141	-3.45141	-3.45141	0
SNU719_STOMACH	-3.29206	-3.29206	-3.29206	0
SNU869_BILIARY_TRACT	-2.74052	-1.25225	-1.67415	0.357143
CAL78_BONE	-3.18786	-3.18786	-3.18786	0
NCIH1355_LUNG	-3.10985	-2.1	-2.4245	0.214286
RMUGS_OVARY	-3.14589	-2.42501	-2.67692	0.285714
S117_SOFT_TISSUE	-3.74054	-2.32583	-2.63813	0.142857
MDAMB435S_SKIN	-2.38456	-0.907494	-1.33256	0.571429
HS294T_SKIN	-3.53958	-0.985385	-1.45599	0.285714
TCCPAN2_PANCREAS	-1.08899	-0.494169	-0.71865	0.928571
SNB75_CENTRAL_NERVOUS_SYSTEM	-3.57604	-3.57604	-3.57604	0
NCIH2009_LUNG	-3.75354	-3.75354	-3.75354	0
NCIH1650_LUNG	-2.40666	-1.42225	-1.74329	0.214286
DV90_LUNG	-3.94792	-2.74407	-3.17001	0.0714286
WM1799_SKIN	-2.80355	-1.58154	-1.96128	0.428571
WM2664_SKIN	-1.22438	-0.794108	-0.967303	0.928571
SNU410_PANCREAS	-3.77023	-3.77023	-3.77023	0
OVISE_OVARY	-4.06741	-4.06741	-4.06741	0
HCC1143_BREAST	-3.90218	-3.90218	-3.90218	0
SNU1105_CENTRAL_NERVOUS_SYSTEM	-3.7602	-3.7602	-3.7602	0
RCC10RGB_KIDNEY	-3.61339	-3.61339	-3.61339	0
RERFLCAD1_LUNG	-2.56011	-1.90205	-2.13416	0.357143
NCIH226_LUNG	-3.79732	-3.16072	-3.47296	0.0714286
SKMEL2_SKIN	-3.32217	-3.32217	-3.32217	0
DKMG_CENTRAL_NERVOUS_SYSTEM	-3.46679	-3.46679	-3.46679	0
CAOV3_OVARY	-3.76433	-3.76433	-3.76433	0
IALM_LUNG	-3.36241	-3.36241	-3.36241	0
NCIH2347_LUNG	-3.73812	-3.73812	-3.73812	0
SKMEL3_SKIN	-2.9842	-2.9842	-2.9842	0
SQ1_LUNG	-3.69797	-3.69797	-3.69797	0
UMUC1_URINARY_TRACT	-3.37417	-3.37417	-3.37417	0
LS1034_LARGE_INTESTINE	-3.4607	-3.4607	-3.4607	0
COV434_OVARY	-3.51508	-3.51508	-3.51508	0
CCFSTTG1_CENTRAL_NERVOUS_SYSTEM	-3.79817	-3.79817	-3.79817	0
COLO680N_OESOPHAGUS	-2.05193	-1.54884	-1.74908	0.714286
SW900_LUNG	-2.83636	-2.23068	-2.44533	0.357143
SH10TC_STOMACH	-0.913462	-0.217176	-0.475976	1
BT549_BREAST	-3.18843	-3.18843	-3.18843	0
BICR6_UPPER_AERODIGESTIVE_TRACT	-3.18434	-1.59477	-1.94181	0.285714
BICR31_UPPER_AERODIGESTIVE_TRACT	-3.34074	-3.34074	-3.34074	0
LNCAPCLONEFGC_PROSTATE	-3.59736	-3.59736	-3.59736	0
TEN_ENDOMETRIUM	-3.28979	-3.28979	-3.28979	0
RCM1_LARGE_INTESTINE	-4.0318	-2.87572	-3.21543	0.142857
SNU1079_BILIARY_TRACT	-3.87424	-3.87424	-3.87424	0
BT474_BREAST	-3.76722	-3.76722	-3.76722	0
EFO21_OVARY	-3.72112	-3.21316	-3.39676	0.142857
OV56_OVARY	-3.59781	-3.59781	-3.59781	0
MDAMB175VII_BREAST	-3.65881	-2.45495	-2.88089	0.0714286
TT_THYROID	-3.5634	-3.5634	-3.5634	0
PANC0813_PANCREAS	-2.26397	-1.79574	-1.98961	0.785714
TM87_SOFT_TISSUE	-1.07875	-0.34935	-0.612763	0.785714
MON_SOFT_TISSUE	-2.94882	-2.94882	-2.94882	0
SKNEP1_BONE	-3.79548	-2.8257	-3.21845	0.0714286
EWS502_BONE	-3.514	-3.514	-3.514	0

## Sheet: metp500.liver
	CI.05	CI.95	mean	penetrance
KYSE510_OESOPHAGUS	-3.56391	-2.52469	-2.81437	0.285714
8505C_THYROID	-1.26848	-0.861438	-1.02691	1
GI1_CENTRAL_NERVOUS_SYSTEM	-3.62383	-3.62383	-3.62383	0
A549_LUNG	-0.427904	-0.123382	-0.260313	1
LU99_LUNG	1.00722	1.23357	1.12967	1
CAL29_URINARY_TRACT	-3.94752	-3.94752	-3.94752	0
5637_URINARY_TRACT	-3.75119	-3.75119	-3.75119	0
SW948_LARGE_INTESTINE	-4.30312	-3.84987	-4.09544	0.0714286
NCIH1339_LUNG	-4.03631	-4.03631	-4.03631	0
HEC1A_ENDOMETRIUM	-1.37918	-0.511129	-0.818927	0.857143
SNU840_OVARY	-3.84438	-3.84438	-3.84438	0
HCC827_LUNG	-3.73291	-3.73291	-3.73291	0
GAMG_CENTRAL_NERVOUS_SYSTEM	-3.94149	-3.94149	-3.94149	0
NCIH1437_LUNG	-3.85006	-1.65387	-2.06835	0.214286
GB1_CENTRAL_NERVOUS_SYSTEM	-4.05503	-3.13292	-3.51687	0.0714286
NCIH322_LUNG	-3.98758	-3.98758	-3.98758	0
SNUC2A_LARGE_INTESTINE	-1.63331	-1.19101	-1.38332	1
CORL23_LUNG	-0.40234	0.112701	-0.0955768	0.928571
SNU761_LIVER	-3.84247	-2.92036	-3.30431	0.0714286
NCIN87_STOMACH	-3.58465	-3.58465	-3.58465	0
RERFLCAD2_LUNG	-3.71977	-3.71977	-3.71977	0
HCC1806_BREAST	-1.75657	-1.4442	-1.57778	0.857143
NCIH1793_LUNG	-3.79406	-3.79406	-3.79406	0
MESSA_SOFT_TISSUE	-3.95229	-3.95229	-3.95229	0
NCIH1975_LUNG	-3.92392	-3.10976	-3.47066	0.0714286
MFE296_ENDOMETRIUM	-1.38901	-0.645724	-0.902372	0.428571
KYSE270_OESOPHAGUS	-1.03162	-0.50495	-0.707553	0.857143
KYSE150_OESOPHAGUS	-2.62033	-0.996	-1.39643	0.5
PSN1_PANCREAS	0.109478	0.922422	0.648782	0.785714
OC316_OVARY	-2.19401	-0.988239	-1.33162	0.5
CAL27_UPPER_AERODIGESTIVE_TRACT	-4.22789	-4.22789	-4.22789	0
A172_CENTRAL_NERVOUS_SYSTEM	-2.87298	-2.05919	-2.32762	0.5
TE11_OESOPHAGUS	-2.39525	-1.6409	-1.89773	0.428571
BC3C_URINARY_TRACT	-3.90173	-3.90173	-3.90173	0
ESS1_ENDOMETRIUM	-3.64379	-3.64379	-3.64379	0
HS944T_SKIN	-0.927175	-0.501287	-0.672121	0.785714
NCIH2023_LUNG	-3.88809	-3.88809	-3.88809	0
RH30_SOFT_TISSUE	-1.73226	-0.923691	-1.19362	0.428571
8MGBA_CENTRAL_NERVOUS_SYSTEM	-1.32087	-0.528115	-0.786706	0.714286
MPP89_PLEURA	-3.66094	-2.37323	-2.80773	0.0714286
GCIY_STOMACH	-4.05001	-4.05001	-4.05001	0
SNU213_PANCREAS	-3.76387	-3.76387	-3.76387	0
SF539_CENTRAL_NERVOUS_SYSTEM	-3.53179	-3.53179	-3.53179	0
YD8_UPPER_AERODIGESTIVE_TRACT	-3.88174	-3.88174	-3.88174	0
HARA_LUNG	-1.40708	-0.540016	-0.842347	0.642857
MHHES1_BONE	-0.203147	0.717264	0.372085	0.928571
MELHO_SKIN	-0.332686	0.558806	0.260047	0.714286
U251MG_CENTRAL_NERVOUS_SYSTEM	-3.85402	-3.03986	-3.40077	0.0714286
JIMT1_BREAST	-2.51952	-1.80439	-2.05019	0.357143
PANC1005_PANCREAS	-3.83347	-3.83347	-3.83347	0
NCIH1703_LUNG	-2.82409	-1.38184	-1.78809	0.214286
KYSE410_OESOPHAGUS	-3.70745	-2.78533	-3.16928	0.0714286
HT144_SKIN	-3.26923	-0.965539	-1.42847	0.214286
SNU601_STOMACH	-3.58372	-3.58372	-3.58372	0
LS411N_LARGE_INTESTINE	-3.95002	-3.95002	-3.95002	0
U2OS_BONE	-3.55485	-3.55485	-3.55485	0
22RV1_PROSTATE	-3.28585	-2.14639	-2.43839	0.214286
OE19_OESOPHAGUS	-3.98097	-3.98097	-3.98097	0
SH4_SKIN	-3.59218	-3.59218	-3.59218	0
NCIH661_LUNG	-3.98189	-2.97339	-3.37273	0.0714286
LC1SQSF_LUNG	-3.84171	-3.84171	-3.84171	0
JHH1_LIVER	-3.80916	-3.80916	-3.80916	0
NCIH28_PLEURA	-3.42395	-3.42395	-3.42395	0
GMS10_CENTRAL_NERVOUS_SYSTEM	-3.68445	-3.68445	-3.68445	0
HEYA8_OVARY	1.10892	1.54728	1.36559	1
RKO_LARGE_INTESTINE	-2.90885	-0.575126	-0.921195	0.357143
CAL62_THYROID	-2.73217	-1.7649	-2.05258	0.428571
HLF_LIVER	-3.32259	-2.12624	-2.55134	0.0714286
T24_URINARY_TRACT	-3.91388	-3.91388	-3.91388	0
ES2_OVARY	1.90619	2.14288	2.03792	1
YD15_SALIVARY_GLAND	-3.66613	-1.97745	-2.43714	0.0714286
KYSE70_OESOPHAGUS	-4.00857	-2.81221	-3.23731	0.0714286
KP4_PANCREAS	0.0385542	1.28405	0.902838	0.928571
A2780_OVARY	1.88923	2.24982	2.09901	1
AGS_STOMACH	-2.9524	-2.36984	-2.58629	0.5
ISHIKAWAHERAKLIO02ER_ENDOMETRIUM	-4.02198	-3.56873	-3.8143	0.0714286
HGC27_STOMACH	-3.64539	-3.64539	-3.64539	0
647V_URINARY_TRACT	-3.2583	-2.60698	-2.84348	0.357143
CAL12T_LUNG	-3.77842	-2.67631	-2.96426	0.142857
L33_PANCREAS	-3.01084	-1.55636	-1.97572	0.357143
SF295_CENTRAL_NERVOUS_SYSTEM	-3.61704	-3.61704	-3.61704	0
UO31_KIDNEY	-3.75181	-3.75181	-3.75181	0
YD10B_UPPER_AERODIGESTIVE_TRACT	-3.91085	-3.91085	-3.91085	0
DMS273_LUNG	1.46142	1.77373	1.6354	1
G361_SKIN	-0.748877	0.139666	-0.169374	0.642857
OAW42_OVARY	-3.6108	-3.6108	-3.6108	0
HMC18_BREAST	-0.813211	-0.451998	-0.601521	0.857143
CAL54_KIDNEY	-3.42461	-3.42461	-3.42461	0
MIAPACA2_PANCREAS	-3.09303	-2.49017	-2.70647	0.357143
SW620_LARGE_INTESTINE	-2.80836	-2.08756	-2.33576	0.5
SKHEP1_LIVER	0.529505	0.884279	0.729161	1
SW480_LARGE_INTESTINE	-4.02283	-3.48466	-3.67523	0.142857
YKG1_CENTRAL_NERVOUS_SYSTEM	-3.98585	-3.98585	-3.98585	0
J82_URINARY_TRACT	-3.78848	-1.9854	-2.44906	0.0714286
KYSE30_OESOPHAGUS	-3.28917	-2.25451	-2.56257	0.214286
NCIH2172_LUNG	-2.9421	-1.449	-1.87604	0.357143
G401_SOFT_TISSUE	-3.57084	-2.90067	-3.22324	0.0714286
SNU407_LARGE_INTESTINE	-0.542276	0.0499958	-0.180089	0.642857
AN3CA_ENDOMETRIUM	-3.47622	-1.22733	-1.6851	0.214286
PLCPRF5_LIVER	-3.71263	-3.71263	-3.71263	0
YAPC_PANCREAS	-3.56134	-2.42961	-2.73516	0.214286
SCABER_URINARY_TRACT	-3.80028	-3.80028	-3.80028	0
G292CLONEA141B1_BONE	-3.43384	-3.43384	-3.43384	0
JHH4_LIVER	-3.71451	-3.71451	-3.71451	0
HS766T_PANCREAS	-0.883223	-0.441847	-0.620348	1
SW837_LARGE_INTESTINE	-3.88763	-3.88763	-3.88763	0
KURAMOCHI_OVARY	-3.8	-3.8	-3.8	0
YH13_CENTRAL_NERVOUS_SYSTEM	-3.30189	-3.30189	-3.30189	0
NCIH2052_PLEURA	-3.36318	-3.36318	-3.36318	0
COLO679_SKIN	-3.73715	-3.73715	-3.73715	0
A704_KIDNEY	-3.57321	-3.57321	-3.57321	0
NCIH596_LUNG	-3.53361	-3.53361	-3.53361	0
KP3_PANCREAS	-3.86434	-2.26109	-2.67903	0.214286
SKUT1_SOFT_TISSUE	-1.33352	-0.0890596	-0.457231	0.714286
42MGBA_CENTRAL_NERVOUS_SYSTEM	-3.91356	-3.0994	-3.46031	0.0714286
A375_SKIN	0.941215	1.19129	1.08032	1
FTC133_THYROID	-3.48483	-2.70976	-2.97923	0.214286
HT1080_SOFT_TISSUE	1.53983	2.26311	1.98367	1
SNU1077_ENDOMETRIUM	-3.47576	-3.47576	-3.47576	0
JHOC5_OVARY	-3.77605	-3.77605	-3.77605	0
NCIH1299_LUNG	-3.28147	-0.723279	-1.19473	0.357143
PANC1_PANCREAS	-2.3276	-1.04896	-1.4518	0.571429
SNU1076_UPPER_AERODIGESTIVE_TRACT	-3.35544	-3.35544	-3.35544	0
IGR37_SKIN	1.02265	1.36779	1.21998	1
JHH6_LIVER	-3.91968	-3.91968	-3.91968	0
NCIH460_LUNG	1.27442	1.58038	1.44401	1
SJSA1_BONE	-1.69912	-0.267802	-0.684467	0.642857
A2058_SKIN	0.917384	1.18341	1.0655	1
ACCMESO1_PLEURA	-3.69081	-3.69081	-3.69081	0
VMCUB1_URINARY_TRACT	-3.92063	-3.92063	-3.92063	0
YD38_UPPER_AERODIGESTIVE_TRACT	-4.03882	-4.03882	-4.03882	0
BFTC909_KIDNEY	-4.33065	-4.33065	-4.33065	0
DAOY_CENTRAL_NERVOUS_SYSTEM	-4.26733	-4.26733	-4.26733	0
EFO27_OVARY	-3.87683	-3.87683	-3.87683	0
IGR1_SKIN	-0.14499	0.308017	0.129896	0.928571
LI7_LIVER	-3.75711	-3.75711	-3.75711	0
OVK18_OVARY	-2.78692	-1.52557	-1.8779	0.214286
SBC5_LUNG	-0.21887	0.557709	0.305711	0.714286
TOV112D_OVARY	-3.86503	-3.86503	-3.86503	0
KELLY_AUTONOMIC_GANGLIA	-3.62425	-3.171	-3.41657	0.0714286
PATU8902_PANCREAS	-2.62939	-1.38763	-1.75961	0.285714
TT2609C02_THYROID	-4.10743	-4.10743	-4.10743	0
QGP1_PANCREAS	-2.10874	-1.36084	-1.61221	0.357143
SW1710_URINARY_TRACT	-4.10874	-4.10874	-4.10874	0
BECKER_CENTRAL_NERVOUS_SYSTEM	-3.82015	-3.82015	-3.82015	0
NCIH520_LUNG	-1.1039	-0.173478	-0.445323	0.642857
SNU685_ENDOMETRIUM	-3.81012	-3.81012	-3.81012	0
SW1353_BONE	-3.40902	-3.40902	-3.40902	0
A101D_SKIN	-1.12442	0.0473507	-0.337993	0.785714
BHT101_THYROID	-0.653241	0.121501	-0.135593	0.571429
HEC1B_ENDOMETRIUM	-0.443247	-0.00204095	-0.184267	1
SNU61_LARGE_INTESTINE	-3.89083	-3.89083	-3.89083	0
SNU886_LIVER	-3.59354	-3.59354	-3.59354	0
SW1573_LUNG	-1.04249	-0.633925	-0.803239	0.928571
G402_SOFT_TISSUE	-4.24328	-3.79003	-4.03559	0.0714286
PECAPJ15_UPPER_AERODIGESTIVE_TRACT	-4.01996	-4.01996	-4.01996	0
RL952_ENDOMETRIUM	-3.71648	-2.58535	-2.86851	0.285714
CADOES1_BONE	-0.211766	0.413614	0.187393	0.785714
COLO668_LUNG	-3.28477	-3.28477	-3.28477	0
LS513_LARGE_INTESTINE	-4.16715	-4.16715	-4.16715	0
RMGI_OVARY	-3.92265	-2.91414	-3.31349	0.0714286
VMRCRCW_KIDNEY	-4.05628	-3.60303	-3.8486	0.0714286
CAKI1_KIDNEY	-4.06023	-4.06023	-4.06023	0
OV7_OVARY	-2.99328	-2.99328	-2.99328	0
BEN_LUNG	-3.68317	-3.68317	-3.68317	0
MKN1_STOMACH	-3.75974	-3.75974	-3.75974	0
LCLC103H_LUNG	-0.880034	0.142622	-0.149886	0.428571
NCIH1573_LUNG	-3.85551	-3.85551	-3.85551	0
DBTRG05MG_CENTRAL_NERVOUS_SYSTEM	-3.87365	-2.73135	-3.15	0.0714286
PECAPJ41CLONED2_UPPER_AERODIGESTIVE_TRACT	-3.6619	-3.6619	-3.6619	0
HCC4006_LUNG	-2.33275	-1.47963	-1.75747	0.571429
NCIH1581_LUNG	-3.50496	-0.206199	-0.649687	0.142857
CALU1_LUNG	-2.99953	-0.868271	-1.3219	0.142857
NUGC4_STOMACH	-3.70203	-2.88787	-3.24878	0.0714286
NCIH1563_LUNG	-4.05768	-4.05768	-4.05768	0
JHUEM2_ENDOMETRIUM	-1.01563	0.138764	-0.239228	0.714286
JHOM1_OVARY	-4.18405	-3.51388	-3.83645	0.0714286
SKOV3_OVARY	-3.82851	-3.01435	-3.37525	0.0714286
SKNBE2_AUTONOMIC_GANGLIA	-3.96887	-2.15339	-2.61743	0.0714286
LUDLU1_LUNG	-3.85736	-3.85736	-3.85736	0
HCC1359_LUNG	-4.0035	-4.0035	-4.0035	0
PK1_PANCREAS	-3.09778	-2.0083	-2.34887	0.214286
SNU466_CENTRAL_NERVOUS_SYSTEM	-3.94432	-3.94432	-3.94432	0
SKLU1_LUNG	-3.80543	-2.1877	-2.57645	0.142857
NCIH1838_LUNG	-4.14299	-4.14299	-4.14299	0
SNU245_BILIARY_TRACT	-4.23588	-4.23588	-4.23588	0
MKN74_STOMACH	-2.86554	-2.02378	-2.3014	0.285714
KYSE180_OESOPHAGUS	-3.52284	-2.70936	-3.01723	0.214286
KMRC1_KIDNEY	-4.11876	-4.11876	-4.11876	0
CALU6_LUNG	-1.24437	-0.81524	-0.985674	0.785714
GOS3_CENTRAL_NERVOUS_SYSTEM	-4.0593	-4.0593	-4.0593	0
HUH6_LIVER	-3.7071	-3.7071	-3.7071	0
PK59_PANCREAS	-3.81813	-3.81813	-3.81813	0
TCCSUP_URINARY_TRACT	-3.86017	-3.86017	-3.86017	0
HS939T_SKIN	-1.77733	-1.43428	-1.57746	0.785714
TOV21G_OVARY	-3.29699	-2.12758	-2.48352	0.214286
OVTOKO_OVARY	-3.95847	-3.95847	-3.95847	0
TE1_OESOPHAGUS	-3.54763	-3.09438	-3.33995	0.0714286
DANG_PANCREAS	-1.0006	-0.70653	-0.847442	1
LMSU_STOMACH	-3.51508	-2.84492	-3.16748	0.0714286
MSTO211H_PLEURA	-3.88602	-3.88602	-3.88602	0
T47D_BREAST	-4.17325	-3.72	-3.96557	0.0714286
PC3_PROSTATE	-3.17362	-2.52274	-2.75498	0.357143
VMRCRCZ_KIDNEY	-3.54461	-3.54461	-3.54461	0
RVH421_SKIN	-3.10683	-1.90416	-2.26741	0.285714
JHOS2_OVARY	-4.09338	-4.09338	-4.09338	0
HS852T_SKIN	-3.6251	-3.6251	-3.6251	0
SNU738_CENTRAL_NERVOUS_SYSTEM	-3.78428	-3.11411	-3.43668	0.0714286
SKMEL30_SKIN	-3.78877	-3.78877	-3.78877	0
NCIH522_LUNG	-4.19214	-4.19214	-4.19214	0
PATU8988S_PANCREAS	-4.21508	-4.21508	-4.21508	0
MFE280_ENDOMETRIUM	-3.98676	-3.98676	-3.98676	0
OVSAHO_OVARY	-3.79463	-3.79463	-3.79463	0
SNUC4_LARGE_INTESTINE	-4.08708	-3.06577	-3.40574	0.214286
KPL1_BREAST	-3.37749	-2.65674	-2.88941	0.285714
KYSE520_OESOPHAGUS	-3.77916	-3.77916	-3.77916	0
COLO792_SKIN	-3.95652	-3.95652	-3.95652	0
SW1990_PANCREAS	-3.72697	-3.72697	-3.72697	0
HS729_SOFT_TISSUE	-3.85686	-3.85686	-3.85686	0
TE6_OESOPHAGUS	-3.89333	-2.85946	-3.12207	0.142857
NCIH727_LUNG	-4.03785	-1.78841	-2.26067	0.0714286
PANC0203_PANCREAS	-3.92244	-3.46918	-3.71475	0.0714286
NCIH358_LUNG	-3.66287	-2.5402	-2.80966	0.142857
HEC59_ENDOMETRIUM	-2.16125	-1.48001	-1.7206	0.785714
HCC1419_BREAST	-3.87613	-3.87613	-3.87613	0
NCIH1792_LUNG	-3.60468	-3.60468	-3.60468	0
NCIH1048_LUNG	-4.1874	-2.94297	-3.29837	0.142857
NCIH1568_LUNG	-2.86693	-2.36169	-2.55023	0.428571
EFM192A_BREAST	-3.73568	-3.73568	-3.73568	0
MKN7_STOMACH	-3.80418	-3.80418	-3.80418	0
SNU423_LIVER	-3.7515	-3.7515	-3.7515	0
PK45H_PANCREAS	-4.01537	-2.87308	-3.20121	0.142857
ZR751_BREAST	-4.30184	-4.30184	-4.30184	0
KMRC3_KIDNEY	-4.08414	-4.08414	-4.08414	0
RD_SOFT_TISSUE	-0.327253	0.317666	0.0864183	1
NCIH2077_LUNG	0.0508653	0.651695	0.431174	1
CL34_LARGE_INTESTINE	-4.39093	-4.39093	-4.39093	0
NCIH2087_LUNG	-3.6299	-3.6299	-3.6299	0
NCIH1944_LUNG	-3.90273	-3.90273	-3.90273	0
253JBV_URINARY_TRACT	-3.91096	-3.91096	-3.91096	0
786O_KIDNEY	-3.77827	-3.77827	-3.77827	0
IGROV1_OVARY	-2.70805	-1.94385	-2.21605	0.428571
LOVO_LARGE_INTESTINE	-3.7568	-2.94264	-3.30355	0.0714286
LOXIMVI_SKIN	0.76993	1.55037	1.29888	1
SW48_LARGE_INTESTINE	-3.07797	-3.07797	-3.07797	0
HPAC_PANCREAS	-2.75303	-2.27815	-2.46724	0.642857
BXPC3_PANCREAS	-3.93269	-3.93269	-3.93269	0
HUH7_LIVER	-3.91063	-3.91063	-3.91063	0
KP2_PANCREAS	-3.59037	-3.59037	-3.59037	0
FTC238_THYROID	-3.49289	-3.03964	-3.2852	0.0714286
H4_CENTRAL_NERVOUS_SYSTEM	-3.33546	-3.33546	-3.33546	0
KMBC2_URINARY_TRACT	-3.79297	-2.63173	-2.99827	0.285714
ONS76_CENTRAL_NERVOUS_SYSTEM	-3.92581	-3.92581	-3.92581	0
PATU8988T_PANCREAS	-0.409901	0.156672	-0.0623951	1
253J_URINARY_TRACT	-3.90472	-3.90472	-3.90472	0
639V_URINARY_TRACT	-4.17159	-4.17159	-4.17159	0
CHL1_SKIN	-0.582885	-0.22805	-0.374683	0.857143
HCT116_LARGE_INTESTINE	-1.37721	-0.489147	-0.828994	0.928571
KU1919_URINARY_TRACT	0.0173886	0.501298	0.311808	1
HCT15_LARGE_INTESTINE	-4.29575	-3.15345	-3.5721	0.0714286
HT29_LARGE_INTESTINE	-2.12772	-1.3441	-1.62142	0.571429
MCAS_OVARY	-1.74855	-0.831024	-1.10763	0.571429
SUIT2_PANCREAS	0.186725	0.449186	0.329239	1
TE8_OESOPHAGUS	-3.99418	-2.91365	-3.27053	0.142857
CJM_SKIN	-3.48485	-1.92913	-2.38274	0.0714286
SNU398_LIVER	-3.90118	-0.631479	-1.06412	0.142857
SNUC5_LARGE_INTESTINE	-2.04786	-0.554965	-0.986993	0.5
NCIH1651_LUNG	-3.51965	-2.37736	-2.79601	0.0714286
HCC78_LUNG	-3.9913	-3.9913	-3.9913	0
LK2_LUNG	-0.180969	0.40098	0.176773	1
SW780_URINARY_TRACT	-3.63792	-1.98327	-2.44156	0.0714286
TE4_OESOPHAGUS	-2.91786	-2.91786	-2.91786	0
RKN_SOFT_TISSUE	-2.6648	-2.09492	-2.31065	0.428571
WM983B_SKIN	-2.90298	-2.28881	-2.50454	0.357143
KNS62_LUNG	-3.39853	-3.39853	-3.39853	0
LN229_CENTRAL_NERVOUS_SYSTEM	-1.79671	-1.12769	-1.37693	0.714286
A673_BONE	0.903593	1.33329	1.15975	1
DU145_PROSTATE	-3.19716	-2.31907	-2.60799	0.214286
T98G_CENTRAL_NERVOUS_SYSTEM	-3.8464	-3.8464	-3.8464	0
COLO783_SKIN	-3.79192	-2.71139	-3.12176	0.0714286
HCC1438_LUNG	-3.56917	-3.56917	-3.56917	0
HCC44_LUNG	-2.84868	-1.83255	-2.17709	0.357143
JHH5_LIVER	-3.53179	-3.53179	-3.53179	0
NCIH838_LUNG	-3.98749	-3.98749	-3.98749	0
BFTC905_URINARY_TRACT	-3.69956	-3.69956	-3.69956	0
HEC265_ENDOMETRIUM	-2.53064	-1.07057	-1.44528	0.357143
HSC2_UPPER_AERODIGESTIVE_TRACT	-3.91432	-3.91432	-3.91432	0
OC314_OVARY	-2.32245	-1.41186	-1.72197	0.571429
OE33_OESOPHAGUS	-4.12071	-4.12071	-4.12071	0
FADU_UPPER_AERODIGESTIVE_TRACT	-3.24587	-2.53041	-2.77374	0.285714
MG63_BONE	-3.68482	-3.68482	-3.68482	0
NB1_AUTONOMIC_GANGLIA	0.0741076	0.652768	0.426411	1
SF126_CENTRAL_NERVOUS_SYSTEM	-3.37003	-3.37003	-3.37003	0
SNU1066_UPPER_AERODIGESTIVE_TRACT	-3.69045	-3.69045	-3.69045	0
CAL120_BREAST	-3.9719	-3.9719	-3.9719	0
LXF289_LUNG	-3.80916	-3.80916	-3.80916	0
MEWO_SKIN	-1.79691	-1.06553	-1.318	0.857143
SNGM_ENDOMETRIUM	-2.88346	-2.03784	-2.33018	0.5
TT_OESOPHAGUS	-3.98722	-3.98722	-3.98722	0
ECGI10_OESOPHAGUS	-4.12894	-4.12894	-4.12894	0
JMSU1_URINARY_TRACT	0.347825	0.923332	0.688367	1
CFPAC1_PANCREAS	-3.8721	-3.10085	-3.33394	0.142857
ACHN_KIDNEY	-0.702836	-0.353114	-0.500284	0.928571
CAL51_BREAST	-4.16273	-2.3724	-2.83567	0.0714286
HCC15_LUNG	-3.65822	-3.65822	-3.65822	0
KMRC20_KIDNEY	-4.15974	-4.15974	-4.15974	0
NCIH1648_LUNG	-3.87821	-1.13257	-1.60578	0.214286
MHHNB11_AUTONOMIC_GANGLIA	-3.03115	-3.03115	-3.03115	0
K029AX_SKIN	-3.58352	-1.60632	-2.0322	0.214286
T3M10_LUNG	1.00217	1.47653	1.29154	1
NCIH2122_LUNG	-3.86924	-3.19908	-3.52164	0.0714286
HCC95_LUNG	-4.02634	-4.02634	-4.02634	0
MDAMB468_BREAST	-3.94632	-2.43749	-2.80403	0.142857
HCC1195_LUNG	-3.8	-3.8	-3.8	0
EN_ENDOMETRIUM	-4.19163	-4.19163	-4.19163	0
TE5_OESOPHAGUS	-3.93207	-3.93207	-3.93207	0
SNU668_STOMACH	-1.99315	-1.23617	-1.49485	0.357143
CORL105_LUNG	-2.18966	-1.28949	-1.56095	0.428571
GCT_SOFT_TISSUE	-1.6411	-0.844742	-1.12436	0.714286
LN18_CENTRAL_NERVOUS_SYSTEM	-3.73747	-3.73747	-3.73747	0
RERFLCMS_LUNG	-1.48494	-0.569032	-0.849777	0.285714
RT112_URINARY_TRACT	-3.47606	-1.63681	-2.09043	0.142857
LOUNH91_LUNG	-3.93082	-3.47757	-3.72314	0.0714286
KNS60_CENTRAL_NERVOUS_SYSTEM	-3.99454	-3.99454	-3.99454	0
ISTMES2_PLEURA	-3.80223	-3.80223	-3.80223	0
SW579_THYROID	-3.22262	-1.97819	-2.40846	0.0714286
MDAMB231_BREAST	-3.02928	-2.22025	-2.48982	0.642857
HCC1588_LUNG	-4.12967	-4.12967	-4.12967	0
HSC3_UPPER_AERODIGESTIVE_TRACT	-3.98557	-3.06346	-3.44741	0.0714286
MELJUSO_SKIN	-1.8767	-0.424324	-0.83673	0.785714
NCIH2030_LUNG	-3.83838	-1.98771	-2.45275	0.0714286
OVCAR8_OVARY	-0.867926	-0.422199	-0.594874	0.857143
PC14_LUNG	-2.34942	-1.71748	-1.9448	0.571429
HEC151_ENDOMETRIUM	-2.91186	-1.89687	-2.22813	0.5
RT4_URINARY_TRACT	-3.60753	-3.60753	-3.60753	0
SKES1_BONE	-0.842216	0.211328	-0.138085	0.357143
HT55_LARGE_INTESTINE	-2.44562	-1.63423	-1.90653	0.428571
MKN45_STOMACH	-1.99097	-1.06753	-1.37336	0.785714
HEP3B217_LIVER	-3.93155	-3.93155	-3.93155	0
HOS_BONE	-4.0109	-3.47274	-3.6633	0.142857
HUCCT1_BILIARY_TRACT	-4.17033	-4.17033	-4.17033	0
NCIH292_LUNG	-3.84425	-2.59982	-3.03009	0.0714286
RERFLCAI_LUNG	-0.736642	-0.0518577	-0.314755	0.928571
LS180_LARGE_INTESTINE	-2.1843	0.30208	-0.167926	0.714286
SIMA_AUTONOMIC_GANGLIA	-4.0493	-4.0493	-4.0493	0
CAMA1_BREAST	-3.94098	-3.94098	-3.94098	0
MDAMB436_BREAST	-3.91722	-2.9951	-3.37905	0.0714286
NCIH1435_LUNG	-3.87329	-2.07021	-2.53387	0.0714286
SNU1196_BILIARY_TRACT	-3.74961	-3.74961	-3.74961	0
SNU449_LIVER	-3.97313	-3.97313	-3.97313	0
TE9_OESOPHAGUS	-3.82388	-2.62753	-3.05263	0.0714286
ABC1_LUNG	-3.71994	-3.71994	-3.71994	0
NCIH1373_LUNG	-3.16385	-2.22785	-2.51568	0.285714
EBC1_LUNG	-4.01417	-3.56092	-3.80649	0.0714286
SKMES1_LUNG	-4.17633	-4.17633	-4.17633	0
HCC56_LARGE_INTESTINE	-4.45528	-4.45528	-4.45528	0
OUMS23_LARGE_INTESTINE	-3.69202	-2.17394	-2.547	0.214286
DETROIT562_UPPER_AERODIGESTIVE_TRACT	-3.96773	-3.51448	-3.76004	0.0714286
PECAPJ49_UPPER_AERODIGESTIVE_TRACT	-3.79986	-3.79986	-3.79986	0
SW1088_CENTRAL_NERVOUS_SYSTEM	-3.70009	-3.70009	-3.70009	0
BCPAP_THYROID	-3.15257	-0.940696	-1.41252	0.0714286
HDQP1_BREAST	-3.87894	-3.87894	-3.87894	0
BICR56_UPPER_AERODIGESTIVE_TRACT	-3.8184	-3.8184	-3.8184	0
SNU81_LARGE_INTESTINE	-4.10723	-2.96493	-3.38358	0.0714286
OSRC2_KIDNEY	-3.82175	-3.00759	-3.3685	0.0714286
2313287_STOMACH	-4.03484	-4.03484	-4.03484	0
NCIH2170_LUNG	-4.08173	-4.08173	-4.08173	0
HUPT3_PANCREAS	-3.54208	-3.54208	-3.54208	0
HCC1428_BREAST	-3.99882	-3.99882	-3.99882	0
NCIH650_LUNG	-0.758061	-0.030173	-0.293413	0.714286
NCIH2110_LUNG	-4.37506	-3.08736	-3.52186	0.0714286
RERFLCKJ_LUNG	-3.95417	-3.14001	-3.50092	0.0714286
PANC0403_PANCREAS	-3.81934	-3.81934	-3.81934	0
NCIH23_LUNG	-1.69657	-0.959502	-1.22714	0.571429
NUGC3_STOMACH	-4.01417	-2.39643	-2.81782	0.142857
KNS81_CENTRAL_NERVOUS_SYSTEM	-3.76707	-3.76707	-3.76707	0
COLO800_SKIN	-1.88526	-0.991091	-1.26851	0.714286
IPC298_SKIN	-3.85208	-2.83906	-3.12579	0.285714
GP2D_LARGE_INTESTINE	-3.95916	-3.95916	-3.95916	0
OE21_OESOPHAGUS	-3.81961	-3.81961	-3.81961	0
KYSE140_OESOPHAGUS	-4.25955	-3.8063	-4.05187	0.0714286
NCIH1693_LUNG	-4.05441	-4.05441	-4.05441	0
COV644_OVARY	-2.51616	-1.08877	-1.53459	0.0714286
HCC38_BREAST	-3.95916	-3.95916	-3.95916	0
NCIH2452_PLEURA	-3.83619	-3.83619	-3.83619	0
SW1271_LUNG	-3.81217	-3.81217	-3.81217	0
HT1376_URINARY_TRACT	-3.82824	-3.82824	-3.82824	0
HEC251_ENDOMETRIUM	-3.8108	-3.8108	-3.8108	0
KNS42_CENTRAL_NERVOUS_SYSTEM	-3.97707	-2.798	-3.08804	0.142857
NCIH446_LUNG	-4.00376	-4.00376	-4.00376	0
WM88_SKIN	-3.92201	-2.52556	-2.96915	0.0714286
COLO741_SKIN	-0.327421	0.027759	-0.120092	1
HEC108_ENDOMETRIUM	-4.00848	-4.00848	-4.00848	0
MCF7_BREAST	-4.0681	-4.0681	-4.0681	0
SKNAS_AUTONOMIC_GANGLIA	0.501499	0.923944	0.746779	1
TM31_CENTRAL_NERVOUS_SYSTEM	-3.76219	-3.76219	-3.76219	0
JHH7_LIVER	-1.28668	-0.54062	-0.794467	0.857143
NCIH2126_LUNG	-3.71842	-3.71842	-3.71842	0
MFE319_ENDOMETRIUM	-3.9367	-3.9367	-3.9367	0
NCIH747_LARGE_INTESTINE	-3.99445	-3.99445	-3.99445	0
SNU308_BILIARY_TRACT	-3.77546	-3.77546	-3.77546	0
HUH28_BILIARY_TRACT	-3.42958	-3.42958	-3.42958	0
U118MG_CENTRAL_NERVOUS_SYSTEM	-3.10452	-3.10452	-3.10452	0
SNU1214_UPPER_AERODIGESTIVE_TRACT	-3.64177	-3.64177	-3.64177	0
NCIH2228_LUNG	-3.48106	-2.05367	-2.35839	0.142857
NCIH2444_LUNG	-3.75649	-3.75649	-3.75649	0
HEC6_ENDOMETRIUM	-3.74166	-2.73316	-3.1325	0.0714286
HCC366_LUNG	-3.7316	-3.7316	-3.7316	0
TE10_OESOPHAGUS	-4.0219	-4.0219	-4.0219	0
UACC257_SKIN	-3.70045	-3.70045	-3.70045	0
8305C_THYROID	-3.80902	-1.16311	-1.63648	0.142857
IM95_STOMACH	-4.03679	-4.03679	-4.03679	0
SCC25_UPPER_AERODIGESTIVE_TRACT	-4.00201	-4.00201	-4.00201	0
BICR16_UPPER_AERODIGESTIVE_TRACT	-3.67892	-3.67892	-3.67892	0
ONCODG1_OVARY	-3.70309	-3.70309	-3.70309	0
KALS1_CENTRAL_NERVOUS_SYSTEM	-3.68003	-3.68003	-3.68003	0
SKMEL5_SKIN	-2.9155	-0.78298	-1.24856	0.214286
ASPC1_PANCREAS	-3.1221	-2.22067	-2.51918	0.428571
SNU46_UPPER_AERODIGESTIVE_TRACT	-3.57627	-3.57627	-3.57627	0
769P_KIDNEY	-4.2154	-4.2154	-4.2154	0
NCIH841_LUNG	-0.871004	-0.0767154	-0.344873	0.642857
SKMEL24_SKIN	-3.77487	-2.76636	-3.16571	0.0714286
SNU1041_UPPER_AERODIGESTIVE_TRACT	-3.28465	-1.7931	-2.19871	0.214286
WM793_SKIN	-3.73061	-3.73061	-3.73061	0
COV362_OVARY	-3.51697	-3.51697	-3.51697	0
ISTMES1_PLEURA	-3.53876	-3.53876	-3.53876	0
PANC0327_PANCREAS	-3.4725	-3.4725	-3.4725	0
UACC62_SKIN	-1.17786	-0.23562	-0.554287	0.5
UBLC1_URINARY_TRACT	-3.4206	-3.4206	-3.4206	0
HCC1937_BREAST	-3.3527	-3.3527	-3.3527	0
MALME3M_SKIN	-4.09913	-3.42896	-3.75153	0.0714286
TUHR4TKB_KIDNEY	-3.35387	-3.35387	-3.35387	0
NCIH1915_LUNG	0.346571	0.748381	0.57849	1
CAPAN2_PANCREAS	-3.60906	-3.60906	-3.60906	0
NCIH1623_LUNG	-3.45141	-3.45141	-3.45141	0
SNU719_STOMACH	-3.29206	-3.29206	-3.29206	0
SNU869_BILIARY_TRACT	-2.61638	-0.798421	-1.17963	0.214286
CAL78_BONE	-3.18786	-3.18786	-3.18786	0
NCIH1355_LUNG	-3.74645	-3.74645	-3.74645	0
RMUGS_OVARY	-3.92381	-3.92381	-3.92381	0
S117_SOFT_TISSUE	-1.4336	-0.143814	-0.519234	0.285714
MDAMB435S_SKIN	-1.7791	-0.557687	-0.879932	0.571429
HS294T_SKIN	-1.6191	-0.940701	-1.19747	0.642857
TCCPAN2_PANCREAS	-3.97388	-3.97388	-3.97388	0
SNB75_CENTRAL_NERVOUS_SYSTEM	-3.57604	-3.57604	-3.57604	0
NCIH2009_LUNG	-3.75354	-3.75354	-3.75354	0
NCIH1650_LUNG	-1.81231	-1.07852	-1.33458	0.642857
DV90_LUNG	-3.94792	-3.94792	-3.94792	0
WM1799_SKIN	-2.38113	-1.81321	-2.02574	0.5
WM2664_SKIN	-0.342417	0.229941	0.0194554	0.928571
SNU410_PANCREAS	-3.77023	-3.77023	-3.77023	0
OVISE_OVARY	-4.06741	-4.06741	-4.06741	0
HCC1143_BREAST	-3.90218	-3.90218	-3.90218	0
SNU1105_CENTRAL_NERVOUS_SYSTEM	-3.7602	-3.7602	-3.7602	0
RCC10RGB_KIDNEY	-3.61339	-3.61339	-3.61339	0
RERFLCAD1_LUNG	-2.06994	-1.39768	-1.64985	0.5
NCIH226_LUNG	-3.79732	-3.34407	-3.58964	0.0714286
SKMEL2_SKIN	-3.32217	-3.32217	-3.32217	0
DKMG_CENTRAL_NERVOUS_SYSTEM	-3.46679	-2.65263	-3.01354	0.0714286
CAOV3_OVARY	-3.76433	-3.76433	-3.76433	0
IALM_LUNG	-3.36241	-3.36241	-3.36241	0
NCIH2347_LUNG	-3.73812	-3.73812	-3.73812	0
SKMEL3_SKIN	-2.9842	-2.9842	-2.9842	0
SQ1_LUNG	-3.69797	-3.69797	-3.69797	0
UMUC1_URINARY_TRACT	-3.37417	-3.37417	-3.37417	0
LS1034_LARGE_INTESTINE	-3.4607	-3.4607	-3.4607	0
COV434_OVARY	-3.51508	-3.51508	-3.51508	0
CCFSTTG1_CENTRAL_NERVOUS_SYSTEM	-3.79817	-3.79817	-3.79817	0
COLO680N_OESOPHAGUS	-3.95111	-3.95111	-3.95111	0
SW900_LUNG	-3.83126	-2.82275	-3.2221	0.0714286
SH10TC_STOMACH	-1.05084	-0.731009	-0.867323	0.928571
BT549_BREAST	-3.18843	-3.18843	-3.18843	0
BICR6_UPPER_AERODIGESTIVE_TRACT	-3.96226	-3.96226	-3.96226	0
BICR31_UPPER_AERODIGESTIVE_TRACT	-3.34074	-3.34074	-3.34074	0
LNCAPCLONEFGC_PROSTATE	-3.59736	-3.59736	-3.59736	0
TEN_ENDOMETRIUM	-3.28979	-3.28979	-3.28979	0
RCM1_LARGE_INTESTINE	-4.0318	-4.0318	-4.0318	0
SNU1079_BILIARY_TRACT	-3.87424	-3.87424	-3.87424	0
BT474_BREAST	-3.76722	-3.76722	-3.76722	0
EFO21_OVARY	-3.72112	-3.72112	-3.72112	0
OV56_OVARY	-3.59781	-3.59781	-3.59781	0
MDAMB175VII_BREAST	-3.65881	-3.65881	-3.65881	0
TT_THYROID	-3.5634	-3.5634	-3.5634	0
PANC0813_PANCREAS	-4.20652	-4.20652	-4.20652	0
TM87_SOFT_TISSUE	-0.154849	0.536807	0.282752	0.857143
MON_SOFT_TISSUE	-2.94882	-2.94882	-2.94882	0
SKNEP1_BONE	-3.79548	-1.85368	-2.32098	0.0714286
EWS502_BONE	-3.514	-3.514	-3.514	0

## Sheet: metp500.bone
	CI.05	CI.95	mean	penetrance
KYSE510_OESOPHAGUS	-1.02196	-0.134746	-0.415092	0.571429
8505C_THYROID	-1.89471	0.832749	0.359818	0.642857
GI1_CENTRAL_NERVOUS_SYSTEM	-3.62383	-3.62383	-3.62383	0
A549_LUNG	-0.722475	0.882782	0.470883	0.785714
LU99_LUNG	-1.23016	0.0274417	-0.38813	1
CAL29_URINARY_TRACT	-3.94752	-3.94752	-3.94752	0
5637_URINARY_TRACT	-3.75119	-3.75119	-3.75119	0
SW948_LARGE_INTESTINE	-4.30312	-4.30312	-4.30312	0
NCIH1339_LUNG	-4.03631	-4.03631	-4.03631	0
HEC1A_ENDOMETRIUM	-3.8078	-0.612864	-1.03321	0.214286
SNU840_OVARY	-3.84438	-3.30161	-3.58196	0.0714286
HCC827_LUNG	-3.73291	-1.26343	-1.73762	0.0714286
GAMG_CENTRAL_NERVOUS_SYSTEM	-3.94149	-3.94149	-3.94149	0
NCIH1437_LUNG	-4.38823	-3.28724	-3.61159	0.142857
GB1_CENTRAL_NERVOUS_SYSTEM	-4.05503	-2.34925	-2.8096	0.0714286
NCIH322_LUNG	-3.98758	-3.98758	-3.98758	0
SNUC2A_LARGE_INTESTINE	-4.00733	-3.3154	-3.55069	0.357143
CORL23_LUNG	-3.14823	-2.24843	-2.52579	0.357143
SNU761_LIVER	-3.84247	-3.84247	-3.84247	0
NCIN87_STOMACH	-3.58465	-3.58465	-3.58465	0
RERFLCAD2_LUNG	-3.71977	-3.71977	-3.71977	0
HCC1806_BREAST	-1.17865	2.02628	1.54992	0.857143
NCIH1793_LUNG	-3.79406	-3.79406	-3.79406	0
MESSA_SOFT_TISSUE	-3.95229	-0.676849	-1.15351	0.0714286
NCIH1975_LUNG	-3.92392	-1.29378	-1.76887	0.0714286
MFE296_ENDOMETRIUM	-2.5964	-0.66559	-1.11381	0.285714
KYSE270_OESOPHAGUS	-0.189181	0.735303	0.443975	0.642857
KYSE150_OESOPHAGUS	-1.63793	-0.555962	-0.898251	0.714286
PSN1_PANCREAS	-1.73347	-1.18942	-1.39118	0.5
OC316_OVARY	-2.69987	-0.550952	-0.941114	0.214286
CAL27_UPPER_AERODIGESTIVE_TRACT	-4.22789	-0.661978	-1.13886	0.0714286
A172_CENTRAL_NERVOUS_SYSTEM	-4.26942	-4.26942	-4.26942	0
TE11_OESOPHAGUS	-0.976564	-0.0867576	-0.375196	0.285714
BC3C_URINARY_TRACT	-3.90173	-3.35897	-3.63932	0.0714286
ESS1_ENDOMETRIUM	-3.64379	-3.64379	-3.64379	0
HS944T_SKIN	-2.25301	-0.400261	-0.846799	0.428571
NCIH2023_LUNG	-3.88809	-3.88809	-3.88809	0
RH30_SOFT_TISSUE	-3.96332	-3.96332	-3.96332	0
8MGBA_CENTRAL_NERVOUS_SYSTEM	-3.25723	-0.663314	-1.13549	0.214286
MPP89_PLEURA	-3.66094	-3.66094	-3.66094	0
GCIY_STOMACH	-4.05001	-1.41234	-1.88747	0.0714286
SNU213_PANCREAS	-3.76387	-1.83118	-2.29827	0.0714286
SF539_CENTRAL_NERVOUS_SYSTEM	-3.53179	-3.53179	-3.53179	0
YD8_UPPER_AERODIGESTIVE_TRACT	-3.88174	-2.24503	-2.70255	0.0714286
HARA_LUNG	-3.82574	-1.84527	-2.3134	0.0714286
MHHES1_BONE	-3.52179	-3.52179	-3.52179	0
MELHO_SKIN	-1.52394	1.37901	0.903362	0.857143
U251MG_CENTRAL_NERVOUS_SYSTEM	-3.85402	-3.85402	-3.85402	0
JIMT1_BREAST	-2.90395	-0.622907	-0.980406	0.214286
PANC1005_PANCREAS	-3.83347	-3.83347	-3.83347	0
NCIH1703_LUNG	-3.59534	-3.59534	-3.59534	0
KYSE410_OESOPHAGUS	-3.70745	-3.70745	-3.70745	0
HT144_SKIN	-3.61683	-3.07406	-3.35442	0.0714286
SNU601_STOMACH	-3.58372	-3.58372	-3.58372	0
LS411N_LARGE_INTESTINE	-3.95002	-2.31331	-2.70458	0.142857
U2OS_BONE	-3.55485	-3.55485	-3.55485	0
22RV1_PROSTATE	-3.82402	-2.50353	-2.94099	0.0714286
OE19_OESOPHAGUS	-3.98097	-3.98097	-3.98097	0
SH4_SKIN	-3.59218	-3.59218	-3.59218	0
NCIH661_LUNG	-3.98189	-3.98189	-3.98189	0
LC1SQSF_LUNG	-3.84171	-3.84171	-3.84171	0
JHH1_LIVER	-3.80916	-3.80916	-3.80916	0
NCIH28_PLEURA	-3.42395	-3.42395	-3.42395	0
GMS10_CENTRAL_NERVOUS_SYSTEM	-3.68445	-3.68445	-3.68445	0
HEYA8_OVARY	0.242798	1.65856	1.29272	1
RKO_LARGE_INTESTINE	-4.27199	-3.06958	-3.49535	0.0714286
CAL62_THYROID	-2.82217	0.458877	-0.0170795	0.571429
HLF_LIVER	-3.32259	-3.32259	-3.32259	0
T24_URINARY_TRACT	-3.37112	-1.81532	-2.2081	0.214286
ES2_OVARY	0.939361	2.28905	1.86813	1
YD15_SALIVARY_GLAND	-3.66613	-3.66613	-3.66613	0
KYSE70_OESOPHAGUS	-4.00857	-3.4658	-3.74615	0.0714286
KP4_PANCREAS	-2.39858	-1.87335	-2.07168	0.571429
A2780_OVARY	-0.376721	-0.255913	-0.310612	1
AGS_STOMACH	-2.17476	-1.91135	-2.02544	0.928571
ISHIKAWAHERAKLIO02ER_ENDOMETRIUM	-4.02198	-2.81957	-3.18891	0.142857
HGC27_STOMACH	-3.64539	-3.64539	-3.64539	0
647V_URINARY_TRACT	-4.07246	-1.60299	-2.07717	0.0714286
CAL12T_LUNG	-3.77842	-3.77842	-3.77842	0
L33_PANCREAS	-3.9637	-3.9637	-3.9637	0
SF295_CENTRAL_NERVOUS_SYSTEM	-3.61704	-2.68923	-3.07428	0.0714286
UO31_KIDNEY	-3.75181	-3.75181	-3.75181	0
YD10B_UPPER_AERODIGESTIVE_TRACT	-3.91085	-2.01778	-2.48393	0.0714286
DMS273_LUNG	-0.402297	0.66797	0.360027	1
G361_SKIN	-1.96988	0.419508	-0.0481317	0.5
OAW42_OVARY	-3.6108	-3.6108	-3.6108	0
HMC18_BREAST	-2.82108	-2.28564	-2.48578	0.428571
CAL54_KIDNEY	-3.42461	-3.42461	-3.42461	0
MIAPACA2_PANCREAS	-4.04589	-4.04589	-4.04589	0
SW620_LARGE_INTESTINE	-1.95509	-0.0343425	-0.49735	0.785714
SKHEP1_LIVER	-0.00381455	1.55344	1.13968	0.928571
SW480_LARGE_INTESTINE	-2.38612	-1.08544	-1.37693	0.357143
YKG1_CENTRAL_NERVOUS_SYSTEM	-3.98585	-0.395656	-0.872277	0.142857
J82_URINARY_TRACT	-3.78848	-3.78848	-3.78848	0
KYSE30_OESOPHAGUS	-4.21128	-1.46608	-1.87365	0.142857
NCIH2172_LUNG	-3.95061	-3.95061	-3.95061	0
G401_SOFT_TISSUE	-3.57084	-2.15761	-2.60242	0.0714286
SNU407_LARGE_INTESTINE	-2.15912	1.52635	1.04963	0.5
AN3CA_ENDOMETRIUM	-3.6839	-3.6839	-3.6839	0
PLCPRF5_LIVER	-3.71263	-3.71263	-3.71263	0
YAPC_PANCREAS	-1.99752	-0.580471	-0.896656	0.214286
SCABER_URINARY_TRACT	-3.80028	-3.80028	-3.80028	0
G292CLONEA141B1_BONE	-3.43384	-3.43384	-3.43384	0
JHH4_LIVER	-3.71451	-3.71451	-3.71451	0
HS766T_PANCREAS	-2.78295	-1.88999	-2.16965	0.357143
SW837_LARGE_INTESTINE	-3.88763	-3.88763	-3.88763	0
KURAMOCHI_OVARY	-3.8	-3.8	-3.8	0
YH13_CENTRAL_NERVOUS_SYSTEM	-3.30189	-3.30189	-3.30189	0
NCIH2052_PLEURA	-3.36318	-3.36318	-3.36318	0
COLO679_SKIN	-3.73715	-3.73715	-3.73715	0
A704_KIDNEY	-3.57321	-3.57321	-3.57321	0
NCIH596_LUNG	-3.53361	-3.53361	-3.53361	0
KP3_PANCREAS	-2.98748	-1.94618	-2.24293	0.285714
SKUT1_SOFT_TISSUE	-2.34412	-1.62506	-1.89359	0.571429
42MGBA_CENTRAL_NERVOUS_SYSTEM	-3.91356	-3.91356	-3.91356	0
A375_SKIN	-1.36006	-0.58204	-0.904748	1
FTC133_THYROID	-3.83243	-3.83243	-3.83243	0
HT1080_SOFT_TISSUE	0.0349091	0.190703	0.119901	1
SNU1077_ENDOMETRIUM	-3.47576	-3.47576	-3.47576	0
JHOC5_OVARY	-3.77605	-3.77605	-3.77605	0
NCIH1299_LUNG	-4.00063	-2.79744	-3.10839	0.214286
PANC1_PANCREAS	-3.96418	-2.39	-2.76177	0.142857
SNU1076_UPPER_AERODIGESTIVE_TRACT	-3.35544	-3.35544	-3.35544	0
IGR37_SKIN	-0.00653247	2.05434	1.62822	1
JHH6_LIVER	-3.91968	-3.91968	-3.91968	0
NCIH460_LUNG	0.728171	1.31369	1.09377	1
SJSA1_BONE	-3.65294	-2.31556	-2.72513	0.142857
A2058_SKIN	0.805481	1.24532	1.07449	1
ACCMESO1_PLEURA	-3.69081	-1.87306	-2.33716	0.0714286
VMCUB1_URINARY_TRACT	-3.92063	-1.42621	-1.87712	0.142857
YD38_UPPER_AERODIGESTIVE_TRACT	-4.03882	-4.03882	-4.03882	0
BFTC909_KIDNEY	-4.33065	-4.33065	-4.33065	0
DAOY_CENTRAL_NERVOUS_SYSTEM	-4.26733	-4.26733	-4.26733	0
EFO27_OVARY	-3.87683	-2.94902	-3.33406	0.0714286
IGR1_SKIN	-3.81217	-3.81217	-3.81217	0
LI7_LIVER	-3.75711	-3.75711	-3.75711	0
OVK18_OVARY	-4.08814	-4.08814	-4.08814	0
SBC5_LUNG	-3.45528	-2.2518	-2.54273	0.285714
TOV112D_OVARY	-3.86503	-3.86503	-3.86503	0
KELLY_AUTONOMIC_GANGLIA	-3.62425	-3.62425	-3.62425	0
PATU8902_PANCREAS	-2.19765	0.777723	0.428851	0.428571
TT2609C02_THYROID	-3.39569	-2.39461	-2.70836	0.214286
QGP1_PANCREAS	-4.03189	-4.03189	-4.03189	0
SW1710_URINARY_TRACT	-4.10874	-4.10874	-4.10874	0
BECKER_CENTRAL_NERVOUS_SYSTEM	-3.82015	-3.82015	-3.82015	0
NCIH520_LUNG	-4.07694	-2.53257	-2.94829	0.142857
SNU685_ENDOMETRIUM	-3.81012	-3.81012	-3.81012	0
SW1353_BONE	-3.40902	-3.40902	-3.40902	0
A101D_SKIN	-3.7486	-1.1315	-1.59623	0.214286
BHT101_THYROID	-3.53413	-2.60631	-2.99136	0.0714286
HEC1B_ENDOMETRIUM	-3.98447	-3.98447	-3.98447	0
SNU61_LARGE_INTESTINE	-3.89083	-3.89083	-3.89083	0
SNU886_LIVER	-3.59354	-3.59354	-3.59354	0
SW1573_LUNG	-3.97548	-2.77307	-3.19884	0.0714286
G402_SOFT_TISSUE	-4.24328	-2.59024	-2.9059	0.142857
PECAPJ15_UPPER_AERODIGESTIVE_TRACT	-4.01996	-2.81755	-3.24333	0.0714286
RL952_ENDOMETRIUM	-4.16973	-2.9243	-3.28671	0.142857
CADOES1_BONE	-3.60886	-2.08448	-2.45951	0.214286
COLO668_LUNG	-3.28477	-3.28477	-3.28477	0
LS513_LARGE_INTESTINE	-4.16715	-4.16715	-4.16715	0
RMGI_OVARY	-3.92265	-1.40137	-1.87588	0.0714286
VMRCRCW_KIDNEY	-4.05628	-0.515151	-0.992023	0.0714286
CAKI1_KIDNEY	-4.06023	-4.06023	-4.06023	0
OV7_OVARY	-2.99328	-2.99328	-2.99328	0
BEN_LUNG	-3.68317	-3.68317	-3.68317	0
MKN1_STOMACH	-3.75974	-3.75974	-3.75974	0
LCLC103H_LUNG	-2.5042	-1.89644	-2.12183	0.428571
NCIH1573_LUNG	-1.06075	-0.0265687	-0.327428	0.285714
DBTRG05MG_CENTRAL_NERVOUS_SYSTEM	-3.87365	-2.31911	-2.77266	0.0714286
PECAPJ41CLONED2_UPPER_AERODIGESTIVE_TRACT	-3.39949	-1.93534	-2.34142	0.214286
HCC4006_LUNG	-3.51182	-3.51182	-3.51182	0
NCIH1581_LUNG	-3.50496	-3.50496	-3.50496	0
CALU1_LUNG	-2.99953	-2.99953	-2.99953	0
NUGC4_STOMACH	-3.70203	-1.79535	-2.26183	0.0714286
NCIH1563_LUNG	-4.05768	-4.05768	-4.05768	0
JHUEM2_ENDOMETRIUM	-3.60093	-2.82429	-3.17609	0.0714286
JHOM1_OVARY	-4.18405	-4.18405	-4.18405	0
SKOV3_OVARY	-3.82851	-3.82851	-3.82851	0
SKNBE2_AUTONOMIC_GANGLIA	-3.96887	-3.96887	-3.96887	0
LUDLU1_LUNG	-3.85736	-3.85736	-3.85736	0
HCC1359_LUNG	-4.0035	-4.0035	-4.0035	0
PK1_PANCREAS	-3.91194	-1.15333	-1.62894	0.0714286
SNU466_CENTRAL_NERVOUS_SYSTEM	-3.94432	-3.94432	-3.94432	0
SKLU1_LUNG	-3.80543	-3.80543	-3.80543	0
NCIH1838_LUNG	-4.14299	-4.14299	-4.14299	0
SNU245_BILIARY_TRACT	-4.23588	-3.69312	-3.97347	0.0714286
MKN74_STOMACH	-3.8184	-0.854786	-1.33096	0.0714286
KYSE180_OESOPHAGUS	-3.87044	-3.87044	-3.87044	0
KMRC1_KIDNEY	-4.11876	-4.11876	-4.11876	0
CALU6_LUNG	-4.35037	-3.17118	-3.51729	0.142857
GOS3_CENTRAL_NERVOUS_SYSTEM	-4.0593	-4.0593	-4.0593	0
HUH6_LIVER	-3.7071	-3.7071	-3.7071	0
PK59_PANCREAS	-1.46744	-0.293486	-0.624008	0.285714
TCCSUP_URINARY_TRACT	-3.86017	-3.86017	-3.86017	0
HS939T_SKIN	-2.57086	-1.26616	-1.66875	0.357143
TOV21G_OVARY	-3.64459	-3.64459	-3.64459	0
OVTOKO_OVARY	-3.95847	-2.69303	-3.1254	0.0714286
TE1_OESOPHAGUS	-3.54763	-3.54763	-3.54763	0
DANG_PANCREAS	-3.99003	-3.44727	-3.72762	0.0714286
LMSU_STOMACH	-3.51508	-1.26525	-1.73752	0.0714286
MSTO211H_PLEURA	-3.88602	-2.75737	-3.17428	0.0714286
T47D_BREAST	-4.17325	-4.17325	-4.17325	0
PC3_PROSTATE	-3.89727	-3.89727	-3.89727	0
VMRCRCZ_KIDNEY	-3.54461	-3.54461	-3.54461	0
RVH421_SKIN	-3.83047	-3.83047	-3.83047	0
JHOS2_OVARY	-4.09338	-4.09338	-4.09338	0
HS852T_SKIN	-3.6251	-3.6251	-3.6251	0
SNU738_CENTRAL_NERVOUS_SYSTEM	-3.78428	-3.78428	-3.78428	0
SKMEL30_SKIN	-3.78877	-3.78877	-3.78877	0
NCIH522_LUNG	-4.19214	-4.19214	-4.19214	0
PATU8988S_PANCREAS	-4.21508	-2.66055	-3.11409	0.0714286
MFE280_ENDOMETRIUM	-3.98676	-3.98676	-3.98676	0
OVSAHO_OVARY	-3.79463	-3.79463	-3.79463	0
SNUC4_LARGE_INTESTINE	-3.19378	-2.45043	-2.70178	0.357143
KPL1_BREAST	-4.14875	-4.14875	-4.14875	0
KYSE520_OESOPHAGUS	-3.77916	-1.18237	-1.56745	0.142857
COLO792_SKIN	-3.95652	-3.17989	-3.53169	0.0714286
SW1990_PANCREAS	-3.72697	-3.72697	-3.72697	0
HS729_SOFT_TISSUE	-3.85686	-2.15108	-2.61143	0.0714286
TE6_OESOPHAGUS	-3.89333	-3.89333	-3.89333	0
NCIH727_LUNG	-4.03785	-2.62463	-3.06944	0.0714286
PANC0203_PANCREAS	-3.92244	-1.97729	-2.44467	0.0714286
NCIH358_LUNG	-3.66287	-3.66287	-3.66287	0
HEC59_ENDOMETRIUM	-4.08756	-2.53303	-2.98657	0.0714286
HCC1419_BREAST	-3.87613	-3.87613	-3.87613	0
NCIH1792_LUNG	-3.60468	-3.60468	-3.60468	0
NCIH1048_LUNG	-4.1874	-4.1874	-4.1874	0
NCIH1568_LUNG	-3.92476	-3.92476	-3.92476	0
EFM192A_BREAST	-3.73568	-3.73568	-3.73568	0
MKN7_STOMACH	-3.80418	-3.80418	-3.80418	0
SNU423_LIVER	-3.7515	-3.7515	-3.7515	0
PK45H_PANCREAS	-4.01537	-4.01537	-4.01537	0
ZR751_BREAST	-4.30184	-4.30184	-4.30184	0
KMRC3_KIDNEY	-4.08414	-4.08414	-4.08414	0
RD_SOFT_TISSUE	-2.29874	-1.80145	-1.99333	0.5
NCIH2077_LUNG	-2.62434	-2.15062	-2.3425	0.642857
CL34_LARGE_INTESTINE	-4.39093	-4.39093	-4.39093	0
NCIH2087_LUNG	-3.6299	-3.6299	-3.6299	0
NCIH1944_LUNG	-3.90273	-2.19695	-2.6573	0.0714286
253JBV_URINARY_TRACT	-3.91096	-3.91096	-3.91096	0
786O_KIDNEY	-3.77827	-3.77827	-3.77827	0
IGROV1_OVARY	-3.71656	-3.17379	-3.45414	0.0714286
LOVO_LARGE_INTESTINE	-3.7568	-3.7568	-3.7568	0
LOXIMVI_SKIN	-0.629134	-0.469697	-0.543017	1
SW48_LARGE_INTESTINE	-3.07797	-3.07797	-3.07797	0
HPAC_PANCREAS	-1.47044	0.401673	0.0249817	0.785714
BXPC3_PANCREAS	-3.93269	-2.77803	-3.04966	0.142857
HUH7_LIVER	-3.91063	-3.91063	-3.91063	0
KP2_PANCREAS	-3.59037	-3.59037	-3.59037	0
FTC238_THYROID	-3.49289	-3.49289	-3.49289	0
H4_CENTRAL_NERVOUS_SYSTEM	-3.33546	-3.33546	-3.33546	0
KMBC2_URINARY_TRACT	-2.44921	-1.97065	-2.15634	0.5
ONS76_CENTRAL_NERVOUS_SYSTEM	-3.92581	-1.93418	-2.40253	0.0714286
PATU8988T_PANCREAS	-2.19177	-1.78765	-1.95406	0.785714
253J_URINARY_TRACT	-3.90472	-3.90472	-3.90472	0
639V_URINARY_TRACT	-4.17159	-3.39495	-3.74675	0.0714286
CHL1_SKIN	-2.84245	-1.86099	-2.15129	0.285714
HCT116_LARGE_INTESTINE	-0.684629	1.44964	0.994493	0.928571
KU1919_URINARY_TRACT	0.845853	2.47773	2.06311	1
HCT15_LARGE_INTESTINE	-3.11656	-2.35471	-2.61932	0.428571
HT29_LARGE_INTESTINE	-1.5671	0.288771	-0.0373192	0.5
MCAS_OVARY	-2.20309	0.78778	0.420305	0.428571
SUIT2_PANCREAS	-0.923317	1.59419	1.12174	1
TE8_OESOPHAGUS	-3.99418	-3.99418	-3.99418	0
CJM_SKIN	-3.48485	-3.48485	-3.48485	0
SNU398_LIVER	-3.90118	-2.19539	-2.65574	0.0714286
SNUC5_LARGE_INTESTINE	-1.43879	0.877955	0.435099	0.428571
NCIH1651_LUNG	-3.51965	-3.51965	-3.51965	0
HCC78_LUNG	-3.9913	-2.12681	-2.59222	0.0714286
LK2_LUNG	-3.24634	0.264782	-0.211576	0.285714
SW780_URINARY_TRACT	-3.63792	-3.63792	-3.63792	0
TE4_OESOPHAGUS	-2.91786	-2.91786	-2.91786	0
RKN_SOFT_TISSUE	-3.76691	-1.98338	-2.44643	0.0714286
WM983B_SKIN	-3.96081	-2.29983	-2.75839	0.0714286
KNS62_LUNG	-3.39853	-3.39853	-3.39853	0
LN229_CENTRAL_NERVOUS_SYSTEM	-2.88207	-0.519923	-0.938574	0.357143
A673_BONE	-1.10433	0.37847	0.0734448	0.928571
DU145_PROSTATE	-3.86732	-2.498	-2.93951	0.0714286
T98G_CENTRAL_NERVOUS_SYSTEM	-3.8464	-3.06976	-3.42157	0.0714286
COLO783_SKIN	-3.79192	-3.79192	-3.79192	0
HCC1438_LUNG	-3.56917	-3.56917	-3.56917	0
HCC44_LUNG	-4.02775	-2.57467	-2.95631	0.142857
JHH5_LIVER	-3.53179	-3.53179	-3.53179	0
NCIH838_LUNG	-3.98749	-3.98749	-3.98749	0
BFTC905_URINARY_TRACT	-3.69956	-3.69956	-3.69956	0
HEC265_ENDOMETRIUM	-3.69171	-1.46053	-1.93258	0.0714286
HSC2_UPPER_AERODIGESTIVE_TRACT	-3.91432	-3.91432	-3.91432	0
OC314_OVARY	-2.77119	-1.39855	-1.78715	0.285714
OE33_OESOPHAGUS	-3.1929	-0.809154	-1.14056	0.285714
FADU_UPPER_AERODIGESTIVE_TRACT	-3.91604	-3.91604	-3.91604	0
MG63_BONE	-3.68482	-3.68482	-3.68482	0
NB1_AUTONOMIC_GANGLIA	-3.66364	-2.29431	-2.5922	0.142857
SF126_CENTRAL_NERVOUS_SYSTEM	-3.37003	-3.37003	-3.37003	0
SNU1066_UPPER_AERODIGESTIVE_TRACT	-3.69045	-3.69045	-3.69045	0
CAL120_BREAST	-3.9719	-3.9719	-3.9719	0
LXF289_LUNG	-3.80916	-3.80916	-3.80916	0
MEWO_SKIN	-3.73258	-3.18981	-3.47017	0.0714286
SNGM_ENDOMETRIUM	-3.8174	-1.94018	-2.38846	0.214286
TT_OESOPHAGUS	-3.98722	-2.53413	-2.98168	0.0714286
ECGI10_OESOPHAGUS	-4.12894	-4.12894	-4.12894	0
JMSU1_URINARY_TRACT	-1.46348	1.01323	0.604571	0.785714
CFPAC1_PANCREAS	-3.8721	0.228	-0.0829244	0.142857
ACHN_KIDNEY	-3.68261	-2.04591	-2.4802	0.142857
CAL51_BREAST	-3.23492	-2.28371	-2.58854	0.285714
HCC15_LUNG	-3.65822	-3.65822	-3.65822	0
KMRC20_KIDNEY	-4.15974	-3.12	-3.52431	0.0714286
NCIH1648_LUNG	-2.65897	0.171069	-0.257433	0.357143
MHHNB11_AUTONOMIC_GANGLIA	-3.03115	-3.03115	-3.03115	0
K029AX_SKIN	-1.99596	1.39559	1.03658	0.642857
T3M10_LUNG	-1.65404	-1.36823	-1.49004	0.857143
NCIH2122_LUNG	-3.32647	-2.24093	-2.56634	0.214286
HCC95_LUNG	-4.02634	-2.26097	-2.72344	0.0714286
MDAMB468_BREAST	-3.94632	-3.94632	-3.94632	0
HCC1195_LUNG	-3.8	-3.8	-3.8	0
EN_ENDOMETRIUM	-4.19163	-2.98922	-3.415	0.0714286
TE5_OESOPHAGUS	-3.93207	-2.47898	-2.92653	0.0714286
SNU668_STOMACH	-3.74278	-0.0133395	-0.490299	0.0714286
CORL105_LUNG	-2.85311	-1.58042	-1.95234	0.285714
GCT_SOFT_TISSUE	-2.97442	-2.0511	-2.33965	0.285714
LN18_CENTRAL_NERVOUS_SYSTEM	-3.73747	-3.73747	-3.73747	0
RERFLCMS_LUNG	-3.8403	-2.57485	-3.00722	0.0714286
RT112_URINARY_TRACT	-1.73617	0.636067	0.165587	0.5
LOUNH91_LUNG	-3.93082	-2.44122	-2.89109	0.0714286
KNS60_CENTRAL_NERVOUS_SYSTEM	-3.99454	-3.99454	-3.99454	0
ISTMES2_PLEURA	-3.80223	-3.80223	-3.80223	0
SW579_THYROID	-3.22262	-3.22262	-3.22262	0
MDAMB231_BREAST	-3.47818	-1.93966	-2.30957	0.285714
HCC1588_LUNG	-4.12967	-4.12967	-4.12967	0
HSC3_UPPER_AERODIGESTIVE_TRACT	-0.247016	1.23155	0.900671	0.642857
MELJUSO_SKIN	-2.43439	0.138651	-0.256157	0.5
NCIH2030_LUNG	-3.83838	-3.83838	-3.83838	0
OVCAR8_OVARY	-1.56709	-0.0401681	-0.348046	0.357143
PC14_LUNG	-4.09906	-4.09906	-4.09906	0
HEC151_ENDOMETRIUM	-4.33925	-4.33925	-4.33925	0
RT4_URINARY_TRACT	-3.60753	-3.60753	-3.60753	0
SKES1_BONE	-3.11601	-0.549879	-1.01834	0.285714
HT55_LARGE_INTESTINE	-3.03812	0.450568	-0.00191057	0.285714
MKN45_STOMACH	-1.17609	1.41118	0.937955	1
HEP3B217_LIVER	-3.93155	-3.93155	-3.93155	0
HOS_BONE	-2.85625	-1.94206	-2.23939	0.357143
HUCCT1_BILIARY_TRACT	-2.66921	-1.45392	-1.76391	0.285714
NCIH292_LUNG	-0.37476	0.551238	0.274482	0.785714
RERFLCAI_LUNG	-3.23748	-2.24344	-2.5223	0.285714
LS180_LARGE_INTESTINE	-1.89237	-1.281	-1.5148	0.714286
SIMA_AUTONOMIC_GANGLIA	-4.0493	-4.0493	-4.0493	0
CAMA1_BREAST	-3.94098	-3.94098	-3.94098	0
MDAMB436_BREAST	-3.91722	-3.91722	-3.91722	0
NCIH1435_LUNG	-3.87329	-3.87329	-3.87329	0
SNU1196_BILIARY_TRACT	-3.74961	-2.5472	-2.97298	0.0714286
SNU449_LIVER	-3.97313	-3.97313	-3.97313	0
TE9_OESOPHAGUS	-3.82388	-3.82388	-3.82388	0
ABC1_LUNG	-3.71994	-0.990576	-1.46608	0.0714286
NCIH1373_LUNG	-4.08596	-2.34608	-2.68689	0.142857
EBC1_LUNG	-4.01417	-0.736439	-1.2131	0.0714286
SKMES1_LUNG	-4.17633	-4.17633	-4.17633	0
HCC56_LARGE_INTESTINE	-4.45528	-4.45528	-4.45528	0
OUMS23_LARGE_INTESTINE	-4.23019	-3.68742	-3.96777	0.0714286
DETROIT562_UPPER_AERODIGESTIVE_TRACT	-3.96773	-3.96773	-3.96773	0
PECAPJ49_UPPER_AERODIGESTIVE_TRACT	-3.79986	-1.83085	-2.29874	0.0714286
SW1088_CENTRAL_NERVOUS_SYSTEM	-3.70009	-3.70009	-3.70009	0
BCPAP_THYROID	-3.15257	-3.15257	-3.15257	0
HDQP1_BREAST	-3.87894	-3.87894	-3.87894	0
BICR56_UPPER_AERODIGESTIVE_TRACT	-3.8184	-2.68976	-3.10666	0.0714286
SNU81_LARGE_INTESTINE	-4.10723	-2.52354	-2.95257	0.142857
OSRC2_KIDNEY	-3.82175	-2.13779	-2.5973	0.0714286
2313287_STOMACH	-4.03484	-4.03484	-4.03484	0
NCIH2170_LUNG	-4.08173	-4.08173	-4.08173	0
HUPT3_PANCREAS	-3.54208	-3.54208	-3.54208	0
HCC1428_BREAST	-3.99882	-3.99882	-3.99882	0
NCIH650_LUNG	-1.52071	1.29037	0.815744	0.642857
NCIH2110_LUNG	-4.37506	-2.90946	-3.33533	0.142857
RERFLCKJ_LUNG	-3.95417	-1.80676	-2.27774	0.0714286
PANC0403_PANCREAS	-3.81934	-3.04271	-3.39451	0.0714286
NCIH23_LUNG	-3.9736	-2.02846	-2.484	0.142857
NUGC3_STOMACH	-4.01417	-1.68659	-2.11651	0.142857
KNS81_CENTRAL_NERVOUS_SYSTEM	-3.76707	-3.76707	-3.76707	0
COLO800_SKIN	-1.30949	0.603494	0.169569	0.571429
IPC298_SKIN	-3.97947	-2.64801	-2.98829	0.214286
GP2D_LARGE_INTESTINE	-3.95916	-3.95916	-3.95916	0
OE21_OESOPHAGUS	-3.81961	-3.81961	-3.81961	0
KYSE140_OESOPHAGUS	-4.25955	-2.67587	-3.13091	0.0714286
NCIH1693_LUNG	-4.05441	-4.05441	-4.05441	0
COV644_OVARY	-2.51616	-2.51616	-2.51616	0
HCC38_BREAST	-3.95916	-3.95916	-3.95916	0
NCIH2452_PLEURA	-3.83619	-3.83619	-3.83619	0
SW1271_LUNG	-3.81217	-2.68352	-3.10043	0.0714286
HT1376_URINARY_TRACT	-3.82824	-2.21724	-2.67359	0.0714286
HEC251_ENDOMETRIUM	-3.8108	-0.431631	-0.797964	0.142857
KNS42_CENTRAL_NERVOUS_SYSTEM	-3.97707	-3.97707	-3.97707	0
NCIH446_LUNG	-4.00376	-4.00376	-4.00376	0
WM88_SKIN	-1.47255	0.994092	0.524862	0.571429
COLO741_SKIN	-2.16579	0.550628	0.224159	0.785714
HEC108_ENDOMETRIUM	-4.00848	-4.00848	-4.00848	0
MCF7_BREAST	-4.0681	-4.0681	-4.0681	0
SKNAS_AUTONOMIC_GANGLIA	-1.63609	0.704798	0.236649	0.571429
TM31_CENTRAL_NERVOUS_SYSTEM	-3.76219	-3.76219	-3.76219	0
JHH7_LIVER	-1.74995	1.39369	1.00883	0.857143
NCIH2126_LUNG	-3.71842	-3.71842	-3.71842	0
MFE319_ENDOMETRIUM	-3.9367	-3.9367	-3.9367	0
NCIH747_LARGE_INTESTINE	-3.99445	-2.28866	-2.74901	0.0714286
SNU308_BILIARY_TRACT	-3.77546	-1.94157	-2.40614	0.0714286
HUH28_BILIARY_TRACT	-3.42958	-3.42958	-3.42958	0
U118MG_CENTRAL_NERVOUS_SYSTEM	-3.10452	-3.10452	-3.10452	0
SNU1214_UPPER_AERODIGESTIVE_TRACT	-3.64177	-3.64177	-3.64177	0
NCIH2228_LUNG	-3.48106	-3.48106	-3.48106	0
NCIH2444_LUNG	-3.75649	-3.75649	-3.75649	0
HEC6_ENDOMETRIUM	-3.74166	-3.74166	-3.74166	0
HCC366_LUNG	-3.7316	-3.7316	-3.7316	0
TE10_OESOPHAGUS	-3.75949	-2.59498	-2.98216	0.214286
UACC257_SKIN	-3.70045	-2.49803	-2.92381	0.0714286
8305C_THYROID	-3.80902	-2.76928	-3.1736	0.0714286
IM95_STOMACH	-4.03679	-4.03679	-4.03679	0
SCC25_UPPER_AERODIGESTIVE_TRACT	-4.00201	-4.00201	-4.00201	0
BICR16_UPPER_AERODIGESTIVE_TRACT	-3.67892	-3.67892	-3.67892	0
ONCODG1_OVARY	-3.70309	-3.70309	-3.70309	0
KALS1_CENTRAL_NERVOUS_SYSTEM	-3.68003	-3.68003	-3.68003	0
SKMEL5_SKIN	-3.00068	-2.22336	-2.48646	0.214286
ASPC1_PANCREAS	-1.85059	0.27885	-0.159489	0.5
SNU46_UPPER_AERODIGESTIVE_TRACT	-3.57627	-3.57627	-3.57627	0
769P_KIDNEY	-4.2154	-4.2154	-4.2154	0
NCIH841_LUNG	-3.76296	-3.76296	-3.76296	0
SKMEL24_SKIN	-3.77487	-1.94097	-2.32178	0.142857
SNU1041_UPPER_AERODIGESTIVE_TRACT	-3.5604	-0.997915	-1.41781	0.214286
WM793_SKIN	-3.73061	-3.73061	-3.73061	0
COV362_OVARY	-3.51697	-3.51697	-3.51697	0
ISTMES1_PLEURA	-3.53876	-1.83298	-2.29332	0.0714286
PANC0327_PANCREAS	-3.4725	-3.4725	-3.4725	0
UACC62_SKIN	-2.60333	-0.159827	-0.553935	0.214286
UBLC1_URINARY_TRACT	-3.4206	-3.4206	-3.4206	0
HCC1937_BREAST	-3.3527	-3.3527	-3.3527	0
MALME3M_SKIN	-4.09913	-4.09913	-4.09913	0
TUHR4TKB_KIDNEY	-3.35387	-3.35387	-3.35387	0
NCIH1915_LUNG	-1.78732	-0.712925	-1.07263	0.714286
CAPAN2_PANCREAS	-3.60906	-3.60906	-3.60906	0
NCIH1623_LUNG	-3.45141	-3.45141	-3.45141	0
SNU719_STOMACH	-3.29206	-3.29206	-3.29206	0
SNU869_BILIARY_TRACT	-3.62489	0.907268	0.430363	0.142857
CAL78_BONE	-3.18786	-3.18786	-3.18786	0
NCIH1355_LUNG	-3.74645	-3.74645	-3.74645	0
RMUGS_OVARY	-3.92381	-1.40471	-1.73951	0.142857
S117_SOFT_TISSUE	-2.81273	-1.80784	-2.11223	0.214286
MDAMB435S_SKIN	-3.89839	-2.69598	-3.12176	0.0714286
HS294T_SKIN	-3.86395	-1.05052	-1.52631	0.0714286
TCCPAN2_PANCREAS	-3.71147	-2.12955	-2.56066	0.214286
SNB75_CENTRAL_NERVOUS_SYSTEM	-3.57604	-3.57604	-3.57604	0
NCIH2009_LUNG	-3.75354	-3.75354	-3.75354	0
NCIH1650_LUNG	-3.83953	-3.83953	-3.83953	0
DV90_LUNG	-3.94792	-3.94792	-3.94792	0
WM1799_SKIN	-3.16303	-2.05205	-2.39937	0.285714
WM2664_SKIN	-0.982827	0.0429712	-0.282695	1
SNU410_PANCREAS	-3.77023	-3.77023	-3.77023	0
OVISE_OVARY	-4.06741	-4.06741	-4.06741	0
HCC1143_BREAST	-3.90218	-3.90218	-3.90218	0
SNU1105_CENTRAL_NERVOUS_SYSTEM	-3.7602	-3.7602	-3.7602	0
RCC10RGB_KIDNEY	-3.61339	-3.61339	-3.61339	0
RERFLCAD1_LUNG	-3.44447	-2.66783	-3.01964	0.0714286
NCIH226_LUNG	-3.79732	-2.05092	-2.51274	0.0714286
SKMEL2_SKIN	-3.32217	-3.32217	-3.32217	0
DKMG_CENTRAL_NERVOUS_SYSTEM	-3.46679	-3.46679	-3.46679	0
CAOV3_OVARY	-3.76433	-3.76433	-3.76433	0
IALM_LUNG	-3.36241	-3.36241	-3.36241	0
NCIH2347_LUNG	-3.73812	-3.73812	-3.73812	0
SKMEL3_SKIN	-2.9842	-2.9842	-2.9842	0
SQ1_LUNG	-3.69797	-3.69797	-3.69797	0
UMUC1_URINARY_TRACT	-3.37417	-1.33065	-1.79998	0.0714286
LS1034_LARGE_INTESTINE	-3.4607	-3.4607	-3.4607	0
COV434_OVARY	-3.51508	-3.51508	-3.51508	0
CCFSTTG1_CENTRAL_NERVOUS_SYSTEM	-3.79817	-3.79817	-3.79817	0
COLO680N_OESOPHAGUS	-3.40834	-1.53214	-1.95219	0.214286
SW900_LUNG	-3.83126	-3.83126	-3.83126	0
SH10TC_STOMACH	-2.855	0.134922	-0.340344	0.357143
BT549_BREAST	-3.18843	-3.18843	-3.18843	0
BICR6_UPPER_AERODIGESTIVE_TRACT	-3.96226	-3.41949	-3.69984	0.0714286
BICR31_UPPER_AERODIGESTIVE_TRACT	-3.34074	-3.34074	-3.34074	0
LNCAPCLONEFGC_PROSTATE	-3.59736	-3.59736	-3.59736	0
TEN_ENDOMETRIUM	-3.28979	-3.28979	-3.28979	0
RCM1_LARGE_INTESTINE	-4.0318	-4.0318	-4.0318	0
SNU1079_BILIARY_TRACT	-3.87424	-3.87424	-3.87424	0
BT474_BREAST	-3.76722	-3.76722	-3.76722	0
EFO21_OVARY	-3.72112	-3.72112	-3.72112	0
OV56_OVARY	-3.59781	-3.59781	-3.59781	0
MDAMB175VII_BREAST	-3.65881	-3.65881	-3.65881	0
TT_THYROID	-3.5634	-3.5634	-3.5634	0
PANC0813_PANCREAS	-4.20652	-3.27871	-3.66375	0.0714286
TM87_SOFT_TISSUE	-3.57015	-1.95354	-2.33144	0.214286
MON_SOFT_TISSUE	-2.94882	-2.94882	-2.94882	0
SKNEP1_BONE	-3.79548	-3.79548	-3.79548	0
EWS502_BONE	-3.514	-3.514	-3.514	0

## Sheet: metp500.kidney
	CI.05	CI.95	mean	penetrance
KYSE510_OESOPHAGUS	-3.23524	-2.44392	-2.70127	0.357143
8505C_THYROID	-1.00458	0.775879	0.340623	0.5
GI1_CENTRAL_NERVOUS_SYSTEM	-3.62383	-3.62383	-3.62383	0
A549_LUNG	-0.568394	0.378195	0.0681564	0.642857
LU99_LUNG	-0.863612	-0.00479948	-0.3255	1
CAL29_URINARY_TRACT	-3.94752	-3.94752	-3.94752	0
5637_URINARY_TRACT	-3.75119	-3.75119	-3.75119	0
SW948_LARGE_INTESTINE	-4.30312	-3.51868	-3.75366	0.142857
NCIH1339_LUNG	-4.03631	-4.03631	-4.03631	0
HEC1A_ENDOMETRIUM	-1.26525	-0.543375	-0.798807	0.571429
SNU840_OVARY	-1.39991	-0.563323	-0.836415	0.428571
HCC827_LUNG	-3.73291	-3.73291	-3.73291	0
GAMG_CENTRAL_NERVOUS_SYSTEM	-3.94149	-2.84643	-3.25884	0.0714286
NCIH1437_LUNG	-4.38823	-3.17704	-3.60379	0.0714286
GB1_CENTRAL_NERVOUS_SYSTEM	-1.64355	-0.978486	-1.21198	0.357143
NCIH322_LUNG	-3.98758	-1.6558	-2.12131	0.142857
SNUC2A_LARGE_INTESTINE	-4.57876	-2.43487	-2.77081	0.214286
CORL23_LUNG	-3.3754	-1.77203	-2.20991	0.357143
SNU761_LIVER	-3.84247	-1.73896	-2.13829	0.142857
NCIN87_STOMACH	-3.58465	-3.58465	-3.58465	0
RERFLCAD2_LUNG	-3.71977	-3.71977	-3.71977	0
HCC1806_BREAST	-2.01736	-1.04274	-1.33727	0.357143
NCIH1793_LUNG	-3.79406	-3.79406	-3.79406	0
MESSA_SOFT_TISSUE	-3.59591	-1.84878	-2.23734	0.214286
NCIH1975_LUNG	-3.92392	-3.24126	-3.56753	0.0714286
MFE296_ENDOMETRIUM	-3.0574	-2.18367	-2.46355	0.285714
KYSE270_OESOPHAGUS	-3.57898	-2.79805	-3.06853	0.214286
KYSE150_OESOPHAGUS	-0.385134	0.851689	0.547379	0.714286
PSN1_PANCREAS	-1.79948	-0.742948	-1.05818	0.285714
OC316_OVARY	-3.85452	-1.57171	-2.04433	0.0714286
CAL27_UPPER_AERODIGESTIVE_TRACT	-2.84961	-1.18956	-1.49425	0.285714
A172_CENTRAL_NERVOUS_SYSTEM	-4.26942	-4.26942	-4.26942	0
TE11_OESOPHAGUS	-3.3628	-1.54351	-1.92823	0.214286
BC3C_URINARY_TRACT	-1.53062	-1.05395	-1.23884	0.571429
ESS1_ENDOMETRIUM	-3.64379	-3.64379	-3.64379	0
HS944T_SKIN	-0.758871	0.846885	0.424478	0.642857
NCIH2023_LUNG	-2.83984	-1.58011	-1.91567	0.214286
RH30_SOFT_TISSUE	-3.96332	-3.96332	-3.96332	0
8MGBA_CENTRAL_NERVOUS_SYSTEM	-3.68206	-2.74599	-3.1326	0.0714286
MPP89_PLEURA	-3.66094	-3.66094	-3.66094	0
GCIY_STOMACH	-4.05001	-3.11394	-3.50055	0.0714286
SNU213_PANCREAS	-3.76387	-1.70141	-2.17107	0.0714286
SF539_CENTRAL_NERVOUS_SYSTEM	-3.53179	-3.53179	-3.53179	0
YD8_UPPER_AERODIGESTIVE_TRACT	-3.88174	-3.19909	-3.52536	0.0714286
HARA_LUNG	-2.04199	-1.0921	-1.37536	0.357143
MHHES1_BONE	-3.52179	-2.73735	-2.97233	0.142857
MELHO_SKIN	-2.21083	-0.815097	-1.23523	0.5
U251MG_CENTRAL_NERVOUS_SYSTEM	-3.85402	-3.85402	-3.85402	0
JIMT1_BREAST	-3.68059	-2.99794	-3.3242	0.0714286
PANC1005_PANCREAS	-3.83347	-3.83347	-3.83347	0
NCIH1703_LUNG	-3.59534	-3.59534	-3.59534	0
KYSE410_OESOPHAGUS	-3.70745	-3.70745	-3.70745	0
HT144_SKIN	-3.61683	-3.61683	-3.61683	0
SNU601_STOMACH	-3.58372	-3.58372	-3.58372	0
LS411N_LARGE_INTESTINE	-3.95002	-3.01394	-3.40055	0.0714286
U2OS_BONE	-3.55485	-3.55485	-3.55485	0
22RV1_PROSTATE	-3.82402	-3.14136	-3.46763	0.0714286
OE19_OESOPHAGUS	-3.98097	-3.98097	-3.98097	0
SH4_SKIN	-3.59218	-3.59218	-3.59218	0
NCIH661_LUNG	-3.98189	-1.93402	-2.38909	0.142857
LC1SQSF_LUNG	-3.84171	-3.84171	-3.84171	0
JHH1_LIVER	-3.80916	-3.80916	-3.80916	0
NCIH28_PLEURA	-3.42395	-3.42395	-3.42395	0
GMS10_CENTRAL_NERVOUS_SYSTEM	-3.68445	-3.68445	-3.68445	0
HEYA8_OVARY	-0.49277	0.24978	-0.0560072	1
RKO_LARGE_INTESTINE	-2.61383	-1.8437	-2.10765	0.5
CAL62_THYROID	-3.1113	-1.52647	-1.84886	0.285714
HLF_LIVER	-3.32259	-3.32259	-3.32259	0
T24_URINARY_TRACT	-3.91388	-2.7027	-3.12945	0.0714286
ES2_OVARY	0.825231	1.83854	1.47752	1
YD15_SALIVARY_GLAND	-3.66613	-2.67035	-2.98347	0.142857
KYSE70_OESOPHAGUS	-3.65218	-2.79738	-3.07249	0.214286
KP4_PANCREAS	-1.33961	-1.01219	-1.14851	0.785714
A2780_OVARY	-0.310551	-0.107801	-0.198562	1
AGS_STOMACH	-1.81519	-1.45699	-1.60056	0.785714
ISHIKAWAHERAKLIO02ER_ENDOMETRIUM	-4.02198	-1.75681	-2.22924	0.0714286
HGC27_STOMACH	-3.64539	-3.64539	-3.64539	0
647V_URINARY_TRACT	-3.71608	-1.87887	-2.2979	0.214286
CAL12T_LUNG	-3.77842	-1.9353	-2.40014	0.0714286
L33_PANCREAS	-3.60732	-1.29485	-1.64764	0.214286
SF295_CENTRAL_NERVOUS_SYSTEM	-3.61704	-3.61704	-3.61704	0
UO31_KIDNEY	-3.75181	-2.81574	-3.20235	0.0714286
YD10B_UPPER_AERODIGESTIVE_TRACT	-3.91085	-1.32671	-1.79872	0.142857
DMS273_LUNG	-0.249836	0.132783	-0.027774	1
G361_SKIN	-3.46803	-1.08773	-1.51103	0.214286
OAW42_OVARY	-3.6108	-3.6108	-3.6108	0
HMC18_BREAST	-3.65607	-1.53667	-1.99801	0.214286
CAL54_KIDNEY	-3.42461	-3.42461	-3.42461	0
MIAPACA2_PANCREAS	-4.04589	-3.05012	-3.36324	0.142857
SW620_LARGE_INTESTINE	-1.57301	-0.40587	-0.781307	0.928571
SKHEP1_LIVER	-0.521396	0.284274	0.024473	0.928571
SW480_LARGE_INTESTINE	-1.72585	-0.451842	-0.823286	0.428571
YKG1_CENTRAL_NERVOUS_SYSTEM	-3.98585	-1.67786	-2.15073	0.0714286
J82_URINARY_TRACT	-3.78848	-3.00404	-3.23902	0.142857
KYSE30_OESOPHAGUS	-2.17342	-1.41772	-1.68231	0.357143
NCIH2172_LUNG	-3.95061	-3.95061	-3.95061	0
G401_SOFT_TISSUE	-3.57084	-2.47578	-2.88818	0.0714286
SNU407_LARGE_INTESTINE	-3.33831	-0.98397	-1.44298	0.142857
AN3CA_ENDOMETRIUM	-3.6839	-3.6839	-3.6839	0
PLCPRF5_LIVER	-3.71263	-3.71263	-3.71263	0
YAPC_PANCREAS	-3.21957	-0.949596	-1.32061	0.214286
SCABER_URINARY_TRACT	-3.80028	-2.8642	-3.25081	0.0714286
G292CLONEA141B1_BONE	-3.43384	-3.43384	-3.43384	0
JHH4_LIVER	-3.71451	-3.71451	-3.71451	0
HS766T_PANCREAS	-0.680104	-0.114357	-0.323652	0.571429
SW837_LARGE_INTESTINE	-3.88763	-3.20498	-3.53125	0.0714286
KURAMOCHI_OVARY	-3.8	-3.8	-3.8	0
YH13_CENTRAL_NERVOUS_SYSTEM	-3.30189	-3.30189	-3.30189	0
NCIH2052_PLEURA	-3.36318	-3.36318	-3.36318	0
COLO679_SKIN	-3.73715	-3.73715	-3.73715	0
A704_KIDNEY	-3.57321	-3.57321	-3.57321	0
NCIH596_LUNG	-3.53361	-3.53361	-3.53361	0
KP3_PANCREAS	-2.73117	-1.27257	-1.6685	0.285714
SKUT1_SOFT_TISSUE	-3.15267	-1.46199	-1.84239	0.214286
42MGBA_CENTRAL_NERVOUS_SYSTEM	-3.91356	-3.91356	-3.91356	0
A375_SKIN	-1.14842	-0.220544	-0.542438	0.785714
FTC133_THYROID	-3.83243	-3.83243	-3.83243	0
HT1080_SOFT_TISSUE	0.0820423	0.279412	0.189846	1
SNU1077_ENDOMETRIUM	-3.47576	-3.47576	-3.47576	0
JHOC5_OVARY	-3.77605	-3.0934	-3.41967	0.0714286
NCIH1299_LUNG	-4.26305	-2.96032	-3.39621	0.0714286
PANC1_PANCREAS	-3.96418	-3.96418	-3.96418	0
SNU1076_UPPER_AERODIGESTIVE_TRACT	-3.35544	-1.20261	-1.67366	0.0714286
IGR37_SKIN	-0.237937	0.65882	0.347572	1
JHH6_LIVER	-3.91968	-3.91968	-3.91968	0
NCIH460_LUNG	1.90804	2.75765	2.44143	1
SJSA1_BONE	-0.400577	0.0462041	-0.132557	0.785714
A2058_SKIN	-0.139229	0.316592	0.133201	1
ACCMESO1_PLEURA	-3.69081	-3.00816	-3.33443	0.0714286
VMCUB1_URINARY_TRACT	-1.05521	-0.309713	-0.562418	0.714286
YD38_UPPER_AERODIGESTIVE_TRACT	-2.57671	-1.2062	-1.58261	0.285714
BFTC909_KIDNEY	-4.33065	-4.33065	-4.33065	0
DAOY_CENTRAL_NERVOUS_SYSTEM	-4.26733	-2.28329	-2.73497	0.142857
EFO27_OVARY	-3.87683	-1.98858	-2.45461	0.0714286
IGR1_SKIN	-3.45579	-0.287972	-0.761872	0.214286
LI7_LIVER	-3.75711	-3.75711	-3.75711	0
OVK18_OVARY	-3.73175	-2.95082	-3.2213	0.214286
SBC5_LUNG	-3.52373	-1.93817	-2.34776	0.214286
TOV112D_OVARY	-3.86503	-3.86503	-3.86503	0
KELLY_AUTONOMIC_GANGLIA	-3.62425	-2.9416	-3.26787	0.0714286
PATU8902_PANCREAS	-3.66325	-3.66325	-3.66325	0
TT2609C02_THYROID	-3.75105	-2.97012	-3.24059	0.214286
QGP1_PANCREAS	-4.03189	-3.34923	-3.6755	0.0714286
SW1710_URINARY_TRACT	-4.10874	-4.10874	-4.10874	0
BECKER_CENTRAL_NERVOUS_SYSTEM	-3.82015	-1.20679	-1.58606	0.142857
NCIH520_LUNG	-4.07694	-1.9014	-2.36198	0.142857
SNU685_ENDOMETRIUM	-3.81012	-1.94385	-2.40931	0.0714286
SW1353_BONE	-3.40902	-3.40902	-3.40902	0
A101D_SKIN	-1.94583	-0.39277	-0.804928	0.5
BHT101_THYROID	-3.53413	-2.85147	-3.17774	0.0714286
HEC1B_ENDOMETRIUM	-3.98447	-1.43788	-1.91254	0.0714286
SNU61_LARGE_INTESTINE	-3.89083	-3.89083	-3.89083	0
SNU886_LIVER	-3.59354	-3.59354	-3.59354	0
SW1573_LUNG	-2.88042	0.297015	-0.178735	0.214286
G402_SOFT_TISSUE	-4.24328	-4.24328	-4.24328	0
PECAPJ15_UPPER_AERODIGESTIVE_TRACT	-4.01996	-1.8335	-2.305	0.0714286
RL952_ENDOMETRIUM	-3.30289	-0.660834	-1.13191	0.357143
CADOES1_BONE	-2.98545	-0.952515	-1.3696	0.285714
COLO668_LUNG	-3.28477	-3.28477	-3.28477	0
LS513_LARGE_INTESTINE	-4.16715	-4.16715	-4.16715	0
RMGI_OVARY	-3.92265	-3.92265	-3.92265	0
VMRCRCW_KIDNEY	-2.59416	-1.32984	-1.6448	0.357143
CAKI1_KIDNEY	-4.06023	-4.06023	-4.06023	0
OV7_OVARY	-2.99328	-2.99328	-2.99328	0
BEN_LUNG	-3.68317	-3.68317	-3.68317	0
MKN1_STOMACH	-3.75974	-3.75974	-3.75974	0
LCLC103H_LUNG	-3.4852	-1.46812	-1.92565	0.214286
NCIH1573_LUNG	-3.85551	-0.509072	-0.856865	0.142857
DBTRG05MG_CENTRAL_NERVOUS_SYSTEM	-3.87365	-1.31928	-1.71311	0.142857
PECAPJ41CLONED2_UPPER_AERODIGESTIVE_TRACT	-0.925218	-0.195394	-0.44059	0.571429
HCC4006_LUNG	-3.51182	-3.51182	-3.51182	0
NCIH1581_LUNG	-3.50496	-3.50496	-3.50496	0
CALU1_LUNG	-2.99953	-0.743453	-1.21578	0.0714286
NUGC4_STOMACH	-3.15257	-1.19141	-1.57728	0.214286
NCIH1563_LUNG	-4.05768	-2.38755	-2.81379	0.142857
JHUEM2_ENDOMETRIUM	-3.60093	-1.86518	-2.32662	0.0714286
JHOM1_OVARY	-4.18405	-3.5014	-3.82766	0.0714286
SKOV3_OVARY	-3.82851	-1.63139	-2.10303	0.0714286
SKNBE2_AUTONOMIC_GANGLIA	-3.96887	-3.96887	-3.96887	0
LUDLU1_LUNG	-3.85736	-3.85736	-3.85736	0
HCC1359_LUNG	-4.0035	-4.0035	-4.0035	0
PK1_PANCREAS	-3.91194	-1.63786	-2.11038	0.0714286
SNU466_CENTRAL_NERVOUS_SYSTEM	-3.94432	-2.15157	-2.61492	0.0714286
SKLU1_LUNG	-3.80543	-3.80543	-3.80543	0
NCIH1838_LUNG	-4.14299	-4.14299	-4.14299	0
SNU245_BILIARY_TRACT	-4.23588	-4.23588	-4.23588	0
MKN74_STOMACH	-3.8184	-3.8184	-3.8184	0
KYSE180_OESOPHAGUS	-3.87044	-0.124738	-0.601703	0.0714286
KMRC1_KIDNEY	-4.11876	-3.0237	-3.43611	0.0714286
CALU6_LUNG	-4.35037	-2.61462	-3.02097	0.142857
GOS3_CENTRAL_NERVOUS_SYSTEM	-3.70292	-1.90647	-2.25775	0.214286
HUH6_LIVER	-3.7071	-3.7071	-3.7071	0
PK59_PANCREAS	-3.81813	-1.01317	-1.48893	0.0714286
TCCSUP_URINARY_TRACT	-3.86017	-3.86017	-3.86017	0
HS939T_SKIN	-0.889773	0.0707099	-0.245601	0.357143
TOV21G_OVARY	-3.64459	-2.96194	-3.28821	0.0714286
OVTOKO_OVARY	-3.95847	-3.95847	-3.95847	0
TE1_OESOPHAGUS	-3.54763	-1.41876	-1.88947	0.0714286
DANG_PANCREAS	-3.99003	-1.8257	-2.29691	0.0714286
LMSU_STOMACH	-3.51508	-3.51508	-3.51508	0
MSTO211H_PLEURA	-3.88602	-3.88602	-3.88602	0
T47D_BREAST	-4.17325	-3.23718	-3.62379	0.0714286
PC3_PROSTATE	-3.89727	-3.89727	-3.89727	0
VMRCRCZ_KIDNEY	-3.54461	-3.54461	-3.54461	0
RVH421_SKIN	-3.83047	-3.83047	-3.83047	0
JHOS2_OVARY	-4.09338	-4.09338	-4.09338	0
HS852T_SKIN	-3.6251	-3.6251	-3.6251	0
SNU738_CENTRAL_NERVOUS_SYSTEM	-3.78428	-3.78428	-3.78428	0
SKMEL30_SKIN	-3.78877	-1.59872	-1.9225	0.142857
NCIH522_LUNG	-4.19214	-4.19214	-4.19214	0
PATU8988S_PANCREAS	-4.21508	-2.00756	-2.47933	0.0714286
MFE280_ENDOMETRIUM	-3.98676	-3.98676	-3.98676	0
OVSAHO_OVARY	-3.79463	-2.1245	-2.58344	0.0714286
SNUC4_LARGE_INTESTINE	-4.29476	-1.66296	-2.09068	0.142857
KPL1_BREAST	-4.14875	-4.14875	-4.14875	0
KYSE520_OESOPHAGUS	-3.42277	-1.7413	-2.10903	0.214286
COLO792_SKIN	-3.95652	-3.95652	-3.95652	0
SW1990_PANCREAS	-3.72697	-1.83872	-2.30475	0.0714286
HS729_SOFT_TISSUE	-3.85686	-3.85686	-3.85686	0
TE6_OESOPHAGUS	-3.89333	-3.89333	-3.89333	0
NCIH727_LUNG	-4.03785	-4.03785	-4.03785	0
PANC0203_PANCREAS	-3.92244	-2.32964	-2.74662	0.142857
NCIH358_LUNG	-3.66287	-3.66287	-3.66287	0
HEC59_ENDOMETRIUM	-4.08756	-4.08756	-4.08756	0
HCC1419_BREAST	-3.87613	-3.87613	-3.87613	0
NCIH1792_LUNG	-3.60468	-3.60468	-3.60468	0
NCIH1048_LUNG	-4.1874	-4.1874	-4.1874	0
NCIH1568_LUNG	-3.92476	-1.16538	-1.47831	0.142857
EFM192A_BREAST	-3.73568	-3.73568	-3.73568	0
MKN7_STOMACH	-3.80418	-3.80418	-3.80418	0
SNU423_LIVER	-3.7515	-3.7515	-3.7515	0
PK45H_PANCREAS	-4.01537	-4.01537	-4.01537	0
ZR751_BREAST	-4.30184	-1.64015	-2.11538	0.0714286
KMRC3_KIDNEY	-4.08414	-4.08414	-4.08414	0
RD_SOFT_TISSUE	-3.81108	-2.63526	-2.94424	0.142857
NCIH2077_LUNG	-2.56738	-2.19822	-2.35055	0.714286
CL34_LARGE_INTESTINE	-4.39093	-4.39093	-4.39093	0
NCIH2087_LUNG	-3.6299	-3.6299	-3.6299	0
NCIH1944_LUNG	-3.90273	-2.65884	-3.03589	0.142857
253JBV_URINARY_TRACT	-3.91096	-1.47654	-1.95047	0.0714286
786O_KIDNEY	-3.77827	-2.68321	-3.09562	0.0714286
IGROV1_OVARY	-3.71656	-3.0339	-3.36017	0.0714286
LOVO_LARGE_INTESTINE	-3.7568	-3.07415	-3.40042	0.0714286
LOXIMVI_SKIN	-1.4757	-0.00806999	-0.436107	0.571429
SW48_LARGE_INTESTINE	-3.07797	-3.07797	-3.07797	0
HPAC_PANCREAS	-1.55439	0.0875557	-0.358412	0.714286
BXPC3_PANCREAS	-1.06874	-0.350864	-0.605843	0.642857
HUH7_LIVER	-3.91063	-3.91063	-3.91063	0
KP2_PANCREAS	-3.59037	-3.59037	-3.59037	0
FTC238_THYROID	-3.49289	-2.81024	-3.13651	0.0714286
H4_CENTRAL_NERVOUS_SYSTEM	-3.33546	-3.33546	-3.33546	0
KMBC2_URINARY_TRACT	-2.62473	-1.65449	-1.94345	0.428571
ONS76_CENTRAL_NERVOUS_SYSTEM	-3.92581	-1.4238	-1.89304	0.142857
PATU8988T_PANCREAS	-1.89682	-1.06362	-1.3368	0.5
253J_URINARY_TRACT	-3.90472	-3.22207	-3.54834	0.0714286
639V_URINARY_TRACT	-4.17159	-2.17069	-2.60796	0.142857
CHL1_SKIN	-3.72548	-2.58816	-2.94104	0.142857
HCT116_LARGE_INTESTINE	-0.143089	1.20182	0.896791	1
KU1919_URINARY_TRACT	-0.565223	0.402281	0.0498602	1
HCT15_LARGE_INTESTINE	-4.29575	-2.56	-2.96635	0.142857
HT29_LARGE_INTESTINE	-3.28509	-1.99295	-2.36535	0.214286
MCAS_OVARY	-0.291781	0.500261	0.234865	0.5
SUIT2_PANCREAS	0.12567	1.12724	0.826624	0.857143
TE8_OESOPHAGUS	-3.99418	-3.99418	-3.99418	0
CJM_SKIN	-3.48485	-2.80219	-3.12846	0.0714286
SNU398_LIVER	-3.90118	-3.21853	-3.54479	0.0714286
SNUC5_LARGE_INTESTINE	-3.06995	0.185999	-0.127567	0.214286
NCIH1651_LUNG	-3.51965	-3.51965	-3.51965	0
HCC78_LUNG	-3.9913	-3.9913	-3.9913	0
LK2_LUNG	-3.6017	-1.8815	-2.26496	0.214286
SW780_URINARY_TRACT	-3.63792	-3.63792	-3.63792	0
TE4_OESOPHAGUS	-2.91786	-2.91786	-2.91786	0
RKN_SOFT_TISSUE	-3.76691	-1.50174	-1.97417	0.0714286
WM983B_SKIN	-1.86167	-1.15758	-1.40337	0.357143
KNS62_LUNG	-3.39853	-3.39853	-3.39853	0
LN229_CENTRAL_NERVOUS_SYSTEM	-0.635021	-0.0691629	-0.283564	0.642857
A673_BONE	-1.21177	-0.71036	-0.911908	0.928571
DU145_PROSTATE	-3.86732	-0.860448	-1.33509	0.142857
T98G_CENTRAL_NERVOUS_SYSTEM	-3.8464	-3.16375	-3.49001	0.0714286
COLO783_SKIN	-3.79192	-3.10927	-3.43554	0.0714286
HCC1438_LUNG	-3.56917	-3.56917	-3.56917	0
HCC44_LUNG	-3.67137	-2.20079	-2.62695	0.214286
JHH5_LIVER	-3.53179	-3.53179	-3.53179	0
NCIH838_LUNG	-3.98749	-3.98749	-3.98749	0
BFTC905_URINARY_TRACT	-3.69956	-0.866939	-1.34036	0.142857
HEC265_ENDOMETRIUM	-3.69171	-3.00906	-3.33533	0.0714286
HSC2_UPPER_AERODIGESTIVE_TRACT	-3.36485	-1.2864	-1.62864	0.214286
OC314_OVARY	-2.90407	-1.71699	-2.09829	0.428571
OE33_OESOPHAGUS	-4.12071	-1.69242	-2.16022	0.142857
FADU_UPPER_AERODIGESTIVE_TRACT	-3.91604	-1.94955	-2.41738	0.0714286
MG63_BONE	-3.68482	-0.696264	-1.14138	0.142857
NB1_AUTONOMIC_GANGLIA	-2.00548	-1.31174	-1.5515	0.5
SF126_CENTRAL_NERVOUS_SYSTEM	-3.37003	-3.37003	-3.37003	0
SNU1066_UPPER_AERODIGESTIVE_TRACT	-3.69045	-1.47278	-1.8094	0.142857
CAL120_BREAST	-3.9719	-3.9719	-3.9719	0
LXF289_LUNG	-3.80916	-3.80916	-3.80916	0
MEWO_SKIN	-1.23406	-0.293726	-0.604149	0.428571
SNGM_ENDOMETRIUM	-4.07982	-3.39717	-3.72343	0.0714286
TT_OESOPHAGUS	-3.98722	-3.30456	-3.63083	0.0714286
ECGI10_OESOPHAGUS	-4.12894	-3.44629	-3.77256	0.0714286
JMSU1_URINARY_TRACT	-1.71408	-1.0349	-1.28323	0.642857
CFPAC1_PANCREAS	-1.67851	-1.01964	-1.25606	0.357143
ACHN_KIDNEY	-2.2205	0.110675	-0.356291	0.214286
CAL51_BREAST	-0.962841	-0.359763	-0.587318	0.928571
HCC15_LUNG	-3.65822	-0.753897	-1.22994	0.0714286
KMRC20_KIDNEY	-4.15974	-3.47708	-3.80335	0.0714286
NCIH1648_LUNG	-4.08589	-3.14982	-3.53643	0.0714286
MHHNB11_AUTONOMIC_GANGLIA	-3.03115	-3.03115	-3.03115	0
K029AX_SKIN	-1.57689	0.331471	-0.124615	0.5
T3M10_LUNG	-1.04641	0.381431	-0.043216	0.928571
NCIH2122_LUNG	-3.86924	-2.87347	-3.18659	0.142857
HCC95_LUNG	-4.02634	-3.34369	-3.66995	0.0714286
MDAMB468_BREAST	-3.94632	-3.26367	-3.58994	0.0714286
HCC1195_LUNG	-3.8	-3.8	-3.8	0
EN_ENDOMETRIUM	-4.19163	-4.19163	-4.19163	0
TE5_OESOPHAGUS	-3.93207	-3.24941	-3.57568	0.0714286
SNU668_STOMACH	-3.74278	-3.74278	-3.74278	0
CORL105_LUNG	-1.89267	-1.08337	-1.36095	0.285714
GCT_SOFT_TISSUE	-4.12908	-1.96474	-2.4249	0.142857
LN18_CENTRAL_NERVOUS_SYSTEM	-3.73747	-3.73747	-3.73747	0
RERFLCMS_LUNG	-3.8403	-2.90423	-3.29084	0.0714286
RT112_URINARY_TRACT	-3.47606	-1.0888	-1.46969	0.142857
LOUNH91_LUNG	-3.93082	-3.93082	-3.93082	0
KNS60_CENTRAL_NERVOUS_SYSTEM	-3.99454	-3.99454	-3.99454	0
ISTMES2_PLEURA	-3.80223	-3.80223	-3.80223	0
SW579_THYROID	-3.22262	-3.22262	-3.22262	0
MDAMB231_BREAST	-4.44659	-1.28839	-1.67396	0.142857
HCC1588_LUNG	-4.12967	-4.12967	-4.12967	0
HSC3_UPPER_AERODIGESTIVE_TRACT	-1.30273	-0.721323	-0.941714	0.571429
MELJUSO_SKIN	-0.604919	0.318551	-0.00272489	0.785714
NCIH2030_LUNG	-2.01972	-1.24569	-1.48649	0.285714
OVCAR8_OVARY	-0.844475	1.18548	0.833131	0.571429
PC14_LUNG	-4.09906	-1.52511	-1.99992	0.0714286
HEC151_ENDOMETRIUM	-4.33925	-3.65659	-3.98286	0.0714286
RT4_URINARY_TRACT	-3.60753	-3.60753	-3.60753	0
SKES1_BONE	-3.53626	-1.81146	-2.16717	0.214286
HT55_LARGE_INTESTINE	-4.04365	-1.77848	-2.2421	0.142857
MKN45_STOMACH	-0.78351	0.440578	0.157366	1
HEP3B217_LIVER	-3.93155	-3.93155	-3.93155	0
HOS_BONE	-2.79972	-1.90306	-2.18394	0.357143
HUCCT1_BILIARY_TRACT	-1.11563	-0.408565	-0.656836	0.642857
NCIH292_LUNG	-0.490659	0.25088	-0.00526208	0.714286
RERFLCAI_LUNG	-3.59284	-1.44895	-1.91136	0.214286
LS180_LARGE_INTESTINE	-1.69765	0.19893	-0.257357	0.857143
SIMA_AUTONOMIC_GANGLIA	-4.0493	-4.0493	-4.0493	0
CAMA1_BREAST	-3.94098	-3.94098	-3.94098	0
MDAMB436_BREAST	-3.91722	-3.91722	-3.91722	0
NCIH1435_LUNG	-3.87329	-1.37653	-1.85089	0.0714286
SNU1196_BILIARY_TRACT	-3.74961	-3.74961	-3.74961	0
SNU449_LIVER	-3.97313	-3.97313	-3.97313	0
TE9_OESOPHAGUS	-3.82388	-3.82388	-3.82388	0
ABC1_LUNG	-3.71994	-0.543696	-1.01367	0.142857
NCIH1373_LUNG	-4.08596	-1.88885	-2.35022	0.142857
EBC1_LUNG	-4.01417	-4.01417	-4.01417	0
SKMES1_LUNG	-2.6605	-1.07591	-1.41408	0.214286
HCC56_LARGE_INTESTINE	-4.45528	-3.77262	-4.09889	0.0714286
OUMS23_LARGE_INTESTINE	-4.23019	-4.23019	-4.23019	0
DETROIT562_UPPER_AERODIGESTIVE_TRACT	-3.96773	-3.28508	-3.61134	0.0714286
PECAPJ49_UPPER_AERODIGESTIVE_TRACT	-3.79986	-3.1172	-3.44347	0.0714286
SW1088_CENTRAL_NERVOUS_SYSTEM	-3.70009	-3.70009	-3.70009	0
BCPAP_THYROID	-3.15257	-1.23664	-1.69045	0.142857
HDQP1_BREAST	-3.87894	-3.87894	-3.87894	0
BICR56_UPPER_AERODIGESTIVE_TRACT	-3.8184	-3.8184	-3.8184	0
SNU81_LARGE_INTESTINE	-4.10723	-2.89604	-3.17115	0.142857
OSRC2_KIDNEY	-1.53039	-0.766075	-1.02819	0.357143
2313287_STOMACH	-4.03484	-4.03484	-4.03484	0
NCIH2170_LUNG	-4.08173	-3.39908	-3.72535	0.0714286
HUPT3_PANCREAS	-3.54208	-3.54208	-3.54208	0
HCC1428_BREAST	-3.99882	-3.99882	-3.99882	0
NCIH650_LUNG	-1.4826	-0.392579	-0.742866	0.357143
NCIH2110_LUNG	-4.37506	-4.37506	-4.37506	0
RERFLCKJ_LUNG	-3.95417	-3.95417	-3.95417	0
PANC0403_PANCREAS	-3.81934	-1.92401	-2.24088	0.142857
NCIH23_LUNG	-3.9736	-3.9736	-3.9736	0
NUGC3_STOMACH	-2.1632	-1.10642	-1.40896	0.285714
KNS81_CENTRAL_NERVOUS_SYSTEM	-3.76707	-1.69048	-2.16038	0.0714286
COLO800_SKIN	-1.34183	1.04759	0.57719	0.5
IPC298_SKIN	-2.74768	-1.16378	-1.54055	0.285714
GP2D_LARGE_INTESTINE	-3.95916	-3.95916	-3.95916	0
OE21_OESOPHAGUS	-3.81961	-3.81961	-3.81961	0
KYSE140_OESOPHAGUS	-2.3713	-1.36357	-1.66265	0.214286
NCIH1693_LUNG	-4.05441	-4.05441	-4.05441	0
COV644_OVARY	-2.51616	-2.51616	-2.51616	0
HCC38_BREAST	-3.95916	-3.95916	-3.95916	0
NCIH2452_PLEURA	-3.83619	-3.83619	-3.83619	0
SW1271_LUNG	-3.81217	-3.81217	-3.81217	0
HT1376_URINARY_TRACT	-3.82824	-0.617001	-1.09359	0.0714286
HEC251_ENDOMETRIUM	-3.8108	-3.8108	-3.8108	0
KNS42_CENTRAL_NERVOUS_SYSTEM	-1.87355	-1.11997	-1.37738	0.285714
NCIH446_LUNG	-4.00376	-4.00376	-4.00376	0
WM88_SKIN	-3.92201	-1.29021	-1.76148	0.142857
COLO741_SKIN	-1.41056	-0.442677	-0.748946	0.642857
HEC108_ENDOMETRIUM	-4.00848	-4.00848	-4.00848	0
MCF7_BREAST	-4.0681	-4.0681	-4.0681	0
SKNAS_AUTONOMIC_GANGLIA	-2.15344	-1.50614	-1.74465	0.5
TM31_CENTRAL_NERVOUS_SYSTEM	-3.76219	-3.76219	-3.76219	0
JHH7_LIVER	-1.76026	-0.803651	-1.12965	0.857143
NCIH2126_LUNG	-3.71842	-3.71842	-3.71842	0
MFE319_ENDOMETRIUM	-3.9367	-1.44525	-1.9143	0.142857
NCIH747_LARGE_INTESTINE	-3.99445	-2.61617	-3.05838	0.0714286
SNU308_BILIARY_TRACT	-3.77546	-3.09281	-3.41908	0.0714286
HUH28_BILIARY_TRACT	-3.42958	-3.42958	-3.42958	0
U118MG_CENTRAL_NERVOUS_SYSTEM	-3.10452	-3.10452	-3.10452	0
SNU1214_UPPER_AERODIGESTIVE_TRACT	-3.64177	-1.27302	-1.74644	0.0714286
NCIH2228_LUNG	-3.48106	-1.84788	-2.30524	0.0714286
NCIH2444_LUNG	-3.75649	-3.75649	-3.75649	0
HEC6_ENDOMETRIUM	-3.74166	-3.74166	-3.74166	0
HCC366_LUNG	-3.7316	-3.7316	-3.7316	0
TE10_OESOPHAGUS	-1.16711	-0.393868	-0.656244	0.428571
UACC257_SKIN	-3.70045	-1.68332	-2.15217	0.0714286
8305C_THYROID	-1.63719	-0.855905	-1.12504	0.357143
IM95_STOMACH	-4.03679	-4.03679	-4.03679	0
SCC25_UPPER_AERODIGESTIVE_TRACT	-2.30888	-0.841501	-1.22015	0.214286
BICR16_UPPER_AERODIGESTIVE_TRACT	-3.67892	-3.67892	-3.67892	0
ONCODG1_OVARY	-3.70309	-3.70309	-3.70309	0
KALS1_CENTRAL_NERVOUS_SYSTEM	-3.68003	-3.68003	-3.68003	0
SKMEL5_SKIN	-3.26309	0.211823	-0.182857	0.142857
ASPC1_PANCREAS	-1.3898	-0.577517	-0.851002	0.571429
SNU46_UPPER_AERODIGESTIVE_TRACT	-3.57627	-3.57627	-3.57627	0
769P_KIDNEY	-4.2154	-3.27933	-3.66594	0.0714286
NCIH841_LUNG	-3.76296	-3.08031	-3.40657	0.0714286
SKMEL24_SKIN	-1.13413	-0.404476	-0.67532	0.5
SNU1041_UPPER_AERODIGESTIVE_TRACT	-1.24301	-0.187562	-0.476881	0.5
WM793_SKIN	-3.73061	-1.76412	-2.23195	0.0714286
COV362_OVARY	-3.51697	-0.685972	-1.07251	0.142857
ISTMES1_PLEURA	-3.53876	-2.85611	-3.18238	0.0714286
PANC0327_PANCREAS	-3.4725	-3.4725	-3.4725	0
UACC62_SKIN	-3.23875	-1.07442	-1.51328	0.142857
UBLC1_URINARY_TRACT	-3.4206	-3.4206	-3.4206	0
HCC1937_BREAST	-3.3527	-3.3527	-3.3527	0
MALME3M_SKIN	-2.1832	-1.22325	-1.50362	0.285714
TUHR4TKB_KIDNEY	-3.35387	-3.35387	-3.35387	0
NCIH1915_LUNG	-1.30464	-0.0365534	-0.421545	0.5
CAPAN2_PANCREAS	-3.60906	-3.60906	-3.60906	0
NCIH1623_LUNG	-3.45141	-3.45141	-3.45141	0
SNU719_STOMACH	-3.29206	-3.29206	-3.29206	0
SNU869_BILIARY_TRACT	-3.62489	-3.62489	-3.62489	0
CAL78_BONE	-3.18786	-3.18786	-3.18786	0
NCIH1355_LUNG	-3.0638	-1.55286	-1.89548	0.214286
RMUGS_OVARY	-3.92381	-3.92381	-3.92381	0
S117_SOFT_TISSUE	-3.74054	-3.74054	-3.74054	0
MDAMB435S_SKIN	-1.79054	-0.924253	-1.20648	0.357143
HS294T_SKIN	-3.86395	-1.47218	-1.78736	0.142857
TCCPAN2_PANCREAS	-3.97388	-3.97388	-3.97388	0
SNB75_CENTRAL_NERVOUS_SYSTEM	-2.7092	-0.643071	-1.02013	0.214286
NCIH2009_LUNG	-3.75354	-3.75354	-3.75354	0
NCIH1650_LUNG	-3.83953	-3.83953	-3.83953	0
DV90_LUNG	-3.94792	-3.26527	-3.59154	0.0714286
WM1799_SKIN	-1.21431	-0.453759	-0.726089	0.5
WM2664_SKIN	-0.0870409	1.41204	0.978752	0.785714
SNU410_PANCREAS	-3.77023	-3.77023	-3.77023	0
OVISE_OVARY	-3.71103	-1.59045	-1.98622	0.214286
HCC1143_BREAST	-3.90218	-3.90218	-3.90218	0
SNU1105_CENTRAL_NERVOUS_SYSTEM	-3.7602	-3.7602	-3.7602	0
RCC10RGB_KIDNEY	-3.61339	-3.61339	-3.61339	0
RERFLCAD1_LUNG	-3.44447	-3.44447	-3.44447	0
NCIH226_LUNG	-3.79732	-3.79732	-3.79732	0
SKMEL2_SKIN	-3.32217	-3.32217	-3.32217	0
DKMG_CENTRAL_NERVOUS_SYSTEM	-3.46679	-3.46679	-3.46679	0
CAOV3_OVARY	-3.76433	-3.76433	-3.76433	0
IALM_LUNG	-3.36241	-3.36241	-3.36241	0
NCIH2347_LUNG	-3.73812	-2.23946	-2.68987	0.0714286
SKMEL3_SKIN	-2.9842	-2.9842	-2.9842	0
SQ1_LUNG	-3.69797	-3.69797	-3.69797	0
UMUC1_URINARY_TRACT	-3.37417	-3.37417	-3.37417	0
LS1034_LARGE_INTESTINE	-3.4607	-3.4607	-3.4607	0
COV434_OVARY	-3.51508	-3.51508	-3.51508	0
CCFSTTG1_CENTRAL_NERVOUS_SYSTEM	-3.79817	-1.32677	-1.69903	0.142857
COLO680N_OESOPHAGUS	-1.18505	-0.550044	-0.786801	0.642857
SW900_LUNG	-3.83126	-1.04758	-1.52327	0.0714286
SH10TC_STOMACH	-3.57006	-1.46257	-1.84069	0.214286
BT549_BREAST	-3.18843	-3.18843	-3.18843	0
BICR6_UPPER_AERODIGESTIVE_TRACT	-2.25808	-0.799469	-1.1962	0.214286
BICR31_UPPER_AERODIGESTIVE_TRACT	-3.34074	-3.34074	-3.34074	0
LNCAPCLONEFGC_PROSTATE	-3.59736	-3.59736	-3.59736	0
TEN_ENDOMETRIUM	-3.28979	-3.28979	-3.28979	0
RCM1_LARGE_INTESTINE	-4.0318	-4.0318	-4.0318	0
SNU1079_BILIARY_TRACT	-3.87424	-3.87424	-3.87424	0
BT474_BREAST	-3.76722	-3.76722	-3.76722	0
EFO21_OVARY	-3.72112	-3.03847	-3.36474	0.0714286
OV56_OVARY	-3.59781	-3.59781	-3.59781	0
MDAMB175VII_BREAST	-3.65881	-3.65881	-3.65881	0
TT_THYROID	-3.5634	-3.5634	-3.5634	0
PANC0813_PANCREAS	-4.20652	-4.20652	-4.20652	0
TM87_SOFT_TISSUE	-2.35179	-0.755088	-1.16847	0.5
MON_SOFT_TISSUE	-2.94882	-2.94882	-2.94882	0
SKNEP1_BONE	-3.79548	-3.79548	-3.79548	0
EWS502_BONE	-3.514	-3.514	-3.514	0

## Sheet: metp500.all5
	CI.05	CI.95	mean	penetrance
KYSE510_OESOPHAGUS	-0.960749	-0.127337	-0.399094	0.857143
8505C_THYROID	-0.0945089	0.984192	0.700435	1
GI1_CENTRAL_NERVOUS_SYSTEM	-3.62383	-3.62383	-3.62383	0
A549_LUNG	0.338128	0.9844	0.723024	1
LU99_LUNG	1.16688	1.71613	1.46681	1
CAL29_URINARY_TRACT	-3.94752	-3.94752	-3.94752	0
5637_URINARY_TRACT	-3.75119	-3.75119	-3.75119	0
SW948_LARGE_INTESTINE	-3.94674	-3.37525	-3.58153	0.285714
NCIH1339_LUNG	-4.03631	-2.71435	-3.04141	0.142857
HEC1A_ENDOMETRIUM	-0.65604	-0.169367	-0.358653	1
SNU840_OVARY	-1.02121	-0.404919	-0.631333	0.642857
HCC827_LUNG	-2.88121	-1.25453	-1.68705	0.214286
GAMG_CENTRAL_NERVOUS_SYSTEM	-3.94149	-2.84643	-3.25884	0.0714286
NCIH1437_LUNG	-2.64194	-1.25106	-1.59567	0.5
GB1_CENTRAL_NERVOUS_SYSTEM	-1.62881	-0.969319	-1.20026	0.357143
NCIH322_LUNG	-3.6312	-0.697043	-1.10588	0.214286
SNUC2A_LARGE_INTESTINE	-1.44349	-1.09936	-1.25658	1
CORL23_LUNG	-0.30864	0.156005	-0.032213	1
SNU761_LIVER	-3.30431	-1.73896	-2.11774	0.214286
NCIN87_STOMACH	-3.58465	-2.80673	-3.15885	0.0714286
RERFLCAD2_LUNG	-3.14274	-0.59003	-0.955726	0.285714
HCC1806_BREAST	-0.548597	2.02732	1.55315	1
NCIH1793_LUNG	-3.79406	-3.79406	-3.79406	0
MESSA_SOFT_TISSUE	-2.90405	-0.670074	-1.11939	0.285714
NCIH1975_LUNG	-3.47066	-1.28912	-1.74972	0.214286
MFE296_ENDOMETRIUM	-1.00557	-0.44304	-0.65574	0.857143
KYSE270_OESOPHAGUS	-0.0884295	0.756219	0.475869	0.928571
KYSE150_OESOPHAGUS	0.274144	0.957497	0.716422	1
PSN1_PANCREAS	0.234394	1.00317	0.746754	0.857143
OC316_OVARY	-1.2516	-0.297895	-0.630393	0.714286
CAL27_UPPER_AERODIGESTIVE_TRACT	-1.08792	-0.479905	-0.725804	0.928571
A172_CENTRAL_NERVOUS_SYSTEM	-2.87298	-2.05152	-2.31943	0.5
TE11_OESOPHAGUS	-0.404031	0.533068	0.224897	1
BC3C_URINARY_TRACT	-1.51303	-1.04657	-1.22925	0.642857
ESS1_ENDOMETRIUM	-3.64379	-3.64379	-3.64379	0
HS944T_SKIN	0.785744	1.14517	0.992662	1
NCIH2023_LUNG	-2.66467	-1.31821	-1.69926	0.285714
RH30_SOFT_TISSUE	-1.73226	-0.923691	-1.19362	0.428571
8MGBA_CENTRAL_NERVOUS_SYSTEM	-1.21652	-0.307654	-0.595918	0.785714
MPP89_PLEURA	-3.66094	-2.37323	-2.80773	0.0714286
GCIY_STOMACH	-4.05001	-1.41234	-1.87994	0.142857
SNU213_PANCREAS	-1.79581	-1.05568	-1.3058	0.5
SF539_CENTRAL_NERVOUS_SYSTEM	-3.53179	-3.53179	-3.53179	0
YD8_UPPER_AERODIGESTIVE_TRACT	-3.88174	-2.24503	-2.66745	0.142857
HARA_LUNG	-1.1503	-0.367248	-0.667865	0.928571
MHHES1_BONE	-0.202167	0.717369	0.372318	0.928571
MELHO_SKIN	1.01598	1.64144	1.41327	1
U251MG_CENTRAL_NERVOUS_SYSTEM	-3.85402	-2.94104	-3.20031	0.142857
JIMT1_BREAST	-1.4154	0.0236558	-0.357272	0.571429
PANC1005_PANCREAS	-3.83347	-3.83347	-3.83347	0
NCIH1703_LUNG	-2.82409	-1.38184	-1.78809	0.214286
KYSE410_OESOPHAGUS	-2.78062	-0.804871	-1.25797	0.285714
HT144_SKIN	-2.23385	-0.874647	-1.20754	0.571429
SNU601_STOMACH	-3.58372	-3.58372	-3.58372	0
LS411N_LARGE_INTESTINE	-3.40725	-2.28853	-2.64594	0.214286
U2OS_BONE	-3.55485	-3.55485	-3.55485	0
22RV1_PROSTATE	-3.01311	-1.95353	-2.23167	0.357143
OE19_OESOPHAGUS	-3.98097	-2.59504	-3.03783	0.0714286
SH4_SKIN	-2.06843	-1.59693	-1.78268	0.642857
NCIH661_LUNG	-3.62551	-1.92424	-2.35635	0.214286
LC1SQSF_LUNG	-3.84171	-1.01951	-1.49532	0.0714286
JHH1_LIVER	-3.80916	-3.80916	-3.80916	0
NCIH28_PLEURA	-3.42395	-3.42395	-3.42395	0
GMS10_CENTRAL_NERVOUS_SYSTEM	-3.68445	-3.68445	-3.68445	0
HEYA8_OVARY	1.8188	2.19393	2.03667	1
RKO_LARGE_INTESTINE	-1.76043	-0.521232	-0.838014	0.785714
CAL62_THYROID	-0.823201	0.4837	0.0752739	1
HLF_LIVER	-3.32259	-2.12624	-2.55134	0.0714286
T24_URINARY_TRACT	-2.36461	-1.23487	-1.58101	0.571429
ES2_OVARY	2.60745	2.95633	2.78801	1
YD15_SALIVARY_GLAND	-1.81416	-0.140149	-0.580959	0.642857
KYSE70_OESOPHAGUS	-3.25687	-2.61728	-2.85121	0.357143
KP4_PANCREAS	0.0688798	1.28815	0.909423	1
A2780_OVARY	1.89865	2.25459	2.10532	1
AGS_STOMACH	-1.47928	-1.24343	-1.34293	1
ISHIKAWAHERAKLIO02ER_ENDOMETRIUM	-3.1559	-1.33055	-1.76572	0.357143
HGC27_STOMACH	-3.64539	-3.64539	-3.64539	0
647V_URINARY_TRACT	-2.6628	-1.50293	-1.8198	0.571429
CAL12T_LUNG	-3.24025	-1.9166	-2.30989	0.214286
L33_PANCREAS	-1.85807	-1.16621	-1.40881	0.642857
SF295_CENTRAL_NERVOUS_SYSTEM	-3.61704	-2.68923	-3.07428	0.0714286
UO31_KIDNEY	-3.75181	-2.81574	-3.20235	0.0714286
YD10B_UPPER_AERODIGESTIVE_TRACT	-3.16243	-1.28881	-1.6828	0.285714
DMS273_LUNG	1.63105	1.87665	1.76704	1
G361_SKIN	-0.472838	0.554086	0.237811	0.857143
OAW42_OVARY	-3.6108	-3.6108	-3.6108	0
HMC18_BREAST	-0.709604	-0.357536	-0.503602	0.928571
CAL54_KIDNEY	-3.42461	-3.42461	-3.42461	0
MIAPACA2_PANCREAS	-2.66257	-2.2827	-2.43678	0.642857
SW620_LARGE_INTESTINE	0.10037	1.28241	0.920218	1
SKHEP1_LIVER	1.38423	2.07419	1.81489	1
SW480_LARGE_INTESTINE	-0.721857	0.00994338	-0.243036	0.785714
YKG1_CENTRAL_NERVOUS_SYSTEM	-3.72343	-0.395379	-0.850303	0.214286
J82_URINARY_TRACT	-3.43209	-1.97679	-2.40123	0.214286
KYSE30_OESOPHAGUS	-1.69917	-1.08931	-1.32014	0.714286
NCIH2172_LUNG	-2.9421	-1.449	-1.87604	0.357143
G401_SOFT_TISSUE	-3.22324	-2.09792	-2.41427	0.214286
SNU407_LARGE_INTESTINE	-0.200559	1.5392	1.08658	0.857143
AN3CA_ENDOMETRIUM	-3.47622	-1.22733	-1.6851	0.214286
PLCPRF5_LIVER	-3.71263	-3.71263	-3.71263	0
YAPC_PANCREAS	-0.567036	-0.194354	-0.346007	0.928571
SCABER_URINARY_TRACT	-2.51052	-1.55425	-1.85788	0.5
G292CLONEA141B1_BONE	-3.43384	-3.43384	-3.43384	0
JHH4_LIVER	-3.71451	-3.71451	-3.71451	0
HS766T_PANCREAS	-0.142956	0.135662	0.0150241	1
SW837_LARGE_INTESTINE	-3.88763	-2.93657	-3.23513	0.142857
KURAMOCHI_OVARY	-3.8	-2.47804	-2.91563	0.0714286
YH13_CENTRAL_NERVOUS_SYSTEM	-3.30189	-3.30189	-3.30189	0
NCIH2052_PLEURA	-3.36318	-3.36318	-3.36318	0
COLO679_SKIN	-3.73715	-3.73715	-3.73715	0
A704_KIDNEY	-3.57321	-3.57321	-3.57321	0
NCIH596_LUNG	-3.53361	-3.53361	-3.53361	0
KP3_PANCREAS	-1.60822	-1.11516	-1.32352	1
SKUT1_SOFT_TISSUE	-1.03417	-0.0689832	-0.40645	0.857143
42MGBA_CENTRAL_NERVOUS_SYSTEM	-3.91356	-3.0994	-3.46031	0.0714286
A375_SKIN	0.980858	1.21661	1.10997	1
FTC133_THYROID	-2.51914	-1.93795	-2.15427	0.5
HT1080_SOFT_TISSUE	1.6314	2.28392	2.02045	1
SNU1077_ENDOMETRIUM	-3.47576	-3.47576	-3.47576	0
JHOC5_OVARY	-3.77605	-2.33437	-2.72858	0.142857
NCIH1299_LUNG	-2.65151	-0.709836	-1.17022	0.642857
PANC1_PANCREAS	-1.85717	-0.994402	-1.2927	0.785714
SNU1076_UPPER_AERODIGESTIVE_TRACT	-1.32193	-0.719567	-0.940225	0.428571
IGR37_SKIN	1.41769	2.37184	2.00332	1
JHH6_LIVER	-3.91968	-3.91968	-3.91968	0
NCIH460_LUNG	2.4889	2.96267	2.75421	1
SJSA1_BONE	-0.079989	0.2316	0.101487	1
A2058_SKIN	1.4035	1.69878	1.56474	1
ACCMESO1_PLEURA	-3.69081	-1.87306	-2.31336	0.142857
VMCUB1_URINARY_TRACT	-1.04413	-0.271004	-0.527538	0.785714
YD38_UPPER_AERODIGESTIVE_TRACT	-2.0219	-1.16487	-1.48007	0.571429
BFTC909_KIDNEY	-4.33065	-3.36086	-3.75362	0.0714286
DAOY_CENTRAL_NERVOUS_SYSTEM	-3.91094	-2.26643	-2.68805	0.214286
EFO27_OVARY	-3.45104	-1.97482	-2.39122	0.214286
IGR1_SKIN	0.0579258	0.421014	0.272462	0.928571
LI7_LIVER	-3.75711	-3.75711	-3.75711	0
OVK18_OVARY	-2.62359	-1.51466	-1.85412	0.5
SBC5_LUNG	-0.177652	0.564918	0.318561	0.928571
TOV112D_OVARY	-3.86503	-3.86503	-3.86503	0
KELLY_AUTONOMIC_GANGLIA	-3.62425	-2.88955	-3.1641	0.142857
PATU8902_PANCREAS	-0.411869	0.813283	0.500245	0.928571
TT2609C02_THYROID	-2.68322	-1.46461	-1.85936	0.5
QGP1_PANCREAS	-1.80838	-1.29817	-1.49406	0.857143
SW1710_URINARY_TRACT	-4.10874	-4.10874	-4.10874	0
BECKER_CENTRAL_NERVOUS_SYSTEM	-3.82015	-1.20679	-1.58606	0.142857
NCIH520_LUNG	-0.946919	-0.1426	-0.403233	0.714286
SNU685_ENDOMETRIUM	-3.81012	-1.94385	-2.40931	0.0714286
SW1353_BONE	-3.40902	-3.40902	-3.40902	0
A101D_SKIN	-0.467295	0.220465	-0.0216985	0.928571
BHT101_THYROID	-0.198078	0.681579	0.374638	0.785714
HEC1B_ENDOMETRIUM	-0.17214	0.123861	-0.00371443	1
SNU61_LARGE_INTESTINE	-3.89083	-2.63049	-2.97609	0.142857
SNU886_LIVER	-3.59354	-3.59354	-3.59354	0
SW1573_LUNG	-0.759284	0.344419	-0.0486713	1
G402_SOFT_TISSUE	-4.03559	-2.58436	-2.89382	0.214286
PECAPJ15_UPPER_AERODIGESTIVE_TRACT	-3.24333	-1.69387	-1.99286	0.214286
RL952_ENDOMETRIUM	-2.13059	-0.564803	-0.983056	0.571429
CADOES1_BONE	-0.129198	0.44574	0.232957	0.857143
COLO668_LUNG	-3.28477	-3.28477	-3.28477	0
LS513_LARGE_INTESTINE	-4.16715	-4.16715	-4.16715	0
RMGI_OVARY	-3.31349	-1.39703	-1.85163	0.214286
VMRCRCW_KIDNEY	-1.81235	-0.487568	-0.879788	0.428571
CAKI1_KIDNEY	-4.06023	-4.06023	-4.06023	0
OV7_OVARY	-2.99328	-2.99328	-2.99328	0
BEN_LUNG	-3.68317	-3.68317	-3.68317	0
MKN1_STOMACH	-3.75974	-3.75974	-3.75974	0
LCLC103H_LUNG	-0.73487	0.154106	-0.121873	0.857143
NCIH1573_LUNG	-0.761838	0.0887519	-0.182462	0.428571
DBTRG05MG_CENTRAL_NERVOUS_SYSTEM	-2.2014	-1.2769	-1.57692	0.5
PECAPJ41CLONED2_UPPER_AERODIGESTIVE_TRACT	-0.594126	-0.0898444	-0.288954	0.928571
HCC4006_LUNG	-2.1262	-1.20485	-1.49345	0.571429
NCIH1581_LUNG	-3.50496	-0.206199	-0.649687	0.142857
CALU1_LUNG	-2.54628	-0.643627	-0.968606	0.214286
NUGC4_STOMACH	-1.51768	0.55559	0.102855	0.5
NCIH1563_LUNG	-4.05768	-2.38755	-2.81379	0.142857
JHUEM2_ENDOMETRIUM	-0.958593	0.221767	-0.165889	0.785714
JHOM1_OVARY	-4.18405	-3.40287	-3.6402	0.142857
SKOV3_OVARY	-2.87684	-1.60278	-1.9905	0.357143
SKNBE2_AUTONOMIC_GANGLIA	-2.34672	-0.903547	-1.31301	0.285714
LUDLU1_LUNG	-3.85736	-3.85736	-3.85736	0
HCC1359_LUNG	-4.0035	-1.74878	-2.22109	0.0714286
PK1_PANCREAS	-2.06008	-1.08667	-1.40396	0.571429
SNU466_CENTRAL_NERVOUS_SYSTEM	-3.94432	-2.15157	-2.61492	0.0714286
SKLU1_LUNG	-3.80543	-2.1877	-2.57645	0.142857
NCIH1838_LUNG	-4.14299	-3.10185	-3.50639	0.0714286
SNU245_BILIARY_TRACT	-4.23588	-1.32077	-1.79553	0.142857
MKN74_STOMACH	-2.45527	-0.786327	-1.1377	0.357143
KYSE180_OESOPHAGUS	-1.72522	-0.0594432	-0.44487	0.5
KMRC1_KIDNEY	-4.11876	-3.0237	-3.43611	0.0714286
CALU6_LUNG	-1.23328	-0.81222	-0.980179	0.928571
GOS3_CENTRAL_NERVOUS_SYSTEM	-2.68102	-1.5549	-1.87067	0.357143
HUH6_LIVER	-3.7071	-3.7071	-3.7071	0
PK59_PANCREAS	-1.15543	-0.259834	-0.557037	0.571429
TCCSUP_URINARY_TRACT	-3.86017	-3.86017	-3.86017	0
HS939T_SKIN	-0.264254	0.656643	0.344381	1
TOV21G_OVARY	-2.80006	-1.91197	-2.23372	0.428571
OVTOKO_OVARY	-3.95847	-2.69303	-3.1254	0.0714286
TE1_OESOPHAGUS	-3.54763	-1.41876	-1.88366	0.142857
DANG_PANCREAS	-0.623422	-0.339581	-0.466345	1
LMSU_STOMACH	-2.92491	-1.19018	-1.54241	0.285714
MSTO211H_PLEURA	-3.88602	-2.75737	-3.17428	0.0714286
T47D_BREAST	-2.92636	-1.97563	-2.29028	0.428571
PC3_PROSTATE	-2.96159	-2.01731	-2.34668	0.428571
VMRCRCZ_KIDNEY	-3.54461	-3.54461	-3.54461	0
RVH421_SKIN	-2.42023	-1.20688	-1.57034	0.428571
JHOS2_OVARY	-4.09338	-4.09338	-4.09338	0
HS852T_SKIN	-3.11713	-2.33906	-2.60646	0.214286
SNU738_CENTRAL_NERVOUS_SYSTEM	-3.78428	-3.11411	-3.43668	0.0714286
SKMEL30_SKIN	-2.51539	-1.34109	-1.65982	0.357143
NCIH522_LUNG	-4.19214	-4.19214	-4.19214	0
PATU8988S_PANCREAS	-2.77339	-1.92477	-2.21792	0.571429
MFE280_ENDOMETRIUM	-3.98676	-3.98676	-3.98676	0
OVSAHO_OVARY	-3.79463	-2.1245	-2.58344	0.0714286
SNUC4_LARGE_INTESTINE	-1.87458	-0.25095	-0.564125	0.785714
KPL1_BREAST	-3.09854	-2.58914	-2.7839	0.428571
KYSE520_OESOPHAGUS	-1.48437	-0.939409	-1.15177	0.785714
COLO792_SKIN	-3.95652	-3.14133	-3.44936	0.142857
SW1990_PANCREAS	-2.55437	-1.03338	-1.40056	0.214286
HS729_SOFT_TISSUE	-3.85686	-2.15108	-2.61143	0.0714286
TE6_OESOPHAGUS	-3.89333	-2.85946	-3.12207	0.142857
NCIH727_LUNG	-4.03785	-1.73144	-2.20429	0.0714286
PANC0203_PANCREAS	-2.48068	-1.83021	-2.07153	0.642857
NCIH358_LUNG	-1.98229	-0.602286	-1.00794	0.642857
HEC59_ENDOMETRIUM	-2.09685	-1.46965	-1.69811	0.857143
HCC1419_BREAST	-3.87613	-3.87613	-3.87613	0
NCIH1792_LUNG	-3.60468	-3.60468	-3.60468	0
NCIH1048_LUNG	-3.8398	-2.16278	-2.592	0.214286
NCIH1568_LUNG	-1.68363	-0.945323	-1.20617	0.714286
EFM192A_BREAST	-3.73568	-3.73568	-3.73568	0
MKN7_STOMACH	-3.80418	-3.80418	-3.80418	0
SNU423_LIVER	-3.7515	-0.80305	-1.27919	0.0714286
PK45H_PANCREAS	-2.53761	-2.07765	-2.25918	0.642857
ZR751_BREAST	-4.30184	-1.62163	-2.09695	0.0714286
KMRC3_KIDNEY	-4.08414	-4.08414	-4.08414	0
RD_SOFT_TISSUE	-0.289447	0.324784	0.0997381	1
NCIH2077_LUNG	0.0758891	0.670496	0.451247	1
CL34_LARGE_INTESTINE	-4.39093	-4.39093	-4.39093	0
NCIH2087_LUNG	-3.6299	-3.6299	-3.6299	0
NCIH1944_LUNG	-2.32974	-0.721468	-1.14912	0.357143
253JBV_URINARY_TRACT	-3.91096	-1.47654	-1.95047	0.0714286
786O_KIDNEY	-2.73994	-2.16066	-2.37416	0.357143
IGROV1_OVARY	-2.43028	-1.88596	-2.10189	0.642857
LOVO_LARGE_INTESTINE	-3.7568	-2.86523	-3.14281	0.142857
LOXIMVI_SKIN	1.10244	1.91797	1.65416	1
SW48_LARGE_INTESTINE	-3.07797	-3.07797	-3.07797	0
HPAC_PANCREAS	-0.127632	0.553124	0.302734	1
BXPC3_PANCREAS	-0.575551	-0.230265	-0.383792	1
HUH7_LIVER	-3.91063	-3.91063	-3.91063	0
KP2_PANCREAS	-3.59037	-3.59037	-3.59037	0
FTC238_THYROID	-3.49289	-2.57816	-2.89132	0.142857
H4_CENTRAL_NERVOUS_SYSTEM	-3.33546	-3.33546	-3.33546	0
KMBC2_URINARY_TRACT	-1.85604	-1.32868	-1.53369	0.928571
ONS76_CENTRAL_NERVOUS_SYSTEM	-2.64871	-1.38234	-1.73185	0.428571
PATU8988T_PANCREAS	-0.281385	0.197467	0.00134547	1
253J_URINARY_TRACT	-3.90472	-3.15887	-3.42382	0.142857
639V_URINARY_TRACT	-3.66442	-2.15746	-2.58245	0.285714
CHL1_SKIN	-0.541028	-0.209941	-0.348713	1
HCT116_LARGE_INTESTINE	0.914181	1.61333	1.35934	1
KU1919_URINARY_TRACT	1.16361	2.55968	2.23753	1
HCT15_LARGE_INTESTINE	-2.56505	-1.77687	-2.0762	0.714286
HT29_LARGE_INTESTINE	-0.144304	0.425758	0.203628	1
MCAS_OVARY	0.248753	0.888678	0.652226	1
SUIT2_PANCREAS	1.05691	1.75423	1.47073	1
TE8_OESOPHAGUS	-3.99418	-2.91365	-3.27053	0.142857
CJM_SKIN	-2.26617	-1.44797	-1.71478	0.357143
SNU398_LIVER	-2.62543	-0.619722	-1.05297	0.285714
SNUC5_LARGE_INTESTINE	0.0218286	0.963685	0.645669	1
NCIH1651_LUNG	-3.51965	-2.37736	-2.79601	0.0714286
HCC78_LUNG	-3.30231	-2.07123	-2.40084	0.285714
LK2_LUNG	-0.0200874	0.554237	0.336373	1
SW780_URINARY_TRACT	-3.63792	-0.272836	-0.741395	0.142857
TE4_OESOPHAGUS	-2.91786	-0.421918	-0.896275	0.0714286
RKN_SOFT_TISSUE	-2.2543	0.0470539	-0.421958	0.571429
WM983B_SKIN	-1.37216	-0.905121	-1.09209	0.785714
KNS62_LUNG	-3.39853	-3.39853	-3.39853	0
LN229_CENTRAL_NERVOUS_SYSTEM	-0.172566	0.229833	0.0559849	1
A673_BONE	0.974778	1.36993	1.20733	1
DU145_PROSTATE	-0.968536	-0.316314	-0.549419	0.714286
T98G_CENTRAL_NERVOUS_SYSTEM	-3.8464	-2.986	-3.25183	0.142857
COLO783_SKIN	-3.79192	-2.70649	-3.01733	0.142857
HCC1438_LUNG	-3.56917	-3.56917	-3.56917	0
HCC44_LUNG	-2.40235	-1.73738	-1.983	0.714286
JHH5_LIVER	-3.53179	-3.53179	-3.53179	0
NCIH838_LUNG	-3.98749	-3.98749	-3.98749	0
BFTC905_URINARY_TRACT	-3.21867	-0.865017	-1.33467	0.285714
HEC265_ENDOMETRIUM	-0.906993	-0.260482	-0.493117	0.642857
HSC2_UPPER_AERODIGESTIVE_TRACT	-1.95325	-0.79502	-1.1599	0.357143
OC314_OVARY	-1.55071	-1.0633	-1.25165	0.928571
OE33_OESOPHAGUS	-2.12437	-0.780063	-1.09311	0.5
FADU_UPPER_AERODIGESTIVE_TRACT	-2.86042	-1.89806	-2.2423	0.5
MG63_BONE	-3.68482	-0.696264	-1.14138	0.142857
NB1_AUTONOMIC_GANGLIA	0.114082	0.665908	0.446293	1
SF126_CENTRAL_NERVOUS_SYSTEM	-3.37003	-3.37003	-3.37003	0
SNU1066_UPPER_AERODIGESTIVE_TRACT	-1.85335	-1.05896	-1.33645	0.5
CAL120_BREAST	-3.9719	-1.57409	-2.04775	0.0714286
LXF289_LUNG	-3.80916	-3.80916	-3.80916	0
MEWO_SKIN	-0.622418	-0.0459304	-0.264848	1
SNGM_ENDOMETRIUM	-1.95769	-1.16913	-1.42385	0.857143
TT_OESOPHAGUS	-3.74311	-2.51509	-2.90248	0.214286
ECGI10_OESOPHAGUS	-4.12894	-3.3989	-3.67761	0.142857
JMSU1_URINARY_TRACT	0.625916	1.20006	0.977199	1
CFPAC1_PANCREAS	-0.245466	0.380752	0.153341	1
ACHN_KIDNEY	-0.378012	0.324487	0.0263428	1
CAL51_BREAST	-0.896246	-0.334638	-0.550247	1
HCC15_LUNG	-3.65822	-0.753897	-1.22994	0.0714286
KMRC20_KIDNEY	-3.80335	-2.79476	-3.09161	0.214286
NCIH1648_LUNG	-1.5331	0.185686	-0.236351	0.714286
MHHNB11_AUTONOMIC_GANGLIA	-3.03115	-3.03115	-3.03115	0
K029AX_SKIN	0.41525	1.54295	1.22627	1
T3M10_LUNG	1.1443	1.54418	1.38225	1
NCIH2122_LUNG	-1.96996	0.69312	0.223078	0.785714
HCC95_LUNG	-4.02634	-2.26097	-2.69677	0.142857
MDAMB468_BREAST	-3.36929	-2.23886	-2.58608	0.214286
HCC1195_LUNG	-3.8	-3.8	-3.8	0
EN_ENDOMETRIUM	-4.19163	-2.98922	-3.415	0.0714286
TE5_OESOPHAGUS	-3.18364	-1.65066	-2.05656	0.214286
SNU668_STOMACH	-1.89425	0.00180989	-0.448803	0.428571
CORL105_LUNG	-0.777883	-0.474494	-0.603442	1
GCT_SOFT_TISSUE	-1.4375	-0.762032	-1.00179	0.928571
LN18_CENTRAL_NERVOUS_SYSTEM	-3.73747	-3.73747	-3.73747	0
RERFLCMS_LUNG	-1.46222	-0.566319	-0.843891	0.5
RT112_URINARY_TRACT	-1.41019	0.638907	0.177953	0.714286
LOUNH91_LUNG	-3.93082	-2.44122	-2.86744	0.142857
KNS60_CENTRAL_NERVOUS_SYSTEM	-3.99454	-1.10023	-1.57625	0.0714286
ISTMES2_PLEURA	-3.80223	-3.80223	-3.80223	0
SW579_THYROID	-3.22262	-1.97819	-2.40846	0.0714286
MDAMB231_BREAST	-1.68935	-1.12055	-1.33675	0.928571
HCC1588_LUNG	-4.12967	-3.24531	-3.62171	0.0714286
HSC3_UPPER_AERODIGESTIVE_TRACT	0.0252864	1.24636	0.929008	1
MELJUSO_SKIN	0.611281	1.17404	0.959087	1
NCIH2030_LUNG	-1.72817	-1.13715	-1.35281	0.5
OVCAR8_OVARY	-0.173574	1.20669	0.879683	0.928571
PC14_LUNG	-0.967319	-0.643516	-0.780852	0.928571
HEC151_ENDOMETRIUM	-2.66641	-1.85707	-2.14313	0.642857
RT4_URINARY_TRACT	-3.60753	-3.60753	-3.60753	0
SKES1_BONE	-0.650909	0.243859	-0.0597196	0.714286
HT55_LARGE_INTESTINE	-1.68015	0.455056	0.00607893	0.857143
MKN45_STOMACH	0.244979	1.44395	1.04926	1
HEP3B217_LIVER	-3.93155	-3.93155	-3.93155	0
HOS_BONE	-2.2771	-1.68924	-1.90518	0.714286
HUCCT1_BILIARY_TRACT	-0.952818	-0.348104	-0.572193	0.928571
NCIH292_LUNG	0.348983	1.11135	0.822274	0.928571
RERFLCAI_LUNG	-0.687618	-0.023996	-0.284595	0.928571
LS180_LARGE_INTESTINE	-0.353303	0.647413	0.358562	1
SIMA_AUTONOMIC_GANGLIA	-4.0493	-4.0493	-4.0493	0
CAMA1_BREAST	-3.94098	-1.14157	-1.61576	0.142857
MDAMB436_BREAST	-3.91722	-2.9951	-3.37905	0.0714286
NCIH1435_LUNG	-1.99101	-1.21798	-1.48618	0.642857
SNU1196_BILIARY_TRACT	-2.15667	-1.12037	-1.45721	0.214286
SNU449_LIVER	-3.97313	-3.97313	-3.97313	0
TE9_OESOPHAGUS	-3.05263	-1.57185	-1.98379	0.214286
ABC1_LUNG	-0.545243	-0.132377	-0.299425	0.857143
NCIH1373_LUNG	-1.58122	-1.35685	-1.45642	1
EBC1_LUNG	-4.01417	-0.723284	-1.19955	0.142857
SKMES1_LUNG	-2.6605	-1.06234	-1.40419	0.214286
HCC56_LARGE_INTESTINE	-3.97438	-1.28517	-1.6969	0.285714
OUMS23_LARGE_INTESTINE	-3.59848	-2.17161	-2.53959	0.285714
DETROIT562_UPPER_AERODIGESTIVE_TRACT	-3.50757	-2.06377	-2.48137	0.285714
PECAPJ49_UPPER_AERODIGESTIVE_TRACT	-3.44347	-1.82241	-2.26474	0.285714
SW1088_CENTRAL_NERVOUS_SYSTEM	-3.70009	-3.70009	-3.70009	0
BCPAP_THYROID	-3.15257	-0.764677	-1.23379	0.142857
HDQP1_BREAST	-3.87894	-3.87894	-3.87894	0
BICR56_UPPER_AERODIGESTIVE_TRACT	-3.10666	-2.24306	-2.53898	0.214286
SNU81_LARGE_INTESTINE	-3.60006	-2.08924	-2.50383	0.357143
OSRC2_KIDNEY	-1.44378	-0.746735	-0.995077	0.714286
2313287_STOMACH	-2.17378	-0.86414	-1.17698	0.5
NCIH2170_LUNG	-4.08173	-1.21192	-1.68565	0.142857
HUPT3_PANCREAS	-3.54208	-3.54208	-3.54208	0
HCC1428_BREAST	-3.99882	-3.99882	-3.99882	0
NCIH650_LUNG	0.00843878	1.37254	0.955378	1
NCIH2110_LUNG	-3.66233	0.249224	-0.227385	0.285714
RERFLCKJ_LUNG	-3.95417	-1.80676	-2.26122	0.142857
PANC0403_PANCREAS	-1.0807	-0.234565	-0.52131	0.714286
NCIH23_LUNG	-1.64575	-0.945121	-1.20284	0.714286
NUGC3_STOMACH	-0.508415	0.018373	-0.198491	1
KNS81_CENTRAL_NERVOUS_SYSTEM	-3.76707	-1.69048	-2.16038	0.0714286
COLO800_SKIN	0.172095	1.12257	0.811767	1
IPC298_SKIN	-0.981065	-0.642656	-0.80865	1
GP2D_LARGE_INTESTINE	-3.95916	-3.95916	-3.95916	0
OE21_OESOPHAGUS	-3.81961	-3.81961	-3.81961	0
KYSE140_OESOPHAGUS	-2.25557	-1.35374	-1.63745	0.428571
NCIH1693_LUNG	-4.05441	-4.05441	-4.05441	0
COV644_OVARY	-2.51616	-1.08877	-1.53459	0.0714286
HCC38_BREAST	-3.95916	-3.95916	-3.95916	0
NCIH2452_PLEURA	-3.83619	-3.83619	-3.83619	0
SW1271_LUNG	-3.81217	-2.68352	-3.10043	0.0714286
HT1376_URINARY_TRACT	-1.56445	-0.558049	-0.893011	0.785714
HEC251_ENDOMETRIUM	-3.61902	-0.430324	-0.796795	0.214286
KNS42_CENTRAL_NERVOUS_SYSTEM	-1.85106	-1.11401	-1.36888	0.357143
NCIH446_LUNG	-4.00376	-4.00376	-4.00376	0
WM88_SKIN	-1.17889	0.996841	0.530169	0.785714
COLO741_SKIN	0.250816	0.768119	0.563632	1
HEC108_ENDOMETRIUM	-4.00848	-4.00848	-4.00848	0
MCF7_BREAST	-4.0681	-1.63274	-2.10669	0.0714286
SKNAS_AUTONOMIC_GANGLIA	0.566532	1.06576	0.865385	1
TM31_CENTRAL_NERVOUS_SYSTEM	-3.76219	-3.76219	-3.76219	0
JHH7_LIVER	-0.614494	1.40106	1.02219	1
NCIH2126_LUNG	-3.71842	-3.13657	-3.3549	0.142857
MFE319_ENDOMETRIUM	-3.74492	-1.44347	-1.91201	0.214286
NCIH747_LARGE_INTESTINE	-2.86002	-2.10008	-2.35546	0.428571
SNU308_BILIARY_TRACT	-3.41908	-1.92567	-2.32816	0.214286
HUH28_BILIARY_TRACT	-3.42958	-3.42958	-3.42958	0
U118MG_CENTRAL_NERVOUS_SYSTEM	-3.10452	-3.10452	-3.10452	0
SNU1214_UPPER_AERODIGESTIVE_TRACT	-3.64177	-1.27302	-1.74644	0.0714286
NCIH2228_LUNG	-2.53958	-1.72683	-2.0035	0.357143
NCIH2444_LUNG	-3.75649	-2.87213	-3.24853	0.0714286
HEC6_ENDOMETRIUM	-3.74166	-2.73316	-3.1325	0.0714286
HCC366_LUNG	-3.7316	-3.7316	-3.7316	0
TE10_OESOPHAGUS	-0.718374	-0.267538	-0.44819	0.928571
UACC257_SKIN	-2.15217	-0.19648	-0.64558	0.214286
8305C_THYROID	-1.48213	-0.744964	-0.999299	0.5
IM95_STOMACH	-4.03679	-4.03679	-4.03679	0
SCC25_UPPER_AERODIGESTIVE_TRACT	-2.29446	-0.836531	-1.2072	0.357143
BICR16_UPPER_AERODIGESTIVE_TRACT	-3.67892	-3.67892	-3.67892	0
ONCODG1_OVARY	-3.70309	-3.70309	-3.70309	0
KALS1_CENTRAL_NERVOUS_SYSTEM	-3.68003	-3.68003	-3.68003	0
SKMEL5_SKIN	-0.131337	0.960407	0.668408	0.714286
ASPC1_PANCREAS	0.307955	0.656212	0.503632	1
SNU46_UPPER_AERODIGESTIVE_TRACT	-3.57627	-3.57627	-3.57627	0
769P_KIDNEY	-4.2154	-3.27933	-3.66594	0.0714286
NCIH841_LUNG	-0.870273	-0.0766015	-0.344663	0.714286
SKMEL24_SKIN	-0.552746	-0.173279	-0.330357	1
SNU1041_UPPER_AERODIGESTIVE_TRACT	-0.89999	-0.141669	-0.395989	0.785714
WM793_SKIN	-3.73061	-1.76412	-2.23195	0.0714286
COV362_OVARY	-3.51697	-0.685972	-1.07251	0.142857
ISTMES1_PLEURA	-3.53876	-1.82223	-2.26302	0.142857
PANC0327_PANCREAS	-3.4725	-3.4725	-3.4725	0
UACC62_SKIN	-0.54532	0.319779	0.0239694	0.714286
UBLC1_URINARY_TRACT	-3.4206	-3.4206	-3.4206	0
HCC1937_BREAST	-3.3527	-3.3527	-3.3527	0
MALME3M_SKIN	-1.88684	-1.01149	-1.28773	0.357143
TUHR4TKB_KIDNEY	-3.35387	-3.35387	-3.35387	0
NCIH1915_LUNG	0.577395	1.05254	0.849455	1
CAPAN2_PANCREAS	-3.60906	-2.50666	-2.87334	0.142857
NCIH1623_LUNG	-3.45141	-3.45141	-3.45141	0
SNU719_STOMACH	-3.29206	-3.29206	-3.29206	0
SNU869_BILIARY_TRACT	-2.15016	0.913206	0.444141	0.5
CAL78_BONE	-3.18786	-3.18786	-3.18786	0
NCIH1355_LUNG	-2.35195	-1.50687	-1.7877	0.357143
RMUGS_OVARY	-1.69176	-0.875402	-1.13792	0.571429
S117_SOFT_TISSUE	-1.37032	-0.137047	-0.505583	0.428571
MDAMB435S_SKIN	-0.977603	-0.401805	-0.617678	0.928571
HS294T_SKIN	-1.16179	-0.373324	-0.637338	0.785714
TCCPAN2_PANCREAS	-1.02909	-0.47876	-0.691658	0.928571
SNB75_CENTRAL_NERVOUS_SYSTEM	-2.66682	-0.643071	-1.01922	0.285714
NCIH2009_LUNG	-3.75354	-3.75354	-3.75354	0
NCIH1650_LUNG	-1.41364	-0.622543	-0.905011	0.714286
DV90_LUNG	-3.94792	-2.74161	-3.08647	0.142857
WM1799_SKIN	-0.829125	-0.36227	-0.557852	0.928571
WM2664_SKIN	0.420609	1.44741	1.07166	1
SNU410_PANCREAS	-3.77023	-3.77023	-3.77023	0
OVISE_OVARY	-3.71103	-1.59045	-1.98622	0.214286
HCC1143_BREAST	-3.90218	-1.37595	-1.85049	0.0714286
SNU1105_CENTRAL_NERVOUS_SYSTEM	-3.7602	-3.7602	-3.7602	0
RCC10RGB_KIDNEY	-3.61339	-3.61339	-3.61339	0
RERFLCAD1_LUNG	-1.7873	-1.32892	-1.52325	0.785714
NCIH226_LUNG	-3.58964	-2.04236	-2.47551	0.214286
SKMEL2_SKIN	-3.32217	-3.32217	-3.32217	0
DKMG_CENTRAL_NERVOUS_SYSTEM	-3.46679	-2.65263	-3.01354	0.0714286
CAOV3_OVARY	-3.76433	-3.76433	-3.76433	0
IALM_LUNG	-3.36241	-3.36241	-3.36241	0
NCIH2347_LUNG	-3.73812	-2.23946	-2.68987	0.0714286
SKMEL3_SKIN	-2.9842	-2.9842	-2.9842	0
SQ1_LUNG	-3.69797	-3.69797	-3.69797	0
UMUC1_URINARY_TRACT	-3.37417	-1.33065	-1.79998	0.0714286
LS1034_LARGE_INTESTINE	-3.4607	-3.4607	-3.4607	0
COV434_OVARY	-3.51508	-3.51508	-3.51508	0
CCFSTTG1_CENTRAL_NERVOUS_SYSTEM	-3.79817	-1.32677	-1.69903	0.142857
COLO680N_OESOPHAGUS	-0.999674	-0.50157	-0.70267	1
SW900_LUNG	-2.73805	-1.02496	-1.47026	0.357143
SH10TC_STOMACH	-0.425181	0.27225	-0.00472664	1
BT549_BREAST	-3.18843	-3.18843	-3.18843	0
BICR6_UPPER_AERODIGESTIVE_TRACT	-2.0392	-0.734392	-1.12409	0.5
BICR31_UPPER_AERODIGESTIVE_TRACT	-3.34074	-3.34074	-3.34074	0
LNCAPCLONEFGC_PROSTATE	-3.59736	-3.59736	-3.59736	0
TEN_ENDOMETRIUM	-3.28979	-3.28979	-3.28979	0
RCM1_LARGE_INTESTINE	-4.0318	-2.87572	-3.21543	0.142857
SNU1079_BILIARY_TRACT	-3.87424	-3.87424	-3.87424	0
BT474_BREAST	-3.76722	-3.76722	-3.76722	0
EFO21_OVARY	-3.52934	-2.94836	-3.19192	0.214286
OV56_OVARY	-3.59781	-3.59781	-3.59781	0
MDAMB175VII_BREAST	-3.65881	-2.45495	-2.88089	0.0714286
TT_THYROID	-3.5634	-3.5634	-3.5634	0
PANC0813_PANCREAS	-2.12203	-1.0579	-1.43313	0.857143
TM87_SOFT_TISSUE	-0.0500203	0.595914	0.349104	1
MON_SOFT_TISSUE	-2.94882	-2.94882	-2.94882	0
SKNEP1_BONE	-3.79548	-1.85368	-2.28232	0.142857
EWS502_BONE	-3.514	-3.514	-3.514	0
