# Supplementary material for: A metastasis map of human cancer cell lines
Source: Nature. 2020 Dec 9;588(7837):331–6. doi: 10.1038/s41586-020-2969-2 (PMC8439149; doi:10.1038/s41586-020-2969-2)
Supplement: Supplementary file 8 — Metastatic potential in MetMap125. [file 41586_2020_2969_MOESM8_ESM.xlsx]

## Sheet: metp125.brain
	CI.05	CI.95	mean
HARA_LUNG	-1.07576	-0.978895	-1.01516
JIMT1_BREAST	-1.02612	-0.877108	-0.935747
MELHO_SKIN	1.00091	1.02339	1.01342
MHHES1_BONE	-0.102445	0.0642814	-0.0194433
U251MG_CENTRAL_NERVOUS_SYSTEM	-3.03952	-2.72554	-2.86471
HT144_SKIN	-1.56361	-1.05106	-1.23521
KYSE410_OESOPHAGUS	-1.04255	-0.853618	-0.935992
NCIH1703_LUNG	-0.700899	-0.565953	-0.641818
PANC1005_PANCREAS	-3.78543	-2.63636	-2.99086
SNU601_STOMACH	-3.56538	-2.49763	-2.73582
22RV1_PROSTATE	-3.62183	-1.34916	-1.74362
LS411N_LARGE_INTESTINE	-1.91386	-1.52519	-1.64365
OE19_OESOPHAGUS	-3.6437	-3.6437	-3.6437
SH4_SKIN	-3.69813	-1.9712	-2.3572
U2OS_BONE	1.12354	1.1812	1.15488
HSC3_UPPER_AERODIGESTIVE_TRACT	-0.0418108	0.171978	0.0722634
MELJUSO_SKIN	0.403406	0.438349	0.423455
NCIH2030_LUNG	-3.72529	-2.24182	-2.61909
OVCAR8_OVARY	-0.396161	0.628513	0.296139
PC14_LUNG	-0.140398	0.0797455	-0.0316846
NCIH1355_LUNG	-3.80348	-3.80348	-3.80348
S117_SOFT_TISSUE	-0.647975	-0.523412	-0.575248
MDAMB435S_SKIN	-0.253092	-0.182388	-0.21775
HS294T_SKIN	-0.704325	-0.490846	-0.602538
RMUGS_OVARY	-3.01897	-1.63181	-1.84355
ONCODG1_OVARY	-2.50395	-1.76738	-1.97375
KALS1_CENTRAL_NERVOUS_SYSTEM	-1.5961	-1.33471	-1.44147
SKMEL5_SKIN	-1.02431	-0.76273	-0.873651
ASPC1_PANCREAS	-0.527292	0.105423	-0.160081
SNU46_UPPER_AERODIGESTIVE_TRACT	-2.66914	-1.89125	-2.12274
769P_KIDNEY	-1.36924	-1.09751	-1.20704
NCIH841_LUNG	-0.457705	-0.110077	-0.274229
SKMEL24_SKIN	-0.325445	0.280781	0.113358
SNU1041_UPPER_AERODIGESTIVE_TRACT	-1.30131	-0.751116	-0.963415
WM793_SKIN	-2.2572	-1.62303	-1.77908
COV362_OVARY	-3.67775	-1.23111	-1.60284
ISTMES1_PLEURA	-2.1076	-1.43653	-1.60356
PANC0327_PANCREAS	-1.91145	-1.12698	-1.35646
UACC62_SKIN	1.04823	1.76352	1.54783
UBLC1_URINARY_TRACT	-3.95015	-1.98529	-2.36239
CAPAN2_PANCREAS	-2.00311	-1.4221	-1.68715
NCIH1623_LUNG	-2.19924	-1.4531	-1.71327
SNU719_STOMACH	-3.76803	-3.76803	-3.76803
SNU869_BILIARY_TRACT	-2.21953	-0.885289	-1.27927
CAL78_BONE	-4.09772	-1.95044	-2.42142
HCC1954_BREAST	-1.50123	-0.683461	-1.01965
HCC1395_BREAST	-3.82557	-1.39093	-1.83157
CHP212_AUTONOMIC_GANGLIA	-3.51485	-3.51485	-3.51485
BICR22_UPPER_AERODIGESTIVE_TRACT	-1.14744	-0.728678	-0.888326
JL1_PLEURA	-2.95794	-2.09962	-2.33878
J82_URINARY_TRACT	-3.81407	-3.81407	-3.81407
SKHEP1_LIVER	0.2565	1.40428	1.04415
SW480_LARGE_INTESTINE	-1.60181	-0.090932	-0.415156
SW620_LARGE_INTESTINE	-0.986378	0.977811	0.522503
YKG1_CENTRAL_NERVOUS_SYSTEM	-3.97807	-3.97807	-3.97807
AN3CA_ENDOMETRIUM	-3.86702	-3.86702	-3.86702
NCIH2172_LUNG	-4.0017	-4.0017	-4.0017
G401_SOFT_TISSUE	-3.72975	-3.72975	-3.72975
KYSE30_OESOPHAGUS	-2.73836	-1.30104	-1.71285
SNU407_LARGE_INTESTINE	-2.12891	-0.798647	-1.09244
JHH4_LIVER	-3.8774	-3.8774	-3.8774
PLCPRF5_LIVER	-3.89651	-3.89651	-3.89651
SCABER_URINARY_TRACT	-4.09793	-4.09793	-4.09793
YAPC_PANCREAS	-1.39262	-0.172381	-0.531877
G292CLONEA141B1_BONE	-3.40289	-3.40289	-3.40289
HS766T_PANCREAS	-1.73713	-0.693248	-0.976008
KURAMOCHI_OVARY	-3.95863	-3.95863	-3.95863
NCIH2052_PLEURA	-3.65616	-3.65616	-3.65616
SW837_LARGE_INTESTINE	-3.76456	-0.823171	-1.2993
YH13_CENTRAL_NERVOUS_SYSTEM	-3.54147	-3.54147	-3.54147
DU145_PROSTATE	-1.0331	-0.383556	-0.551741
LN229_CENTRAL_NERVOUS_SYSTEM	-1.72863	0.173515	-0.278323
T98G_CENTRAL_NERVOUS_SYSTEM	-4.0192	-4.0192	-4.0192
A673_BONE	-0.464631	0.997939	0.589414
KNS62_LUNG	-3.34002	-3.34002	-3.34002
8505C_THYROID	-3.65173	-1.39388	-1.78823
A549_LUNG	-0.0236115	0.525324	0.369609
GI1_CENTRAL_NERVOUS_SYSTEM	-3.70584	-0.74966	-1.14683
KYSE510_OESOPHAGUS	-0.366311	-0.00381213	-0.131361
LU99_LUNG	0.934961	1.5242	1.28152
5637_URINARY_TRACT	-3.61213	-3.61213	-3.61213
CAL29_URINARY_TRACT	-3.76968	-1.43306	-1.828
HEC1A_ENDOMETRIUM	-0.361708	1.41253	1.05658
NCIH1339_LUNG	-3.73443	-3.73443	-3.73443
SW948_LARGE_INTESTINE	-3.52553	-3.52553	-3.52553
GB1_CENTRAL_NERVOUS_SYSTEM	-3.87872	-3.87872	-3.87872
HCC827_LUNG	-3.7714	-3.7714	-3.7714
NCIH1437_LUNG	-0.861427	-0.797462	-0.832081
SNU840_OVARY	-0.806816	-0.592013	-0.693281
GAMG_CENTRAL_NERVOUS_SYSTEM	-3.71871	-3.71871	-3.71871
CORL23_LUNG	-2.30061	-0.292174	-0.559296
NCIH322_LUNG	-3.70013	-3.70013	-3.70013
SNUC2A_LARGE_INTESTINE	-1.09563	-0.693263	-0.863001
SNU761_LIVER	-3.69315	-3.69315	-3.69315
NCIN87_STOMACH	-3.3994	-3.3994	-3.3994
MESSA_SOFT_TISSUE	-3.70007	-0.354571	-0.752162
NCIH1975_LUNG	-2.98433	-1.02688	-1.26495
HCC1806_BREAST	-3.45388	-0.622416	-1.01935
RERFLCAD2_LUNG	-0.928438	0.248961	-0.0326786
NCIH1793_LUNG	-3.8411	-3.8411	-3.8411
RKO_LARGE_INTESTINE	-3.85609	-2.42598	-2.87198
HLF_LIVER	-3.16486	-3.16486	-3.16486
HEYA8_OVARY	-3.65934	0.638561	0.163774
CAL62_THYROID	-4.14541	-0.778981	-1.14962
T24_URINARY_TRACT	-4.02764	-0.457	-0.933888
KYSE70_OESOPHAGUS	-3.83557	-3.83557	-3.83557
ES2_OVARY	0.560525	1.8938	1.53859
A2780_OVARY	-0.735553	-0.376843	-0.529499
KP4_PANCREAS	-3.9928	0.371037	-0.105827
YD15_SALIVARY_GLAND	-3.88849	0.834637	0.480245
ISHIKAWAHERAKLIO02ER_ENDOMETRIUM	-4.13974	-1.05732	-1.52543
CAL12T_LUNG	-3.69217	-3.69217	-3.69217
AGS_STOMACH	-4.14841	-0.543068	-0.861379
HGC27_STOMACH	-3.60476	-3.60476	-3.60476
647V_URINARY_TRACT	-4.06708	-1.67392	-2.14754
SF295_CENTRAL_NERVOUS_SYSTEM	-3.81445	-3.81445	-3.81445
UO31_KIDNEY	-3.85745	-3.85745	-3.85745
DMS273_LUNG	-1.38238	-0.0103916	-0.290837
L33_PANCREAS	-3.97181	-2.24881	-2.7098
YD10B_UPPER_AERODIGESTIVE_TRACT	-3.93657	-3.93657	-3.93657
HMC18_BREAST	-3.72514	-3.72514	-3.72514
CAL54_KIDNEY	-3.6803	-3.6803	-3.6803
OAW42_OVARY	-3.77219	-3.77219	-3.77219
MIAPACA2_PANCREAS	-4.26571	-4.26571	-4.26571
G361_SKIN	-3.87741	-0.509302	-0.986051

## Sheet: metp125.lung
	CI.05	CI.95	mean
HARA_LUNG	-0.839699	-0.227156	-0.468142
JIMT1_BREAST	-0.955852	-0.514681	-0.691426
MELHO_SKIN	1.07317	1.26153	1.16342
MHHES1_BONE	-0.598475	-0.222539	-0.388265
U251MG_CENTRAL_NERVOUS_SYSTEM	-1.94922	-1.36375	-1.61286
HT144_SKIN	-2.79751	-1.59186	-1.8974
KYSE410_OESOPHAGUS	-1.63673	-1.44525	-1.53353
NCIH1703_LUNG	-1.3044	-0.982092	-1.13151
PANC1005_PANCREAS	-2.77584	-1.93724	-2.17847
SNU601_STOMACH	-2.49514	-1.52151	-1.86198
22RV1_PROSTATE	-2.54784	-1.71633	-1.9633
LS411N_LARGE_INTESTINE	-2.22263	-1.85424	-1.98835
OE19_OESOPHAGUS	-2.58324	-1.8316	-2.06964
SH4_SKIN	-2.19812	-1.57605	-1.83683
U2OS_BONE	0.674165	0.771382	0.722111
HSC3_UPPER_AERODIGESTIVE_TRACT	-0.354047	0.0028326	-0.158206
MELJUSO_SKIN	0.331593	0.723754	0.532489
NCIH2030_LUNG	-2.5344	-1.78633	-2.07712
OVCAR8_OVARY	-0.376984	-0.0132361	-0.172276
PC14_LUNG	0.0738891	0.488488	0.278011
NCIH1355_LUNG	-2.25487	-1.8462	-1.99862
S117_SOFT_TISSUE	-0.995237	-0.640027	-0.794165
MDAMB435S_SKIN	-0.347482	0.261452	0.0289931
HS294T_SKIN	-1.02749	-0.658258	-0.824275
RMUGS_OVARY	-3.69058	-2.20633	-2.47134
ONCODG1_OVARY	-3.94336	-2.39888	-2.85189
KALS1_CENTRAL_NERVOUS_SYSTEM	-3.8668	-2.62295	-2.91542
SKMEL5_SKIN	-1.59521	-1.22212	-1.37161
ASPC1_PANCREAS	0.384364	0.836329	0.683067
SNU46_UPPER_AERODIGESTIVE_TRACT	-3.87255	-2.60892	-2.89445
769P_KIDNEY	-3.22528	-2.47063	-2.70059
NCIH841_LUNG	-1.63325	-1.36967	-1.45414
SKMEL24_SKIN	-1.64409	-1.27399	-1.45827
SNU1041_UPPER_AERODIGESTIVE_TRACT	-1.91228	-1.5473	-1.66713
WM793_SKIN	-3.84616	-2.6724	-3.0782
COV362_OVARY	-2.92608	-2.29499	-2.46517
ISTMES1_PLEURA	-3.75705	-3.75705	-3.75705
PANC0327_PANCREAS	-3.13085	-2.52506	-2.71978
UACC62_SKIN	0.986605	1.67694	1.45526
UBLC1_URINARY_TRACT	-3.08397	-2.40358	-2.59149
CAPAN2_PANCREAS	-3.51075	-2.33831	-2.65997
NCIH1623_LUNG	-3.906	-3.906	-3.906
SNU719_STOMACH	-3.76803	-2.27904	-2.57081
SNU869_BILIARY_TRACT	-2.31833	-1.71942	-1.93725
CAL78_BONE	-4.09772	-2.95903	-3.37722
HCC1954_BREAST	-3.0744	-2.58274	-2.80182
HCC1395_BREAST	-3.82557	-3.39394	-3.63044
CHP212_AUTONOMIC_GANGLIA	-3.51485	-2.46524	-2.87107
BICR22_UPPER_AERODIGESTIVE_TRACT	-2.90299	-1.5459	-1.85934
JL1_PLEURA	-3.69184	-3.69184	-3.69184
J82_URINARY_TRACT	-3.81407	-3.81407	-3.81407
SKHEP1_LIVER	1.11441	1.40875	1.30514
SW480_LARGE_INTESTINE	-3.98663	-2.56437	-2.86565
SW620_LARGE_INTESTINE	-0.965047	-0.743401	-0.842076
YKG1_CENTRAL_NERVOUS_SYSTEM	-3.97807	-3.21145	-3.50536
AN3CA_ENDOMETRIUM	-3.86702	-2.14864	-2.57665
NCIH2172_LUNG	-4.0017	-3.18013	-3.4268
G401_SOFT_TISSUE	-3.72975	-3.72975	-3.72975
KYSE30_OESOPHAGUS	-3.19256	-2.57913	-2.76472
SNU407_LARGE_INTESTINE	-1.34925	-0.926924	-1.08191
JHH4_LIVER	-3.8774	-3.8774	-3.8774
PLCPRF5_LIVER	-3.89651	-3.89651	-3.89651
SCABER_URINARY_TRACT	-2.45272	-1.81368	-1.99392
YAPC_PANCREAS	-0.660816	-0.424881	-0.531562
G292CLONEA141B1_BONE	-3.40289	-3.40289	-3.40289
HS766T_PANCREAS	-0.998259	-0.624135	-0.746281
KURAMOCHI_OVARY	-3.95863	-3.04444	-3.38372
NCIH2052_PLEURA	-3.65616	-3.65616	-3.65616
SW837_LARGE_INTESTINE	-3.76456	-3.35366	-3.51222
YH13_CENTRAL_NERVOUS_SYSTEM	-3.54147	-3.54147	-3.54147
DU145_PROSTATE	-1.54034	-0.572465	-0.913009
LN229_CENTRAL_NERVOUS_SYSTEM	-1.62128	-1.39627	-1.505
T98G_CENTRAL_NERVOUS_SYSTEM	-4.0192	-4.0192	-4.0192
A673_BONE	-0.999454	-0.0547036	-0.333857
KNS62_LUNG	-3.34002	-3.34002	-3.34002
8505C_THYROID	-0.632717	0.0077818	-0.200661
A549_LUNG	0.223769	1.00987	0.780978
GI1_CENTRAL_NERVOUS_SYSTEM	-3.70584	-3.70584	-3.70584
KYSE510_OESOPHAGUS	-2.59148	-0.50984	-0.697206
LU99_LUNG	0.667519	1.67713	1.35512
5637_URINARY_TRACT	-3.61213	-3.61213	-3.61213
CAL29_URINARY_TRACT	-2.93597	-1.28658	-1.5194
HEC1A_ENDOMETRIUM	-0.653198	-0.0389827	-0.228452
NCIH1339_LUNG	-1.29573	-1.05618	-1.13739
SW948_LARGE_INTESTINE	-3.52553	-3.52553	-3.52553
GB1_CENTRAL_NERVOUS_SYSTEM	-2.37789	-2.08143	-2.20733
HCC827_LUNG	-2.563	-0.602384	-0.781257
NCIH1437_LUNG	-1.59559	-1.0864	-1.30796
SNU840_OVARY	-1.6667	-0.886024	-1.08699
GAMG_CENTRAL_NERVOUS_SYSTEM	-3.71871	-3.71871	-3.71871
CORL23_LUNG	-0.133369	0.136993	0.038791
NCIH322_LUNG	-0.34679	0.106801	-0.086017
SNUC2A_LARGE_INTESTINE	-0.598019	-0.449225	-0.52856
SNU761_LIVER	-3.69315	-3.69315	-3.69315
NCIN87_STOMACH	-2.35407	-0.591295	-0.770891
MESSA_SOFT_TISSUE	-3.70007	-0.751171	-1.14833
NCIH1975_LUNG	-1.61225	-1.195	-1.36199
HCC1806_BREAST	-1.17251	-0.157455	-0.406591
RERFLCAD2_LUNG	-1.95829	-1.46439	-1.63463
NCIH1793_LUNG	-3.8411	-3.19842	-3.4699
RKO_LARGE_INTESTINE	-3.85609	-0.961499	-1.43048
HLF_LIVER	-3.16486	-3.16486	-3.16486
HEYA8_OVARY	0.464705	1.70227	1.33166
CAL62_THYROID	-1.28	-0.551366	-0.806589
T24_URINARY_TRACT	-3.65441	-2.23647	-2.59491
KYSE70_OESOPHAGUS	-3.83557	-2.96644	-3.33964
ES2_OVARY	0.930978	1.50543	1.29351
A2780_OVARY	-1.41322	-0.567715	-0.815768
KP4_PANCREAS	-2.89552	-2.14467	-2.36434
YD15_SALIVARY_GLAND	-3.88849	-3.3375	-3.55638
ISHIKAWAHERAKLIO02ER_ENDOMETRIUM	-4.13974	-3.16814	-3.56121
CAL12T_LUNG	-3.69217	-2.53638	-2.84274
AGS_STOMACH	-3.60907	-3.08048	-3.26042
HGC27_STOMACH	-3.60476	-3.60476	-3.60476
647V_URINARY_TRACT	-4.06708	-4.06708	-4.06708
SF295_CENTRAL_NERVOUS_SYSTEM	-3.81445	-3.81445	-3.81445
UO31_KIDNEY	-3.85745	-3.85745	-3.85745
DMS273_LUNG	0.151215	0.636809	0.457258
L33_PANCREAS	-3.97181	-3.67419	-3.84858
YD10B_UPPER_AERODIGESTIVE_TRACT	-3.93657	-2.84423	-3.24307
HMC18_BREAST	-3.09792	-1.96787	-2.30576
CAL54_KIDNEY	-3.6803	-3.6803	-3.6803
OAW42_OVARY	-3.77219	-3.77219	-3.77219
MIAPACA2_PANCREAS	-2.75886	-0.685482	-1.04841
G361_SKIN	-1.07651	-0.175735	-0.501362

## Sheet: metp125.liver
	CI.05	CI.95	mean
HARA_LUNG	-0.526647	-0.241725	-0.386695
JIMT1_BREAST	-1.40508	-0.860571	-1.10628
MELHO_SKIN	0.999458	1.29934	1.17542
MHHES1_BONE	0.632875	1.2868	1.02192
U251MG_CENTRAL_NERVOUS_SYSTEM	-2.45591	-1.8836	-2.09561
HT144_SKIN	-1.35394	-0.554397	-0.81783
KYSE410_OESOPHAGUS	-1.75699	-1.09806	-1.38314
NCIH1703_LUNG	-1.48414	-1.1169	-1.26158
PANC1005_PANCREAS	-3.78543	-2.55345	-2.92949
SNU601_STOMACH	-3.92294	-3.11562	-3.47492
22RV1_PROSTATE	-1.68154	-0.63607	-0.95532
LS411N_LARGE_INTESTINE	-3.232	-2.67791	-2.89316
OE19_OESOPHAGUS	-3.6437	-2.62633	-3.02712
SH4_SKIN	-3.69813	-2.58539	-2.8598
U2OS_BONE	-0.139071	0.0736521	-0.0061446
HSC3_UPPER_AERODIGESTIVE_TRACT	-1.30621	-1.09493	-1.17319
MELJUSO_SKIN	-0.672901	-0.314213	-0.457434
NCIH2030_LUNG	-3.72529	-2.91797	-3.27726
OVCAR8_OVARY	-0.232815	0.326089	0.100066
PC14_LUNG	-1.23405	-0.708349	-0.962876
NCIH1355_LUNG	-3.19699	-2.31044	-2.63104
S117_SOFT_TISSUE	-0.432036	0.375486	0.0819982
MDAMB435S_SKIN	-0.373683	-0.0795244	-0.233139
HS294T_SKIN	-0.210033	0.144946	0.00352451
RMUGS_OVARY	-3.58165	-3.2891	-3.40048
ONCODG1_OVARY	-3.94336	-3.19038	-3.45272
KALS1_CENTRAL_NERVOUS_SYSTEM	-3.8668	-3.0044	-3.37616
SKMEL5_SKIN	-0.668165	-0.349061	-0.475413
ASPC1_PANCREAS	-0.859578	-0.413433	-0.581469
SNU46_UPPER_AERODIGESTIVE_TRACT	-3.47654	-2.84821	-3.04738
769P_KIDNEY	-3.2104	-2.87023	-3.01387
NCIH841_LUNG	0.906736	1.1521	1.0543
SKMEL24_SKIN	-3.6665	-2.65623	-2.92701
SNU1041_UPPER_AERODIGESTIVE_TRACT	-2.3914	-2.27205	-2.32944
WM793_SKIN	-3.33135	-2.78271	-2.91813
COV362_OVARY	-3.50104	-2.90864	-3.14702
ISTMES1_PLEURA	-3.75705	-3.4788	-3.64335
PANC0327_PANCREAS	-3.56213	-2.64925	-3.0314
UACC62_SKIN	1.2621	1.50553	1.39977
UBLC1_URINARY_TRACT	-3.95015	-3.6719	-3.83645
CAPAN2_PANCREAS	-3.71174	-3.16686	-3.34516
NCIH1623_LUNG	-3.906	-2.99312	-3.37527
SNU719_STOMACH	-2.5273	-1.23714	-1.57904
SNU869_BILIARY_TRACT	-0.79701	-0.35634	-0.513243
CAL78_BONE	-4.09772	-3.4358	-3.75588
HCC1954_BREAST	-3.50311	-2.97096	-3.17525
HCC1395_BREAST	-3.82557	-3.82557	-3.82557
CHP212_AUTONOMIC_GANGLIA	-3.21444	-2.47989	-2.73041
BICR22_UPPER_AERODIGESTIVE_TRACT	-3.33702	-2.57108	-2.85299
JL1_PLEURA	-3.69184	-3.35	-3.48812
J82_URINARY_TRACT	-3.81407	-1.81035	-2.26811
SKHEP1_LIVER	0.58631	1.30232	0.980639
SW480_LARGE_INTESTINE	-3.98663	-3.75071	-3.89303
SW620_LARGE_INTESTINE	-4.18906	-3.59171	-3.84613
YKG1_CENTRAL_NERVOUS_SYSTEM	-3.32131	-2.56909	-2.81048
AN3CA_ENDOMETRIUM	-3.52469	-2.21927	-2.51203
NCIH2172_LUNG	-2.64312	-1.94157	-2.17941
G401_SOFT_TISSUE	-3.72975	-3.72975	-3.72975
KYSE30_OESOPHAGUS	-3.89051	-2.67198	-3.00859
SNU407_LARGE_INTESTINE	-1.08167	0.24901	-0.180616
JHH4_LIVER	-3.8774	-3.8774	-3.8774
PLCPRF5_LIVER	-3.89651	-2.79805	-3.21093
SCABER_URINARY_TRACT	-4.09793	-4.09793	-4.09793
YAPC_PANCREAS	-2.96745	-1.89443	-2.2673
G292CLONEA141B1_BONE	-3.40289	-3.40289	-3.40289
HS766T_PANCREAS	-0.948726	-0.389988	-0.669665
KURAMOCHI_OVARY	-3.95863	-3.72271	-3.86503
NCIH2052_PLEURA	-3.65616	-3.65616	-3.65616
SW837_LARGE_INTESTINE	-3.76456	-3.76456	-3.76456
YH13_CENTRAL_NERVOUS_SYSTEM	-3.54147	-3.54147	-3.54147
DU145_PROSTATE	-3.05924	-2.0085	-2.33985
LN229_CENTRAL_NERVOUS_SYSTEM	-1.44344	-0.442095	-0.827073
T98G_CENTRAL_NERVOUS_SYSTEM	-4.0192	-3.51888	-3.78328
A673_BONE	0.915039	1.27795	1.13055
KNS62_LUNG	-3.34002	-3.34002	-3.34002
8505C_THYROID	-1.57695	-1.43371	-1.49524
A549_LUNG	-0.613632	-0.457172	-0.522354
GI1_CENTRAL_NERVOUS_SYSTEM	-3.70584	-2.92693	-3.22906
KYSE510_OESOPHAGUS	-3.0511	-2.47817	-2.64235
LU99_LUNG	1.50772	1.617	1.57118
5637_URINARY_TRACT	-3.61213	-3.32937	-3.47756
CAL29_URINARY_TRACT	-3.70913	-3.08506	-3.32004
HEC1A_ENDOMETRIUM	-1.67958	-1.34603	-1.50777
NCIH1339_LUNG	-3.2321	-1.94343	-2.30945
SW948_LARGE_INTESTINE	-3.52553	-3.52553	-3.52553
GB1_CENTRAL_NERVOUS_SYSTEM	-3.81817	-2.95047	-3.2484
HCC827_LUNG	-3.7714	-3.39599	-3.58252
NCIH1437_LUNG	-1.70834	-1.24623	-1.44951
SNU840_OVARY	-3.68404	-2.97629	-3.26335
GAMG_CENTRAL_NERVOUS_SYSTEM	-3.65815	-3.31197	-3.43812
CORL23_LUNG	-0.930374	-0.349051	-0.540432
NCIH322_LUNG	-3.70013	-3.18373	-3.41954
SNUC2A_LARGE_INTESTINE	-1.7652	-1.49146	-1.59944
SNU761_LIVER	-3.69315	-3.69315	-3.69315
NCIN87_STOMACH	-3.3994	-3.3994	-3.3994
MESSA_SOFT_TISSUE	-3.51076	-2.6258	-2.87857
NCIH1975_LUNG	-2.20978	-2.10153	-2.1606
HCC1806_BREAST	-2.77642	-0.942799	-1.32476
RERFLCAD2_LUNG	-3.62096	-3.62096	-3.62096
NCIH1793_LUNG	-3.8411	-3.46569	-3.65222
RKO_LARGE_INTESTINE	-3.68143	-0.265685	-0.663088
HLF_LIVER	-3.16486	-2.63068	-2.87198
HEYA8_OVARY	0.0680168	0.454552	0.288447
CAL62_THYROID	-2.86695	-1.61926	-1.95561
T24_URINARY_TRACT	-4.02764	-4.02764	-4.02764
KYSE70_OESOPHAGUS	-3.83557	-3.83557	-3.83557
ES2_OVARY	0.00227804	0.216624	0.106479
A2780_OVARY	0.92705	1.50827	1.30995
KP4_PANCREAS	-3.48391	-1.28489	-1.66136
YD15_SALIVARY_GLAND	-3.88849	-3.88849	-3.88849
ISHIKAWAHERAKLIO02ER_ENDOMETRIUM	-4.13974	-3.9331	-4.04607
CAL12T_LUNG	-3.69217	-3.69217	-3.69217
AGS_STOMACH	-4.14841	-3.94177	-4.05474
HGC27_STOMACH	-3.60476	-2.57759	-2.9189
647V_URINARY_TRACT	-4.06708	-4.06708	-4.06708
SF295_CENTRAL_NERVOUS_SYSTEM	-3.81445	-3.81445	-3.81445
UO31_KIDNEY	-3.85745	-3.85745	-3.85745
DMS273_LUNG	0.0804809	0.578274	0.427176
L33_PANCREAS	-3.89501	-2.71338	-3.05688
YD10B_UPPER_AERODIGESTIVE_TRACT	-3.93657	-3.4866	-3.70051
HMC18_BREAST	-3.39801	-2.42194	-2.64335
CAL54_KIDNEY	-3.6803	-3.6803	-3.6803
OAW42_OVARY	-3.77219	-3.77219	-3.77219
MIAPACA2_PANCREAS	-3.96702	-2.91991	-3.17534
G361_SKIN	-1.00275	-0.612071	-0.777905

## Sheet: metp125.bone
	CI.05	CI.95	mean
HARA_LUNG	-1.45081	-0.431085	-0.780842
JIMT1_BREAST	-1.27093	-0.777516	-0.972858
MELHO_SKIN	0.809561	1.4424	1.21155
MHHES1_BONE	-0.490137	0.237631	-0.0618605
U251MG_CENTRAL_NERVOUS_SYSTEM	-2.24631	-1.7175	-1.89609
HT144_SKIN	-3.12295	-1.32574	-1.64302
KYSE410_OESOPHAGUS	-1.56399	-0.883907	-1.17917
NCIH1703_LUNG	-1.32531	-0.955761	-1.10438
PANC1005_PANCREAS	-3.78543	-1.97854	-2.2654
SNU601_STOMACH	-3.92294	-2.92229	-3.32034
22RV1_PROSTATE	-2.45979	-1.43573	-1.71735
LS411N_LARGE_INTESTINE	-2.41888	-1.84821	-2.05101
OE19_OESOPHAGUS	-3.6437	-2.06824	-2.52287
SH4_SKIN	-2.4187	-1.86173	-2.05274
U2OS_BONE	0.619037	0.835393	0.756244
HSC3_UPPER_AERODIGESTIVE_TRACT	-0.409603	0.449984	0.106312
MELJUSO_SKIN	0.180366	0.687925	0.473149
NCIH2030_LUNG	-3.72529	-2.30443	-2.74978
OVCAR8_OVARY	-0.686202	0.217873	-0.138577
PC14_LUNG	-0.550706	-0.3774	-0.435351
NCIH1355_LUNG	-3.80348	-1.86307	-2.17502
S117_SOFT_TISSUE	-1.10955	-0.291285	-0.619897
MDAMB435S_SKIN	-0.695841	-0.310878	-0.478118
HS294T_SKIN	-0.866362	-0.246006	-0.474276
RMUGS_OVARY	-3.69058	-2.00302	-2.42864
ONCODG1_OVARY	-3.94336	-3.94336	-3.94336
KALS1_CENTRAL_NERVOUS_SYSTEM	-3.8668	-3.8668	-3.8668
SKMEL5_SKIN	-0.754955	1.05203	0.607421
ASPC1_PANCREAS	0.23185	1.05742	0.814903
SNU46_UPPER_AERODIGESTIVE_TRACT	-3.87255	-3.87255	-3.87255
769P_KIDNEY	-4.33092	-4.33092	-4.33092
NCIH841_LUNG	-3.78453	0.724588	0.422256
SKMEL24_SKIN	-3.6665	-0.885591	-1.3454
SNU1041_UPPER_AERODIGESTIVE_TRACT	-0.968182	0.331791	-0.0302124
WM793_SKIN	-3.00234	-1.20388	-1.64174
COV362_OVARY	-3.67775	-3.67775	-3.67775
ISTMES1_PLEURA	-3.75705	-3.75705	-3.75705
PANC0327_PANCREAS	-3.56213	-3.56213	-3.56213
UACC62_SKIN	0.801693	1.27466	1.09688
UBLC1_URINARY_TRACT	-3.95015	-3.95015	-3.95015
CAPAN2_PANCREAS	-4.03451	-0.348082	-0.650913
NCIH1623_LUNG	-3.906	-3.906	-3.906
SNU719_STOMACH	-3.76803	-2.59448	-3.01694
SNU869_BILIARY_TRACT	-3.40081	-0.11416	-0.590833
CAL78_BONE	-4.09772	-4.09772	-4.09772
HCC1954_BREAST	-4.33562	-1.69915	-2.17427
HCC1395_BREAST	-3.82557	-3.82557	-3.82557
CHP212_AUTONOMIC_GANGLIA	-3.51485	-3.51485	-3.51485
BICR22_UPPER_AERODIGESTIVE_TRACT	-3.63743	0.544867	0.067803
JL1_PLEURA	-3.69184	-3.69184	-3.69184
J82_URINARY_TRACT	-3.81407	-3.81407	-3.81407
SKHEP1_LIVER	1.02535	1.19388	1.10703
SW480_LARGE_INTESTINE	-1.5239	0.0587903	-0.25658
SW620_LARGE_INTESTINE	-1.51818	0.994918	0.52415
YKG1_CENTRAL_NERVOUS_SYSTEM	-2.89976	-1.24799	-1.54631
AN3CA_ENDOMETRIUM	-3.86702	-3.86702	-3.86702
NCIH2172_LUNG	-4.0017	-4.0017	-4.0017
G401_SOFT_TISSUE	-3.72975	-3.72975	-3.72975
KYSE30_OESOPHAGUS	-4.18322	-4.18322	-4.18322
SNU407_LARGE_INTESTINE	-2.38665	0.355307	0.0429603
JHH4_LIVER	-3.8774	-3.8774	-3.8774
PLCPRF5_LIVER	-3.89651	-3.89651	-3.89651
SCABER_URINARY_TRACT	-4.09793	-1.96667	-2.35382
YAPC_PANCREAS	-0.551518	-0.117989	-0.285178
G292CLONEA141B1_BONE	-3.40289	-3.40289	-3.40289
HS766T_PANCREAS	-3.90856	-2.6919	-3.11925
KURAMOCHI_OVARY	-3.95863	-3.95863	-3.95863
NCIH2052_PLEURA	-3.65616	-3.65616	-3.65616
SW837_LARGE_INTESTINE	-3.76456	-3.76456	-3.76456
YH13_CENTRAL_NERVOUS_SYSTEM	-3.54147	-3.54147	-3.54147
DU145_PROSTATE	-3.90612	-1.9009	-2.36952
LN229_CENTRAL_NERVOUS_SYSTEM	-0.313769	0.337733	0.0876185
T98G_CENTRAL_NERVOUS_SYSTEM	-4.0192	-2.35587	-2.81453
A673_BONE	-1.17853	0.138671	-0.240692
KNS62_LUNG	-3.34002	-0.985323	-1.45862
8505C_THYROID	-0.695597	-0.123283	-0.342711
A549_LUNG	0.407611	0.790899	0.674224
GI1_CENTRAL_NERVOUS_SYSTEM	-3.70584	-3.70584	-3.70584
KYSE510_OESOPHAGUS	-0.266584	0.365061	0.130263
LU99_LUNG	0.113321	1.24589	0.957535
5637_URINARY_TRACT	-3.61213	-3.61213	-3.61213
CAL29_URINARY_TRACT	-3.76968	-1.66477	-2.05763
HEC1A_ENDOMETRIUM	-2.47319	-0.106523	-0.396523
NCIH1339_LUNG	-3.73443	-3.73443	-3.73443
SW948_LARGE_INTESTINE	-3.52553	-3.52553	-3.52553
GB1_CENTRAL_NERVOUS_SYSTEM	-3.87872	-1.82751	-2.21971
HCC827_LUNG	-3.23623	-1.23216	-1.59438
NCIH1437_LUNG	0.237379	0.625962	0.47046
SNU840_OVARY	-2.88422	-1.20787	-1.46165
GAMG_CENTRAL_NERVOUS_SYSTEM	-3.71871	-3.71871	-3.71871
CORL23_LUNG	-3.22381	0.945143	0.547514
NCIH322_LUNG	-3.70013	-1.84536	-2.23435
SNUC2A_LARGE_INTESTINE	-3.0566	-1.17453	-1.55904
SNU761_LIVER	-3.69315	-3.69315	-3.69315
NCIN87_STOMACH	-3.3994	-3.3994	-3.3994
MESSA_SOFT_TISSUE	-3.66868	-2.18273	-2.55725
NCIH1975_LUNG	-1.57406	-0.608768	-0.829974
HCC1806_BREAST	-2.10295	0.808503	0.543623
RERFLCAD2_LUNG	-3.62096	-3.62096	-3.62096
NCIH1793_LUNG	-3.8411	-3.8411	-3.8411
RKO_LARGE_INTESTINE	-3.85609	-3.85609	-3.85609
HLF_LIVER	-3.16486	-3.16486	-3.16486
HEYA8_OVARY	-3.30092	-2.91774	-3.10726
CAL62_THYROID	-2.8205	0.980772	0.588393
T24_URINARY_TRACT	-3.01733	-0.38946	-0.754489
KYSE70_OESOPHAGUS	-3.83557	-3.83557	-3.83557
ES2_OVARY	-3.57652	-2.43615	-2.7761
A2780_OVARY	-0.96488	-0.688341	-0.789423
KP4_PANCREAS	-3.9928	-3.9928	-3.9928
YD15_SALIVARY_GLAND	-3.88849	-3.88849	-3.88849
ISHIKAWAHERAKLIO02ER_ENDOMETRIUM	-3.29275	-0.915298	-1.27646
CAL12T_LUNG	-3.69217	-0.507407	-0.904868
AGS_STOMACH	-1.24072	-0.81373	-0.948624
HGC27_STOMACH	-3.60476	-1.31596	-1.71055
647V_URINARY_TRACT	-4.06708	-1.08693	-1.48414
SF295_CENTRAL_NERVOUS_SYSTEM	-3.81445	-3.81445	-3.81445
UO31_KIDNEY	-3.85745	-3.85745	-3.85745
DMS273_LUNG	-2.31827	2.02108	1.624
L33_PANCREAS	-3.90225	0.581368	0.183516
YD10B_UPPER_AERODIGESTIVE_TRACT	-2.6976	-0.790677	-1.07816
HMC18_BREAST	-2.47737	-0.186388	-0.457965
CAL54_KIDNEY	-3.6803	-3.6803	-3.6803
OAW42_OVARY	-3.77219	-3.77219	-3.77219
MIAPACA2_PANCREAS	-3.13975	-1.23153	-1.42946
G361_SKIN	-3.87741	0.745057	0.347193

## Sheet: metp125.all4
	CI.05	CI.95	mean
HARA_LUNG	-0.142032	0.132962	0.00551156
JIMT1_BREAST	-0.416011	-0.198295	-0.297713
MELHO_SKIN	1.65213	1.83726	1.74924
MHHES1_BONE	0.806486	1.33355	1.10549
U251MG_CENTRAL_NERVOUS_SYSTEM	-1.51754	-1.17705	-1.33548
HT144_SKIN	-0.885943	-0.425771	-0.611174
KYSE410_OESOPHAGUS	-0.718857	-0.478005	-0.597713
NCIH1703_LUNG	-0.428114	-0.297111	-0.361557
PANC1005_PANCREAS	-2.1751	-1.67464	-1.86127
SNU601_STOMACH	-2.28778	-1.48327	-1.79498
22RV1_PROSTATE	-1.2236	-0.5568	-0.800744
LS411N_LARGE_INTESTINE	-1.53188	-1.26481	-1.36597
OE19_OESOPHAGUS	-2.36116	-1.68296	-1.92069
SH4_SKIN	-1.78307	-1.36246	-1.54378
U2OS_BONE	1.38602	1.44651	1.4191
HSC3_UPPER_AERODIGESTIVE_TRACT	0.332183	0.695985	0.507821
MELJUSO_SKIN	0.864291	1.0772	0.97222
NCIH2030_LUNG	-2.29361	-1.66054	-1.90242
OVCAR8_OVARY	0.373414	0.883038	0.666122
PC14_LUNG	0.395645	0.663271	0.518741
NCIH1355_LUNG	-1.96013	-1.56261	-1.72725
S117_SOFT_TISSUE	-0.0062816	0.48515	0.272725
MDAMB435S_SKIN	0.282961	0.53263	0.413564
HS294T_SKIN	0.11114	0.341709	0.241285
RMUGS_OVARY	-2.1751	-1.47718	-1.67309
ONCODG1_OVARY	-2.39888	-1.71349	-1.91527
KALS1_CENTRAL_NERVOUS_SYSTEM	-1.58727	-1.31447	-1.4254
SKMEL5_SKIN	-0.178064	1.07218	0.658981
ASPC1_PANCREAS	0.831244	1.25391	1.09003
SNU46_UPPER_AERODIGESTIVE_TRACT	-2.45597	-1.81165	-2.02495
769P_KIDNEY	-1.36995	-1.08044	-1.18743
NCIH841_LUNG	1.00659	1.27222	1.16263
SKMEL24_SKIN	-0.281711	0.300468	0.139483
SNU1041_UPPER_AERODIGESTIVE_TRACT	-0.655015	0.3691	0.0283279
WM793_SKIN	-1.89188	-1.06687	-1.38555
COV362_OVARY	-2.44872	-1.18197	-1.54251
ISTMES1_PLEURA	-2.12013	-1.43263	-1.60265
PANC0327_PANCREAS	-1.96894	-1.0912	-1.33445
UACC62_SKIN	1.83286	2.12892	2.00619
UBLC1_URINARY_TRACT	-2.67444	-1.86699	-2.16595
CAPAN2_PANCREAS	-1.77643	-0.324089	-0.608508
NCIH1623_LUNG	-2.22901	-1.42896	-1.70665
SNU719_STOMACH	-2.24341	-1.19668	-1.52771
SNU869_BILIARY_TRACT	-0.599822	0.0805273	-0.203281
CAL78_BONE	-4.09772	-1.92489	-2.3742
HCC1954_BREAST	-1.45868	-0.656303	-0.981387
HCC1395_BREAST	-3.82557	-1.38195	-1.82908
CHP212_AUTONOMIC_GANGLIA	-3.06837	-2.25467	-2.53754
BICR22_UPPER_AERODIGESTIVE_TRACT	-1.01502	0.565715	0.118208
JL1_PLEURA	-3.02993	-2.08599	-2.3274
J82_URINARY_TRACT	-3.81407	-1.80746	-2.26811
SKHEP1_LIVER	1.57883	1.86068	1.72931
SW480_LARGE_INTESTINE	-0.607673	0.236835	-0.0270938
SW620_LARGE_INTESTINE	-0.39081	1.21134	0.833616
YKG1_CENTRAL_NERVOUS_SYSTEM	-2.57616	-1.21885	-1.52182
AN3CA_ENDOMETRIUM	-3.0196	-1.95003	-2.25254
NCIH2172_LUNG	-2.66069	-1.91154	-2.16174
G401_SOFT_TISSUE	-3.72975	-3.72975	-3.72975
KYSE30_OESOPHAGUS	-2.3881	-1.27713	-1.65877
SNU407_LARGE_INTESTINE	-0.492817	0.552852	0.284747
JHH4_LIVER	-3.8774	-3.8774	-3.8774
PLCPRF5_LIVER	-3.89651	-2.79805	-3.21093
SCABER_URINARY_TRACT	-2.24606	-1.63359	-1.83896
YAPC_PANCREAS	-0.147501	0.201395	0.0459493
G292CLONEA141B1_BONE	-3.40289	-3.40289	-3.40289
HS766T_PANCREAS	-0.504288	-0.131431	-0.301562
KURAMOCHI_OVARY	-3.95863	-3.01785	-3.35678
NCIH2052_PLEURA	-3.65616	-3.65616	-3.65616
SW837_LARGE_INTESTINE	-3.76456	-0.822584	-1.29813
YH13_CENTRAL_NERVOUS_SYSTEM	-3.54147	-3.54147	-3.54147
DU145_PROSTATE	-0.751937	-0.202596	-0.385779
LN229_CENTRAL_NERVOUS_SYSTEM	-0.0977241	0.520267	0.2856
T98G_CENTRAL_NERVOUS_SYSTEM	-4.0192	-2.34247	-2.7954
A673_BONE	1.04574	1.42746	1.26552
KNS62_LUNG	-3.34002	-0.985323	-1.45862
8505C_THYROID	-0.225076	0.22235	0.0537805
A549_LUNG	0.90331	1.27669	1.12724
GI1_CENTRAL_NERVOUS_SYSTEM	-3.70584	-0.66971	-1.14444
KYSE510_OESOPHAGUS	0.121592	0.547828	0.360114
LU99_LUNG	1.7683	2.09211	1.94496
5637_URINARY_TRACT	-3.61213	-3.29206	-3.47756
CAL29_URINARY_TRACT	-1.82084	-1.03194	-1.269
HEC1A_ENDOMETRIUM	0.0770282	1.49425	1.09391
NCIH1339_LUNG	-1.3035	-1.01165	-1.11014
SW948_LARGE_INTESTINE	-3.52553	-3.52553	-3.52553
GB1_CENTRAL_NERVOUS_SYSTEM	-2.32415	-1.61389	-1.90193
HCC827_LUNG	-1.59438	-0.524852	-0.719312
NCIH1437_LUNG	0.249669	0.673299	0.503261
SNU840_OVARY	-0.6414	-0.389094	-0.496275
GAMG_CENTRAL_NERVOUS_SYSTEM	-3.71871	-3.29801	-3.43812
CORL23_LUNG	0.116856	1.08784	0.71473
NCIH322_LUNG	-0.373768	0.147157	-0.0829512
SNUC2A_LARGE_INTESTINE	-0.410546	-0.225403	-0.313466
SNU761_LIVER	-3.69315	-3.69315	-3.69315
NCIN87_STOMACH	-3.3994	-0.589651	-0.770891
MESSA_SOFT_TISSUE	-2.67373	-0.219157	-0.599448
NCIH1975_LUNG	-0.943015	-0.425303	-0.598
HCC1806_BREAST	-0.280175	0.875402	0.605425
RERFLCAD2_LUNG	-1.10077	0.298725	-0.0220616
NCIH1793_LUNG	-3.8411	-3.09315	-3.37937
RKO_LARGE_INTESTINE	-2.83426	-0.162557	-0.592774
HLF_LIVER	-3.16486	-2.57508	-2.87198
HEYA8_OVARY	0.734928	1.73939	1.39554
CAL62_THYROID	-0.711723	1.06694	0.614254
T24_URINARY_TRACT	-1.76854	-0.174985	-0.530479
KYSE70_OESOPHAGUS	-3.83557	-2.96644	-3.33964
ES2_OVARY	1.31734	2.01624	1.74427
A2780_OVARY	0.865898	1.5453	1.32274
KP4_PANCREAS	-2.26323	0.379149	-0.0916926
YD15_SALIVARY_GLAND	-3.62835	0.870368	0.480267
ISHIKAWAHERAKLIO02ER_ENDOMETRIUM	-2.24193	-0.739376	-1.08155
CAL12T_LUNG	-3.69217	-0.426941	-0.900587
AGS_STOMACH	-1.01937	-0.37382	-0.601049
HGC27_STOMACH	-3.60476	-1.23002	-1.68971
647V_URINARY_TRACT	-4.06708	-0.977737	-1.39976
SF295_CENTRAL_NERVOUS_SYSTEM	-3.81445	-3.81445	-3.81445
UO31_KIDNEY	-3.85745	-3.85745	-3.85745
DMS273_LUNG	0.663513	2.12049	1.68235
L33_PANCREAS	-3.46055	0.660809	0.18427
YD10B_UPPER_AERODIGESTIVE_TRACT	-3.14278	-0.745766	-1.07536
HMC18_BREAST	-2.18193	-0.144562	-0.449518
CAL54_KIDNEY	-3.6803	-3.6803	-3.6803
OAW42_OVARY	-3.77219	-3.77219	-3.77219
MIAPACA2_PANCREAS	-1.59959	-0.586504	-0.895477
G361_SKIN	-0.484179	0.859364	0.448577
