# Supplementary material for: A metastasis map of human cancer cell lines
Source: Nature. 2020 Dec 9;588(7837):331–6. doi: 10.1038/s41586-020-2969-2 (PMC8439149; doi:10.1038/s41586-020-2969-2)
Supplement: Supplementary file 9 — Signature gene list of Chr 8p genes, PI3K-response signatures, and brain stroma indicator. [file 41586_2020_2969_MOESM9_ESM.xlsx]

## Sheet: chr8p
chr8p.gene	probeset
ADAM28	208269_s_at
NEFM	205113_at
NEFL	221916_at
DOCK5	215361_at
PPP2R2A	202313_at
GNRH1	207987_s_at
KCTD9	218823_s_at
EBF2	220392_at
BNIP3L	221478_at
PNMA2	209598_at
DPYSL2	200762_at
ADRA1A	211490_at
STMN4	221236_s_at
PTK2B	203111_s_at
CHRNA2	207868_at
EPHX2	209368_at
CLU	208791_at
SCARA3	219416_at
CCDC25	218125_s_at
ELP3	221094_s_at
ZNF395	218149_s_at
FZD3	219683_at
EXTL3	209202_s_at
INTS9	203941_at
HMBOX1	219269_at
KIF13B	202962_at
DUSP4	204014_at
LEPROTL1	202595_s_at
DCTN6	203261_at
RBPMS	207836_s_at
GTF2E2	202680_at
GSR	205770_at
UBXN8	215983_s_at
PPP2CB	201375_s_at
PURG	220860_at
WRN	205667_at

## Sheet: pi3k.sig
PI3Ksig.1: response signature generated by PIK3CAmut overexpression	probeset		PI3Ksig.2: response signature generated by PI3K inhibitor treatment	probeset
ACTR6	218395_at		AATF	209165_at
ARMC1	218185_s_at		ABCF1	200045_at
ATAD2	218782_s_at		AHSA1	201491_at
ATF3	202672_s_at		AMD1	201196_s_at
BAX	211833_s_at		ARF4	201096_s_at
BBOX1	205363_at		ARPC5L	220966_x_at
CCNE2	205034_at		ATP2A2	209186_at
CDC7	204510_at		B4GALT5	221485_at
CDK5R1	204995_at		C11orf24	52164_at
CHEK1	205394_at		CACYBP	210691_s_at
CLDN4	201428_at		CALM1	213710_s_at
CMAS	218111_s_at		CALU	200755_s_at
CRYAB	209283_at		CARS	212971_at
DCK	203302_at		CCND3	201700_at
DNAJC6	204720_s_at		CDC6	203967_at
DPYSL2	200762_at		CEBPB	212501_at
DR1	209187_at		CEBPG	204203_at
DTL	218585_s_at		CHORDC1	218566_s_at
DYRK2	202969_at		DDX21	208152_s_at
EED	209572_s_at		DDX56	217754_at
ELOVL6	210868_s_at		DNAJA1	200881_s_at
FBXO5	218875_s_at		DNAJB1	200664_s_at
GABRP	205044_at		DNAJB6	209015_s_at
GCH1	204224_s_at		DNTTIP2	202776_at
GMNN	218350_s_at		DTNA	205741_s_at
HECA	218603_at		EIF4E	201435_s_at
HIRA	217427_s_at		EMG1	209233_at
HIST1H2BK	209806_at		ENDOG	204824_at
HS2ST1	203284_s_at		FDFT1	210950_s_at
HSF2	209657_s_at		FKBP4	200894_s_at
KDELR3	204017_at		GCH1	204224_s_at
KLHL24	221986_s_at		GORASP2	208842_s_at
KLHL7	220238_s_at		GTF2A2	202678_at
KLK7	205778_at		HMGCS1	205822_s_at
LIN7C	219399_at		HSPA14	219212_at
LMNB1	203276_at		HSPA4L	205543_at
MAD2L1	203362_s_at		HSPA5	211936_at
MANEA	219003_s_at		HSPH1	208744_x_at
MCM2	202107_s_at		LAD1	203287_at
MCM3	201555_at		LDLR	202067_s_at
MCM4	222036_s_at		LRP8	205282_at
MCM5	216237_s_at		LRRC59	222231_s_at
MCM6	201930_at		MAT2A	200769_s_at
ME1	204058_at		MLLT11	211071_s_at
MSH2	209421_at		MTO1	218716_x_at
NUDT21	202697_at		NARS	200027_at
OXR1	218197_s_at		NOC3L	218889_at
PAICS	201014_s_at		NSDHL	209279_s_at
PAQR3	213372_at		NUDC	201173_x_at
PCNA	201202_at		ODC1	200790_at
PPAT	209433_s_at		PDIA6	208639_x_at
PRPS2	203401_at		PEX3	203972_s_at
PRRG1	205618_at		PFDN2	218336_at
PSPH	205194_at		PHLDA2	209803_s_at
RAD23B	201222_s_at		PPME1	49077_at
RARRES1	206392_s_at		PSME3	200987_x_at
RFWD3	218564_at		PTP4A1	200730_s_at
RMI1	218979_at		PTS	209694_at
RNF138	218738_s_at		RAB1A	207791_s_at
RNF219	219303_at		RNGTT	204207_s_at
RPA2	201756_at		SDF2L1	218681_s_at
RPRD1A	218209_s_at		SERP1	200971_s_at
SCEL	206884_s_at		SFN	209260_at
SLBP	206052_s_at		SLBP	206052_s_at
SLC16A1	202234_s_at		SLC33A1	203165_s_at
SLC39A8	209267_s_at		SLC35B1	202433_at
SOSTDC1	213456_at		SLC39A14	212110_at
SRD5A1	210959_s_at		SLC7A1	212295_s_at
TAF1A	206613_s_at		SLC7A5	201195_s_at
TIPIN	219258_at		SQLE	209218_at
TLR1	210176_at		SRPRB	218140_x_at
TMEM38B	218772_x_at		STIP1	213330_s_at
TMEM97	212281_s_at		TARS	201263_at
TRIM2	202342_s_at		TIMM17A	201821_s_at
UBE2V2	209096_at		TMEM97	212281_s_at
UNG	202330_s_at		TPM1	206116_s_at
WDYHV1	219060_at		TRAPPC3	203511_s_at
ZBTB10	219312_s_at		TRIP10	202734_at
ZNF750	219995_s_at		TUBB2A	204141_at
			TXNDC9	211758_x_at
			TXNRD1	201266_at
			USP39	217829_s_at
			WDR43	214662_at
			YARS	212048_s_at
			YRDC	218647_s_at
			ZNF593	204175_at

## Sheet: brainstromaindicator
brain stroma indicator
NEFL
GABRG1
SYNPR
SLC1A2
GPM6A
HS3ST4
SEZ6L
SYT4
GRIA3
FOXG1
VSNL1
C2orf80
NPY
LINC00320
CHGB
ELMOD1
SPHKAP
C11orf87
OPCML
HCN1
MT3
NEFM
TMEM132B
SH3GL2
CCK
SLC24A2
GDA
SNCA
HEPACAM
SVOP
LIX1
KCNC2
ARPP21
CRH
LSAMP
BEX1
ARHGEF7
AQP4
TMEFF2
SLC12A5
KIF5A
GABRG2
NCAM2
CRB1
PCDH9
GRIN2A
CELF4
SH3GL3
PCSK2
PLP1
HHIP
HPCAL4
KCTD4
EPB41L4B
GALNTL5
ATP1A2
SLITRK3
ANO3
CDH10
LGI1
DACH2
OLFM1
SCG3
OPALIN
ELAVL3
SOX2-OT
AK5
TAC1
GRIA2
GAD1
GRIA1
ST8SIA3
CDH9
HSPB3
GRM1
OLIG1
B3GAT1
C1QTNF4
ATRNL1
KCNMA1
SLCO1C1
BAALC
SSTR1
CTNNA2
MYT1L
MEG3
DIRAS2
LRRTM4
TMEM155
SOHLH1
RBFOX1
TMEM229A
KALRN
MOBP
CNTNAP4
RBFOX3
SLC4A10
KCNJ10
CAMKV
KCNA4
