# Supplementary material for: A metastasis map of human cancer cell lines
Source: Nature. 2020 Dec 9;588(7837):331–6. doi: 10.1038/s41586-020-2969-2 (PMC8439149; doi:10.1038/s41586-020-2969-2)
Supplement: Supplementary file 10 — Differential analysis of RNA-Seq of SREBF1-KO versus -WT cells. [file 41586_2020_2969_MOESM10_ESM.xlsx]

## Sheet: four cell line consensus
Gene	logFC	logCPM	F	PValue	FDR
A1BG	2.76526e-05	1.2981	7.23551e-07	0.999334	0.999887
A1BG-AS1	-0.280836	1.83067	0.8526	0.372247	0.912733
A4GALT	-0.375833	2.13	1.25842	0.281773	0.877264
AAAS	-0.114836	5.07852	0.683083	0.42309	0.923266
AACS	-0.0280767	5.53662	0.0366249	0.851118	0.98377
AADAT	-0.0539326	2.63227	0.221327	0.645644	0.95377
AAED1	0.2234	4.57934	3.5777	0.0805111	0.670565
AAGAB	0.209624	6.50688	5.31625	0.0378176	0.540221
AAK1	-0.190473	6.97985	2.04735	0.175518	0.803098
AAMDC	0.0965741	2.72218	0.464916	0.507022	0.939831
AAMP	-0.0390941	6.65684	0.0283831	0.868743	0.985902
AAR2	0.101313	6.12434	0.319192	0.581487	0.943182
AARS	-0.0511015	7.91508	0.193811	0.666825	0.955387
AARS2	-0.23006	4.34437	1.21881	0.289145	0.882865
AARSD1	0.150184	4.05836	0.850692	0.372766	0.912733
AASDH	-0.0489666	3.85606	0.0790121	0.782961	0.974863
AASDHPPT	0.080564	6.28252	0.258645	0.619374	0.949169
AASS	-0.425562	3.82166	5.93348	0.0296038	0.515865
AATF	0.0618356	7.56229	0.55071	0.470916	0.935851
ABAT	-0.235428	2.27382	1.05978	0.321602	0.899704
ABCA1	-0.218935	4.89369	2.28925	0.153639	0.782734
ABCA11P	0.158547	2.54062	1.54388	0.235477	0.854729
ABCA12	0.10784	4.31307	0.461791	0.508429	0.939831
ABCA2	-0.588334	4.54359	2.64237	0.127471	0.749963
ABCA3	-0.497019	1.94253	3.90771	0.06915	0.63722
ABCA5	-0.0219875	2.25457	0.00811495	0.929562	0.990886
ABCA7	-0.63022	2.03548	2.14926	0.165852	0.797219
ABCA9	0.427368	-0.322009	2.07456	0.172869	0.802986
ABCB10	-0.208655	5.67727	3.4775	0.0843965	0.677854
ABCB5	-0.0670924	-0.555564	0.0571089	0.814764	0.979666
ABCB6	-0.0732957	3.49323	0.0574965	0.814149	0.979666
ABCB7	0.186072	5.19001	3.63406	0.0784207	0.666146
ABCB8	-0.268766	4.0096	0.599149	0.452427	0.931978
ABCB9	-0.139694	3.1244	0.164213	0.691742	0.959894
ABCC1	-0.111905	6.34678	0.70264	0.416691	0.920406
ABCC10	-0.254949	3.71725	0.588983	0.456206	0.932891
ABCC2	0.105678	3.17327	0.820417	0.381155	0.913872
ABCC3	-0.0739524	3.09842	0.0756205	0.787543	0.974863
ABCC4	0.0346548	5.15019	0.061064	0.808591	0.979378
ABCC5	-0.154054	5.36784	1.6606	0.219462	0.84965
ABCC9	-0.209731	5.55753	0.489262	0.496294	0.938742
ABCD1	-0.210769	4.50869	0.365377	0.555695	0.943182
ABCD3	-0.0684075	6.63789	0.149164	0.705436	0.962095
ABCD4	-0.134233	3.62466	0.350267	0.563875	0.943182
ABCE1	-0.0137947	8.16694	0.00438384	0.948194	0.994247
ABCF1	-0.119428	7.77989	2.04905	0.175352	0.802986
ABCF2	0.158631	7.39298	3.11572	0.100448	0.713309
ABCF3	-0.141399	6.1296	0.627873	0.442025	0.929018
ABCG2	0.234821	5.35224	3.23422	0.0948127	0.699029
ABHD10	-0.0172159	5.62213	0.0151028	0.904027	0.988678
ABHD11	-0.0869112	4.18425	0.281619	0.60438	0.947137
ABHD12	0.0304885	5.55259	0.0413881	0.841867	0.982267
ABHD13	-0.0331	4.6343	0.0223726	0.883342	0.98661
ABHD14A	-0.0606529	1.82667	0.0287796	0.867839	0.985891
ABHD14B	-0.0780632	4.89866	0.29762	0.594399	0.943223
ABHD15	-0.0988734	4.015	0.63127	0.440821	0.929018
ABHD16A	0.0156809	4.78115	0.00429076	0.948746	0.994247
ABHD16B	-0.531344	1.3292	1.92962	0.187593	0.819329
ABHD2	-0.0202391	7.10861	0.0762994	0.786617	0.974863
ABHD3	0.212883	4.42411	4.49895	0.0532286	0.592838
ABHD4	-0.00305172	4.7775	0.000293636	0.986582	0.998338
ABHD5	0.201935	5.93437	3.69384	0.0762741	0.660644
ABHD6	-0.0293723	2.82826	0.0397993	0.844888	0.98286
ABHD8	-0.319984	3.17179	0.649815	0.434339	0.926197
ABI1	0.072864	6.36825	0.4825	0.499233	0.939831
ABI2	-0.0221492	6.25607	0.037154	0.850061	0.983465
ABL1	-0.172856	6.609	1.27715	0.278374	0.875677
ABL2	0.237923	7.53363	7.52903	0.0164308	0.444987
ABLIM1	-0.0232475	7.45221	0.0592615	0.811377	0.979666
ABLIM3	-0.0446984	5.15493	0.179253	0.678774	0.957474
ABR	-0.351785	5.815	4.75495	0.0477127	0.578507
ABRACL	0.289933	5.81066	3.3343	0.0903491	0.688226
ABT1	0.142828	5.63072	0.734741	0.406513	0.919205
ABTB1	-0.183387	1.71974	0.160751	0.694826	0.961179
ABTB2	-0.0189913	4.87809	0.00615774	0.93862	0.993404
ACAA1	0.00508239	5.21697	0.000763388	0.978367	0.996803
ACAA2	0.0993169	4.82829	1.07266	0.318787	0.899081
ACACA	-0.216464	6.71664	6.65459	0.0225218	0.487648
ACACB	-0.40182	2.40229	7.27481	0.0179774	0.462968
ACAD10	-0.137226	2.74776	0.76117	0.398421	0.918601
ACAD11	0.113477	2.53365	0.417751	0.529044	0.942531
ACAD8	0.00540478	3.92733	0.00122606	0.972587	0.996001
ACAD9	-0.0110305	5.18852	0.0126179	0.912238	0.988814
ACADM	-0.0514924	5.36638	0.0818942	0.77915	0.974863
ACADSB	-0.152075	4.84112	1.0441	0.325076	0.902468
ACADVL	-0.252696	6.7121	1.78515	0.203903	0.83774
ACAP2	-0.227523	6.98059	1.20515	0.29175	0.882865
ACAP3	-0.302095	3.12793	0.578987	0.459972	0.934703
ACAT1	0.000649017	6.76073	4.02705e-05	0.995031	0.999209
ACAT2	0.152193	6.60294	3.43673	0.0860417	0.68123
ACBD3	-0.0491214	6.93592	0.0882902	0.770947	0.974863
ACBD4	-0.00442417	1.28942	0.000377777	0.984781	0.998338
ACBD5	-0.0651201	5.48394	0.288853	0.599823	0.944781
ACBD6	0.0540737	5.9779	0.383542	0.546164	0.943182
ACBD7	-0.353553	3.70552	3.28891	0.0923414	0.691964
ACCS	-0.220163	0.29247	0.704757	0.416007	0.920169
ACD	-0.17575	4.2842	0.282684	0.603704	0.947137
ACER2	-0.0400821	0.902415	0.0682866	0.797846	0.975944
ACER3	0.0213945	5.88215	0.0159619	0.90135	0.988678
ACIN1	-0.231315	7.26059	10.7637	0.00579633	0.398141
ACLY	-0.065057	8.08467	0.456602	0.510781	0.939831
ACN9	0.100574	3.95849	0.283522	0.603174	0.947137
ACO1	0.0721214	6.69779	1.2135	0.290153	0.882865
ACO2	-0.0585566	6.66647	0.161211	0.694413	0.961179
ACOT11	-0.131411	3.51849	0.198258	0.663283	0.954965
ACOT13	0.144734	5.03738	1.07162	0.319015	0.899081
ACOT2	0.223903	3.92309	1.93729	0.186775	0.817967
ACOT4	0.439752	1.68415	3.22447	0.0952616	0.699029
ACOT7	0.0153881	6.88315	0.00571061	0.940886	0.993506
ACOT8	-0.0744142	3.51788	0.0639943	0.804154	0.978219
ACOT9	0.28213	6.61962	10.2166	0.0068317	0.398141
ACOX1	0.017785	6.73588	0.0670855	0.799589	0.975946
ACOX3	0.0480051	3.49687	0.0546521	0.818713	0.979905
ACP1	0.160357	7.03526	2.26765	0.155448	0.783725
ACP2	-0.0251521	5.08789	0.0173156	0.897277	0.987908
ACP6	0.00328307	3.48595	0.000783928	0.978078	0.996803
ACPL2	0.039923	3.17843	0.100327	0.756348	0.97262
ACSF2	-0.134895	4.17725	0.800744	0.38676	0.914868
ACSF3	-0.10126	3.86572	0.203824	0.658917	0.95417
ACSL1	0.0427441	6.22436	0.322161	0.579756	0.943182
ACSL3	-0.28764	7.4947	2.45063	0.140925	0.766599
ACSL4	0.105031	6.98083	0.322729	0.579426	0.943182
ACSL5	0.259977	5.63115	10.2864	0.00668834	0.398141
ACSL6	0.299262	-0.329321	1.05968	0.321624	0.899704
ACSS2	-0.106635	5.07638	0.569674	0.463529	0.935313
ACTB	-0.0212284	13.089	0.0361143	0.852146	0.983812
ACTBL2	0.275717	0.992313	2.33707	0.149728	0.780239
ACTG1	0.0525759	11.662	0.0852601	0.774791	0.974863
ACTL6A	0.146362	7.9424	1.94139	0.18634	0.817726
ACTN1	-0.0326018	9.16895	0.0368492	0.850669	0.983628
ACTN4	-0.225924	9.69839	1.68616	0.216146	0.847838
ACTR10	0.174944	5.81977	2.61074	0.129577	0.752313
ACTR1A	0.0712703	7.02697	0.236838	0.634412	0.953217
ACTR1B	-0.0532554	4.83062	0.0566464	0.8155	0.979666
ACTR2	0.00468827	9.16827	0.000927206	0.97616	0.996803
ACTR3	0.119434	9.03178	0.72503	0.409551	0.919574
ACTR3B	-0.0366136	3.30397	0.0856384	0.774307	0.974863
ACTR3C	0.114237	0.807172	0.335669	0.572012	0.943182
ACTR5	0.0775907	3.87368	0.216869	0.648961	0.95377
ACTR6	-0.0876324	4.60113	0.104636	0.751359	0.971928
ACTR8	0.0571166	5.42656	0.511353	0.486903	0.938007
ACTRT3	0.0149019	2.28715	0.017522	0.89667	0.987837
ACVR1	0.15295	4.51755	3.00671	0.105996	0.718431
ACVR1B	0.0802739	4.7507	0.58864	0.456334	0.932891
ACVR2A	0.273758	4.15501	4.35671	0.05662	0.594267
ACVR2B	-0.255243	3.26096	1.92577	0.188006	0.819329
ACY1	-0.144489	3.96479	0.24405	0.629345	0.951548
ACYP1	-0.122423	2.51032	0.953719	0.346183	0.912424
ACYP2	0.174776	2.14889	0.780909	0.392539	0.916834
ADA	-0.171265	3.13476	1.00205	0.334659	0.906981
ADAL	-0.0596036	3.58326	0.148815	0.705763	0.962095
ADAM10	-0.00481677	8.29318	0.00114712	0.973484	0.996001
ADAM12	0.206994	3.26805	2.23504	0.215898	0.847495
ADAM15	-0.12452	7.33247	0.116623	0.738056	0.969076
ADAM17	-0.0156487	6.34973	0.0204511	0.888426	0.98661
ADAM19	0.240698	7.17261	2.00192	0.180057	0.809338
ADAM1A	-0.166674	0.125419	0.675083	0.425752	0.923678
ADAM22	-0.156902	0.680187	0.525258	0.481149	0.936264
ADAM8	-0.0881286	3.77837	0.0276048	0.870537	0.985902
ADAM9	-0.0971422	8.89857	0.552971	0.470025	0.935851
ADAMTS1	0.170873	5.20295	3.80201	0.0725664	0.646572
ADAMTS16	0.122005	2.6423	0.875084	0.366207	0.912733
ADAMTS3	-0.0643143	0.858014	0.13676	0.717338	0.96469
ADAMTS4	0.144388	0.799635	0.395331	0.540146	0.943182
ADAMTS6	0.187295	1.87428	0.742259	0.404186	0.919205
ADAMTSL2	-0.464456	-0.947522	3.92605	0.0685772	0.635293
ADAMTSL4	-0.530383	4.69279	2.05255	0.175008	0.802986
ADAMTSL5	-0.296927	1.41884	1.23131	0.286791	0.881584
ADAP1	-0.0647992	5.14321	0.0470441	0.831577	0.980466
ADAP2	0.0993678	0.976097	0.472662	0.630254	0.951548
ADAR	-0.0462663	8.76413	0.474107	0.502924	0.939831
ADARB1	-0.173398	3.60804	1.63051	0.22345	0.850658
ADAT1	0.0827851	5.47487	1.46809	0.24671	0.864586
ADAT2	0.185549	3.03269	1.06487	0.320486	0.899323
ADAT3	-0.442119	0.944757	0.943653	0.348656	0.912721
ADCK1	-0.162822	1.75511	0.533638	0.477738	0.936252
ADCK2	-0.0470225	4.36515	0.0269954	0.871961	0.986258
ADCK3	0.0745918	4.45788	0.0931529	0.764925	0.974468
ADCK4	-0.415043	2.73446	1.06859	0.319673	0.899081
ADCK5	-0.53098	1.8541	1.57868	0.230546	0.851142
ADCY3	-0.0960655	5.7194	0.301453	0.592061	0.943182
ADCY6	-0.291811	4.62865	1.62381	0.224351	0.850658
ADCY7	-0.26921	3.99124	3.04253	0.104133	0.718235
ADCY9	-0.199652	4.68622	1.4739	0.245824	0.863311
ADD1	-0.0956097	7.34265	1.18487	0.295676	0.886454
ADD2	-0.185	3.47383	2.6986	0.123829	0.745928
ADD3	-0.168212	5.8838	1.17935	0.296757	0.887026
ADH5	0.271991	7.32717	11.0216	0.00537214	0.398141
ADI1	0.223047	6.97435	9.33123	0.00899879	0.398141
ADIPOR1	0.128386	7.42079	3.14411	0.0990616	0.709198
ADIPOR2	0.0439287	7.4097	0.424581	0.525747	0.941705
ADIRF	0.244504	5.70457	0.484678	0.498283	0.939831
ADK	0.158892	6.84267	1.98534	0.181751	0.812354
ADM	0.0830395	4.99759	0.474896	0.502575	0.939831
ADM2	-0.305545	2.58183	2.41673	0.143484	0.768618
ADM5	-0.522278	0.544916	1.80642	0.201391	0.835764
ADNP	-0.152547	7.75881	1.73827	0.209585	0.842765
ADNP2	0.0166061	5.8139	0.0555523	0.817255	0.979905
ADO	0.0534618	5.05215	0.115072	0.739732	0.969106
ADORA1	-0.261089	3.21231	0.844601	0.374432	0.912733
ADORA2A	-0.35428	0.331531	0.632002	0.440562	0.929018
ADORA2B	-0.0867362	5.44429	1.07282	0.318753	0.899081
ADPGK	0.14033	5.41076	2.1299	0.167636	0.797314
ADPRH	0.278912	2.32974	4.371	0.0562681	0.594267
ADPRHL1	0.0795234	3.20396	0.41348	0.531126	0.942531
ADPRHL2	-0.160153	4.27165	0.404335	0.535635	0.943182
ADPRM	0.082976	2.47013	0.536282	0.47667	0.936252
ADRA1A	0.146331	0.0271957	0.187551	0.671895	0.956263
ADRB2	0.454905	3.85196	11.422	0.00478269	0.398141
ADRBK1	-0.24509	6.09395	0.729794	0.408056	0.919352
ADRBK2	-0.36059	2.88238	7.2473	0.0181548	0.463587
ADRM1	-0.175714	7.68462	0.490282	0.495854	0.938654
ADSL	0.156605	6.59684	1.57334	0.231294	0.851219
ADSS	-0.0400714	7.23332	0.0675912	0.798853	0.975946
ADTRP	0.703685	1.24545	15.9317	0.00146885	0.394891
AEBP2	-0.339973	5.42474	1.66232	0.219236	0.84965
AEN	0.281947	5.84423	1.58705	0.22938	0.850658
AES	-0.0453618	6.99334	0.0802646	0.781296	0.974863
AFAP1	-0.141403	6.68349	1.98096	0.182201	0.812817
AFAP1L1	0.144768	3.62755	1.09514	0.313959	0.898289
AFAP1L2	-0.185677	4.89207	2.63195	0.12816	0.750478
AFF1	-0.214408	6.34545	3.36043	0.0892261	0.687345
AFF3	-0.0114975	2.34332	0.0017376	0.967369	0.994918
AFF4	-0.126598	7.58752	0.70135	0.417108	0.920406
AFG3L1P	-0.316558	3.33343	5.7455	0.0318605	0.517671
AFG3L2	0.0743232	7.36043	1.11229	0.310346	0.896846
AFMID	0.0819473	3.58145	0.237003	0.634295	0.953217
AFTPH	-0.0227923	5.75941	0.0188689	0.892798	0.986757
AGA	0.0441184	4.01048	0.139716	0.714447	0.96399
AGAP1	-0.196232	6.0783	5.34268	0.0374149	0.539505
AGAP3	-0.306899	4.94238	1.28086	0.277709	0.875173
AGAP4	-0.255024	0.81397	1.33888	0.267566	0.871743
AGAP5	-0.433454	0.63034	4.92315	0.0444564	0.571026
AGAP6	-0.18163	1.87033	1.45699	0.248415	0.864586
AGAP9	0.0477313	1.00245	0.0135342	0.909122	0.988678
AGBL3	0.218904	-0.306669	1.03387	0.365414	0.912733
AGBL5	0.0159364	5.48099	0.0185494	0.893704	0.986919
AGER	-0.483347	-0.188603	1.26884	0.279875	0.875714
AGFG1	0.046107	6.72985	0.168869	0.687656	0.958757
AGFG2	-0.206367	3.88096	1.1399	0.304648	0.892171
AGGF1	-0.13943	4.96365	0.509177	0.487814	0.938007
AGK	0.114155	5.58868	1.94504	0.185953	0.817726
AGL	-0.180393	5.48714	0.948882	0.347368	0.912614
AGMAT	0.224683	2.62161	3.32516	0.0907462	0.689531
AGO1	-0.0323729	6.26183	0.165813	0.69033	0.959575
AGO2	0.023977	6.56672	0.0704914	0.794689	0.974863
AGO3	0.129193	4.29317	1.40009	0.257403	0.867388
AGO4	-0.0944651	3.97001	0.979391	0.339992	0.911428
AGPAT1	-0.129121	6.13951	0.494972	0.493837	0.938654
AGPAT2	-0.0346783	5.42435	0.0117707	0.915222	0.988814
AGPAT3	-0.137121	6.56758	1.59004	0.228965	0.850658
AGPAT4	0.126151	2.45508	1.24818	0.283653	0.879731
AGPAT5	0.0574392	6.16572	0.183163	0.67551	0.957127
AGPAT6	0.0413396	6.47407	0.146408	0.70803	0.962095
AGPAT9	0.329072	5.40509	7.48948	0.0166609	0.447252
AGPHD1	-0.10285	1.76267	0.473315	0.503275	0.939831
AGPS	0.0612487	7.55365	0.150185	0.704482	0.962095
AGRN	-0.531132	7.33452	1.72078	0.211758	0.84321
AGSK1	-0.828902	1.89033	3.71673	0.0754708	0.657318
AGTPBP1	0.00864825	5.31099	0.00282073	0.958432	0.994247
AGTRAP	-0.0746394	4.20424	0.0376885	0.849	0.983229
AGXT2L2	0.0497324	1.35693	0.0570743	0.814819	0.979666
AHCTF1	-0.0774494	8.16573	0.208966	0.654948	0.95377
AHCTF1P1	-0.349185	0.461041	1.91811	0.18883	0.82016
AHCY	0.0355039	8.92586	0.0494887	0.827331	0.980194
AHCYL1	-0.0998121	7.14524	2.05665	0.174607	0.802986
AHCYL2	-0.0544915	4.6574	0.395592	0.540015	0.943182
AHDC1	-0.404858	4.49997	1.941	0.186381	0.817726
AHI1	-0.0442919	4.28932	0.0631398	0.805437	0.978841
AHNAK	-0.0907228	10.3028	0.471918	0.503894	0.939831
AHNAK2	-0.0411699	5.73049	0.0546701	0.818684	0.979905
AHR	-0.15039	7.50464	0.603439	0.450848	0.931978
AHRR	0.19192	0.964748	0.553694	0.46974	0.935851
AHSA1	0.0752268	7.55319	1.16763	0.29907	0.888671
AHSA2	-0.158752	1.40847	1.3993	0.257532	0.867388
AIDA	0.0807974	7.44584	0.21932	0.647132	0.95377
AIF1L	-0.0727604	5.30773	0.61252	0.447536	0.930758
AIFM1	0.0133483	6.51283	0.0381594	0.848073	0.983229
AIFM2	-0.0165687	5.22266	0.00421367	0.949208	0.994247
AIG1	0.186551	3.76799	2.63838	0.127734	0.749963
AIM1	-0.0528088	7.2915	0.206945	0.656501	0.95417
AIM1L	-0.200539	3.59912	0.472034	0.503843	0.939831
AIM2	0.480807	2.68164	5.43162	0.0360963	0.53527
AIMP1	0.187524	6.45014	1.88032	0.192964	0.825364
AIMP2	0.117759	5.96584	0.85631	0.37124	0.912733
AIP	-0.0531834	4.66254	0.0446606	0.835829	0.980647
AJUBA	-0.0870807	7.17894	0.281926	0.604185	0.947137
AK1	0.0619351	4.9743	0.0965426	0.760829	0.973166
AK2	0.14266	7.92589	3.25579	0.0938284	0.697518
AK3	-0.0338727	6.14347	0.0321756	0.860343	0.985056
AK4	0.076571	7.41125	0.53186	0.478458	0.936264
AK8	0.218283	0.347917	0.506751	0.488833	0.938007
AKAP1	-0.0911973	6.21237	0.972869	0.341549	0.911531
AKAP10	0.0732619	4.9903	0.539411	0.475412	0.936252
AKAP11	-0.073056	6.45834	0.178761	0.679188	0.957514
AKAP12	0.0244598	4.98937	0.0314221	0.86197	0.985507
AKAP13	-0.143103	6.36172	2.52469	0.135529	0.760959
AKAP17A	-0.218319	4.44682	1.20043	0.292656	0.883388
AKAP2	0.0754899	7.70904	0.0658493	0.801401	0.976509
AKAP5	-0.495884	1.54821	7.38349	0.0172963	0.452886
AKAP6	-0.181101	2.64623	1.14377	0.303861	0.892171
AKAP7	-0.0721966	2.43114	0.103067	0.753163	0.971928
AKAP8	-0.129535	5.63401	2.2729	0.155007	0.783725
AKAP8L	-0.0152065	5.58379	0.0181023	0.894984	0.986956
AKAP9	-0.508249	5.54194	3.63481	0.0783933	0.666146
AKD1	-0.0892724	1.58552	0.114343	0.740525	0.969295
AKIP1	0.11455	4.56185	0.512464	0.486439	0.938007
AKIRIN1	0.186812	6.4417	3.22613	0.0951851	0.699029
AKIRIN2	0.0527232	5.46222	0.382439	0.546734	0.943182
AKNA	-0.462001	3.90218	4.5263	0.0526044	0.591206
AKR1A1	0.037241	5.3145	0.0333916	0.85776	0.98463
AKR1B1	0.373156	5.91198	4.77353	0.0473394	0.578204
AKR1B10	0.232184	3.32881	3.23873	0.0946056	0.699029
AKR1C1	0.837211	5.96634	20.0886	0.000582529	0.343553
AKR1C3	0.582021	5.07774	23.499	0.000297592	0.283514
AKR1E2	-0.0998865	1.33986	0.254615	0.62209	0.949967
AKR7A2	-0.115769	4.86135	0.198535	0.663064	0.954965
AKT1	-0.0525867	7.14088	0.0724755	0.791892	0.974863
AKT1S1	-0.114335	6.69996	0.307646	0.588324	0.943182
AKT2	-0.18385	6.64007	0.746186	0.402978	0.919205
AKTIP	0.0439534	5.04871	0.121883	0.73246	0.967525
ALAD	-0.259281	4.12168	7.57195	0.0161853	0.444987
ALAS1	0.0916427	6.1434	1.23043	0.286954	0.881868
ALCAM	-0.171632	8.40103	0.96738	0.342868	0.912229
ALDH16A1	-0.300138	5.28878	0.650554	0.434084	0.926197
ALDH18A1	0.138935	7.19912	2.33288	0.150066	0.780239
ALDH1A3	-0.0683935	10.2879	0.804998	0.385538	0.914378
ALDH1B1	0.0182544	6.20583	0.0655763	0.801803	0.976722
ALDH1L2	-0.0739548	4.69566	0.328113	0.576317	0.943182
ALDH3A2	-0.0127238	6.87951	0.0135224	0.909162	0.988678
ALDH3B1	-0.174645	4.51005	0.522954	0.482094	0.936535
ALDH4A1	-0.237706	3.64994	0.466649	0.506245	0.939831
ALDH5A1	-0.272917	4.63491	4.61217	0.0507007	0.588498
ALDH6A1	-0.0300569	2.72806	0.0417526	0.841182	0.982267
ALDH7A1	-0.11549	6.7761	2.31531	0.151493	0.78079
ALDH9A1	0.185088	7.19465	6.52043	0.0236742	0.49031
ALDOA	-0.0750333	10.0382	0.0966283	0.760726	0.973166
ALDOC	-0.552888	2.58593	6.7016	0.0221336	0.487648
ALG1	0.0481055	5.20467	0.0812744	0.779964	0.974863
ALG10	-0.157835	4.09026	0.522873	0.482127	0.936535
ALG10B	-0.433539	4.24906	2.60562	0.129922	0.752313
ALG11	0.0886154	3.53755	0.496573	0.493151	0.938517
ALG12	-0.136175	3.49919	0.221977	0.645163	0.95377
ALG13	0.0470479	4.44309	0.125058	0.729149	0.966326
ALG14	0.0636072	3.71395	0.371112	0.552651	0.943182
ALG1L9P	-0.346303	0.486517	1.72321	0.211455	0.84321
ALG2	0.102875	5.84078	0.884184	0.363804	0.912733
ALG3	-0.140699	5.61486	0.320424	0.580768	0.943182
ALG5	0.413364	5.71778	10.4678	0.00633189	0.398141
ALG6	-0.0844371	3.70771	0.122215	0.732112	0.967375
ALG8	0.168496	6.22745	3.71494	0.0755331	0.657398
ALG9	0.0562228	5.55208	0.639033	0.438089	0.928745
ALKBH1	0.304135	4.17376	9.4549	0.00865265	0.398141
ALKBH2	0.0688919	4.1568	0.270631	0.611449	0.947765
ALKBH3	0.241157	5.20583	7.48556	0.0166839	0.447252
ALKBH4	-0.108821	3.13823	0.217432	0.64854	0.95377
ALKBH5	-0.170392	7.10651	1.54463	0.235369	0.854729
ALKBH6	-0.00360278	2.64849	0.000155779	0.990227	0.998747
ALKBH7	-0.260395	3.37878	0.424121	0.525968	0.941705
ALKBH8	0.0701158	4.81654	0.134735	0.71934	0.96469
ALMS1	-0.140815	5.82252	1.43511	0.25182	0.866007
ALOX15	0.0902435	2.46459	0.085625	0.774324	0.974863
ALOX5	-0.00488173	0.488772	0.00035007	0.98535	0.998338
ALOXE3	-0.207501	1.96887	0.764691	0.397362	0.918601
ALPK1	-0.101653	2.54263	0.569839	0.463466	0.935313
ALPP	-0.357248	5.74454	1.44749	0.249886	0.865385
ALS2	0.00884591	5.2405	0.0111407	0.917513	0.989006
ALS2CL	-0.241534	3.2394	0.583601	0.458227	0.933566
ALS2CR8	0.134749	1.84258	0.960931	0.344428	0.912424
ALYREF	-0.00976417	7.00897	0.00422376	0.949147	0.994247
AMACR	-0.0306289	3.86433	0.0611282	0.808493	0.979378
AMBRA1	-0.101049	5.30992	0.306024	0.589298	0.943182
AMD1	0.0825082	7.54841	0.291628	0.598095	0.944146
AMDHD2	-0.3118	2.43146	0.578474	0.460167	0.934703
AMER1	-0.0427265	4.7035	0.178125	0.679724	0.957514
AMFR	0.156402	7.2055	1.9853	0.181755	0.812354
AMIGO1	-0.0911116	1.7604	0.247829	0.626728	0.950297
AMIGO2	0.126566	6.66163	3.21314	0.0957865	0.701547
AMIGO3	-0.586239	1.73977	2.12348	0.168232	0.797314
AMMECR1	-0.0509172	5.70665	0.0782173	0.784025	0.974863
AMMECR1L	0.141437	5.59661	4.06713	0.0643547	0.622196
AMN1	-0.0219452	1.28871	0.00805013	0.929843	0.990886
AMOTL1	-0.0154612	8.06861	0.0413775	0.841886	0.982267
AMOTL2	-0.230578	6.69213	1.36726	0.262789	0.87044
AMPD2	-0.165085	4.6155	0.324022	0.578676	0.943182
AMPD3	0.0662186	3.19768	0.343979	0.567352	0.943182
AMZ2	0.0628851	6.65144	0.316722	0.582936	0.943182
AMZ2P1	0.00244874	2.79751	0.000164286	0.989964	0.998704
ANAPC1	0.055492	7.52375	0.584646	0.457834	0.933306
ANAPC10	0.322633	3.93962	3.1526	0.0986518	0.709198
ANAPC11	0.117861	5.32506	0.134094	0.719977	0.96469
ANAPC13	0.202197	5.60585	2.95071	0.108991	0.72543
ANAPC15	0.0608637	5.47159	0.42039	0.527765	0.941976
ANAPC16	0.0635271	5.9766	0.734301	0.40665	0.919205
ANAPC2	-0.344606	3.9745	0.744095	0.40362	0.919205
ANAPC4	-0.0522725	4.34819	0.0995773	0.757229	0.972749
ANAPC5	0.138294	7.07675	3.51379	0.0829638	0.674085
ANAPC7	0.0118455	6.14387	0.0312521	0.86234	0.98555
ANG	-0.00211316	0.528542	6.37471e-05	0.993748	0.999209
ANGEL1	0.150226	4.19752	0.607509	0.449359	0.931056
ANGEL2	-0.0431798	5.03549	0.103296	0.752898	0.971928
ANK1	-0.525413	4.02765	8.92826	0.0102436	0.404436
ANK3	-0.226576	4.41859	2.29786	0.152927	0.781557
ANKAR	-0.290372	0.249061	0.571144	0.462965	0.935313
ANKEF1	0.0474289	4.72639	0.198672	0.662956	0.954965
ANKFY1	-0.387104	6.22903	15.7664	0.00152825	0.394891
ANKH	-0.122556	5.67651	2.43153	0.142359	0.766794
ANKHD1	-0.157127	6.42203	1.09043	0.314963	0.898502
ANKHD1-EIF4EBP3	0.100517	5.53874	0.3312	0.57455	0.943182
ANKIB1	-0.0626976	6.22945	0.193511	0.667066	0.955387
ANKLE1	-0.241776	1.11987	1.88885	0.192022	0.825186
ANKLE2	0.0296871	6.50715	0.199411	0.662373	0.95496
ANKMY1	-0.341803	1.06713	1.84027	0.197473	0.830742
ANKMY2	-0.203618	4.80621	2.72601	0.1221	0.743468
ANKRA2	0.147206	2.99482	1.09793	0.313369	0.898289
ANKRD10	0.305795	4.45364	10.2859	0.00668942	0.398141
ANKRD11	-0.433275	7.14617	14.0826	0.00232223	0.394891
ANKRD12	-0.585442	5.20517	3.81875	0.0720119	0.644851
ANKRD13A	0.0655184	7.64896	0.556312	0.468713	0.935708
ANKRD13B	-0.321453	4.0992	2.09443	0.170967	0.801623
ANKRD13C	-0.0318359	5.88356	0.0442844	0.836511	0.980825
ANKRD13D	-0.332072	3.31735	1.16201	0.30019	0.889295
ANKRD16	-0.0930954	2.6115	0.205312	0.657762	0.95417
ANKRD17	-0.154259	7.53155	2.12864	0.167752	0.797314
ANKRD18A	-0.241225	2.10586	1.21628	0.289624	0.882865
ANKRD18B	-0.214762	1.81803	0.47849	0.50099	0.939831
ANKRD20A9P	-0.122075	4.84603	1.01099	0.332589	0.90615
ANKRD22	0.139671	2.81037	0.74223	0.789891	0.974863
ANKRD23	-0.539766	-0.145188	3.33902	0.0901452	0.688226
ANKRD26	-0.404497	4.15006	2.52562	0.135463	0.760959
ANKRD27	-0.000916019	6.10711	0.000122652	0.991328	0.998747
ANKRD28	-0.0399161	7.02173	0.13318	0.720888	0.96469
ANKRD30BP2	0.0866128	0.714335	0.141689	0.712537	0.963444
ANKRD32	-0.128214	4.3963	0.259904	0.618531	0.948786
ANKRD33B	-0.0974508	4.4938	0.580578	0.459369	0.934681
ANKRD34A	-0.173526	0.124238	0.832596	0.377747	0.912796
ANKRD36	-0.300676	3.46935	4.95076	0.0439474	0.571026
ANKRD36B	-0.312364	2.85112	4.46725	0.053963	0.592993
ANKRD36BP1	-0.396899	4.23692	2.05027	0.175232	0.802986
ANKRD39	-0.0283009	2.79902	0.00921897	0.924938	0.989921
ANKRD40	-0.0271448	6.90576	0.108507	0.746974	0.971554
ANKRD42	-0.0161104	2.4014	0.0119057	0.91474	0.988814
ANKRD44	-0.0410229	1.09745	0.044696	0.835765	0.980647
ANKRD46	0.11977	3.89518	1.23302	0.286471	0.881256
ANKRD49	-0.114596	4.11982	0.305365	0.589695	0.943182
ANKRD50	-0.129255	6.31108	0.821526	0.380843	0.913872
ANKRD52	-0.26858	6.69328	3.24633	0.0942587	0.699029
ANKRD54	-0.0960348	4.02324	0.272443	0.610271	0.947765
ANKRD6	-0.183133	3.06819	2.06662	0.173637	0.802986
ANKRD9	0.00868632	1.23523	0.000535417	0.981882	0.997606
ANKS1A	-0.134655	5.08294	0.921409	0.354211	0.912733
ANKS1B	-0.170058	0.670139	0.459927	0.509272	0.939831
ANKS3	-0.373226	1.90795	1.54095	0.235899	0.854729
ANKS4B	0.0942307	-0.649789	0.0582348	0.812984	0.979666
ANKS6	-0.100936	4.45207	0.462295	0.508202	0.939831
ANKZF1	-0.303928	3.89535	5.4238	0.03621	0.53527
ANLN	-0.12267	9.35346	0.569958	0.46342	0.935313
ANO1	-0.0216887	6.97616	0.0186975	0.893283	0.986826
ANO10	0.00400891	5.41219	0.00251098	0.960779	0.994247
ANO6	-0.0333373	7.04371	0.092819	0.765333	0.974468
ANO8	-0.388117	2.8713	2.73256	0.121692	0.742807
ANP32A	-0.0601023	7.85193	0.32824	0.576244	0.943182
ANP32A-IT1	-0.0940234	0.0536862	0.189343	0.670434	0.955833
ANP32B	-0.0579987	8.87967	0.196361	0.664788	0.955151
ANP32E	-0.212862	6.9699	1.01359	0.331988	0.90615
ANTXR1	-0.0541986	6.61943	0.193307	0.66723	0.955387
ANTXR2	0.66908	5.67347	16.4699	0.00129311	0.394891
ANXA1	0.288543	9.51712	5.72049	0.0321757	0.518875
ANXA11	-0.0173202	7.78792	0.0277654	0.870165	0.985902
ANXA2	0.237779	10.9906	8.8006	0.010679	0.404436
ANXA2P1	-0.402846	1.04088	0.513747	0.485904	0.938007
ANXA3	0.331038	7.39814	7.69042	0.0155295	0.44231
ANXA4	0.110338	5.59385	1.34746	0.26611	0.871743
ANXA5	0.166975	8.87047	2.84128	0.115148	0.732693
ANXA6	-0.103809	5.66981	0.404118	0.535743	0.943182
ANXA7	0.168074	7.68416	5.33112	0.0375903	0.53994
ANXA8	-0.309772	4.32914	0.634889	0.439544	0.928967
ANXA8L1	0.182536	7.14817	0.414373	0.530689	0.942531
ANXA8L2	-0.125002	6.18598	0.7049	0.415962	0.920169
ANXA9	-0.563555	1.21373	9.02107	0.00994008	0.404436
AOC2	0.278362	0.363287	1.01984	0.330555	0.905936
AOX1	0.507228	5.25179	17.4646	0.00102832	0.394891
AP1AR	-0.205089	4.66201	0.907273	0.35781	0.912733
AP1B1	-0.16579	7.15913	0.522619	0.482232	0.936535
AP1G1	0.0374212	8.16358	0.135205	0.718873	0.96469
AP1G2	-0.241878	4.5413	0.707217	0.415215	0.920101
AP1M1	-0.012932	5.99664	0.0031878	0.955813	0.994247
AP1M2	0.130309	5.97842	0.544292	0.473461	0.936124
AP1S1	0.157893	6.34812	1.343	0.266867	0.871743
AP1S2	-0.0753607	4.60485	0.0721214	0.792388	0.974863
AP1S3	-0.255165	5.43763	3.18303	0.0971988	0.70584
AP2A1	-0.251504	6.71015	0.965693	0.343275	0.912424
AP2A2	-0.144066	5.92357	1.8465	0.196763	0.830578
AP2B1	0.0787591	9.32116	1.45933	0.248054	0.864586
AP2M1	-0.0711271	8.79818	0.271825	0.610672	0.947765
AP2S1	0.118908	7.20257	0.343517	0.567608	0.943182
AP3B1	-0.0978952	6.8511	0.461662	0.508488	0.939831
AP3D1	-0.269363	7.45582	3.9817	0.0668731	0.628871
AP3M1	0.0189727	6.98032	0.0201289	0.889302	0.98661
AP3M2	0.111884	5.55669	1.5486	0.234801	0.854291
AP3S1	0.0709143	7.677	0.125896	0.728282	0.966018
AP3S2	0.100179	5.48705	0.927437	0.352693	0.912733
AP4B1	0.176915	3.79891	1.27423	0.278901	0.875677
AP4B1-AS1	0.0800727	0.278289	0.0920029	0.766333	0.974863
AP4E1	-0.0796365	5.44559	0.259088	0.619076	0.949169
AP4M1	-0.121572	2.86659	0.176974	0.680697	0.957514
AP4S1	-0.0635886	3.40401	0.31586	0.583443	0.943182
AP5B1	-0.24945	4.78757	1.32984	0.269114	0.871743
AP5M1	0.0486246	5.31357	0.0806855	0.780739	0.974863
AP5S1	-0.214013	3.6186	0.726461	0.409101	0.919574
AP5Z1	-0.243873	4.28145	0.370783	0.552825	0.943182
APAF1	-0.156637	5.07391	1.50267	0.241499	0.859145
APBA3	-0.231146	2.34212	0.287631	0.600588	0.945624
APBB1	-0.288562	2.73648	1.10036	0.312853	0.898289
APBB2	-0.110049	5.31518	1.50855	0.240627	0.858755
APBB3	-0.489682	0.280353	2.10359	0.170098	0.799824
APC	-0.151885	6.11816	0.700083	0.417519	0.920634
APC2	-0.285034	-0.308137	0.241124	0.631389	0.951548
APEH	-0.0873794	6.32832	0.135693	0.718391	0.96469
APEX1	0.0833081	7.56946	1.3261	0.269757	0.871743
APEX2	-0.00141639	5.4211	4.57276e-05	0.994705	0.999209
APH1A	0.0932563	7.25094	0.183991	0.674823	0.957127
APH1B	-0.225065	1.93163	1.84345	0.197111	0.830719
API5	0.0482856	8.16461	0.0899706	0.768846	0.974863
APIP	0.163033	6.35547	1.1901	0.294656	0.885685
APITD1	0.0489007	4.76653	0.147588	0.706916	0.962095
APITD1-CORT	-0.319792	0.786466	1.61153	0.226015	0.850658
APLF	0.0373025	1.94457	0.019662	0.890584	0.98661
APLP1	-0.341807	2.26194	2.61621	0.12921	0.752313
APLP2	-0.057925	9.39955	0.797405	0.387724	0.914868
APMAP	0.0353502	6.97099	0.116674	0.738	0.969076
APOA1BP	0.1502	6.28273	0.789264	0.390089	0.915108
APOBEC3A	-0.0707302	-0.336519	0.0507428	0.825196	0.979964
APOBEC3B	0.19837	6.0228	5.6174	0.0335144	0.530353
APOBEC3C	-0.146696	4.61511	3.13024	0.0997362	0.712173
APOBEC3D	0.0744782	2.21999	0.239428	0.632581	0.952151
APOBEC3F	-0.118815	3.21837	0.662832	0.429881	0.9248
APOL1	-0.0735017	4.35664	0.237632	0.633849	0.952812
APOL2	0.0542365	5.08519	0.373778	0.551247	0.943182
APOL3	0.131657	2.44326	0.793401	0.388884	0.915108
APOL4	-0.127746	1.428	0.383385	0.546245	0.943182
APOL6	-0.0745522	7.33323	0.265793	0.61462	0.948284
APOLD1	0.291095	2.40131	2.92624	0.110332	0.725524
APOM	0.00259501	0.0300237	7.73666e-05	0.993112	0.999209
APOO	0.156666	4.97796	2.4354	0.142067	0.766794
APOOL	-0.19754	5.41672	1.39239	0.258653	0.867388
APOPT1	0.247118	4.84634	4.00091	0.0662966	0.62726
APP	-0.0648588	9.51843	1.10371	0.312145	0.898289
APPBP2	-0.0325523	5.52107	0.0335967	0.857329	0.98463
APPL1	-0.139417	6.77937	0.501241	0.491163	0.938308
APPL2	0.0010557	4.70772	0.00011112	0.991746	0.998843
APRT	-0.0907694	6.04276	0.0786059	0.783504	0.974863
APTX	0.219381	5.55161	7.24162	0.0181916	0.463587
AQP11	-0.17496	0.151717	0.43596	0.520337	0.939831
AQP3	-0.0715548	4.10106	0.0872386	0.772273	0.974863
AQP6	0.342711	0.28557	1.98929	0.181345	0.812109
AQR	0.023381	6.99019	0.0307133	0.863518	0.985861
ARAF	-0.19901	5.82074	0.664229	0.429407	0.9248
ARAP1	-0.300095	5.26671	1.11276	0.310247	0.896846
ARAP2	-0.0305497	4.59631	0.0193431	0.891469	0.98661
ARAP3	-0.286432	4.09848	1.09458	0.314078	0.898289
ARCN1	0.115585	8.83155	1.80943	0.201038	0.835764
AREG	0.694988	5.49246	13.1125	0.0029939	0.398141
ARF1	0.0516475	8.97284	0.128169	0.72595	0.96562
ARF3	-0.00799327	7.64334	0.0050444	0.944434	0.994247
ARF4	0.177257	7.92537	2.60919	0.129681	0.752313
ARF5	0.0471786	6.33541	0.114639	0.740202	0.969275
ARF6	-0.0195668	7.92862	0.0489122	0.828322	0.980286
ARFGAP1	-0.207625	5.73766	0.615924	0.446304	0.930116
ARFGAP2	0.000140182	6.43732	4.3601e-07	0.999483	0.999887
ARFGAP3	0.0679863	5.30102	0.348887	0.564635	0.943182
ARFGEF1	-0.12595	7.13474	0.519276	0.48361	0.937072
ARFGEF2	-0.0446963	7.20944	0.355146	0.561208	0.943182
ARFIP1	0.0380757	5.75394	0.0522431	0.822678	0.979964
ARFIP2	0.103451	5.55691	0.270536	0.611511	0.947765
ARFRP1	-0.431581	4.51288	2.90048	0.111766	0.729471
ARG2	0.0347665	3.34205	0.0309091	0.863089	0.98583
ARGFX	-0.0427609	0.991027	0.0764157	0.786459	0.974863
ARGLU1	-0.0722543	5.28239	0.42092	0.527509	0.941918
ARHGAP1	-0.209431	6.43906	0.85806	0.370767	0.912733
ARHGAP10	0.124103	5.42169	1.92206	0.188405	0.819329
ARHGAP11A	-0.223792	7.91745	1.55902	0.233315	0.852391
ARHGAP11B	-0.0835168	1.31735	0.188871	0.670818	0.955993
ARHGAP12	-0.0210873	6.05181	0.0134963	0.909249	0.988678
ARHGAP17	-0.129631	5.50365	3.31824	0.0910482	0.689608
ARHGAP18	0.0474789	6.41382	0.0878959	0.771443	0.974863
ARHGAP19	-0.0401477	5.25295	0.240586	0.631767	0.951662
ARHGAP21	-0.206386	7.47841	1.87278	0.193803	0.825364
ARHGAP22	-0.0152776	2.92665	0.0038301	0.951571	0.994247
ARHGAP23	-0.415701	6.53789	4.25331	0.0592475	0.603438
ARHGAP24	0.137378	2.70798	0.960275	0.344586	0.912424
ARHGAP26	-0.0443798	4.6712	0.22823	0.640586	0.95377
ARHGAP27	-0.238791	4.2903	0.859065	0.370495	0.912733
ARHGAP29	1.77516e-05	8.17606	-1.29519e-08	1	1
ARHGAP30	0.0251694	0.135386	0.00932495	0.924509	0.989921
ARHGAP31	0.251373	4.07757	4.69955	0.0488467	0.578985
ARHGAP32	-0.166858	5.90739	3.8048	0.0724734	0.646208
ARHGAP33	-0.626866	2.29414	3.16127	0.0982352	0.709198
ARHGAP35	-0.239328	7.72551	9.83168	0.00768959	0.398141
ARHGAP39	-0.349535	4.13662	1.90618	0.190123	0.82284
ARHGAP40	-0.238578	1.19726	0.955335	0.345789	0.912424
ARHGAP42	-0.164964	4.37357	0.473172	0.503338	0.939831
ARHGAP44	-0.368602	0.794009	3.65828	0.0775423	0.663233
ARHGAP5	-0.160943	7.6928	0.335399	0.572164	0.943182
ARHGAP5-AS1	0.226226	2.14144	4.00122	0.118371	0.738183
ARHGAP8	-0.16109	3.11663	0.885948	0.366237	0.912733
ARHGDIA	-0.120347	8.88874	0.324487	0.578407	0.943182
ARHGDIB	0.196231	8.42133	4.37588	0.0561483	0.594267
ARHGEF1	-0.248016	5.5435	0.593427	0.454548	0.931978
ARHGEF10	-0.186566	5.10904	4.80928	0.046631	0.574081
ARHGEF10L	-0.237925	3.07804	0.655081	0.432527	0.926197
ARHGEF11	-0.141808	6.09653	1.65641	0.220011	0.850078
ARHGEF12	-0.107642	7.92655	0.852672	0.372227	0.912733
ARHGEF16	-0.236132	3.79116	0.373873	0.551197	0.943182
ARHGEF17	-0.450273	4.4015	2.86508	0.113773	0.73123
ARHGEF18	-0.172039	6.0898	0.668934	0.427816	0.9248
ARHGEF19	-0.34464	3.03763	1.29968	0.274363	0.873285
ARHGEF2	0.0951118	6.21668	0.464229	0.507331	0.939831
ARHGEF25	-0.193033	2.2489	0.951524	0.34672	0.912614
ARHGEF26	-0.214685	4.30391	2.60092	0.13024	0.752441
ARHGEF26-AS1	-0.0920791	2.49502	0.0821281	0.778844	0.974863
ARHGEF28	0.0695684	5.75719	0.562152	0.466435	0.935708
ARHGEF3	0.0946417	5.03693	1.27818	0.27819	0.875677
ARHGEF35	-0.141605	4.72406	0.967937	0.342734	0.912067
ARHGEF37	-0.241853	2.49923	1.01579	0.331485	0.90615
ARHGEF39	-0.107738	3.72938	0.704653	0.416041	0.920169
ARHGEF4	-0.360252	2.90544	2.96875	0.108015	0.721944
ARHGEF40	-0.38633	3.88172	1.94692	0.185755	0.817726
ARHGEF5	-0.217796	5.52473	1.79587	0.202632	0.835986
ARHGEF7	-0.102663	6.29986	2.11694	0.168843	0.797835
ARHGEF9	-0.0590021	4.25318	0.355468	0.561033	0.943182
ARID1A	-0.226516	7.04889	5.92766	0.0296708	0.515865
ARID1B	-0.231045	5.74075	6.84813	0.0209729	0.487648
ARID2	-0.259812	5.57875	4.31881	0.0575667	0.599883
ARID3A	-0.244661	2.52864	1.70652	0.213552	0.844342
ARID3B	0.0853492	2.86335	0.330592	0.574897	0.943182
ARID4A	-0.125783	4.26885	0.308173	0.588008	0.943182
ARID4B	-0.253457	5.97581	1.56703	0.232182	0.852025
ARID5A	0.0530855	2.51733	0.0236742	0.880024	0.98661
ARID5B	-0.000876081	5.36207	2.28917e-05	0.996253	0.999522
ARIH1	0.0202834	6.78819	0.026354	0.873476	0.986504
ARIH2	0.0804756	6.57602	1.02455	0.329482	0.905653
ARIH2OS	-0.339755	1.14611	2.68002	0.125018	0.749963
ARL1	0.17531	6.69468	1.16651	0.299294	0.888671
ARL13B	-0.108647	4.63545	0.249632	0.625488	0.950297
ARL14	0.552749	2.47384	5.46372	0.0356339	0.53527
ARL14EP	0.148452	4.32458	0.820649	0.38109	0.913872
ARL15	-0.136335	2.7207	0.314236	0.584401	0.943182
ARL16	0.115021	4.07352	0.676869	0.425155	0.923637
ARL17A	-0.228602	4.08751	4.64419	0.0500116	0.585682
ARL2	-0.248741	4.83591	0.857901	0.37081	0.912733
ARL2BP	0.152361	6.61189	4.59916	0.0509838	0.589164
ARL3	-0.0133477	4.59604	0.00942599	0.924103	0.989921
ARL4A	0.197426	5.11429	1.80627	0.201408	0.835764
ARL4C	0.0197423	5.86712	0.0306302	0.863701	0.985861
ARL4D	-0.0299522	3.87183	0.0228327	0.882158	0.98661
ARL5A	-0.0989835	5.60264	0.128355	0.725759	0.96562
ARL5B	0.0399948	5.33833	0.0235675	0.880293	0.98661
ARL6	-0.0412412	2.35855	0.0333725	0.8578	0.98463
ARL6IP1	0.11384	8.629	1.04816	0.324171	0.90217
ARL6IP4	0.0147412	6.54709	0.0116104	0.915799	0.988814
ARL6IP5	-0.0252292	6.33868	0.0268465	0.872311	0.986258
ARL6IP6	-0.153467	4.29365	1.35934	0.26411	0.871056
ARL8A	-0.0116875	5.23503	0.016142	0.900798	0.988678
ARL8B	0.065343	6.9769	0.0975432	0.759635	0.973166
ARMC1	-0.0097783	6.25346	0.00234388	0.962105	0.994247
ARMC10	0.132421	5.86394	0.709516	0.414478	0.919664
ARMC2	-0.11425	0.653173	0.595748	0.453685	0.931978
ARMC5	-0.319987	2.90629	0.848697	0.373311	0.912733
ARMC6	-0.0975027	5.29701	0.0904205	0.768287	0.974863
ARMC7	-0.291392	4.20814	1.78858	0.203495	0.837239
ARMC8	0.0484946	5.94319	0.193301	0.667234	0.955387
ARMC9	-0.0458104	3.76057	0.197602	0.663803	0.954965
ARMCX3	-0.00401924	4.57337	0.00100734	0.975151	0.996637
ARMCX5	0.0759384	4.55055	0.42132	0.527316	0.941918
ARMCX5-GPRASP2	-0.503445	2.55197	4.40299	0.055489	0.594267
ARMCX6	0.085098	4.41404	0.61642	0.446125	0.930116
ARNT	-0.138658	5.88787	3.12089	0.100194	0.713238
ARNT2	-0.0938491	4.22874	0.130588	0.723493	0.965529
ARNTL	0.037494	3.86095	0.100068	0.756653	0.97262
ARNTL2	0.215435	7.27068	1.67394	0.217723	0.848488
ARPC1A	0.133524	7.32058	1.91636	0.189019	0.820254
ARPC1B	-0.0941112	6.57316	0.0950193	0.76266	0.97359
ARPC2	0.155678	8.7106	2.48403	0.138459	0.762479
ARPC3	0.217641	8.07043	3.5572	0.0812884	0.67076
ARPC4	0.238297	7.70722	3.90242	0.0693166	0.638279
ARPC5	0.0614225	7.88672	0.311088	0.586268	0.943182
ARPC5L	0.180039	6.43899	5.84833	0.030602	0.516837
ARPP19	-0.097917	8.02061	0.249733	0.625418	0.950297
ARRB1	-0.0139524	5.66461	0.00796976	0.930193	0.990886
ARRB2	-0.255935	5.07815	3.89084	0.0696822	0.640218
ARRDC1	-0.122625	3.83552	0.106772	0.748928	0.971928
ARRDC2	0.0179275	3.32659	0.00794109	0.930319	0.990886
ARRDC3	0.123636	6.30841	0.347225	0.565552	0.943182
ARRDC3-AS1	0.215003	1.43729	2.08303	0.172055	0.802986
ARSA	-0.0257067	2.17811	0.0122323	0.913583	0.988814
ARSB	0.0222905	4.39666	0.0713106	0.793529	0.974863
ARSD	0.126335	4.61549	1.09285	0.314448	0.898502
ARSG	0.275707	0.82624	3.164	0.0981044	0.709198
ARSJ	0.153807	4.71355	1.87088	0.194016	0.825364
ARSK	-0.0605908	3.16522	0.106053	0.749744	0.971928
ARV1	0.0170055	4.04817	0.0129057	0.911247	0.988814
ARVCF	-0.423713	1.78826	0.885623	0.363426	0.912733
ASAH1	0.161061	6.30021	1.87244	0.193841	0.825364
ASAH2	0.299557	0.595073	1.25441	0.282507	0.877668
ASAH2B	0.199107	2.06156	1.10496	0.311884	0.898289
ASAP1	-0.162418	7.73742	1.16985	0.298631	0.888671
ASAP2	-0.100585	6.62959	0.633433	0.440057	0.929018
ASAP3	-0.344615	4.19975	2.77645	0.118997	0.739612
ASB1	-0.0312304	4.76131	0.0231306	0.881398	0.98661
ASB11	-0.27357	-0.698551	0.839374	0.37587	0.912733
ASB13	0.104569	4.603	0.379613	0.548199	0.943182
ASB16-AS1	-0.350996	1.82188	2.28217	0.15423	0.783067
ASB3	-0.288094	3.48636	2.02039	0.178194	0.806629
ASB6	-0.0781128	5.10396	0.144664	0.709686	0.962596
ASB7	-0.00279922	4.56264	0.000571272	0.981286	0.997606
ASB8	0.0638724	4.72955	0.627524	0.442149	0.929083
ASB9	0.103345	1.75616	0.337147	0.571177	0.943182
ASCC1	0.137606	5.71032	1.9931	0.180956	0.811126
ASCC2	-0.109553	5.85731	0.491321	0.495406	0.938654
ASCC3	-0.0452656	7.32946	0.0772423	0.785338	0.974863
ASF1A	0.109039	5.56237	0.385749	0.545028	0.943182
ASF1B	-0.055815	5.8568	0.0821399	0.778829	0.974863
ASH1L	-0.238118	6.77973	3.07014	0.102724	0.716346
ASH1L-AS1	0.162585	0.827323	0.452642	0.51259	0.939831
ASH2L	0.0910214	7.43998	1.57769	0.230685	0.851142
ASIC1	-0.497429	1.82356	4.54567	0.0521676	0.590448
ASL	-0.0469757	4.33728	0.0298842	0.865353	0.985861
ASMTL	-0.0312003	4.07142	0.0145506	0.905789	0.988678
ASNA1	0.101617	6.392	0.203006	0.659554	0.95417
ASNS	0.223558	6.49159	6.73121	0.0218931	0.487648
ASNSD1	0.170168	6.51424	0.843214	0.374812	0.912733
ASPH	-0.0228129	8.90411	0.022536	0.88292	0.98661
ASPHD2	-0.00876361	2.51543	0.00533174	0.942877	0.993917
ASPM	-0.515568	7.69385	2.84131	0.115146	0.732693
ASPSCR1	-0.193893	3.84367	0.379453	0.548282	0.943182
ASRGL1	0.0817983	0.896686	0.185259	0.673777	0.957127
ASS1	0.0969172	7.46234	0.386831	0.544472	0.943182
ASTE1	-0.0423334	3.38692	0.160738	0.694837	0.961179
ASTN2	-0.382195	5.40891	1.76062	0.206852	0.839494
ASUN	0.112523	6.61776	0.363575	0.556658	0.943182
ASXL1	-0.158724	7.25534	2.55184	0.133615	0.759403
ASXL2	-0.161929	6.29441	2.61769	0.129111	0.752313
ATAD1	0.144105	6.47503	0.761345	0.398369	0.918601
ATAD2	-0.088935	9.08432	0.305237	0.589771	0.943182
ATAD2B	-0.111783	4.35529	0.30662	0.58894	0.943182
ATAD3A	-0.199161	6.07476	0.457921	0.510182	0.939831
ATAD3B	-0.114113	4.21728	0.107401	0.748218	0.971823
ATAD3C	0.106511	0.991229	0.339375	0.569924	0.943182
ATAD5	-0.343421	5.13772	1.45824	0.248223	0.864586
ATAT1	-0.324675	2.30781	3.55467	0.0813848	0.671073
ATCAY	-0.364693	1.55492	5.46055	0.0356792	0.53527
ATE1	0.156111	4.78268	1.4558	0.248598	0.864586
ATF1	0.108501	5.06439	0.592585	0.454861	0.93202
ATF2	-0.13764	4.89192	0.934583	0.350905	0.912733
ATF3	0.994143	4.61354	34.5457	4.92841e-05	0.122077
ATF4	0.0772432	7.94221	0.566927	0.464586	0.935708
ATF5	-0.0427047	5.62266	0.117129	0.737511	0.969076
ATF6	0.107312	7.07676	0.941862	0.349098	0.912733
ATF6B	-0.266581	5.80439	1.95234	0.185182	0.817416
ATF7	-0.00801549	5.02649	0.00948127	0.923882	0.989921
ATF7IP	-0.17822	6.78902	1.27549	0.278673	0.875677
ATF7IP2	-0.187843	1.47802	0.605779	0.449991	0.931651
ATG10	0.179738	2.77654	1.68101	0.216809	0.847838
ATG12	0.307211	7.02078	4.12892	0.0626034	0.614376
ATG13	-0.00953373	6.25054	0.00751729	0.932198	0.991469
ATG14	-0.185355	4.46345	1.43208	0.252297	0.866628
ATG16L1	0.0631669	5.05052	0.483133	0.498957	0.939831
ATG2A	-0.325025	5.41895	0.736049	0.406107	0.919205
ATG2B	-0.075439	5.22626	0.347387	0.565462	0.943182
ATG3	0.173119	6.72279	0.928518	0.352422	0.912733
ATG4A	0.230875	4.34279	3.36037	0.0892286	0.687345
ATG4B	-0.0152759	4.88188	0.00648785	0.937	0.992452
ATG4C	-0.155931	3.45512	0.338691	0.570308	0.943182
ATG4D	-0.0169999	4.03709	0.00285359	0.958191	0.994247
ATG5	0.154971	6.00034	1.15685	0.301223	0.889943
ATG7	0.215278	5.0207	3.06315	0.103078	0.716559
ATG9A	-0.146231	5.75425	0.263771	0.615956	0.948284
ATIC	0.132356	7.41505	3.22855	0.0950734	0.699029
ATL1	0.0835493	2.03269	0.123184	0.731097	0.966709
ATL2	0.15482	6.91346	1.0668	0.320065	0.899275
ATL3	0.191925	6.92413	5.33953	0.0374626	0.539505
ATM	-0.133894	5.39841	0.642171	0.436992	0.928009
ATMIN	0.14049	7.48304	1.4209	0.254066	0.867304
ATN1	-0.266324	7.09766	2.6161	0.129217	0.752313
ATOX1	0.176963	4.87048	0.681586	0.423586	0.923266
ATP10D	0.112892	5.18809	1.20668	0.291456	0.882865
ATP11A	-0.296345	6.44206	9.44837	0.00867052	0.398141
ATP11B	-0.136589	7.04088	0.574491	0.461684	0.935041
ATP11C	-0.0725891	5.76231	0.143669	0.710635	0.962775
ATP13A1	-0.257331	5.23206	0.755444	0.400153	0.919199
ATP13A2	-0.246643	5.51969	0.530169	0.479145	0.936264
ATP13A3	-0.125906	8.73097	0.473587	0.503154	0.939831
ATP1A1	0.0434129	9.63361	0.332529	0.573793	0.943182
ATP1A3	-0.161197	2.36928	0.294696	0.596197	0.943792
ATP1B1	0.020064	7.78864	0.0215336	0.885533	0.98661
ATP1B2	-0.290708	-0.388355	1.07809	0.317613	0.899081
ATP1B3	0.236846	7.90127	4.83112	0.0462043	0.574081
ATP1B4	0.122777	-0.152354	0.219094	0.6473	0.95377
ATP2A2	-0.0964232	9.58058	2.0615	0.174134	0.802986
ATP2B1	-0.0148391	6.83541	0.00739098	0.932769	0.991469
ATP2B4	-0.0414629	8.04429	0.312892	0.585197	0.943182
ATP2C1	0.108107	7.49268	0.996781	0.335888	0.907795
ATP2C2	0.0317133	3.32389	0.028643	0.86815	0.985902
ATP5A1	0.139304	8.66133	2.24683	0.157218	0.784189
ATP5B	0.124707	9.39551	0.741359	0.404463	0.919205
ATP5C1	0.1766	8.36721	2.80788	0.117112	0.735883
ATP5D	-0.161229	5.09402	0.203298	0.659327	0.95417
ATP5E	0.292325	7.70226	9.63232	0.0081827	0.398141
ATP5F1	0.149079	7.9795	1.78815	0.203547	0.837239
ATP5G1	0.0598738	5.49725	0.0602907	0.809781	0.979599
ATP5G2	-0.0854903	5.67843	0.0926161	0.765581	0.974507
ATP5G3	0.0742098	6.9918	0.145789	0.708617	0.962254
ATP5H	0.27021	7.55879	6.41367	0.0246409	0.497932
ATP5I	0.308714	5.32212	8.09681	0.0135038	0.422336
ATP5J	0.179771	6.66664	2.67127	0.125583	0.749963
ATP5J2	0.217147	6.73439	4.23207	0.0598051	0.603855
ATP5L	0.249898	7.65202	4.68444	0.0491614	0.580423
ATP5O	0.320015	7.28484	8.56873	0.011526	0.406839
ATP5S	0.0570966	2.94122	0.135425	0.718655	0.96469
ATP5SL	0.0382566	5.16427	0.0413345	0.841967	0.982269
ATP6AP1	-0.0972818	6.40514	0.157836	0.697452	0.961549
ATP6AP2	-0.0040096	6.93361	0.000858624	0.977058	0.996803
ATP6V0A1	-0.0804534	5.56824	0.891264	0.36195	0.912733
ATP6V0A2	0.219486	5.26666	6.18529	0.0268685	0.498937
ATP6V0B	0.239362	5.93583	0.432829	0.521815	0.939831
ATP6V0C	-0.0681293	7.25939	0.104794	0.751179	0.971928
ATP6V0D1	0.159506	6.26397	0.419828	0.528037	0.942326
ATP6V0E1	0.290342	7.2055	9.6463	0.00814694	0.398141
ATP6V0E2	-0.243404	4.50114	1.37983	0.260709	0.868285
ATP6V1A	0.0441566	7.67614	0.160922	0.694672	0.961179
ATP6V1B2	0.22477	6.74008	9.64823	0.00814202	0.398141
ATP6V1C1	0.0924469	7.60476	0.429821	0.523243	0.940423
ATP6V1C2	0.0600479	0.118899	0.0547554	0.818545	0.979905
ATP6V1D	0.34281	6.41639	6.57563	0.0231919	0.487648
ATP6V1E1	0.237161	6.81694	8.9349	0.0102216	0.404436
ATP6V1E2	-0.342262	0.606171	2.81701	0.116571	0.734194
ATP6V1F	0.0838227	5.82334	0.321403	0.580197	0.943182
ATP6V1G1	0.231758	6.58292	3.54481	0.0817622	0.671375
ATP6V1H	0.153295	5.92713	5.10865	0.0411655	0.558417
ATP7A	-0.0647629	4.76317	0.261942	0.617171	0.948284
ATP7B	-0.192119	2.34972	0.849271	0.373154	0.912733
ATP8A1	-0.365637	0.365743	1.35636	0.264609	0.871592
ATP8B1	-0.0751401	6.21262	0.364906	0.555946	0.943182
ATP8B2	-0.0214787	1.98182	0.00599729	0.939423	0.993405
ATP9A	-0.164756	6.27836	4.86738	0.0455062	0.572177
ATP9B	0.0450344	2.99178	0.083591	0.776941	0.974863
ATPAF1	0.0119957	5.45295	0.0133603	0.909705	0.988814
ATPAF2	-0.148556	3.48506	0.702813	0.416635	0.920406
ATPBD4	0.0956152	3.754	0.41332	0.531204	0.942531
ATPIF1	0.0531108	6.15277	0.354672	0.561466	0.943182
ATR	-0.0253361	6.14402	0.0394607	0.84554	0.983054
ATRAID	0.149314	6.37005	1.42179	0.253925	0.867304
ATRIP	-0.109978	3.90177	1.30685	0.273103	0.872794
ATRN	-0.212751	6.66352	7.55587	0.0162767	0.444987
ATRX	-0.381224	6.79639	1.98609	0.181674	0.812354
ATXN1	-0.232179	5.36991	4.38996	0.0558048	0.594267
ATXN10	0.0414707	7.01687	0.160135	0.695378	0.961179
ATXN1L	-0.0263766	6.56279	0.103146	0.753072	0.971928
ATXN2	-0.203531	6.03505	2.88022	0.112909	0.729699
ATXN2L	-0.121067	7.21694	0.631041	0.440902	0.929018
ATXN3	-0.0419301	4.25848	0.0534097	0.820746	0.979905
ATXN7	-0.129367	5.19941	1.38531	0.259809	0.867388
ATXN7L1	-0.160556	3.21516	1.82696	0.199001	0.833403
ATXN7L2	-0.171837	1.71752	0.438403	0.519189	0.939831
ATXN7L3	-0.038311	5.87498	0.0564783	0.815769	0.979666
ATXN7L3B	0.0748594	6.45336	1.07808	0.317614	0.899081
AUH	-0.0629033	3.27531	0.279785	0.605547	0.947137
AUNIP	0.154011	4.89818	1.68263	0.216601	0.847838
AUP1	0.203067	6.64912	0.929636	0.352142	0.912733
AURKA	-0.0196256	8.22607	0.0834307	0.777149	0.974863
AURKAIP1	0.00479165	6.07574	0.000355252	0.985242	0.998338
AURKAPS1	0.281888	0.0655613	2.12892	0.167726	0.797314
AURKB	-0.163349	6.51163	1.06838	0.31972	0.899081
AVEN	0.181595	4.46622	2.95014	0.109022	0.72543
AVL9	0.193397	5.34982	4.90666	0.0447637	0.571431
AVPI1	0.101344	4.41738	0.210007	0.654151	0.95377
AXIN1	-0.208276	5.53566	0.923926	0.353576	0.912733
AXIN2	-0.207143	0.94425	0.623755	0.443492	0.930018
AXL	0.147202	8.63707	0.75446	0.400452	0.919199
AZI1	-0.545031	3.72542	2.88849	0.112441	0.729471
AZI2	0.103084	5.58467	0.316643	0.582982	0.943182
AZIN1	0.177066	9.15593	1.63681	0.222608	0.850658
B2M	0.33702	9.61578	5.35477	0.0372324	0.539103
B3GALNT1	0.160166	5.20015	0.902061	0.35915	0.912733
B3GALNT2	0.126844	6.61125	1.75054	0.208079	0.839978
B3GALT5	-0.0871846	1.11494	0.189215	0.670537	0.955871
B3GALT6	-0.11099	3.84794	0.423309	0.526358	0.941707
B3GALTL	-0.0120584	4.71912	0.00849929	0.927918	0.990886
B3GAT3	-0.178189	3.54198	0.219711	0.646841	0.95377
B3GNT1	-0.305375	3.50177	3.45095	0.0854634	0.680502
B3GNT2	0.0913756	5.23413	0.362123	0.557437	0.943182
B3GNT3	0.0815937	4.42844	0.170264	0.686444	0.958757
B3GNT4	-0.102441	0.527771	0.087767	0.771605	0.974863
B3GNT5	-0.0867578	6.08414	0.119443	0.735038	0.968967
B3GNT7	-0.00574042	1.5404	0.000690612	0.979424	0.997219
B3GNT9	-0.172368	2.52389	0.867925	0.368114	0.912733
B3GNTL1	-0.427897	1.41492	4.25836	0.0591158	0.603438
B4GALNT1	-0.333406	3.56871	1.21323	0.290205	0.882865
B4GALNT3	-0.193569	3.431	0.375569	0.550308	0.943182
B4GALNT4	-0.560242	3.1079	2.1211	0.168454	0.797314
B4GALT1	0.0500535	7.77246	0.438477	0.519154	0.939831
B4GALT2	-0.131666	5.38732	0.3022	0.591608	0.943182
B4GALT3	0.0796979	5.81634	0.20659	0.656774	0.95417
B4GALT4	0.0654809	5.67881	0.399862	0.537867	0.943182
B4GALT5	0.0851294	7.43277	1.49114	0.24322	0.85995
B4GALT6	0.0363411	1.83107	0.0271952	0.871492	0.986083
B4GALT7	0.0192547	3.10872	0.00333289	0.95482	0.994247
B9D1	0.00313291	3.32701	0.000188374	0.989253	0.998704
B9D2	-0.139138	1.39594	0.22207	0.645094	0.95377
BABAM1	0.0692346	6.27457	0.241877	0.630862	0.951548
BACE1	-0.198121	5.14414	4.5883	0.0512214	0.589164
BACE1-AS	-0.338713	-0.335717	2.51103	0.136505	0.761141
BACE2	0.0497375	6.76869	0.392961	0.541346	0.943182
BACH1	0.0857371	6.1048	0.291085	0.598432	0.944146
BACH2	0.127404	2.95559	1.45295	0.249039	0.865035
BAD	-0.0591813	5.05946	0.0329484	0.858696	0.98463
BAG1	0.236208	6.02791	9.34789	0.00895123	0.398141
BAG2	0.077942	5.95688	0.282791	0.603637	0.947137
BAG3	-0.0678102	7.15422	0.468043	0.505621	0.939831
BAG4	-0.0322555	6.20811	0.0264771	0.873184	0.986496
BAG5	0.0130088	6.33685	0.0110682	0.917781	0.989043
BAG6	-0.129049	8.19132	0.37254	0.551898	0.943182
BAHCC1	-0.704205	3.8375	5.52158	0.0348179	0.530378
BAHD1	-0.187568	5.75657	0.645294	0.435905	0.927064
BAI2	-0.513332	0.957863	1.05959	0.321643	0.899704
BAIAP2	-0.273663	5.80653	0.800491	0.386833	0.914868
BAIAP2-AS1	-0.447313	3.78572	7.66305	0.0156782	0.44231
BAIAP2L1	-0.0408018	6.3593	0.302877	0.591197	0.943182
BAK1	0.134087	5.86185	0.244342	0.629142	0.951548
BAMBI	0.366206	3.78876	3.63868	0.0782521	0.66612
BANF1	0.00758692	7.71653	0.0038791	0.951263	0.994247
BANP	-0.164076	3.46952	0.90099	0.359426	0.912733
BAP1	-0.16594	5.97891	0.504939	0.489597	0.938007
BARD1	0.111153	4.99147	0.792993	0.389003	0.915108
BARX2	-0.0149276	2.42113	0.00493835	0.94502	0.994247
BAX	-0.154655	5.29704	0.303796	0.590641	0.943182
BAZ1A	-0.0690856	7.22516	0.146648	0.707803	0.962095
BAZ1B	-0.210468	7.96394	3.30159	0.0917796	0.690997
BAZ2A	-0.148038	6.896	3.02896	0.104834	0.718235
BAZ2B	-0.190464	4.01939	0.920666	0.354399	0.912733
BBC3	-0.187564	0.852386	0.264789	0.615283	0.948284
BBIP1	0.0717949	3.34482	0.106137	0.749648	0.971928
BBS1	-0.160639	3.44169	0.845996	0.374049	0.912733
BBS10	-0.12365	3.9228	0.198432	0.663145	0.954965
BBS12	0.158243	2.85152	0.88096	0.364653	0.912733
BBS2	-0.0377687	4.11436	0.155544	0.699537	0.961572
BBS4	0.156497	3.54337	2.02888	0.177346	0.806326
BBS5	-0.0814548	4.76602	0.146694	0.707759	0.962095
BBS7	0.098944	4.21806	0.430752	0.5228	0.94016
BBS9	-0.0976891	2.66346	0.362097	0.557451	0.943182
BBX	-0.231047	7.04448	1.71852	0.212041	0.84321
BCAM	-0.530218	5.0284	8.41886	0.0121152	0.410476
BCAP29	-0.0695017	6.05441	0.0559549	0.816607	0.979905
BCAP31	0.12382	7.66229	0.465104	0.506938	0.939831
BCAR1	-0.213423	6.47488	0.377206	0.549452	0.943182
BCAR3	0.246401	6.30138	2.12825	0.167788	0.797314
BCAS1	-0.332102	0.247728	1.4684	0.246663	0.864586
BCAS2	0.109577	5.8783	0.355986	0.560751	0.943182
BCAS3	-0.0274692	3.41542	0.0442472	0.836579	0.980825
BCAS4	0.0056232	3.65402	0.000506564	0.982377	0.997606
BCAT2	-0.373805	4.98897	2.174	0.163607	0.795905
BCCIP	0.162559	7.1077	1.06411	0.320653	0.899323
BCDIN3D	0.280919	2.75784	4.71311	0.0485662	0.578985
BCDIN3D-AS1	0.0760284	-0.477426	0.0810991	0.780194	0.974863
BCKDHA	-0.131436	4.38424	0.30207	0.591687	0.943182
BCKDHB	-0.184886	3.64858	3.61621	0.0790754	0.668042
BCKDK	-0.165018	5.02582	0.435873	0.520378	0.939831
BCL10	0.240738	5.81451	2.32513	0.150693	0.780239
BCL11B	-0.385201	2.31839	3.42685	0.0864461	0.681499
BCL2	-0.258519	2.40342	1.20883	0.291045	0.882865
BCL2L1	0.0367467	7.87333	0.0485633	0.828925	0.980286
BCL2L11	0.0169531	4.56112	0.0327968	0.859017	0.98463
BCL2L12	-0.129963	4.96671	0.132018	0.722052	0.96508
BCL2L13	0.170421	6.59101	5.31187	0.0378848	0.540252
BCL2L15	0.3158	0.146532	2.13817	0.16687	0.797314
BCL2L2	-0.0196041	5.35023	0.0347136	0.855005	0.984443
BCL2L2-PABPN1	0.0257995	6.67044	0.136298	0.717793	0.96469
BCL3	-0.251278	4.00069	0.868478	0.367966	0.912733
BCL6	-0.284469	4.34984	6.25826	0.026132	0.498937
BCL7A	-0.0714246	4.82975	0.434007	0.521259	0.939831
BCL7B	0.0974296	5.70044	0.571734	0.462738	0.935313
BCL7C	0.00213691	5.18442	0.00011663	0.991544	0.99883
BCL9	-0.169919	5.04948	3.00979	0.105834	0.718431
BCL9L	-0.267671	7.81381	1.22837	0.287341	0.882272
BCLAF1	-0.106962	8.62163	0.309305	0.587331	0.943182
BCOR	-0.142544	5.78881	2.73843	0.121327	0.742754
BCORL1	-0.396342	3.59429	5.92529	0.0296981	0.515865
BCR	-0.125537	6.40922	0.312319	0.585537	0.943182
BCRP2	-0.208148	0.0702105	0.368006	0.554296	0.943182
BCS1L	0.118359	3.78117	0.282203	0.604009	0.947137
BCYRN1	0.158281	4.16777	0.47558	0.502273	0.939831
BDH1	-0.0892548	4.19595	0.277669	0.606901	0.947137
BDH2	0.223252	2.4112	2.05627	0.174644	0.802986
BDNF	-0.0490044	4.35844	0.0718404	0.792783	0.974863
BDP1	-0.465381	5.83764	4.45515	0.0542466	0.592993
BECN1	0.0641108	5.82974	0.830155	0.378426	0.913872
BEND3	-0.0456302	4.79109	0.249493	0.625583	0.950297
BEND3P3	0.0529979	1.37221	0.0523137	0.82256	0.979964
BEND6	-0.062992	0.46399	0.0397222	0.845036	0.98286
BEND7	-0.0379681	3.55226	0.137306	0.716802	0.96469
BET1	-0.069205	4.11194	0.11212	0.74296	0.969404
BEX2	0.143385	3.05724	0.944955	0.348334	0.912614
BEX4	-0.194995	2.91425	0.677253	0.425027	0.923637
BEX5	0.204335	1.41305	0.544485	0.473384	0.936124
BFAR	0.183851	6.1294	5.37915	0.0368674	0.539103
BFSP1	0.062671	1.17888	0.162057	0.693658	0.960642
BHLHB9	-0.370431	2.76504	3.31429	0.091221	0.689727
BHLHE40	-0.279751	6.50512	5.9619	0.0292793	0.515092
BHLHE41	-0.0905241	4.08042	0.225892	0.642288	0.95377
BHMT2	-0.26906	-0.0622855	1.07524	0.318228	0.899081
BICD1	-0.0513063	3.04287	0.229139	0.639927	0.95377
BICD2	-0.226165	6.23048	4.7095	0.0486407	0.578985
BID	0.193545	5.27138	3.46485	0.0849028	0.679753
BIK	0.314046	1.40443	1.94233	0.18624	0.817726
BIN1	-0.202777	4.893	1.66206	0.21927	0.84965
BIN3	0.0218963	3.4532	0.0129231	0.911188	0.988814
BIRC2	0.122268	6.94311	0.355666	0.560925	0.943182
BIRC3	0.577836	5.29275	5.94439	0.0294788	0.515865
BIRC5	0.0758622	8.25707	1.00221	0.334623	0.906981
BIRC6	-0.0155792	7.32999	0.0225667	0.882841	0.98661
BIVM	-0.0698557	4.33018	0.17755	0.68021	0.957514
BIVM-ERCC5	0.0295374	5.23987	0.014016	0.907527	0.988678
BLCAP	-0.0466743	7.23068	0.103454	0.752717	0.971928
BLM	-0.0588682	5.14884	0.127277	0.726861	0.965766
BLMH	-0.00739983	6.09907	0.00925849	0.924778	0.989921
BLOC1S1	0.19379	4.26513	1.16999	0.298603	0.888671
BLOC1S2	0.16685	5.55366	1.65593	0.220074	0.850078
BLOC1S3	0.0285966	4.20123	0.0257341	0.874959	0.98661
BLOC1S4	0.0323697	2.95493	0.0442196	0.836629	0.980825
BLOC1S5	-1.20207	1.90201	5.23868	0.0390295	0.546447
BLOC1S5-TXNDC5	-0.0162447	5.22419	0.00833861	0.928601	0.990886
BLOC1S6	-0.0115571	6.29521	0.00515656	0.943821	0.994151
BLVRA	0.114936	5.34749	2.25784	0.156279	0.783725
BLVRB	-0.0814608	5.84732	0.0865175	0.773187	0.974863
BLZF1	0.435726	5.73909	8.67465	0.0111298	0.406665
BMF	-0.211747	2.36444	1.07032	0.319296	0.899081
BMI1	0.102496	5.49929	0.295945	0.595428	0.943481
BMP1	-0.180867	4.6912	0.536135	0.476729	0.936252
BMP2K	0.0916406	5.45072	0.408975	0.533338	0.943156
BMP7	-0.37078	1.36039	3.08688	0.101881	0.714037
BMP8A	0.0219427	-0.724509	0.00380983	0.9517	0.994247
BMP8B	-0.0356961	1.11297	0.0224154	0.883231	0.98661
BMPR1A	-0.0174834	5.87685	0.018627	0.893483	0.986919
BMPR2	-0.14439	6.48899	0.83474	0.377152	0.912733
BMS1	-0.0137594	7.70855	0.0201295	0.8893	0.98661
BMS1P1	-0.0522574	2.01456	0.0964873	0.760895	0.973166
BMS1P2	0.172644	2.02281	1.00682	0.333551	0.906722
BMS1P4	0.0621222	1.07276	0.0567803	0.815287	0.979666
BMS1P5	-0.27095	1.96585	2.06761	0.173541	0.802986
BMS1P6	-0.224593	1.73392	0.4145	0.530627	0.942531
BNIP1	0.167982	3.47684	1.69369	0.215181	0.846221
BNIP2	-0.0232784	6.35987	0.0152166	0.903668	0.988678
BNIP3	-0.0226505	6.11704	0.0377866	0.848807	0.983229
BNIP3L	-0.254231	5.96511	1.5619	0.232906	0.852391
BNIPL	-0.0859361	-0.290422	0.105309	0.75059	0.971928
BOD1	0.169542	5.95513	3.93195	0.0683941	0.635252
BOD1L1	-0.460097	6.1573	6.46295	0.0241891	0.495059
BOK	-0.0887098	4.77826	0.077497	0.784994	0.974863
BOLA1	0.259679	2.18882	1.56514	0.232449	0.852243
BOLA2	-0.0160726	3.92157	0.00351328	0.953615	0.994247
BOLA2B	-0.0160726	3.92157	0.00351328	0.953615	0.994247
BOLA3	0.253688	5.03459	6.22828	0.0264317	0.498937
BOLA3-AS1	-0.45277	1.49403	3.79834	0.0726885	0.646729
BOP1	-0.204377	6.62772	0.311642	0.585939	0.943182
BORA	0.00651733	5.32179	0.00205069	0.964553	0.994684
BPGM	0.218108	4.94597	3.17339	0.0976563	0.707294
BPHL	0.0642917	3.48074	0.300423	0.592687	0.943182
BPNT1	0.0484139	5.43823	0.317327	0.582581	0.943182
BPTF	-0.515855	6.84514	8.75256	0.0108484	0.404436
BRAF	0.14392	4.5678	1.3344	0.268332	0.871743
BRAP	0.108548	5.57323	0.981466	0.339498	0.911091
BRAT1	-0.407071	4.87642	0.807111	0.384933	0.914038
BRCA1	-0.179518	5.98536	1.62153	0.22466	0.850658
BRCA2	-0.364892	5.61114	1.32744	0.269526	0.871743
BRCC3	-0.120117	6.05381	0.398862	0.538369	0.943182
BRD1	-0.23961	4.39779	3.55708	0.0812927	0.67076
BRD2	0.00113932	8.18322	0.000397837	0.984382	0.998328
BRD3	-0.276954	5.34801	8.54129	0.0116314	0.406839
BRD4	-0.216684	7.27217	4.89264	0.0450272	0.57151
BRD7	-0.131577	6.74781	0.818439	0.381713	0.913872
BRD8	-0.137884	5.24121	2.29606	0.153075	0.781557
BRD9	0.0198678	6.81691	0.0539417	0.819872	0.979905
BRE	0.0816776	5.32932	1.40454	0.256685	0.867388
BRF1	-0.216175	4.23132	1.08607	0.315895	0.899081
BRF2	0.276814	4.65897	3.06294	0.103089	0.716559
BRI3	0.282143	5.96197	2.28	0.154411	0.783443
BRI3BP	-0.153859	4.92866	1.75156	0.207954	0.839749
BRIP1	-0.122564	6.37675	0.382815	0.546539	0.943182
BRIX1	0.070828	7.22814	0.110256	0.745021	0.970166
BRK1	0.288829	7.19334	13.768	0.00251888	0.394891
BRMS1	0.0527163	5.9858	0.0721261	0.792382	0.974863
BRMS1L	-0.11328	5.28886	0.21207	0.65258	0.95377
BROX	0.0508765	6.25921	0.0906599	0.76799	0.974863
BRPF1	-0.137405	5.14099	0.833297	0.377552	0.912796
BRPF3	-0.163053	6.04614	2.39359	0.145264	0.771296
BRSK1	0.0905352	0.112101	0.0415506	0.841561	0.982267
BRSK2	-0.507808	0.995481	2.28164	0.154274	0.783067
BRWD1	-0.181078	6.58227	1.03467	0.327191	0.903934
BRWD3	-0.229995	5.26539	1.80548	0.201501	0.835764
BSCL2	-0.79599	1.97739	1.67099	0.218106	0.849071
BSDC1	-0.0700587	5.27991	0.202881	0.659652	0.95417
BSG	0.00501733	8.74456	0.000507722	0.982357	0.997606
BSN-AS2	0.0963151	-0.441602	0.254135	0.844125	0.98286
BSPRY	0.0984102	3.248	0.111479	0.743666	0.969404
BST2	0.0986489	5.40241	0.1556	0.699485	0.961572
BTAF1	-0.0390022	5.94575	0.0716502	0.79305	0.974863
BTBD1	0.051203	6.65048	0.0776924	0.784731	0.974863
BTBD10	0.176164	6.66522	2.32567	0.150649	0.780239
BTBD11	-0.105617	3.94645	0.949808	0.350141	0.912733
BTBD2	-0.390857	5.04885	1.60495	0.226913	0.850658
BTBD3	-0.066424	5.06944	0.623028	0.443752	0.930085
BTBD6	0.0311977	4.97899	0.0207877	0.887518	0.98661
BTBD7	-0.0186286	6.11803	0.0265031	0.873122	0.986496
BTBD9	-0.0645176	4.4453	0.341834	0.568547	0.943182
BTD	0.0311409	3.47613	0.051084	0.82462	0.979964
BTF3	0.203684	9.28727	1.97969	0.182332	0.812817
BTF3L4	0.0738279	6.2133	0.230359	0.639045	0.95377
BTG1	0.349776	6.47002	5.03726	0.0423966	0.561579
BTG2	0.0647998	3.64201	0.276353	0.607745	0.94724
BTG3	0.322268	5.546	5.51076	0.0349688	0.530928
BTN2A1	0.0392575	5.11014	0.269955	0.61189	0.947765
BTN2A2	0.112251	3.61559	0.965487	0.343325	0.912424
BTN2A3P	0.0746756	0.772717	0.153599	0.70132	0.962095
BTN3A1	-0.040838	3.51962	0.0934735	0.764534	0.974468
BTN3A2	0.0450656	4.33389	0.155854	0.699253	0.961549
BTN3A3	-0.028868	3.18146	0.0312033	0.862446	0.98555
BTRC	-0.0206558	5.29646	0.0466035	0.832354	0.980466
BUB1	0.0144127	7.93263	0.0128084	0.911581	0.988814
BUB1B	-0.0691422	7.11616	0.337646	0.570896	0.943182
BUB3	0.104197	7.6382	2.63921	0.127679	0.749963
BUD13	0.120139	5.11235	1.77264	0.205399	0.838455
BUD31	0.279848	6.39302	4.00261	0.066246	0.62726
BVES	-0.381715	1.46392	2.13005	0.167621	0.797314
BYSL	0.130478	5.90431	0.314298	0.584365	0.943182
BZW1	0.275689	9.98979	3.01697	0.105458	0.718431
BZW2	0.235048	7.77485	7.62062	0.015912	0.444987
C10orf114	-0.205453	2.11324	1.37625	0.261299	0.869439
C10orf118	-0.27116	5.08897	0.921658	0.354149	0.912733
C10orf12	-0.0242719	4.79193	0.0303732	0.864268	0.985861
C10orf137	0.0367601	4.6981	0.0863904	0.773349	0.974863
C10orf2	0.0770221	5.2269	0.448858	0.514329	0.939831
C10orf32	-0.15734	3.54724	1.44516	0.250249	0.865493
C10orf35	0.0551146	3.56481	0.0780533	0.784245	0.974863
C10orf54	-0.138881	4.32353	0.210785	0.653558	0.95377
C10orf55	2.16257e-05	0.889331	5.70753e-06	0.998129	0.999716
C10orf76	0.0429457	5.14143	0.256969	0.6205	0.949579
C10orf88	0.270933	3.45635	4.08093	0.0639586	0.621376
C11orf1	0.181648	4.4883	0.824973	0.379875	0.913872
C11orf24	-0.00664546	5.52241	0.00261263	0.959994	0.994247
C11orf30	-0.231512	5.04956	5.28306	0.0383306	0.542772
C11orf31	0.0852946	5.83128	0.218656	0.647626	0.95377
C11orf48	0.249343	6.0668	5.17359	0.040082	0.552815
C11orf49	-0.152906	4.31518	0.556076	0.468805	0.935708
C11orf52	0.0493343	1.31778	0.0781571	0.784106	0.974863
C11orf54	0.0401987	3.99306	0.0666118	0.800281	0.976212
C11orf57	0.112048	6.166	0.390009	0.542847	0.943182
C11orf58	0.0414168	7.59141	0.076636	0.78616	0.974863
C11orf63	-0.0667129	3.57332	0.123068	0.731218	0.966709
C11orf65	-0.373888	-0.425413	0.824675	0.379958	0.913872
C11orf68	0.0417186	5.2403	0.0192485	0.891733	0.98661
C11orf70	-0.213511	0.997682	1.2602	0.660372	0.954573
C11orf71	-0.17389	1.93286	1.03464	0.327197	0.903934
C11orf73	0.322011	4.89193	11.0654	0.00530368	0.398141
C11orf74	0.119983	2.93698	0.314417	0.584295	0.943182
C11orf75	0.0172721	2.78464	0.0109001	0.918405	0.989169
C11orf80	-0.106696	3.39291	0.445875	0.515707	0.939831
C11orf82	-0.00224623	5.99347	0.000125193	0.991239	0.998747
C11orf83	-0.229528	3.97874	0.371873	0.55225	0.943182
C11orf84	-0.206543	4.97991	1.20245	0.292269	0.882865
C11orf95	0.0280484	4.22143	0.0250854	0.876531	0.98661
C12orf10	-0.0317196	4.70935	0.0193784	0.891371	0.98661
C12orf23	-0.213402	5.8293	0.557029	0.468432	0.935708
C12orf29	0.183889	5.06015	0.89276	0.36156	0.912733
C12orf4	0.173781	5.36039	1.14584	0.30344	0.892025
C12orf43	0.0363237	4.63931	0.128185	0.725933	0.96562
C12orf44	0.154962	4.92694	0.39207	0.541798	0.943182
C12orf45	0.454472	4.17573	10.6935	0.00591845	0.398141
C12orf49	0.0684847	5.89313	1.01544	0.331564	0.90615
C12orf5	0.208649	5.39189	2.48901	0.138096	0.76193
C12orf52	0.120376	5.51833	0.295012	0.596002	0.943792
C12orf57	0.257658	4.2418	0.707451	0.41514	0.920101
C12orf60	0.111068	0.551219	0.21189	0.652716	0.95377
C12orf65	-0.0463699	4.99698	0.223055	0.644369	0.95377
C12orf66	0.0199424	3.21046	0.0428281	0.83918	0.981328
C12orf73	-0.168541	2.71612	0.87242	0.366915	0.912733
C12orf75	0.285143	5.97198	6.21083	0.0266079	0.498937
C12orf76	-0.266555	1.20973	2.22633	0.158984	0.78792
C14orf1	-0.0498913	4.90322	0.312858	0.585217	0.943182
C14orf101	0.0477577	3.0855	0.133878	0.720191	0.96469
C14orf119	0.266098	6.06502	9.06488	0.00980041	0.404436
C14orf142	-0.0490926	3.99646	0.0609649	0.808743	0.979378
C14orf159	-0.0873281	2.90362	0.166973	0.689311	0.959406
C14orf166	0.210282	7.26021	3.10768	0.100845	0.713768
C14orf169	-0.0352994	4.50529	0.0796486	0.782113	0.974863
C14orf182	0.195758	-0.129872	0.547208	0.472301	0.935931
C14orf2	0.37259	6.19008	16.4871	0.0012879	0.394891
C14orf28	-0.102842	1.23967	0.252739	0.623364	0.950117
C14orf79	0.098367	1.99524	0.280673	0.604982	0.947137
C14orf80	-0.453641	3.11641	0.615592	0.446424	0.930175
C14orf93	-0.020599	2.56864	0.016091	0.900954	0.988678
C15orf37	0.0965885	0.919026	0.122873	0.731422	0.966773
C15orf38	-0.263188	3.60678	1.23869	0.285412	0.880592
C15orf38-AP3S2	0.318602	3.43409	0.363549	0.556672	0.943182
C15orf39	-0.0700589	5.69035	0.0488572	0.828417	0.980286
C15orf40	0.120149	3.61759	1.23182	0.286694	0.881584
C15orf41	-0.134591	4.75247	1.126	0.307497	0.895166
C15orf52	-0.281311	4.99241	1.7388	0.209521	0.842765
C15orf57	0.236203	4.15965	4.73454	0.0481267	0.578985
C15orf61	-0.196471	1.655	0.601362	0.451612	0.931978
C15orf62	-0.21522	-0.41105	0.649549	0.434431	0.926197
C16orf13	-0.153135	4.52194	0.429606	0.523345	0.940423
C16orf46	0.0290479	1.51531	0.0449215	0.835358	0.980647
C16orf52	0.102558	3.46655	0.404278	0.535664	0.943182
C16orf55	-0.153634	3.82933	1.22189	0.288562	0.882865
C16orf58	-0.105506	4.7346	0.14817	0.706368	0.962095
C16orf59	-0.277888	2.80685	0.582608	0.458602	0.933714
C16orf62	0.0458315	4.99247	0.269366	0.612275	0.947996
C16orf70	-0.0295727	4.59472	0.118917	0.735598	0.968981
C16orf72	-0.0528548	6.19911	0.150993	0.70373	0.962095
C16orf74	-0.172178	3.25798	0.341415	0.568781	0.943182
C16orf80	0.121133	5.79684	2.28936	0.153631	0.782734
C16orf87	-0.0122743	3.70571	0.00335967	0.954639	0.994247
C16orf88	-0.0886823	5.17997	0.848771	0.37329	0.912733
C16orf91	0.109603	3.51091	0.2196	0.646923	0.95377
C16orf93	-0.388134	-0.523534	1.6122	0.225924	0.850658
C16orf95	-0.125731	0.835029	0.312288	0.585555	0.943182
C17orf100	0.139724	0.912482	0.611374	0.447952	0.930769
C17orf103	-0.0650406	2.82556	0.0875891	0.77183	0.974863
C17orf49	-0.222568	4.83313	1.59812	0.22785	0.850658
C17orf51	-0.134459	4.69465	0.964656	0.343525	0.912424
C17orf53	-0.114818	3.22953	0.192544	0.667843	0.955387
C17orf58	-0.189972	3.63931	2.53204	0.135008	0.760959
C17orf59	-0.515161	2.35353	2.05179	0.175082	0.802986
C17orf62	-0.199583	4.68904	0.658709	0.431285	0.925981
C17orf67	0.12895	1.02189	0.414315	0.530718	0.942531
C17orf70	-0.488968	3.96176	1.26043	0.281404	0.876337
C17orf75	-0.158964	4.33447	2.26083	0.156025	0.783725
C17orf76-AS1	0.0391356	8.47242	0.275391	0.608364	0.94724
C17orf80	0.0571908	5.29695	0.182094	0.676398	0.9572
C17orf85	-0.275966	5.98588	11.0159	0.0053811	0.398141
C17orf89	0.215571	4.53648	2.42825	0.142608	0.766794
C17orf96	0.17569	5.07664	1.39686	0.257927	0.867388
C17orf97	-0.233568	1.60244	1.39374	0.258433	0.867388
C18orf21	0.0657186	3.7853	0.0961289	0.761325	0.973166
C18orf25	0.0674068	5.62796	0.554477	0.469433	0.935767
C18orf32	0.0483648	3.77156	0.0208823	0.887264	0.98661
C18orf54	-0.245268	3.67475	0.733799	0.406807	0.919205
C18orf56	-0.429443	0.877066	3.7346	0.0748507	0.654837
C18orf61	-0.361471	-0.791448	1.26525	0.280526	0.875714
C18orf8	0.124334	5.03046	2.8522	0.114514	0.732693
C19orf10	0.10845	6.0496	0.337446	0.571009	0.943182
C19orf12	0.0828124	5.14159	0.577191	0.460655	0.934703
C19orf21	-0.058933	6.0671	0.0429	0.839047	0.981328
C19orf24	-0.107563	4.12007	0.0966498	0.760701	0.973166
C19orf25	-0.312714	3.20638	0.920119	0.354537	0.912733
C19orf26	0.095991	-0.139299	0.0271872	0.871511	0.986083
C19orf33	0.0687391	5.12768	0.0690204	0.796789	0.975649
C19orf35	-0.0336837	-0.209179	0.0322069	0.860276	0.985056
C19orf40	-0.0257824	2.8067	0.0502924	0.82596	0.979964
C19orf43	-0.0153683	7.07288	0.0125827	0.91236	0.988814
C19orf44	-0.257954	1.8446	2.52213	0.135711	0.760959
C19orf47	-0.153618	4.05892	0.316848	0.582862	0.943182
C19orf48	-0.219949	5.60258	0.343988	0.567346	0.943182
C19orf52	-0.0180255	3.51443	0.0039364	0.950905	0.994247
C19orf53	0.163891	5.81312	1.22974	0.287085	0.882051
C19orf54	-0.339831	3.24184	3.6131	0.0791902	0.668109
C19orf55	-0.525307	3.14675	6.23954	0.0263187	0.498937
C19orf57	-0.591389	-0.274325	2.24319	0.157529	0.784535
C19orf60	-0.257035	2.31349	0.338883	0.5702	0.943182
C19orf66	-0.139492	2.50559	0.943546	0.348682	0.912721
C19orf70	-0.133867	4.05354	0.134302	0.71977	0.96469
C1D	0.277983	4.9808	2.50607	0.136861	0.761141
C1GALT1	0.0204364	5.59463	0.0069576	0.934765	0.992142
C1GALT1C1	0.0435711	4.99207	0.0762033	0.786748	0.974863
C1QBP	0.0226886	8.59715	0.0585433	0.8125	0.979666
C1QL3	-0.274485	0.369807	0.860021	0.370237	0.912733
C1QTNF6	-0.210268	4.34728	0.679387	0.424316	0.923468
C1R	-0.292512	2.11585	1.5497	0.234644	0.854291
C1RL	-0.278514	2.47841	2.83964	0.115243	0.732693
C1RL-AS1	-0.271224	0.299389	0.914251	0.356027	0.912733
C1S	0.00359551	1.67807	0.000582023	0.981111	0.997606
C1orf106	0.0734209	5.49639	0.141657	0.712568	0.963444
C1orf109	0.105803	4.5401	1.09623	0.313728	0.898289
C1orf112	0.159062	5.59952	3.28975	0.092304	0.691964
C1orf115	-0.0741231	3.35505	0.509087	0.487852	0.938007
C1orf116	0.293986	6.31474	6.20468	0.0266703	0.498937
C1orf122	0.0566878	3.84193	0.025058	0.876598	0.98661
C1orf123	0.0640616	4.24728	0.496782	0.493062	0.938517
C1orf131	0.12293	4.30308	0.491347	0.495394	0.938654
C1orf151-NBL1	0.650938	3.77499	2.57711	0.131864	0.75608
C1orf159	-0.371105	2.87534	1.28866	0.276316	0.875021
C1orf170	-0.137367	0.409557	0.258726	0.619319	0.949169
C1orf172	0.00155268	3.43186	1.80069e-05	0.996688	0.999522
C1orf174	0.102179	4.76236	1.18267	0.296106	0.887026
C1orf198	-0.0871349	6.11069	1.30492	0.27344	0.872967
C1orf21	-0.0324044	5.55165	0.0553101	0.817646	0.979905
C1orf210	0.0370876	2.47481	0.0374186	0.849535	0.983402
C1orf213	-0.392157	-0.421863	2.65496	0.126644	0.749963
C1orf216	-0.0207038	3.5704	0.0229466	0.881867	0.98661
C1orf226	0.0270603	3.70098	0.0144689	0.906052	0.988678
C1orf229	0.263546	-0.453906	0.86783	0.36814	0.912733
C1orf233	-0.300308	3.44908	0.648976	0.434629	0.926197
C1orf27	0.187233	5.39064	0.909241	0.357305	0.912733
C1orf35	-0.1851	4.32487	1.6048	0.226934	0.850658
C1orf43	0.284351	7.77981	12.2318	0.00380492	0.398141
C1orf50	0.162184	2.34088	0.740688	0.40467	0.919205
C1orf52	0.140717	4.28135	1.17345	0.297919	0.888655
C1orf53	-0.113979	1.18842	0.249458	0.625607	0.950297
C1orf56	0.117424	1.56053	0.895944	0.360732	0.912733
C1orf63	0.0275977	1.72743	0.0429322	0.838988	0.981328
C1orf74	0.134702	3.08529	0.859062	0.370496	0.912733
C1orf85	0.00735738	4.81405	0.00126641	0.97214	0.996001
C1orf86	0.0163021	3.77005	0.00304093	0.956842	0.994247
C20orf111	0.327589	6.60732	15.1589	0.00177176	0.394891
C20orf112	-0.4068	3.19516	11.4624	0.00472762	0.398141
C20orf194	-0.229547	3.32519	4.54645	0.0521502	0.590448
C20orf196	0.200042	1.22689	0.920902	0.35434	0.912733
C20orf24	0.375354	7.46352	8.85105	0.0105044	0.404436
C20orf27	-0.0928302	6.02811	0.0742903	0.78937	0.974863
C20orf96	-0.257065	1.7419	1.81263	0.200664	0.835764
C21orf119	-0.0301767	1.93261	0.0337328	0.857044	0.98463
C21orf2	-0.443232	2.70407	1.49112	0.243224	0.85995
C21orf33	-0.0283881	4.91202	0.0407273	0.843116	0.982771
C21orf58	-0.37976	1.87271	2.18495	0.162626	0.794598
C21orf59	0.0125838	6.22776	0.0126286	0.912201	0.988814
C21orf62	-0.0066264	1.5185	0.00124529	0.972373	0.996001
C21orf67	-0.0499025	2.3355	0.0389044	0.846617	0.983092
C21orf91	-0.101022	5.20186	0.163046	0.692777	0.960488
C22orf23	-0.349651	1.90539	5.78066	0.0314234	0.516837
C22orf28	0.244625	6.81612	4.54715	0.0521344	0.590448
C22orf29	-0.258861	4.84642	2.17265	0.163729	0.795905
C22orf32	0.170892	3.88207	0.850865	0.372719	0.912733
C22orf39	0.0196248	3.50838	0.029368	0.866509	0.985861
C22orf46	-0.326303	4.06318	9.8478	0.00765124	0.398141
C2CD2	-0.14152	4.96053	3.59429	0.0798888	0.669505
C2CD2L	-0.00845231	3.9202	0.000954943	0.975806	0.996748
C2CD3	-0.179911	5.21195	5.01302	0.0428246	0.564237
C2CD5	-0.158125	4.86513	0.955897	0.345651	0.912424
C2orf15	-0.0670107	2.20039	0.0799358	0.781732	0.974863
C2orf42	0.117406	3.03851	1.38519	0.259828	0.867388
C2orf43	0.18456	4.06707	1.95877	0.184508	0.815828
C2orf44	-0.0233674	4.15095	0.0597875	0.810559	0.979666
C2orf47	0.0859256	4.66116	0.837755	0.376317	0.912733
C2orf49	0.285871	4.26857	2.50092	0.137233	0.761141
C2orf68	-0.0494445	4.76877	0.300311	0.592756	0.943182
C2orf69	-0.167987	5.14246	0.443294	0.516905	0.939831
C2orf74	-0.0495235	4.15099	0.0420993	0.840534	0.981984
C2orf76	0.244732	1.8656	1.26576	0.280434	0.875714
C2orf81	-0.510862	0.183938	2.35209	0.148525	0.777441
C2orf91	0.0559402	0.142583	0.0388325	0.846757	0.983092
C3	-0.0275045	2.55663	0.0209778	0.887009	0.98661
C3orf17	0.090899	6.08694	0.436741	0.51997	0.939831
C3orf33	-0.202585	2.32303	0.758952	0.399091	0.919066
C3orf37	0.0317218	6.40642	0.083376	0.77722	0.974863
C3orf38	0.155424	5.14112	0.784404	0.391511	0.916439
C3orf52	0.322263	3.66637	10.2709	0.00671991	0.398141
C3orf58	-0.414237	4.19956	2.16597	0.164332	0.795905
C3orf62	0.0139497	1.911	0.0110586	0.917817	0.989043
C3orf67	0.0941876	1.62903	0.155114	0.699929	0.961672
C3orf70	-0.342004	0.666857	3.45281	0.0853884	0.680502
C3orf72	-0.308498	0.950776	2.94096	0.109523	0.72543
C4orf19	0.147369	4.13488	0.730398	0.407867	0.919352
C4orf21	-0.0378204	3.53277	0.0219026	0.884564	0.98661
C4orf26	0.2033	1.10787	2.00412	0.179834	0.809025
C4orf27	-0.10631	4.88495	0.230319	0.639075	0.95377
C4orf29	-0.129802	1.75839	0.502797	0.490503	0.938007
C4orf3	-0.0656705	5.35415	0.226795	0.64163	0.95377
C4orf32	-0.177206	4.21769	0.278042	0.606661	0.947137
C4orf33	-0.0692391	3.71025	0.0999971	0.756735	0.97262
C4orf46	-0.0817945	5.27508	0.265754	0.614646	0.948284
C4orf48	-0.484144	0.680061	1.01229	0.332288	0.90615
C4orf52	0.211896	3.75605	4.22302	0.0600447	0.604576
C5	0.0793734	1.02875	0.0956162	0.76194	0.97352
C5orf15	-0.0246273	5.85547	0.0198857	0.889968	0.98661
C5orf22	0.0538149	6.16467	0.105742	0.750098	0.971928
C5orf24	-0.177236	5.36506	1.06971	0.319429	0.899081
C5orf27	-0.15311	1.44592	0.404731	0.535438	0.943182
C5orf28	0.00643287	4.11474	0.00232078	0.962292	0.994247
C5orf30	0.0310921	4.35226	0.0741578	0.789553	0.974863
C5orf34	0.0403671	4.37181	0.0372872	0.849796	0.983465
C5orf38	-0.238095	2.78194	0.623709	0.443509	0.930018
C5orf4	0.0375872	1.45784	0.0213858	0.885924	0.98661
C5orf42	-0.171973	4.99889	0.673142	0.426402	0.923678
C5orf45	-0.00452819	0.187574	0.000265768	0.987235	0.998338
C5orf51	-0.0571758	6.17432	0.0571192	0.814747	0.979666
C5orf54	0.0672331	2.4768	0.134653	0.719421	0.96469
C5orf55	-0.0521572	2.7842	0.0825049	0.778352	0.974863
C6orf1	-0.0921203	3.58113	0.0549811	0.818179	0.979905
C6orf106	0.0578943	8.01908	0.309112	0.587446	0.943182
C6orf120	-0.0854913	5.2426	0.275673	0.608183	0.94724
C6orf132	-0.191454	6.21069	1.49107	0.24323	0.85995
C6orf136	-0.0935224	4.38516	0.410632	0.532522	0.942588
C6orf141	0.0363223	1.3583	0.0415554	0.841552	0.982267
C6orf165	0.0226532	1.58667	0.0101429	0.92128	0.989921
C6orf170	-0.226253	0.931167	0.714722	0.412814	0.919664
C6orf203	-0.0948194	3.10638	0.238634	0.63314	0.952291
C6orf211	-0.053455	5.48974	0.0826344	0.778183	0.974863
C6orf226	-0.256154	1.72822	0.483582	0.498761	0.939831
C6orf47	-0.0484827	5.04411	0.133372	0.720696	0.96469
C6orf48	0.186707	6.48391	1.31	0.272552	0.872011
C6orf57	0.396739	1.74312	4.42494	0.0549622	0.594267
C6orf62	-0.125332	7.39314	0.321774	0.579981	0.943182
C6orf70	0.038824	4.15869	0.166291	0.68991	0.959575
C6orf89	0.0786426	6.71196	1.04524	0.324821	0.902468
C7orf13	-0.131085	2.20307	0.493845	0.49432	0.938654
C7orf25	0.203382	4.03517	2.87552	0.113176	0.729699
C7orf26	-0.0121102	4.67494	0.00276426	0.95885	0.994247
C7orf29	0.00634682	2.93728	0.0016259	0.968434	0.99511
C7orf31	-0.150091	3.30137	0.811729	0.383615	0.914038
C7orf41	0.162867	4.00149	1.43564	0.251737	0.866007
C7orf43	-0.217849	2.78231	0.577187	0.460656	0.934703
C7orf49	0.0617611	5.65365	0.225023	0.642924	0.95377
C7orf50	-0.0319555	6.54498	0.0209495	0.887084	0.98661
C7orf55	-0.160968	2.51697	0.234843	0.63583	0.953217
C7orf55-LUC7L2	0.46353	4.86676	4.62281	0.0504705	0.587887
C7orf60	-0.042366	3.71411	0.0353018	0.853798	0.98398
C7orf63	0.403791	0.302033	2.65098	0.126905	0.749963
C7orf73	0.0235076	5.61087	0.0246558	0.877584	0.98661
C8orf33	0.237281	6.71893	8.74531	0.0108742	0.404436
C8orf37	-0.00353633	2.56058	0.000460082	0.983205	0.997706
C8orf40	0.228528	4.56127	2.98113	0.107352	0.720623
C8orf44	0.407401	0.966925	6.12869	0.0274565	0.506024
C8orf58	-0.0119149	2.36332	0.0022266	0.963065	0.994684
C8orf59	0.115678	5.70076	0.165718	0.690414	0.959575
C8orf76	0.267447	5.32598	6.48326	0.0240057	0.493871
C8orf82	-0.338261	3.95168	1.47371	0.245854	0.863311
C9orf114	-0.139381	5.06362	0.529637	0.479361	0.936264
C9orf116	-0.0635514	2.8957	0.293566	0.596895	0.94401
C9orf123	0.0974321	5.1818	0.682651	0.423233	0.923266
C9orf142	-0.161384	3.76864	0.226409	0.641911	0.95377
C9orf156	-0.000835205	3.94328	6.61515e-05	0.993631	0.999209
C9orf16	-0.0288172	4.40469	0.00529927	0.943051	0.99398
C9orf169	-0.126774	0.246187	0.105072	0.750862	0.971928
C9orf172	-0.379676	-0.0133405	0.672482	0.426623	0.923678
C9orf3	0.173497	4.31246	2.22042	0.159498	0.788259
C9orf37	-0.104583	2.85066	0.239016	0.632871	0.952151
C9orf40	0.0101015	3.9644	0.00751026	0.93223	0.991469
C9orf41	-0.111068	4.85611	0.291186	0.598369	0.944146
C9orf43	0.0209954	0.298799	0.00686067	0.93522	0.992264
C9orf64	0.0263823	4.71637	0.0740674	0.789678	0.974863
C9orf69	-0.13374	5.33819	0.291122	0.598409	0.944146
C9orf78	0.0605537	6.60167	0.414104	0.530821	0.942531
C9orf85	-0.00690232	3.18167	0.00115833	0.973355	0.996001
C9orf89	-0.276719	3.68353	0.553967	0.469633	0.935851
C9orf9	-0.0485066	1.51604	0.0538396	0.82004	0.979905
C9orf91	0.00535231	4.45934	0.00364606	0.952748	0.994247
CA11	-0.269254	0.028554	0.510094	0.487429	0.938007
CA12	-0.400297	2.35085	5.12559	0.0408794	0.556365
CA5B	-0.176119	3.19428	2.56374	0.132787	0.75835
CA5BP1	-0.147622	2.15078	0.350228	0.563897	0.943182
CAAP1	-0.275904	3.93411	2.30817	0.152077	0.781202
CAB39	-0.0219427	7.54399	0.0181935	0.894722	0.986956
CAB39L	0.0939291	3.00019	0.326655	0.577156	0.943182
CABIN1	-0.297014	5.44375	2.02078	0.178156	0.806629
CABLES1	0.144371	5.28008	1.24242	0.284719	0.880592
CABLES2	-0.581525	4.67886	11.5089	0.0046649	0.398141
CABP4	0.102086	0.40238	0.101376	0.755124	0.972466
CABYR	0.113489	2.65956	0.465014	0.506978	0.939831
CACFD1	-0.456866	2.05581	0.947955	0.347596	0.912614
CACHD1	-0.244488	2.78058	3.22665	0.0951609	0.699029
CACNB3	-0.239583	2.77258	0.78912	0.390131	0.915108
CACNG8	-0.0948405	1.23484	0.362163	0.557415	0.943182
CACTIN	-0.384631	4.49804	1.92605	0.187976	0.819329
CACUL1	0.0299147	7.12655	0.0481722	0.829604	0.980286
CACYBP	0.123027	8.6708	0.38078	0.547593	0.943182
CAD	-0.213491	7.10234	0.799151	0.387219	0.914868
CADM1	0.315119	1.52664	2.60615	0.129887	0.752313
CADM4	-0.266946	3.1522	2.25885	0.156193	0.783725
CADPS2	-0.240741	1.95393	2.81789	0.116518	0.734194
CALCOCO1	-0.145813	3.62982	1.55454	0.233952	0.853711
CALCOCO2	0.00217776	6.50535	0.000488638	0.982692	0.997606
CALD1	-0.185549	7.07711	1.45333	0.24898	0.865035
CALHM2	-0.252034	2.05313	1.00055	0.335007	0.906981
CALM1	0.0336954	8.59933	0.0670861	0.799588	0.975946
CALM2	0.262731	9.81791	3.3422	0.0900079	0.688226
CALM3	-0.186816	8.41168	2.83701	0.115397	0.732693
CALML4	-0.105808	2.84916	0.307982	0.588122	0.943182
CALR	0.0306403	10.6624	0.177941	0.679879	0.957514
CALU	0.133503	8.83132	0.9698	0.342286	0.911531
CAMK1D	0.0159075	2.53688	0.0134318	0.909465	0.988777
CAMK2D	-0.00156851	5.36486	0.000129937	0.991074	0.998747
CAMK2G	-0.144662	5.85695	1.55972	0.233215	0.852391
CAMK2N1	-0.0514772	7.78753	0.151733	0.703043	0.962095
CAMK2N2	-0.0252456	1.84067	0.00731077	0.933134	0.991469
CAMKK1	-0.541677	3.1247	4.57148	0.0515924	0.589164
CAMKK2	-0.0781762	5.72592	0.492425	0.49493	0.938654
CAMKMT	-0.0162188	2.74365	0.0111159	0.917605	0.989006
CAMLG	0.11079	4.7826	1.85689	0.195586	0.829282
CAMSAP1	-0.118873	6.32174	1.1437	0.303875	0.892171
CAMSAP2	-0.108173	7.64068	0.274278	0.609082	0.94724
CAMSAP3	-0.368974	4.39012	1.61943	0.224943	0.850658
CAMTA1	0.0887104	4.88924	0.619509	0.445013	0.930116
CAMTA2	-0.476251	4.4553	3.06112	0.103181	0.716559
CAND1	0.0428489	8.04439	0.0904606	0.768237	0.974863
CAND2	-0.375556	-0.387536	3.124	0.100041	0.712896
CANT1	0.107025	7.36314	0.443842	0.51665	0.939831
CANX	0.108511	11.1981	0.468576	0.505383	0.939831
CAP1	0.233664	9.15951	10.9604	0.0054695	0.398141
CAP2	-0.0831991	5.10879	0.321758	0.57999	0.943182
CAPG	0.0486597	7.07206	0.0455462	0.834236	0.980641
CAPN1	-0.19102	8.97785	0.560076	0.467243	0.935708
CAPN10	-0.362778	2.18538	0.728678	0.408406	0.919352
CAPN14	0.0149605	0.568226	0.00368377	0.952504	0.994247
CAPN2	0.0114941	9.58064	0.0376497	0.849077	0.983229
CAPN5	-0.2025	3.05904	0.815119	0.382652	0.914028
CAPN7	-0.00784197	6.20352	0.00207546	0.964339	0.994684
CAPNS1	-0.0232218	8.41439	0.0363772	0.851616	0.983812
CAPRIN1	0.0255897	9.94313	0.0462002	0.833069	0.980466
CAPRIN2	-0.0195193	3.44848	0.019854	0.890055	0.98661
CAPZA1	0.0774812	8.52212	0.174999	0.682374	0.957969
CAPZA2	0.130736	7.39542	0.50958	0.487645	0.938007
CAPZB	0.0490073	7.91636	0.450857	0.513408	0.939831
CARD10	-0.311004	5.20525	0.777436	0.393564	0.917427
CARD6	0.233042	4.6901	4.96891	0.0436166	0.569823
CARD8	-0.035576	3.72412	0.0716681	0.793025	0.974863
CARHSP1	-0.104617	5.82152	0.20867	0.655174	0.953815
CARKD	-0.0909762	5.1068	0.344643	0.566982	0.943182
CARM1	-0.118389	6.6977	0.379967	0.548015	0.943182
CARS	0.0155672	6.04443	0.0279077	0.869836	0.985902
CARS2	0.0906119	5.49615	0.841651	0.375242	0.912733
CASC2	-0.504502	0.427008	2.71807	0.122598	0.744588
CASC3	-0.0534885	6.92695	0.679286	0.42435	0.923468
CASC4	-0.160642	6.78591	0.621152	0.444424	0.930116
CASC5	-0.303091	7.0983	1.40081	0.257287	0.867388
CASD1	-0.196553	3.04707	0.41599	0.5299	0.942531
CASK	-0.163981	6.71803	1.76275	0.206594	0.839494
CASKIN2	-0.430496	5.22525	2.49706	0.137512	0.761567
CASP1	0.288246	3.27405	2.90773	0.11136	0.728961
CASP10	0.137276	4.31557	2.12715	0.167891	0.797314
CASP2	-0.0896067	6.36807	1.34932	0.265796	0.871743
CASP3	0.146852	5.90978	1.03498	0.32712	0.903934
CASP4	0.2921	6.21267	6.10863	0.0276685	0.506167
CASP6	0.0410982	4.94547	0.143195	0.71109	0.962775
CASP7	0.0721805	5.68297	0.45502	0.511502	0.939831
CASP8	0.0998177	5.6665	0.921604	0.354162	0.912733
CASP8AP2	-0.267367	4.8293	1.28306	0.277315	0.875114
CASP9	-0.0803296	2.34374	0.196807	0.664434	0.954992
CAST	-0.0973581	8.94568	0.443562	0.51678	0.939831
CASZ1	-0.42163	4.52923	3.74125	0.0746215	0.65406
CAT	-0.00096754	7.35801	0.000161661	0.990044	0.998704
CAV1	-0.0649369	9.71969	0.325887	0.577598	0.943182
CAV2	-0.251398	7.33793	1.79716	0.20248	0.835986
CBFA2T2	-0.235221	4.95568	6.9614	0.0201243	0.481156
CBFB	-0.141885	6.53211	0.733577	0.406876	0.919205
CBL	-0.0697509	6.60716	0.583102	0.458416	0.93366
CBLB	-0.152372	4.42218	2.36025	0.147877	0.777441
CBLC	-0.196743	2.7265	0.193271	0.668486	0.955387
CBLL1	0.0407466	5.76643	0.0697884	0.79569	0.975299
CBLN3	-0.426908	-0.309399	3.35546	0.0894383	0.687345
CBR3	0.106556	4.4205	1.12224	0.308275	0.895166
CBR3-AS1	0.0187383	0.063434	0.00753487	0.932119	0.991469
CBR4	-0.168687	3.995	0.976959	0.340571	0.911444
CBS	-0.279932	5.17246	1.66205	0.219272	0.84965
CBWD1	0.127274	5.88929	1.00299	0.334441	0.906981
CBWD2	0.0839423	4.95862	0.395556	0.540033	0.943182
CBWD3	-0.0132748	5.35366	0.00350803	0.95365	0.994247
CBWD5	0.924382	3.84696	2.65564	0.1266	0.749963
CBWD6	0.271326	3.08138	2.16134	0.164751	0.795905
CBX1	-0.117595	7.28356	1.14271	0.304076	0.892171
CBX2	-0.284693	4.69108	1.08208	0.316753	0.899081
CBX3	0.0405062	8.5868	0.0464042	0.832707	0.980466
CBX4	-0.231064	5.30389	2.45491	0.140606	0.766326
CBX5	-0.0628807	8.38404	0.211878	0.652726	0.95377
CBX6	-0.295684	5.21919	1.23353	0.286375	0.881237
CBX7	-0.46434	2.2637	3.52888	0.0823766	0.672893
CBX8	-0.103378	3.46286	0.192349	0.668	0.955387
CBY1	0.0983438	3.92399	1.35095	0.26552	0.871743
CC2D1A	-0.439528	5.29293	2.42722	0.142686	0.766794
CC2D1B	-0.187587	4.77707	0.881209	0.364587	0.912733
CC2D2A	-0.0502291	4.26198	0.223593	0.643973	0.95377
CCAR1	-0.222005	6.99552	1.26911	0.279826	0.875714
CCBE1	-0.0949379	2.91913	0.473744	0.503085	0.939831
CCBL1	-0.0603875	1.63408	0.035557	0.853277	0.98398
CCBL2	0.0958632	5.65486	0.237795	0.633733	0.952754
CCBP2	-0.0626371	4.36264	0.179882	0.678246	0.957474
CCDC101	-1.48184e-05	3.27301	8.43938e-08	0.999773	0.99999
CCDC102A	-0.149945	2.72978	0.320385	0.58079	0.943182
CCDC103	0.0679495	0.970217	0.27589	0.608043	0.94724
CCDC104	0.0934437	5.06253	0.301965	0.59175	0.943182
CCDC106	-0.668973	2.05601	7.44394	0.0169305	0.449967
CCDC107	0.0611198	2.8596	0.0516403	0.823685	0.979964
CCDC109B	0.112287	4.80904	0.459682	0.509383	0.939831
CCDC111	0.0144391	3.0339	0.00567358	0.941077	0.993506
CCDC112	-0.0963597	4.10424	0.0743907	0.789232	0.974863
CCDC113	-0.00216689	4.64006	0.00046252	0.983161	0.997706
CCDC115	-0.0578074	4.40024	0.337092	0.571208	0.943182
CCDC117	-0.0322718	6.01009	0.0328292	0.858949	0.98463
CCDC12	-0.130331	4.7626	1.54583	0.235197	0.854729
CCDC120	-0.182008	4.82934	0.427323	0.524434	0.940775
CCDC121	-0.251617	1.65799	1.11432	0.309921	0.896817
CCDC122	-0.291103	2.41953	0.76951	0.39592	0.918424
CCDC124	-0.128802	5.72839	0.286478	0.601311	0.946402
CCDC125	-0.218765	3.40462	2.32939	0.150348	0.780239
CCDC126	-0.10812	2.48043	0.183244	0.675442	0.957127
CCDC127	0.0831546	4.95027	0.970798	0.342046	0.911531
CCDC130	0.0158363	2.61884	0.00406242	0.950126	0.994247
CCDC132	0.0905707	5.03304	0.304299	0.590337	0.943182
CCDC134	-0.0607579	2.60507	0.20982	0.654294	0.95377
CCDC136	-0.374684	0.200794	1.76749	0.20602	0.839494
CCDC137	-0.0851188	5.43341	0.297381	0.594546	0.943223
CCDC138	-0.097237	4.46983	0.111503	0.74364	0.969404
CCDC14	-0.180462	4.82847	0.771181	0.395421	0.918424
CCDC142	-0.19267	3.0349	1.42973	0.252667	0.866699
CCDC144B	-0.520014	1.86174	3.17796	0.0974389	0.706133
CCDC148	-0.0615637	-0.14619	0.0453095	0.83466	0.980643
CCDC149	0.154746	2.5001	1.82128	0.199659	0.833706
CCDC15	-0.0381399	3.56671	0.0507445	0.825193	0.979964
CCDC150	-0.0989632	1.41103	0.298459	0.593886	0.943223
CCDC163P	-0.0576706	1.5658	0.0800916	0.781525	0.974863
CCDC167	0.155707	3.93773	1.4712	0.246235	0.864159
CCDC171	-0.205271	2.16911	0.763199	0.39781	0.918601
CCDC174	0.0165253	4.5787	0.0149213	0.904602	0.988678
CCDC176	0.0479282	3.0799	0.0617953	0.807473	0.979378
CCDC18	-0.751753	2.80391	4.69542	0.0489325	0.578985
CCDC19	0.156965	1.23457	0.879665	0.364994	0.912733
CCDC22	-0.113857	3.56626	0.0989129	0.758012	0.972847
CCDC23	0.0174762	3.72031	0.0282971	0.86894	0.985902
CCDC24	-0.0845339	0.986163	0.0749723	0.788431	0.974863
CCDC25	0.0583075	5.35741	0.139531	0.714627	0.96399
CCDC28A	0.00860237	3.1789	0.00564697	0.941216	0.993506
CCDC28B	-0.328916	1.05977	0.955713	0.345696	0.912424
CCDC30	-0.148227	-0.53079	0.37328	0.551509	0.943182
CCDC34	-0.18368	5.63266	0.782575	0.392048	0.916654
CCDC40	-0.113059	0.539865	0.115824	0.738917	0.969076
CCDC41	-0.167978	3.46324	0.461448	0.508584	0.939831
CCDC43	0.0176212	5.52573	0.00933844	0.924455	0.989921
CCDC47	0.0561577	8.701	0.196678	0.664536	0.954992
CCDC50	0.0404543	7.22585	0.0630893	0.805513	0.978841
CCDC51	0.0393546	4.15255	0.0328812	0.858838	0.98463
CCDC53	0.100747	4.61749	0.422441	0.526776	0.941918
CCDC57	-0.243132	2.42293	1.03052	0.328128	0.905054
CCDC58	0.226933	5.30251	0.895447	0.360861	0.912733
CCDC59	0.115941	5.53465	0.214021	0.651103	0.95377
CCDC6	-0.162026	7.56735	0.958882	0.344925	0.912424
CCDC61	-0.360991	1.36535	1.34194	0.267046	0.871743
CCDC64	-0.184792	1.75716	0.437791	0.519477	0.939831
CCDC64B	-0.584884	0.723866	1.2213	0.292048	0.882865
CCDC66	-0.136498	3.50366	0.278287	0.606504	0.947137
CCDC69	0.0197478	3.53679	0.0195714	0.890835	0.98661
CCDC71	-0.150701	3.67309	0.425792	0.525166	0.941486
CCDC71L	0.249257	5.29751	6.86403	0.0208513	0.487648
CCDC74A	-0.249635	1.66274	1.22006	0.288908	0.882865
CCDC74B-AS1	0.0967775	-0.307999	0.235597	0.635292	0.953217
CCDC77	-0.0747037	4.16474	0.288967	0.599752	0.944781
CCDC80	-0.128674	5.34558	1.06473	0.320516	0.899323
CCDC82	-0.21093	5.06708	0.420615	0.527657	0.941918
CCDC84	0.292992	3.08227	5.44644	0.0358819	0.53527
CCDC85B	-0.366469	4.5038	0.50402	0.489985	0.938007
CCDC85C	-0.175516	6.31448	0.631421	0.440767	0.929018
CCDC86	0.101386	6.24283	0.345384	0.566571	0.943182
CCDC88A	-0.400478	5.41092	1.76069	0.206843	0.839494
CCDC88B	-0.356487	0.262416	0.931718	0.35162	0.912733
CCDC88C	-0.161683	3.86438	1.0607	0.3214	0.899704
CCDC9	-0.18917	4.31577	0.844142	0.374558	0.912733
CCDC90A	0.000578792	6.77622	1.48771e-05	0.99698	0.999522
CCDC90B	0.0201442	5.45152	0.00564432	0.941229	0.993506
CCDC91	-0.16543	5.24042	0.319318	0.581413	0.943182
CCDC92	0.0186527	3.1063	0.025248	0.876135	0.98661
CCDC93	-0.0457665	5.92462	0.323159	0.579177	0.943182
CCDC94	-0.196701	3.84946	1.39589	0.258083	0.867388
CCDC96	-0.0305457	0.834504	0.0116014	0.915832	0.988814
CCDC97	-0.136214	5.60529	0.512089	0.486595	0.938007
CCHCR1	-0.33784	4.01484	1.79854	0.202317	0.835986
CCL22	0.112164	2.60641	0.529389	0.479462	0.936264
CCL28	-0.0309589	2.86366	0.0165215	0.899646	0.988447
CCL5	0.106401	2.80908	0.436626	0.520024	0.939831
CCM2	-0.0402366	4.53378	0.0370604	0.850247	0.983498
CCNA2	-0.0185044	7.57174	0.0171212	0.897852	0.988084
CCNB1	0.155248	8.62809	3.72458	0.0751976	0.655861
CCNB1IP1	0.303804	5.76872	9.07861	0.00975712	0.404436
CCNB2	0.0753427	7.08426	0.522164	0.482419	0.936542
CCNB3	-0.161912	3.63497	1.71748	0.212172	0.84321
CCNC	0.0811261	6.90381	0.165963	0.690198	0.959575
CCND1	-0.131319	10.5448	2.42595	0.142782	0.766794
CCND3	-0.122257	5.88841	0.166738	0.689517	0.959406
CCNDBP1	0.174852	4.48857	2.89018	0.112345	0.729471
CCNE1	0.143925	5.94323	3.18438	0.097135	0.70584
CCNE2	0.115584	6.22418	0.225514	0.642565	0.95377
CCNF	-0.272462	6.41121	3.39217	0.0878843	0.687345
CCNG1	-0.149451	6.67485	0.391268	0.542206	0.943182
CCNG2	-0.256938	4.76022	1.25152	0.283038	0.878773
CCNH	0.243373	5.2353	3.35882	0.0892948	0.687345
CCNI	0.145112	7.57616	5.01917	0.0427156	0.5634
CCNJ	0.111999	3.85708	0.573013	0.462249	0.935296
CCNJL	-0.193689	3.96904	1.95926	0.184456	0.815828
CCNK	-0.00760563	6.82681	0.00731219	0.933127	0.991469
CCNL1	0.149847	4.56333	1.09547	0.313889	0.898289
CCNL2	0.00615125	4.27518	0.0018326	0.966489	0.994762
CCNO	-0.483777	0.808741	1.26501	0.280571	0.875714
CCNT1	0.101947	6.03673	0.841511	0.375281	0.912733
CCNT2	-0.0643511	4.85469	0.133642	0.720426	0.96469
CCNY	-0.0917188	6.40504	1.21042	0.29074	0.882865
CCNYL1	-0.0642546	6.14096	0.153804	0.701132	0.962095
CCP110	-0.147787	5.60251	0.553097	0.469975	0.935851
CCPG1	-0.0194233	5.51477	0.00671602	0.935904	0.992277
CCR6	-0.0678843	0.491476	0.112956	0.742041	0.969295
CCRN4L	0.329914	4.38846	11.0364	0.00534886	0.398141
CCS	-0.128722	2.69611	0.214188	0.650977	0.95377
CCSAP	-0.17961	5.60081	0.737195	0.405751	0.919205
CCSER2	-0.156883	6.13162	0.555039	0.469212	0.935729
CCT2	0.176822	8.87663	4.02792	0.0654962	0.624856
CCT3	0.153328	9.37945	2.52133	0.135769	0.760959
CCT4	0.222932	9.11653	8.94228	0.0101971	0.404436
CCT5	0.129301	10.1015	2.89063	0.11232	0.729471
CCT6A	0.0854371	9.18639	0.607829	0.449242	0.931034
CCT6P1	0.230511	1.35513	0.88394	0.363868	0.912733
CCT6P3	-0.286628	1.03231	3.10747	0.100855	0.713768
CCT7	0.180855	8.92725	3.20046	0.0963782	0.702967
CCT8	0.139117	9.26505	1.32029	0.270761	0.871743
CCZ1	0.172411	7.00106	1.44121	0.250865	0.866007
CCZ1B	0.0543201	6.88641	0.0858571	0.774028	0.974863
CD109	-0.152118	7.11857	0.925756	0.353116	0.912733
CD151	-0.169684	6.54922	0.204396	0.658472	0.95417
CD163L1	0.493156	4.3064	15.0794	0.00180682	0.394891
CD164	-0.0663889	7.48675	0.0899365	0.768888	0.974863
CD209	-0.612225	-0.866493	5.81906	0.0309541	0.516837
CD24	0.0554997	9.60134	0.0923045	0.765963	0.974669
CD274	0.462362	5.33457	12.6463	0.00339522	0.398141
CD276	-0.174681	6.46797	0.855249	0.371528	0.912733
CD2AP	-0.197598	7.20704	0.714721	0.412814	0.919664
CD2BP2	0.0302848	6.21977	0.0276044	0.870539	0.985902
CD300LG	0.217073	-0.384367	0.717979	0.411778	0.919664
CD302	-0.247091	3.18163	0.781878	0.392253	0.916787
CD3EAP	0.119187	5.67961	1.80864	0.201131	0.835764
CD44	0.221014	11.6055	5.17222	0.0401043	0.552815
CD46	0.12208	7.92412	0.853191	0.372086	0.912733
CD47	0.138646	6.89289	0.963346	0.343842	0.912424
CD55	0.491435	7.22956	11.7364	0.00437211	0.398141
CD58	-0.139604	3.71113	0.20763	0.655973	0.954028
CD59	0.455985	9.4508	26.3581	0.000177902	0.244813
CD63	0.282937	8.16355	6.98254	0.0199704	0.480506
CD68	-0.0604753	5.58124	0.215288	0.650148	0.95377
CD81	-0.0874094	6.61401	0.0862948	0.77347	0.974863
CD82	-0.248908	5.5328	0.888209	0.362748	0.912733
CD83	0.28592	3.41279	5.41612	0.0363221	0.53527
CD84	-0.0275785	0.314185	0.0173101	0.897293	0.987908
CD9	0.0724005	7.36755	0.57833	0.460222	0.934703
CD96	-0.363635	-0.420415	1.55372	0.234069	0.853887
CD97	0.0136245	6.75935	0.00507497	0.944266	0.994247
CD99	0.0359519	7.46887	0.220105	0.646548	0.95377
CD99L2	-0.0841299	4.95596	0.299585	0.593198	0.943182
CD99P1	0.0610327	1.90804	0.208126	0.655592	0.954002
CDA	0.10067	4.35022	0.234572	0.636023	0.953217
CDADC1	0.0279177	2.49508	0.0314035	0.86201	0.985507
CDAN1	-0.164103	3.76863	0.447689	0.514868	0.939831
CDC123	0.105709	7.45776	0.753975	0.400599	0.919199
CDC14A	0.0785053	3.55792	0.203363	0.659276	0.95417
CDC14B	-0.00202838	5.60025	0.000399069	0.984358	0.998328
CDC14C	0.215737	-0.241787	0.792347	0.389191	0.915108
CDC16	0.135118	6.67664	1.69893	0.214513	0.845432
CDC20	0.0152582	8.25448	0.00956296	0.923555	0.989921
CDC23	-0.0205806	6.24106	0.0661934	0.800895	0.97648
CDC25A	0.0928471	6.09256	1.68471	0.216333	0.847838
CDC25B	-0.1118	7.35058	0.278907	0.606108	0.947137
CDC25C	-0.0247894	4.82296	0.0549402	0.818245	0.979905
CDC26	0.307796	5.24492	6.00077	0.0288421	0.511761
CDC27	-0.0903048	7.78957	0.216007	0.649607	0.95377
CDC34	0.0295665	5.44682	0.0156149	0.902422	0.988678
CDC37	-0.0952242	7.4423	0.341821	0.568554	0.943182
CDC37L1	0.0144994	4.8633	0.00460777	0.946889	0.994247
CDC40	0.0225416	5.28087	0.0260578	0.874183	0.98661
CDC42	0.240516	9.19102	3.14791	0.0988781	0.709198
CDC42BPA	-0.199561	6.8784	1.94341	0.186125	0.817726
CDC42BPB	-0.272007	6.87935	6.80458	0.0213102	0.487648
CDC42BPG	-0.64547	3.80767	2.93545	0.109825	0.72543
CDC42EP1	-0.27227	5.73268	0.502302	0.490713	0.938129
CDC42EP2	0.142626	4.2423	0.26107	0.617751	0.948284
CDC42EP3	0.0799454	7.72645	0.33895	0.570162	0.943182
CDC42EP4	-0.154961	5.66293	0.902065	0.359149	0.912733
CDC42SE1	0.206343	7.20123	7.54265	0.0163524	0.444987
CDC42SE2	0.0348841	6.41413	0.0451951	0.834866	0.980643
CDC45	0.029169	5.59936	0.114001	0.740897	0.969295
CDC5L	0.0183788	7.56015	0.015091	0.904064	0.988678
CDC6	0.0629402	7.64053	0.477886	0.501256	0.939831
CDC7	-0.0938326	4.89369	0.301523	0.592019	0.943182
CDC73	0.0191035	6.76722	0.0159241	0.901467	0.988678
CDCA3	-0.0237892	5.29359	0.0195214	0.890973	0.98661
CDCA4	-0.0817353	5.88964	0.253181	0.623064	0.950117
CDCA5	0.142712	6.87159	0.749828	0.401863	0.919205
CDCA7	-0.0571307	5.39782	0.328587	0.576045	0.943182
CDCA7L	-0.0827121	6.88161	0.875099	0.366203	0.912733
CDCA8	0.0163526	6.82477	0.031246	0.862353	0.98555
CDCP1	0.13999	7.91704	3.03229	0.104661	0.718235
CDH1	0.0570227	8.82218	0.41158	0.532057	0.942531
CDH23	-0.214675	0.91737	1.39941	0.257514	0.867388
CDH24	-0.158788	3.38104	0.258437	0.619513	0.949235
CDH3	-0.0443215	8.46341	0.115666	0.739088	0.969076
CDHR3	-0.117637	-0.84611	0.210769	0.65357	0.95377
CDIP1	-0.1105	4.26873	0.216552	0.649199	0.95377
CDIPT	-0.0801133	4.74336	0.0645894	0.803266	0.977927
CDK1	0.151378	7.62147	1.021	0.330291	0.905761
CDK10	-0.230764	3.58787	0.615987	0.446281	0.930116
CDK11A	-0.0792784	3.80969	0.278726	0.606223	0.947137
CDK11B	-0.187933	5.79817	6.33539	0.0253791	0.498937
CDK12	-0.141136	9.43006	2.23724	0.158041	0.785762
CDK13	-0.134708	5.93124	1.32316	0.270265	0.871743
CDK16	-0.0774205	7.65115	0.292031	0.597845	0.944146
CDK17	0.213042	5.15046	1.88242	0.192732	0.825364
CDK18	-0.214958	2.03755	0.635026	0.439495	0.928967
CDK19	-0.250449	4.44836	2.63693	0.12783	0.749963
CDK2	0.105289	6.52963	1.86927	0.194196	0.825365
CDK20	-0.200637	2.26155	0.866685	0.368446	0.912733
CDK2AP1	-0.0957196	6.97941	0.39967	0.537964	0.943182
CDK2AP2	-0.279012	5.11375	0.928067	0.352535	0.912733
CDK4	0.151243	8.72075	0.721195	0.41076	0.919574
CDK5	-0.0600046	3.69134	0.138312	0.715816	0.964572
CDK5R1	-0.103718	2.82862	0.822972	0.380436	0.913872
CDK5RAP1	0.0734512	5.86475	0.36946	0.553524	0.943182
CDK5RAP2	-0.278738	6.38395	7.87586	0.0145641	0.437927
CDK5RAP3	-0.117526	4.89721	0.310979	0.586333	0.943182
CDK6	-0.112792	7.3163	0.304674	0.590111	0.943182
CDK7	0.170598	5.88019	1.84273	0.197193	0.830719
CDK8	0.140715	5.27268	1.54103	0.235887	0.854729
CDK9	-0.13986	5.589	0.526766	0.480532	0.936264
CDKAL1	0.0903603	5.39372	0.7638	0.39763	0.918601
CDKL1	-0.0195534	2.33679	0.00744252	0.932535	0.991469
CDKL3	0.0922826	0.48312	0.0972157	0.760025	0.973166
CDKL5	-0.0900753	1.4747	0.336181	0.571722	0.943182
CDKN1A	0.437876	5.37782	2.71486	0.1228	0.744588
CDKN1B	-0.126698	4.78214	0.692872	0.419867	0.921715
CDKN1C	0.0476977	0.943928	0.0339996	0.856486	0.98463
CDKN2AIP	0.186245	4.44409	1.75505	0.207528	0.839494
CDKN2AIPNL	0.111045	4.85115	1.80553	0.201495	0.835764
CDKN2B-AS1	0.196304	0.00229747	0.696741	0.418605	0.921183
CDKN2C	-0.313235	4.73133	8.38603	0.0122489	0.411068
CDKN2D	-0.188102	3.82923	0.982251	0.339312	0.910985
CDKN3	0.0822645	6.464	0.324502	0.578398	0.943182
CDON	-0.0347829	3.54085	0.0746805	0.788833	0.974863
CDPF1	-0.127596	1.46123	0.349239	0.564441	0.943182
CDR2	0.202683	5.50951	6.03614	0.028451	0.510173
CDR2L	-0.229333	4.61218	0.722807	0.410251	0.919574
CDRT1	0.0711268	0.436189	0.114432	0.740427	0.969295
CDS1	-0.11781	6.03907	0.61617	0.446215	0.930116
CDS2	-0.00981887	6.50587	0.0196465	0.890627	0.98661
CDSN	0.321477	4.2315	1.95673	0.184721	0.815981
CDT1	-0.301481	5.84914	0.849098	0.373201	0.912733
CDV3	-0.0301857	8.50658	0.036793	0.850781	0.983628
CDYL	0.0113271	6.22129	0.0267992	0.872422	0.986258
CEACAM1	0.565337	4.0015	19.0932	0.000718499	0.386896
CEACAM19	-0.345603	0.416131	1.18157	0.296321	0.887026
CEACAM22P	-0.0311606	0.377375	0.0185815	0.893612	0.986919
CEACAM8	0.212079	-0.664785	0.471083	0.504266	0.939831
CEBPA	-0.122804	2.39315	0.181624	0.676789	0.9572
CEBPB	0.149873	6.22347	1.65771	0.219841	0.850078
CEBPD	-0.277825	2.73647	1.47714	0.245332	0.863311
CEBPG	0.0176194	6.27526	0.022741	0.882393	0.98661
CEBPZ	0.19258	7.65657	1.14165	0.304292	0.892171
CECR5	-0.108609	4.91498	0.136171	0.717918	0.96469
CECR7	0.0857608	2.15422	0.107175	0.748474	0.971845
CELF1	-0.269584	7.408	10.0766	0.00713018	0.398141
CELSR1	-0.589794	5.11734	7.20099	0.018458	0.469408
CELSR2	-0.486893	4.72944	3.8075	0.0723839	0.645875
CELSR3	-0.597547	3.28267	3.81788	0.0720408	0.644851
CEMP1	-0.546059	0.874151	1.37002	0.26233	0.87044
CENPA	0.0350464	5.42845	0.228672	0.640266	0.95377
CENPB	-0.144271	6.61737	0.294963	0.596032	0.943792
CENPBD1	0.03149	3.73569	0.0821033	0.778877	0.974863
CENPC1	-0.17164	4.50091	0.468116	0.505588	0.939831
CENPE	-0.752023	6.02614	3.88	0.0700266	0.641005
CENPF	-0.555338	8.53782	5.72958	0.0320607	0.518371
CENPH	-0.337359	5.01294	1.36327	0.263454	0.871056
CENPI	-0.0716709	4.9377	0.19469	0.666121	0.955387
CENPJ	-0.158694	4.3443	0.840862	0.375459	0.912733
CENPK	-0.146734	4.3036	0.306409	0.589066	0.943182
CENPL	0.193752	5.74843	6.50594	0.0238028	0.491347
CENPM	-0.246285	3.48887	0.413024	0.531349	0.942531
CENPN	0.0334621	7.34124	0.0862162	0.77357	0.974863
CENPO	-0.0402718	5.99553	0.110761	0.74446	0.969725
CENPP	-0.058868	4.13833	0.103815	0.752301	0.971928
CENPQ	0.141539	4.89589	0.322056	0.579817	0.943182
CENPT	-0.099136	3.95344	0.371478	0.552458	0.943182
CENPV	0.0539724	4.2687	0.1369	0.717201	0.96469
CENPW	0.226813	4.83297	3.59767	0.0797627	0.669505
CEP104	-0.0836446	5.54129	1.15252	0.302093	0.890351
CEP112	0.108592	4.13981	0.31648	0.583078	0.943182
CEP120	-0.063371	4.78693	0.131574	0.722498	0.96508
CEP128	-0.130254	4.11596	0.675234	0.425701	0.923678
CEP135	-0.186154	4.52904	0.820462	0.381143	0.913872
CEP152	-0.187448	3.96187	1.28733	0.276553	0.875021
CEP164	-0.218427	4.6077	1.67776	0.217228	0.847838
CEP170	-0.149208	6.31958	0.930461	0.351935	0.912733
CEP170B	-0.365971	5.91095	1.31462	0.271746	0.871743
CEP19	-0.0780919	2.90662	0.321459	0.580164	0.943182
CEP192	-0.163644	5.67423	1.49524	0.242606	0.859705
CEP250	-0.569017	5.31628	15.2821	0.00171897	0.394891
CEP290	-0.489679	3.77852	2.56002	0.133045	0.758987
CEP350	-0.28271	6.71229	2.35577	0.148232	0.777441
CEP41	-0.00803446	4.5746	0.00794696	0.930293	0.990886
CEP44	0.00990227	3.94446	0.00435228	0.94838	0.994247
CEP55	-0.0793129	7.58	0.156567	0.698604	0.961549
CEP57	-0.0644763	6.38605	0.101738	0.754702	0.972392
CEP57L1	-0.0479241	3.8698	0.0331379	0.858295	0.98463
CEP63	-0.154449	4.26096	0.713836	0.413096	0.919664
CEP68	-0.115487	3.77944	0.974432	0.341175	0.911531
CEP70	-0.0314844	5.42729	0.0155744	0.902548	0.988678
CEP72	-0.233129	4.29975	1.42529	0.253369	0.867083
CEP76	0.187283	4.44762	2.1868	0.162461	0.794344
CEP78	0.0387778	5.36846	0.117972	0.736607	0.968981
CEP85	0.0115348	5.26773	0.0118201	0.915046	0.988814
CEP85L	-0.40501	2.3122	2.52595	0.13544	0.760959
CEP89	-0.147322	4.71957	0.856584	0.371166	0.912733
CEP95	0.038582	5.11387	0.0431518	0.838583	0.981328
CEP97	-0.108055	5.01101	0.320652	0.580635	0.943182
CEPT1	0.0536786	4.72495	0.125889	0.728289	0.966018
CERCAM	-0.241969	4.7341	0.764199	0.39751	0.918601
CERK	-0.0158491	5.8645	0.0197506	0.890339	0.98661
CERS1	-0.523773	0.690189	2.23792	0.157982	0.785762
CERS2	0.188566	7.96643	2.35841	0.148022	0.777441
CERS4	-0.21564	2.53448	0.511731	0.486745	0.938007
CERS5	0.233411	4.39385	4.07595	0.0641013	0.621687
CERS6	-0.0595126	6.65505	0.129538	0.724556	0.965529
CES2	-0.240239	5.10235	3.8176	0.0720501	0.644851
CES3	-0.158755	0.926601	0.579543	0.459762	0.934703
CETN2	0.135436	6.15402	0.727364	0.408817	0.919574
CETN3	-0.0479928	4.50704	0.0306609	0.863634	0.985861
CFB	0.160939	2.39784	0.839846	0.37574	0.912733
CFDP1	0.0909107	5.64046	0.320513	0.580716	0.943182
CFH	-0.167081	4.33134	0.488685	0.496544	0.938742
CFL1	0.0379056	9.96279	0.0554061	0.817491	0.979905
CFL2	0.0048788	6.85083	0.000539406	0.981815	0.997606
CFLAR	-0.0614233	5.91224	0.447305	0.515046	0.939831
CGGBP1	-0.0104487	6.03893	0.00405795	0.950154	0.994247
CGN	-0.31091	3.67708	2.51331	0.136341	0.761141
CGNL1	-0.598552	1.07276	10.6017	0.00608274	0.398141
CGREF1	0.0880242	3.11128	0.595758	0.453682	0.931978
CGRRF1	0.291677	3.59888	3.78008	0.0733002	0.649676
CHAC1	0.00446285	2.702	0.000144813	0.990577	0.998747
CHAC2	0.103836	3.93235	0.351397	0.563255	0.943182
CHAF1A	-0.249406	5.90377	5.76305	0.0316415	0.517543
CHAF1B	-0.077379	6.07465	0.95741	0.345283	0.912424
CHAMP1	-0.0635172	6.25706	0.235401	0.635432	0.953217
CHCHD1	0.276932	4.92293	4.67171	0.0494283	0.581556
CHCHD10	-0.159196	4.01918	0.456567	0.510798	0.939831
CHCHD2	0.221002	8.08269	4.77461	0.047318	0.578204
CHCHD3	0.0790422	6.96585	0.408143	0.533749	0.943182
CHCHD4	0.250398	5.34526	4.86909	0.0454734	0.572177
CHCHD5	-0.172839	3.15512	0.254852	0.62193	0.949967
CHCHD6	-0.193396	3.60289	0.801737	0.386474	0.914868
CHCHD7	0.202831	5.26401	2.95311	0.10886	0.72543
CHD1	-0.176622	6.66247	0.656671	0.431982	0.926197
CHD1L	0.0606985	5.90065	0.59757	0.453011	0.931978
CHD2	-0.221004	6.34521	3.87055	0.0703288	0.64199
CHD3	-0.515243	7.33556	17.7167	0.000971532	0.394891
CHD4	-0.0944304	8.74267	1.35402	0.265003	0.871743
CHD5	-0.347294	0.443675	1.43746	0.251452	0.866007
CHD6	-0.292117	5.85361	8.24984	0.0128221	0.416181
CHD7	-0.16213	5.66237	2.56802	0.132491	0.757572
CHD8	-0.108377	7.2783	2.41832	0.143363	0.768303
CHD9	-0.178187	5.7219	0.868553	0.367946	0.912733
CHDH	0.0411327	2.06319	0.0244758	0.878027	0.98661
CHEK1	-0.0425549	6.4819	0.0693763	0.796279	0.975461
CHEK2	0.0166907	4.19947	0.0191716	0.891948	0.986636
CHERP	-0.246501	6.23351	1.53219	0.237165	0.854857
CHFR	-0.118266	4.5964	1.01416	0.331858	0.90615
CHIC2	0.362372	4.20374	6.71877	0.0219938	0.487648
CHID1	-0.00276011	5.55773	0.000115148	0.991597	0.99883
CHKA	-0.020315	5.80728	0.053123	0.821219	0.979905
CHKB	-0.0567068	1.80597	0.0200853	0.889421	0.98661
CHM	-0.0362361	5.25507	0.0470096	0.831638	0.980466
CHML	-0.2172	7.51572	0.568558	0.463958	0.935511
CHMP1A	-0.0473191	6.76489	0.0346077	0.855224	0.984443
CHMP1B	0.081124	5.95639	0.648503	0.434793	0.926197
CHMP2A	-0.00706187	6.73597	0.0066702	0.936123	0.992277
CHMP2B	0.026869	6.57135	0.0125508	0.912471	0.988814
CHMP3	0.0226984	7.52815	0.0540359	0.819718	0.979905
CHMP4A	0.0723677	4.68889	0.69756	0.418338	0.921088
CHMP4B	-0.0586993	7.60357	0.886679	0.363149	0.912733
CHMP4C	0.254821	5.04507	6.02744	0.0285466	0.510173
CHMP5	0.219314	6.15798	3.57775	0.0805094	0.670565
CHMP6	-0.123651	3.81841	0.158956	0.696439	0.961369
CHMP7	0.0406058	5.23849	0.184666	0.674266	0.957127
CHN1	0.0365833	3.02651	0.0285611	0.868337	0.985902
CHN2	0.276861	0.974694	0.971605	0.341852	0.911531
CHORDC1	-0.0717053	7.4349	0.0888228	0.770278	0.974863
CHP1	-0.00112394	7.95283	0.000317085	0.986057	0.998338
CHP2	0.155078	-0.380682	0.374095	0.55108	0.943182
CHPF	-0.300679	5.33063	0.403237	0.536181	0.943182
CHPF2	-0.036206	5.30597	0.0149938	0.904372	0.988678
CHPT1	0.0398461	4.02989	0.0771351	0.785483	0.974863
CHRAC1	-0.209375	6.22379	2.10776	0.169705	0.799704
CHRM3	-0.303278	3.17199	2.46495	0.139861	0.764758
CHRNA5	0.0227296	4.71043	0.0149115	0.904633	0.988678
CHRNB1	-0.186063	3.88271	1.47787	0.245221	0.863311
CHST10	0.0778876	4.23494	0.489019	0.496399	0.938742
CHST11	0.246562	5.9953	8.41511	0.0121303	0.410476
CHST12	-0.333924	3.52026	1.18941	0.29479	0.885685
CHST14	-0.0820746	3.72464	0.17462	0.682698	0.95805
CHST15	-0.00114994	5.7955	0.00024183	0.987823	0.998338
CHST3	-0.0301932	5.73585	0.044674	0.835805	0.980647
CHST5	0.432443	-0.352516	1.48386	0.244314	0.862216
CHST6	-0.154344	1.38607	0.428653	0.523799	0.940454
CHST7	0.000458692	2.23971	6.43421e-06	0.998014	0.999716
CHSY1	-0.0424935	5.32822	0.190349	0.669616	0.955833
CHTF18	-0.523781	4.10591	1.73302	0.210235	0.842945
CHTF8	0.0810698	7.12677	0.160566	0.694991	0.961179
CHTOP	-0.00134368	6.51316	0.000176573	0.989595	0.998704
CHUK	0.145068	5.9109	1.00208	0.334653	0.906981
CHURC1	0.238638	5.38012	1.77916	0.204618	0.838455
[truncated: 10,386 more rows]

## Sheet: four cell line individual
Gene	logFC.JIMT1	logFC.HCC1806	logFC.HCC1954	logFC.MDAMB231	logCPM	F	PValue	FDR
A1BG	-0.749826	1.35138	-0.941085	0.361562	1.298	1.62287	0.241025	0.708709
A1BG-AS1	-0.465252	0.338513	-1.09672	-0.239879	1.83037	0.973949	0.462292	0.725359
A4GALT	-0.52195	0.148271	-0.891952	-0.292543	2.1301	0.597906	0.672263	0.806702
AAAS	-0.394719	0.275591	-0.206944	-0.14536	5.07851	1.08995	0.410856	0.712568
AACS	-0.413507	0.47208	-0.120707	-0.0617408	5.53662	1.72405	0.218458	0.708709
AADAT	-0.0985315	-0.0468235	0.0909021	-0.208751	2.63225	0.215083	0.924244	0.952515
AAED1	0.482557	-0.12483	0.285021	0.255369	4.57936	2.03752	0.162331	0.708709
AAGAB	0.273326	0.0873356	0.168237	0.357405	6.50688	1.40204	0.299816	0.708709
AAK1	0.0401321	-0.535629	-0.0236451	-0.273005	6.97985	1.34704	0.316791	0.708709
AAMDC	0.155127	-0.128763	-0.0201168	0.483859	2.7222	0.668829	0.627712	0.785834
AAMP	-0.504171	0.722101	-0.197924	-0.228202	6.65684	1.28569	0.336952	0.708709
AAR2	-0.347577	0.792431	-0.110318	0.0654561	6.12435	2.43978	0.112864	0.708709
AARS	-0.320388	0.326774	-0.107453	-0.128343	7.91508	1.41069	0.297239	0.708709
AARS2	-0.629457	0.302167	-0.37002	-0.208153	4.3444	1.04541	0.429893	0.717525
AARSD1	-0.167445	0.603697	0.00827962	0.135569	4.05834	1.11803	0.399295	0.710555
AASDH	0.182561	-0.801572	0.368176	0.0848235	3.85607	3.25726	0.0572287	0.708709
AASDHPPT	0.566791	-0.350282	0.170366	-0.137706	6.28253	1.71128	0.221172	0.708709
AASS	-0.468361	-0.90879	0.173351	-0.276466	3.82182	3.47831	0.0482378	0.708709
AATF	-0.0659274	0.364848	-0.0860144	0.0224357	7.56229	1.85146	0.193345	0.708709
ABAT	-0.389265	-0.69771	0.35493	-0.689677	2.27414	1.26165	0.345223	0.708709
ABCA1	-0.363828	-0.141734	0.48861	-0.724622	4.89381	4.83731	0.0186625	0.708709
ABCA11P	0.134126	-0.128891	0.35524	0.340632	2.54076	0.952655	0.4724	0.728087
ABCA12	0.334374	-0.166911	0.213518	-2.48246	4.31292	1.25379	0.347975	0.708709
ABCA2	-1.25806	0.282717	-0.61614	-0.812534	4.54363	1.30745	0.329648	0.708709
ABCA3	-0.925561	0.470144	-0.699919	-0.691747	1.94262	2.43024	0.113815	0.708709
ABCA5	0.529459	-0.8962	0.674334	-0.57902	2.25447	4.83215	0.0187245	0.708709
ABCA7	-1.49006	0.573174	-1.0571	-0.471954	2.03563	1.58815	0.249357	0.708709
ABCA9	0.917318	-0.340016	0.833807	0.212804	-0.321966	1.37792	0.307137	0.708709
ABCB10	-0.152226	-0.341017	-0.226774	-0.0684422	5.67725	0.883802	0.506549	0.735194
ABCB5	-0.154496	-0.0324811	0.188517	-0.352713	-0.555313	0.0985028	0.980613	0.988354
ABCB6	-0.49802	0.549475	-0.0285594	-0.463319	3.49323	0.491056	0.74273	0.843996
ABCB7	0.149858	0.0966608	0.217282	0.325197	5.19001	0.899634	0.498497	0.733733
ABCB8	-0.898041	0.944482	-0.590652	-0.547879	4.00963	1.63026	0.23929	0.708709
ABCB9	-0.76228	0.714348	-0.297262	-0.227795	3.12445	0.707473	0.604339	0.774013
ABCC1	-0.424676	0.223441	-0.076918	-0.19811	6.34679	1.06361	0.422009	0.715445
ABCC10	-0.689932	0.766347	-0.647596	-0.46613	3.7173	1.11937	0.398752	0.710509
ABCC2	0.0474096	0.111487	0.295941	-0.133945	3.17346	0.516054	0.725956	0.83504
ABCC3	-0.511306	0.69821	-0.447353	-0.228662	3.09855	1.09037	0.410679	0.712568
ABCC4	0.131743	-0.339744	0.314648	0.0323641	5.15023	0.830461	0.534561	0.74573
ABCC5	-0.31346	-0.319499	0.0314693	0.054104	5.36782	0.919585	0.488521	0.731235
ABCC9	0.643296	-1.34257	-0.0665479	-0.0371445	5.5575	2.66739	0.0926923	0.708709
ABCD1	-0.83579	1.09278	-0.393499	-0.581875	4.50876	1.54689	0.25968	0.708709
ABCD3	0.355059	-0.649105	0.106357	-0.100823	6.63788	1.52418	0.265561	0.708709
ABCD4	-0.467983	0.707064	-0.518031	-0.315863	3.62478	1.89082	0.186261	0.708709
ABCE1	0.495347	-0.530913	0.0171044	-0.0475429	8.16694	0.878727	0.509154	0.736313
ABCF1	-0.357098	0.151912	-0.197604	-0.052996	7.77989	2.5256	0.104711	0.708709
ABCF2	-0.0689683	0.509279	0.0175369	0.190835	7.39299	3.81926	0.0374205	0.708709
ABCF3	-0.625928	0.43522	-0.243388	-0.122909	6.1296	1.77602	0.207797	0.708709
ABCG2	0.458958	-0.274737	0.305072	0.524311	5.35229	3.22096	0.0588865	0.708709
ABHD10	0.156111	-0.366289	-0.00190812	0.215695	5.62213	0.64354	0.643361	0.793154
ABHD11	-0.379443	0.224121	-0.191384	0.0405401	4.18422	0.544932	0.706775	0.823462
ABHD12	-0.248756	0.358377	0.121169	-0.181339	5.5526	0.696865	0.610688	0.777355
ABHD13	0.663041	-0.645749	-0.0049277	-0.194167	4.63429	1.62099	0.241468	0.708709
ABHD14A	-0.725977	0.872237	-0.231453	-0.211063	1.82715	0.836837	0.531141	0.745066
ABHD14B	-0.348594	0.416255	-0.384386	0.0707548	4.89872	2.04077	0.161842	0.708709
ABHD15	-0.00724394	-0.0525013	-0.112672	-0.289562	4.01505	0.260168	0.897054	0.935344
ABHD16A	-0.424234	0.775178	-0.216939	-0.0907649	4.78117	1.12344	0.397108	0.710317
ABHD16B	-0.82598	0.834824	-1.00918	-1.36024	1.32957	2.23753	0.135156	0.708709
ABHD2	0.0482375	-0.0275731	-0.00758022	-0.132532	7.10861	0.157293	0.955349	0.973026
ABHD3	0.275329	0.0747924	0.289091	0.212274	4.42405	1.11992	0.39853	0.710509
ABHD4	-0.320308	0.516891	-0.184398	-0.0284504	4.77751	0.929079	0.48384	0.730449
ABHD5	0.426285	-0.0110251	0.209314	0.173413	5.93438	1.46612	0.281278	0.708709
ABHD6	0.287075	-0.288016	-0.0566077	-0.0936166	2.82842	0.5116	0.728934	0.836686
ABHD8	-1.05408	0.995873	-0.737584	-0.349545	3.17202	1.428	0.292151	0.708709
ABI1	0.229142	-0.117912	0.0403612	0.17088	6.36825	0.489639	0.743685	0.844538
ABI2	0.149357	-0.07899	-0.0831768	-0.105009	6.25609	0.186987	0.939994	0.962805
ABL1	-0.450757	0.313461	-0.261928	-0.348126	6.609	1.49927	0.272183	0.708709
ABL2	0.248739	0.463148	0.162669	-0.00836369	7.53364	2.96788	0.0721483	0.708709
ABLIM1	0.092321	-0.0601397	-0.00322828	-0.1732	7.4522	0.202231	0.93158	0.957478
ABLIM3	-0.415417	0.210184	0.00245575	0.0661677	5.15498	1.7992	0.20323	0.708709
ABR	-0.731402	0.193098	-0.38775	-0.536348	5.81503	3.05723	0.0671015	0.708709
ABRACL	0.473441	-0.152347	0.215177	0.762409	5.81067	2.131	0.148918	0.708709
ABT1	-0.212077	0.698375	-0.0967108	0.204617	5.63072	1.74805	0.213461	0.708709
ABTB1	-0.887529	1.45815	-0.655034	-0.551937	1.7201	1.38452	0.305114	0.708709
ABTB2	-0.398915	0.991547	-0.356072	-0.401121	4.87811	2.59021	0.0990236	0.708709
ACAA1	-0.460772	0.634907	-0.131136	-0.024663	5.21697	1.6466	0.235507	0.708709
ACAA2	0.108019	0.0189736	0.00312349	0.338037	4.8283	0.610276	0.664348	0.803121
ACACA	-0.347132	-0.226055	-0.0252233	-0.294471	6.71663	2.12693	0.149475	0.708709
ACACB	-0.541654	-0.162332	-0.413266	-0.532155	2.40251	1.80668	0.201781	0.708709
ACAD10	-0.347892	0.089319	-0.262743	0.00601578	2.74778	0.474126	0.754162	0.849659
ACAD11	-0.0356172	-0.0870734	0.561947	0.00170451	2.53373	0.661533	0.632199	0.78827
ACAD8	-0.346026	0.415918	-0.114166	0.0826305	3.92742	0.991094	0.454306	0.722175
ACAD9	-0.153727	0.184705	-0.00317627	-0.106178	5.18851	0.428961	0.784848	0.867114
ACADM	0.326528	-0.613117	-0.0711531	0.247284	5.36635	1.3046	0.330594	0.708709
ACADSB	-0.0335839	-0.542871	0.0243941	-0.0128027	4.84114	0.890887	0.50293	0.734224
ACADVL	-0.663837	0.341961	-0.300398	-0.457741	6.71209	1.76833	0.209335	0.708709
ACAP2	0.23619	-0.972557	-0.0852956	-0.0395223	6.98058	2.07403	0.156935	0.708709
ACAP3	-1.10309	0.889897	-0.494633	-0.562717	3.12796	1.25449	0.347727	0.708709
ACAT1	0.0559515	-0.279524	0.126816	0.146911	6.76074	0.720272	0.596746	0.771634
ACAT2	0.172131	-0.0902192	0.238303	0.351553	6.60295	1.99477	0.168923	0.708709
ACBD3	0.241185	-0.447841	-0.0875814	0.163917	6.93592	0.696722	0.610774	0.777355
ACBD4	-0.268139	0.514186	-0.295924	0.0352508	1.28975	0.498229	0.737902	0.841121
ACBD5	0.111569	-0.289635	-0.0313463	-0.0476999	5.48395	0.406754	0.799977	0.876323
ACBD6	0.122187	-0.0132981	0.0469985	0.0639375	5.9779	0.145852	0.96085	0.976233
ACBD7	0.148617	-1.17441	-0.175482	-0.161779	3.70553	4.54137	0.0226425	0.708709
ACCS	-0.438807	0.251198	0.0203415	-0.773212	0.293099	0.628344	0.652893	0.797995
ACD	-0.724925	0.896057	-0.531385	-0.379209	4.28418	1.26791	0.343049	0.708709
ACER2	0.0720312	-0.401346	0.194611	-0.0102121	0.902159	0.574815	0.687189	0.812959
ACER3	0.438783	-0.315402	0.0258615	-0.106182	5.88214	0.721454	0.596048	0.771506
ACIN1	-0.328845	-0.189881	-0.152428	-0.26582	7.26059	2.52888	0.104414	0.708709
ACLY	-0.310818	0.145071	0.00279347	-0.11507	8.08467	0.971466	0.46346	0.725614
ACN9	0.113224	-0.196264	-0.0248996	0.680412	3.95843	0.690383	0.614594	0.780211
ACO1	0.0600448	0.147852	0.0393617	0.0258601	6.6978	0.363791	0.829147	0.892869
ACO2	-0.42188	0.439346	-0.163226	-0.0991293	6.66647	1.66367	0.231625	0.708709
ACOT11	-0.515086	0.642245	-0.342452	-0.760311	3.51861	0.882298	0.50732	0.735311
ACOT13	0.300472	-0.153646	0.0352439	0.498716	5.03738	1.00198	0.449306	0.721319
ACOT2	-0.0949576	0.675209	0.235361	0.00125647	3.92316	1.54874	0.259206	0.708709
ACOT4	0.220571	0.169086	1.16973	0.807826	1.68457	1.26257	0.344902	0.708709
ACOT7	-0.440888	0.663675	-0.109264	-0.0786875	6.88314	1.26507	0.344034	0.708709
ACOT8	-0.513786	0.694724	-0.243981	-0.25563	3.51803	0.669335	0.627402	0.785722
ACOT9	0.159058	0.267175	0.311937	0.441125	6.61962	2.46315	0.110573	0.708709
ACOX1	0.0909599	-0.0372088	0.127994	-0.180753	6.73589	0.697171	0.610505	0.777355
ACOX3	-0.442534	0.527419	0.169411	-0.0762464	3.49694	0.84579	0.526371	0.743779
ACP1	0.419719	-0.0541611	0.0821006	0.20965	7.03526	1.30398	0.330799	0.708709
ACP2	-0.421508	0.514512	-0.115038	-0.102003	5.08789	0.927573	0.484579	0.730553
ACP6	-0.0468782	0.226624	-0.124096	-0.0542246	3.48596	0.306336	0.867461	0.916603
ACPL2	-0.0861728	-0.208361	0.238487	0.290786	3.17837	0.697785	0.610136	0.777293
ACSF2	-0.381244	-0.122635	0.0935444	-0.120904	4.17731	0.47997	0.75021	0.847906
ACSF3	-0.447873	0.551016	-0.210923	-0.381033	3.86575	0.93771	0.479621	0.729562
ACSL1	0.00988004	-0.126894	0.15198	0.175982	6.22435	0.716583	0.598927	0.77236
ACSL3	0.246976	-1.02698	-0.128448	-0.231974	7.4947	4.00382	0.0327666	0.708709
ACSL4	0.425984	-0.224704	0.0432979	0.199178	6.98084	0.46871	0.75783	0.851746
ACSL5	0.257684	0.207812	0.199684	0.422233	5.63119	2.45261	0.111599	0.708709
ACSL6	0.378931	0.698024	-0.734702	1.10375	-0.32919	2.0762	0.156621	0.708709
ACSS2	-0.364652	0.144146	-0.0392725	-0.194136	5.0764	0.571609	0.689276	0.814025
ACTB	-0.17232	0.405466	-0.141229	-0.257094	13.089	1.98187	0.170971	0.708709
ACTBL2	0.364905	0.926478	0.0352289	-0.345314	0.991968	2.52522	0.104747	0.708709
ACTG1	-0.295954	0.753077	-0.121315	-0.205338	11.662	2.11201	0.151537	0.708709
ACTL6A	0.0897526	-0.0389286	0.178359	0.451402	7.9424	1.06833	0.419988	0.714779
ACTN1	-0.40491	0.714903	-0.238864	-0.271016	9.16895	3.41935	0.0504629	0.708709
ACTN4	-0.578607	0.407054	-0.399264	-0.376128	9.69839	2.23468	0.135504	0.708709
ACTR10	0.25184	-0.143475	0.335364	0.291715	5.81977	1.55531	0.257534	0.708709
ACTR1A	-0.321523	0.571554	-0.0235815	0.055887	7.02698	1.8076	0.201603	0.708709
ACTR1B	-0.45355	0.60231	-0.198717	-0.182888	4.83066	0.911268	0.492656	0.732808
ACTR2	0.292568	-0.368444	-0.00241489	0.139679	9.16827	0.658791	0.633891	0.788375
ACTR3	0.352834	-0.202009	0.104787	0.269344	9.03178	0.74113	0.584534	0.766486
ACTR3B	-0.108272	0.0268579	-0.0259828	-0.0340116	3.30394	0.0492854	0.994702	0.996472
ACTR3C	0.247089	-0.487289	0.193938	0.535935	0.807225	0.907347	0.494618	0.733053
ACTR5	-0.357938	0.42033	0.186494	0.0616089	3.87374	0.8823	0.507318	0.735311
ACTR6	0.800445	-1.00432	0.196824	-0.510915	4.60114	3.09656	0.0650119	0.708709
ACTR8	0.0783339	0.000679266	0.140051	-0.0161257	5.42658	0.234586	0.912736	0.945566
ACTRT3	-0.007651	0.173337	-0.255431	0.232238	2.28707	0.688313	0.615844	0.780627
ACVR1	0.339632	0.229043	-0.0392064	0.0519916	4.51752	1.55882	0.256647	0.708709
ACVR1B	0.0208758	0.280033	-0.036706	0.0432023	4.75071	0.455471	0.766811	0.85683
ACVR2A	0.491988	-0.128516	0.394627	0.361436	4.15497	2.17721	0.142759	0.708709
ACVR2B	0.289078	-0.737161	-0.190697	-0.463508	3.26103	1.97462	0.172135	0.708709
ACY1	-0.621407	0.794652	-0.706151	0.049795	3.96485	1.49038	0.274589	0.708709
ACYP1	0.0639811	-0.402386	-0.148208	0.0538757	2.51028	0.784671	0.559701	0.756956
ACYP2	0.472178	-0.342341	0.202641	0.426557	2.14898	0.87483	0.511165	0.736448
ADA	-0.556711	0.467025	-0.312509	-0.265378	3.1349	2.16982	0.143725	0.708709
ADAL	0.0705538	-0.327853	0.123303	0.0429506	3.58335	0.374214	0.822094	0.887764
ADAM10	0.237683	-0.476772	0.213072	0.00695841	8.29318	1.31377	0.327557	0.708709
ADAM12	-0.091235	0.517609	0.338433	0.0943304	3.26824	1.51862	0.267025	0.708709
ADAM15	-0.814209	1.10407	-0.489898	-0.306495	7.33246	1.41363	0.296367	0.708709
ADAM17	0.17643	-0.320257	-0.00894492	0.138496	6.34973	0.875494	0.510821	0.736399
ADAM19	-0.222714	1.11869	0.106158	-0.0820805	7.17263	9.85777	0.00150099	0.708709
ADAM1A	-0.404222	-0.656868	0.288163	0.0629889	0.126006	0.987561	0.45594	0.722795
ADAM22	0.025927	-0.0861366	0.0534636	-0.772148	0.680972	0.652311	0.637903	0.79028
ADAM8	-0.753922	1.64591	-1.83939	-0.454518	3.77859	1.84576	0.194396	0.708709
ADAM9	0.149014	-0.403569	-0.0435558	-0.0883552	8.89857	0.742895	0.58351	0.766116
ADAMTS1	0.203711	0.000960564	0.252049	0.288549	5.20298	1.25341	0.348106	0.708709
ADAMTS16	-0.188937	0.159127	0.379909	0.131477	2.64232	0.86854	0.514424	0.738458
ADAMTS3	-0.230139	-0.232148	0.246343	-0.0929888	0.857719	0.338364	0.846245	0.90398
ADAMTS4	-0.49027	0.569188	0.487292	0.04293	0.799834	1.11233	0.401616	0.710743
ADAMTS6	0.252645	0.288855	-0.306994	0.292547	1.87441	0.355377	0.834824	0.895875
ADAMTSL2	-0.982195	-0.40567	0.231858	-0.676068	-0.94735	2.01359	0.165984	0.708709
ADAMTSL4	-0.970512	0.00966382	-0.37945	-0.548439	4.69292	0.647174	0.641096	0.791596
ADAMTSL5	-0.915244	0.367459	-0.339248	-0.295825	1.41919	1.13516	0.392408	0.709769
ADAP1	-0.730149	0.753461	-0.293428	0.0727647	5.14321	1.07383	0.417647	0.713752
ADAP2	-0.0670821	0.511655	0.0497905	-0.0182745	0.975712	0.609568	0.759882	0.852458
ADAR	-0.147494	-0.0594165	0.0695154	-0.0486886	8.76412	0.424186	0.788101	0.869002
ADARB1	-0.211582	0.194576	-0.234679	-0.588932	3.60811	1.51359	0.268354	0.708709
ADAT1	0.0317223	0.120686	0.114186	0.0552919	5.47485	0.372859	0.823012	0.888509
ADAT2	0.45961	-0.241631	0.175315	0.417885	3.03266	0.851777	0.523202	0.742167
ADAT3	-2.00124	0.699162	-0.299958	-0.37659	0.944625	1.78357	0.206297	0.708709
ADCK1	-0.703662	0.418214	-0.294302	-0.0209374	1.75485	1.13031	0.394347	0.709823
ADCK2	-0.619645	0.956334	-0.291591	-0.284463	4.36516	1.54795	0.259408	0.708709
ADCK3	-0.311311	0.823158	-0.068986	-0.237427	4.45789	1.02783	0.437647	0.718809
ADCK4	-1.14648	0.893674	-0.697873	-0.693403	2.73458	1.49512	0.273305	0.708709
ADCK5	-1.14492	0.944817	-1.12341	-1.02067	1.85424	2.16296	0.144627	0.708709
ADCY3	-0.583498	0.432008	-0.0733867	-0.18472	5.71941	1.53436	0.262907	0.708709
ADCY6	-0.684841	0.144497	-0.223834	-0.421868	4.62871	0.802233	0.54994	0.753501
ADCY7	-0.524415	-0.0464467	-0.10103	-0.492537	3.99123	1.18364	0.373572	0.708709
ADCY9	-0.613068	0.190382	-0.0361103	-0.415675	4.68624	1.50647	0.27025	0.708709
ADD1	-0.332863	0.12141	-0.128574	-0.0157441	7.34266	1.39858	0.300854	0.708709
ADD2	-0.298765	-0.109988	-0.207835	-0.0801317	3.47371	0.679538	0.621169	0.78326
ADD3	0.0479248	-0.757014	0.0319282	0.0842955	5.88379	2.22231	0.137029	0.708709
ADH5	0.209361	0.169162	0.356874	0.391319	7.32717	2.67972	0.0917258	0.708709
ADI1	0.280526	0.101224	0.180916	0.379653	6.97435	2.58365	0.0995842	0.708709
ADIPOR1	0.170244	0.219756	-0.0225384	0.154998	7.42078	1.11227	0.40164	0.710743
ADIPOR2	0.0365009	-0.0310255	0.146024	0.0141388	7.4097	0.306443	0.86739	0.916603
ADIRF	-0.551779	0.84171	0.214309	0.584414	5.70457	0.764544	0.571069	0.760995
ADK	0.383882	-0.121191	0.142201	0.264858	6.84267	1.23931	0.353102	0.708709
ADM	0.16245	-0.0716138	0.172325	0.0598009	4.99762	0.249636	0.903583	0.939384
ADM2	-0.676768	0.364639	-0.665295	-0.260981	2.58194	2.58099	0.0998124	0.708709
ADM5	-1.10668	0.850067	-1.22679	-0.679672	0.545058	2.27225	0.130991	0.708709
ADNP	0.0206508	-0.494912	0.0362792	-0.183843	7.75881	1.50681	0.270159	0.708709
ADNP2	0.0698266	0.025905	-0.097639	0.0936527	5.81389	0.253028	0.901491	0.938153
ADO	0.526041	-0.0994889	0.0084288	-0.377308	5.05216	1.22149	0.359523	0.708709
ADORA1	-0.835915	0.80432	-0.631622	0.10525	3.21247	2.10492	0.152528	0.708709
ADORA2A	-1.51874	1.17276	-0.638221	-0.504728	0.331543	1.74916	0.213233	0.708709
ADORA2B	-0.17735	0.0542957	-0.219944	0.0312085	5.44431	0.770631	0.567611	0.759822
ADPGK	-0.0974732	0.257595	0.173035	0.271193	5.41077	1.11725	0.399612	0.710743
ADPRH	0.0475674	0.430567	0.380147	0.244095	2.32964	1.26613	0.343666	0.708709
ADPRHL1	-0.229148	0.384578	-0.0566817	0.365485	3.20414	1.52509	0.265324	0.708709
ADPRHL2	-0.63547	0.785858	-0.54132	-0.259743	4.27168	2.05459	0.159782	0.708709
ADPRM	0.170585	-0.159687	0.14822	0.2236	2.47019	0.540404	0.709767	0.824853
ADRA1A	-1.10053	1.50628	0.219493	-0.00141977	0.0272032	4.0542	0.0316173	0.708709
ADRB2	0.371319	0.840828	0.132261	0.435074	3.85201	4.32296	0.0262329	0.708709
ADRBK1	-0.748156	0.673609	-0.440008	-0.562834	6.09394	1.38764	0.304164	0.708709
ADRBK2	-0.365573	-0.565222	-0.0980937	-0.371624	2.88231	2.02085	0.164867	0.708709
ADRM1	-0.693045	0.802462	-0.521807	-0.307225	7.68463	2.36623	0.12044	0.708709
ADSL	-0.197103	0.475767	0.0292659	0.389516	6.59684	2.00345	0.16756	0.708709
ADSS	0.414136	-0.543647	0.0835297	-0.154547	7.23332	1.94426	0.177106	0.708709
ADTRP	0.592713	0.541354	0.797956	1.03491	1.24562	3.6152	0.0435024	0.708709
AEBP2	0.401285	-0.955519	-0.389729	-0.439912	5.42472	1.49755	0.272648	0.708709
AEN	-0.241467	1.22202	0.0348122	0.0657222	5.84425	3.56468	0.0451835	0.708709
AES	-0.317077	0.428686	-0.191224	-0.127691	6.99334	0.946183	0.475514	0.729193
AFAP1	-0.293189	-0.0486378	-0.0956233	-0.119006	6.6835	0.614678	0.661545	0.80174
AFAP1L1	0.128822	0.581388	-0.178293	-0.027498	3.6277	1.67397	0.229319	0.708709
AFAP1L2	-0.29494	-0.309832	0.187825	-0.354177	4.8921	1.78035	0.206935	0.708709
AFF1	0.0219868	-0.60056	-0.0571174	-0.233289	6.34546	2.40816	0.116051	0.708709
AFF3	0.317115	-0.290267	0.0382594	-0.176498	2.34386	0.162206	0.952912	0.971206
AFF4	0.18746	-0.474927	-0.0223344	-0.234347	7.58752	0.892563	0.502078	0.734224
AFG3L1P	-0.489966	-0.297431	-0.154136	-0.326165	3.33348	1.41595	0.295683	0.708709
AFG3L2	-0.0429646	0.16501	0.108499	0.0628582	7.36043	0.524168	0.720543	0.831913
AFMID	-0.201837	0.389212	-0.0545328	0.242082	3.58147	0.528489	0.717668	0.829434
AFTPH	0.476319	-0.51835	-0.0159575	-0.0371051	5.7594	1.56022	0.256295	0.708709
AGA	-0.0326528	-0.311535	0.17699	0.463829	4.01044	1.82557	0.198173	0.708709
AGAP1	-0.268417	-0.0770113	-0.128906	-0.371392	6.0783	1.60533	0.245195	0.708709
AGAP3	-0.943898	0.593777	-0.403368	-0.520818	4.94241	1.87516	0.189043	0.708709
AGAP4	-0.330602	-0.745995	0.586376	-0.471121	0.814306	2.04859	0.160674	0.708709
AGAP5	-0.175951	-0.945463	-0.72072	0.118626	0.630897	2.75479	0.0860843	0.708709
AGAP6	-0.237844	-0.396171	0.0175685	-0.0263091	1.87068	0.579522	0.684131	0.811149
AGAP9	-0.045966	-0.120085	0.771401	-0.182536	1.0032	0.139297	0.963885	0.9777
AGBL3	0.313106	0.092323	0.547451	-0.0100281	-0.306141	0.391433	0.810404	0.881764
AGBL5	-0.168783	0.358927	-0.123083	-0.0205575	5.48098	0.938207	0.47938	0.729562
AGER	-0.631027	-0.52769	-0.542784	-0.123389	-0.188016	0.287338	0.879807	0.923972
AGFG1	0.372597	-0.16854	0.0535591	-0.135997	6.72985	1.10262	0.4056	0.712119
AGFG2	-0.535558	0.548872	-0.446726	-0.461883	3.88093	2.44156	0.112687	0.708709
AGGF1	0.343454	-0.782341	0.00246817	-0.107671	4.96362	1.64594	0.235658	0.708709
AGK	0.0290944	0.141123	0.143547	0.15695	5.58868	0.486033	0.746117	0.845672
AGL	0.183028	-0.667485	-0.0139441	-0.246295	5.48713	1.08097	0.414623	0.713189
AGMAT	0.228504	0.150729	0.299868	0.240519	2.62192	0.705528	0.605499	0.774586
AGO1	-0.183288	0.153128	0.0207039	-0.167128	6.26182	0.862844	0.517391	0.739095
AGO2	-0.145353	0.369848	-0.0615284	-0.117029	6.56671	2.02458	0.164296	0.708709
AGO3	0.122767	0.145377	0.0884399	0.176459	4.29312	0.295583	0.874474	0.920239
AGO4	-0.0139561	-0.200894	0.0605879	-0.296294	3.96997	0.732482	0.589573	0.768691
AGPAT1	-0.412433	0.453932	-0.379558	-0.191299	6.13953	1.24797	0.350024	0.708709
AGPAT2	-0.499836	0.98084	-0.430674	-0.221025	5.42436	1.09531	0.408625	0.712489
AGPAT3	-0.395561	0.208303	-0.150984	-0.24515	6.56759	1.82798	0.197718	0.708709
AGPAT4	0.181078	0.073164	-0.10438	0.285283	2.45525	0.534409	0.713737	0.826907
AGPAT5	0.280516	-0.193242	0.10638	0.0269509	6.16571	0.440141	0.777235	0.862354
AGPAT6	-0.180395	0.399633	-0.0151709	-0.0706742	6.47407	1.35247	0.315069	0.708709
AGPAT9	0.427481	0.29342	0.333202	0.229764	5.4051	1.58166	0.25095	0.708709
AGPHD1	-0.0446413	-0.510415	0.177855	-0.0789159	1.76251	0.881734	0.507609	0.735377
AGPS	0.441567	-0.330244	0.0493374	0.0997928	7.55364	0.890958	0.502894	0.734224
AGRN	-1.19871	0.740002	-0.783326	-0.999794	7.33452	1.62635	0.240207	0.708709
AGSK1	-1.55999	0.24273	-1.07745	-0.930065	1.89053	1.57469	0.252674	0.708709
AGTPBP1	0.2188	-0.423239	0.298792	-0.108443	5.31103	0.883332	0.506789	0.735252
AGTRAP	-0.726113	1.25931	-0.634766	-0.175637	4.20422	1.5369	0.26225	0.708709
AGXT2L2	-0.274158	0.401518	0.165585	-0.126381	1.35719	0.388324	0.812518	0.882412
AHCTF1	0.270484	-0.603111	0.103444	-0.087664	8.16572	1.22915	0.356747	0.708709
AHCTF1P1	0.271809	-0.865176	-0.643124	-0.286742	0.46149	1.33535	0.320529	0.708709
AHCY	-0.375671	0.580426	-0.0982787	0.0396172	8.92586	1.70412	0.222711	0.708709
AHCYL1	-0.0552728	-0.193691	-0.0164363	-0.150718	7.14523	0.685198	0.61773	0.781869
AHCYL2	-0.069135	0.000877097	-0.0699822	-0.0914839	4.65739	0.112946	0.975147	0.984886
AHDC1	-0.795631	0.371488	-0.732268	-0.462871	4.49999	1.19572	0.369026	0.708709
AHI1	0.359739	-0.52194	0.153432	-0.242717	4.28936	1.18244	0.374027	0.708709
AHNAK	-0.134239	-0.0738991	-0.0393285	-0.127919	10.3028	0.110501	0.97611	0.985258
AHNAK2	-0.339292	0.440945	-0.230424	-0.0485727	5.73048	0.831565	0.533968	0.74573
AHR	0.463226	-0.853764	-0.165427	0.007157	7.50464	2.7492	0.08649	0.708709
AHRR	-0.186872	1.03701	-0.285943	0.15082	0.964861	1.58039	0.251265	0.708709
AHSA1	-0.0134573	0.0395252	0.0519345	0.291724	7.55319	0.835674	0.531763	0.745219
AHSA2	-0.0134323	-0.402007	-0.0985156	-0.091621	1.40862	0.598108	0.672133	0.806625
AIDA	0.562576	-0.392285	0.148787	-0.0347807	7.44583	1.32901	0.322577	0.708709
AIF1L	-0.186743	0.0385386	0.0611515	-0.285272	5.30767	0.706888	0.604688	0.774063
AIFM1	-0.0747549	-0.00254046	0.0099867	0.17238	6.51283	0.335364	0.84825	0.905497
AIFM2	-0.509377	0.665561	-0.0905644	-0.193004	5.22269	0.832556	0.533435	0.745582
AIG1	0.0297089	0.188238	0.00287995	0.662873	3.76798	2.14866	0.146529	0.708709
AIM1	0.129008	-0.436147	0.075286	0.0543442	7.29148	1.23947	0.353045	0.708709
AIM1L	-0.548093	0.567513	-0.309769	-1.09411	3.59908	1.08022	0.414942	0.713189
AIM2	1.06317	-0.216704	0.430242	0.701536	2.68167	3.67062	0.0417422	0.708709
AIMP1	0.359213	-0.0595279	0.158834	0.341174	6.45013	0.762371	0.572307	0.761093
AIMP2	-0.174479	0.509733	-0.105253	0.297659	5.96583	1.9821	0.170934	0.708709
AIP	-0.511281	0.665258	-0.207126	-0.199605	4.66256	0.891695	0.502519	0.734224
AJUBA	-0.415148	0.526413	-0.29383	-0.199636	7.17894	1.94338	0.177253	0.708709
AK1	-0.250979	0.693375	-0.198868	-0.0117049	4.97431	1.12451	0.396675	0.710254
AK2	0.150198	0.0751273	0.0901407	0.308427	7.92589	0.941464	0.477797	0.729562
AK3	0.336932	-0.617533	0.101318	0.0667858	6.14345	1.07136	0.418695	0.714547
AK4	0.348194	-0.164514	0.175669	-0.120449	7.41124	1.35101	0.315531	0.708709
AK8	-0.41504	0.623873	0.562167	0.578358	0.348629	0.713384	0.600823	0.77295
AKAP1	-0.278116	0.156654	-0.11173	-0.15058	6.21237	1.08409	0.413312	0.713189
AKAP10	0.250857	-0.276829	0.29222	0.00542323	4.9903	2.17697	0.142791	0.708709
AKAP11	0.329406	-0.521875	-0.0134698	-0.0917683	6.45833	0.93622	0.480347	0.729562
AKAP12	0.213665	0.0790104	-0.22701	0.000549994	4.98937	0.318313	0.859579	0.911853
AKAP13	-0.143073	-0.193009	-0.108374	-0.120701	6.36172	0.531414	0.715725	0.828301
AKAP17A	-0.612071	0.266658	-0.278295	-0.259362	4.44682	0.970101	0.464103	0.725804
AKAP2	0.206924	0.40036	-0.371275	0.0485102	7.70905	0.228753	0.916222	0.94767
AKAP5	-0.252272	-1.06935	-0.00314736	-0.699979	1.54812	4.36657	0.0254651	0.708709
AKAP6	0.079314	-0.722694	0.205051	-0.447971	2.64584	2.14354	0.147217	0.708709
AKAP7	0.419037	-0.827896	0.388856	-0.321418	2.43125	2.18919	0.141211	0.708709
AKAP8	-0.252579	0.146897	-0.226735	-0.215196	5.634	1.78374	0.206262	0.708709
AKAP8L	-0.133214	0.307155	-0.136926	-0.140182	5.58378	0.79904	0.551704	0.754488
AKAP9	0.198411	-1.5938	-0.169179	-0.496846	5.54192	4.61317	0.0215913	0.708709
AKD1	-0.00521181	-1.03592	0.288399	0.505507	1.58567	1.54511	0.260135	0.708709
AKIP1	-0.160358	0.380898	0.0792029	0.170347	4.56184	0.470719	0.756469	0.850876
AKIRIN1	0.41587	0.0627545	0.163585	0.0625511	6.44169	1.21034	0.363601	0.708709
AKIRIN2	0.226295	0.0144261	0.0428826	-0.138181	5.4622	0.591271	0.676532	0.808182
AKNA	-0.84767	-0.0399009	-0.470618	-0.487777	3.90226	1.48148	0.277023	0.708709
AKR1A1	-0.520542	0.602917	-0.0922898	0.225667	5.31451	1.31048	0.328642	0.708709
AKR1B1	0.305956	0.676786	0.120247	0.16621	5.91199	1.50097	0.271726	0.708709
AKR1B10	0.480686	0.259543	0.148728	-0.126567	3.32849	1.21765	0.360923	0.708709
AKR1C1	0.959051	0.966656	0.348011	1.66358	5.9663	7.73959	0.00377317	0.708709
AKR1C3	0.693624	0.515205	0.408243	0.803319	5.07768	5.5899	0.0117508	0.708709
AKR1E2	-0.412887	0.169512	0.170065	-0.658189	1.33945	0.792374	0.555402	0.755534
AKR7A2	-0.630963	0.665431	-0.33027	-0.175166	4.86136	1.09864	0.407242	0.712185
AKT1	-0.514235	0.644261	-0.169701	-0.222969	7.14088	1.76859	0.209284	0.708709
AKT1S1	-0.501117	0.643788	-0.416569	-0.204784	6.69996	1.87895	0.188365	0.708709
AKT2	-0.64836	0.563219	-0.364918	-0.317441	6.64007	1.82386	0.198496	0.708709
AKTIP	0.352119	-0.348766	0.0157311	0.215382	5.04866	1.44277	0.287886	0.708709
ALAD	-0.360379	-0.0756838	-0.332497	-0.271828	4.12171	2.07104	0.157368	0.708709
ALAS1	-0.0701009	0.391761	0.0644861	-0.0731556	6.14342	2.2739	0.130796	0.708709
ALCAM	0.0692617	-0.628116	-0.101536	0.0372248	8.40103	0.895891	0.500389	0.734134
ALDH16A1	-1.03534	0.979155	-0.608549	-0.577293	5.28879	1.70211	0.223144	0.708709
ALDH18A1	-0.118783	0.459157	0.110936	0.0870566	7.19912	2.77831	0.0844005	0.708709
ALDH1A3	-0.0981727	-0.245734	0.129083	-0.053541	10.2879	1.11618	0.400046	0.710743
ALDH1B1	-0.139104	0.0883478	0.103607	0.0198516	6.20582	0.483908	0.74755	0.846369
ALDH1L2	-0.101759	-0.414857	0.256199	0.0996174	4.6957	1.28668	0.336614	0.708709
ALDH3A2	0.126815	-0.419916	0.129818	0.171443	6.8795	1.69287	0.225149	0.708709
ALDH3B1	-0.573953	0.341352	-0.141144	-0.345051	4.51012	0.605104	0.66765	0.804478
ALDH4A1	-0.803658	1.02104	-0.395796	-0.993416	3.64991	1.96756	0.173277	0.708709
ALDH5A1	-0.179329	-0.731838	-0.0147066	-0.147493	4.63487	3.02841	0.068683	0.708709
ALDH6A1	0.217977	-0.265795	0.218414	-0.458253	2.7282	1.10426	0.404922	0.711645
ALDH7A1	-0.151951	-0.258824	0.0271784	-0.0609098	6.77609	1.04135	0.431673	0.717642
ALDH9A1	0.261808	0.0394956	0.232679	0.216073	7.19465	1.81481	0.200219	0.708709
ALDOA	-0.532482	0.667384	-0.289913	-0.163685	10.0382	1.09579	0.408423	0.712489
ALDOC	-0.803352	-0.382673	-0.847407	-0.0611872	2.58584	2.0081	0.166834	0.708709
ALG1	-0.275932	0.689523	-0.140265	-0.134438	5.20469	1.92922	0.17963	0.708709
ALG10	0.384962	-0.571759	-0.0713747	-0.484438	4.09016	0.95295	0.472258	0.728087
ALG10B	0.290684	-1.20801	-0.33142	-0.519426	4.24902	2.10139	0.153024	0.708709
ALG11	0.342353	-0.218612	0.283665	-0.132437	3.53752	1.28428	0.337432	0.708709
ALG12	-0.725884	0.860714	-0.533855	-0.180474	3.4992	1.71143	0.22114	0.708709
ALG13	0.178717	-0.0740064	-0.11267	0.264274	4.44309	0.328842	0.852597	0.90816
ALG14	0.121518	0.0646628	-0.0190621	0.0994462	3.71392	0.13194	0.967186	0.979604
ALG1L9P	-0.515618	0.348183	-0.101701	-1.88794	0.486676	3.94917	0.0340696	0.708709
ALG2	0.272192	0.0130929	-0.0715667	0.2414	5.84079	0.619363	0.658571	0.800484
ALG3	-0.608349	0.718562	-0.529836	-0.115887	5.61486	1.67549	0.22898	0.708709
ALG5	0.633045	0.157505	0.358407	0.550986	5.71777	2.96705	0.072197	0.708709
ALG6	0.599497	-0.774063	0.091117	-0.35949	3.70773	1.57635	0.252261	0.708709
ALG8	0.429813	-0.0243604	0.264469	-0.0818629	6.22745	3.25019	0.0575472	0.708709
ALG9	0.0260918	0.188244	0.0441548	-0.0808345	5.55208	0.551391	0.702517	0.821464
ALKBH1	0.337304	0.158829	0.396122	0.33552	4.17375	2.21529	0.137903	0.708709
ALKBH2	-0.173885	0.416412	-0.109828	0.178571	4.15682	0.992028	0.453875	0.72206
ALKBH3	0.13511	0.229061	0.146588	0.549051	5.20586	2.69853	0.0902727	0.708709
ALKBH4	-0.620164	0.61646	-0.193144	-0.309222	3.1382	1.2789	0.339267	0.708709
ALKBH5	-0.317895	0.196071	-0.189944	-0.479825	7.10651	1.23867	0.353329	0.708709
ALKBH6	-0.24007	0.620802	-0.312808	-0.0185553	2.6487	0.425398	0.787275	0.86871
ALKBH7	-1.05591	1.18988	-0.86777	-0.266021	3.37882	2.06825	0.157775	0.708709
ALKBH8	0.442083	-0.326003	0.00548066	0.203499	4.81653	0.586894	0.679357	0.809545
ALMS1	-0.0704893	-0.497514	0.171564	-0.179368	5.82251	1.83056	0.197233	0.708709
ALOX15	0.0455211	0.191744	-0.265944	2.54016	2.46413	0.839176	0.529891	0.744299
ALOX5	0.0310589	0.403604	-0.424952	0.0211412	0.488936	0.302769	0.869794	0.918207
ALOXE3	-0.514786	0.534009	-0.626984	-0.425918	1.96918	1.54123	0.261132	0.708709
ALPK1	0.281971	-0.580985	-0.0447353	-0.0221029	2.54249	2.28463	0.129541	0.708709
ALPP	-0.758546	0.524342	-0.450703	-1.19753	5.74449	1.63547	0.238078	0.708709
ALS2	-0.0492975	-0.0492639	-0.0109357	0.207908	5.24053	0.295842	0.874306	0.920239
ALS2CL	-0.859065	0.881827	-0.797466	-0.102466	3.23951	2.0516	0.160226	0.708709
ALS2CR8	0.235405	0.391354	-0.175656	0.0746268	1.84305	0.788206	0.557725	0.756425
ALYREF	-0.332761	0.490754	-0.121809	-0.104408	7.00897	1.36102	0.312381	0.708709
AMACR	0.148894	-0.471013	0.0481838	0.21293	3.8643	1.49351	0.27374	0.708709
AMBRA1	-0.499533	0.48999	-0.299193	-0.0768147	5.30995	1.43928	0.288888	0.708709
AMD1	0.477531	-0.432087	0.112165	0.2109	7.54841	1.69354	0.225004	0.708709
AMDHD2	-1.33447	0.832514	-0.494353	-0.165283	2.43162	1.32843	0.322767	0.708709
AMER1	-0.236454	0.224383	-0.0947216	-0.0728752	4.70349	0.822989	0.538595	0.748401
AMFR	-0.0569939	0.498254	0.0944451	0.0582803	7.2055	1.60941	0.244217	0.708709
AMIGO1	-0.465801	0.182884	0.0601437	-0.273257	1.76045	0.509639	0.730247	0.837262
AMIGO2	0.0960437	0.13273	0.151911	0.125819	6.66162	0.660974	0.632544	0.788375
AMIGO3	-1.33388	0.727185	-0.732335	-0.905271	1.74012	1.71168	0.221087	0.708709
AMMECR1	0.456569	-0.431413	-0.136122	-0.110151	5.70662	0.928125	0.484308	0.730456
AMMECR1L	0.126956	0.203804	0.111534	0.114769	5.59661	0.904564	0.496014	0.73345
AMN1	0.71225	-0.997321	0.510317	-0.549791	1.28908	6.01201	0.00921555	0.708709
AMOTL1	-0.0734203	0.203837	-0.0737004	-0.1726	8.06861	0.907282	0.49465	0.733053
AMOTL2	-0.651589	0.383089	-0.356993	-0.322941	6.69213	1.55048	0.258763	0.708709
AMPD2	-0.759551	0.959963	-0.445864	-0.504757	4.61549	2.28434	0.129576	0.708709
AMPD3	0.111501	0.244551	-0.161288	0.0690189	3.1978	0.496562	0.739024	0.841466
AMZ2	0.242076	-0.235407	0.119529	0.155314	6.65143	0.788543	0.557536	0.756425
AMZ2P1	0.287841	-0.385452	-0.132497	0.373454	2.79738	0.590137	0.677263	0.808317
ANAPC1	0.0537336	0.0756113	0.128683	-0.0840583	7.52375	0.331514	0.850818	0.906777
ANAPC10	0.774603	-0.222198	0.308855	0.485343	3.9396	2.16443	0.144433	0.708709
ANAPC11	-0.527652	1.11026	-0.215256	0.141092	5.32508	1.18837	0.371787	0.708709
ANAPC13	0.357954	-0.03932	0.280699	0.212577	5.60585	1.06874	0.419815	0.714779
ANAPC15	-0.105422	0.114895	0.0106591	0.297394	5.47157	0.619422	0.658534	0.800484
ANAPC16	0.0680237	-0.108967	0.101633	0.253736	5.97661	0.885055	0.505907	0.734931
ANAPC2	-1.01727	1.07756	-0.711851	-0.805519	3.97453	1.81755	0.199696	0.708709
ANAPC4	0.322804	-0.588481	0.196631	-0.160035	4.34819	1.64725	0.235359	0.708709
ANAPC5	-0.00459151	0.260052	0.127304	0.185762	7.07675	1.23592	0.354314	0.708709
ANAPC7	-0.10175	0.0288445	0.0111362	0.155384	6.14388	0.384852	0.814876	0.883966
ANG	0.374078	-0.607911	0.507056	-0.437261	0.528363	0.972584	0.462933	0.725403
ANGEL1	-0.276497	0.87994	0.00441864	-0.0800281	4.19749	2.24542	0.134196	0.708709
ANGEL2	0.231388	-0.446503	0.172607	-0.179438	5.0355	1.39459	0.302058	0.708709
ANK1	-0.879166	-0.458204	-0.317833	-0.366395	4.02767	2.40162	0.116724	0.708709
ANK3	-0.175252	-0.784179	0.0154984	0.162684	4.41851	2.85211	0.0793624	0.708709
ANKAR	0.912294	-1.41845	-0.227172	-0.515715	0.249295	2.13788	0.147983	0.708709
ANKEF1	0.253577	-0.23687	0.104722	0.0733036	4.72636	0.845071	0.526752	0.743919
ANKFY1	-0.454163	-0.1627	-0.427774	-0.566478	6.22902	4.30423	0.026571	0.708709
ANKH	-0.26604	0.0932093	-0.160838	-0.178212	5.6765	1.47807	0.277961	0.708709
ANKHD1	-0.0658087	-0.342188	-0.0708964	-0.146373	6.42202	0.347612	0.840047	0.899376
ANKHD1-EIF4EBP3	-0.046743	0.542981	-0.183096	0.0895162	5.53876	0.735337	0.587906	0.768336
ANKIB1	0.256262	-0.428891	-0.0464725	-0.0167091	6.22945	0.877604	0.509733	0.736313
ANKLE1	-0.56736	0.137814	-0.154069	-0.201368	1.12057	0.989519	0.455034	0.722387
ANKLE2	-0.101082	0.100432	0.085848	0.0344735	6.50714	0.399842	0.804683	0.878756
ANKMY1	-0.573678	0.466444	-0.664699	-0.719136	1.06761	1.61312	0.243333	0.708709
ANKMY2	0.0344432	-0.54432	-0.227902	-0.0170566	4.80622	1.69834	0.22396	0.708709
ANKRA2	0.387504	-0.418691	0.360131	0.299712	2.99476	2.6144	0.0969868	0.708709
ANKRD10	0.360356	0.418964	0.149552	0.29226	4.45355	2.53961	0.103446	0.708709
ANKRD11	-0.36609	-0.637227	-0.369086	-0.326978	7.14617	3.28828	0.0558552	0.708709
ANKRD12	0.248301	-1.75539	-0.167126	-0.771715	5.20517	4.8514	0.0184947	0.708709
ANKRD13A	0.0409693	-0.00932097	0.0933348	0.171592	7.64897	0.21815	0.922463	0.951504
ANKRD13B	-0.715528	0.348242	-0.271656	-0.837287	4.09928	1.92363	0.180579	0.708709
ANKRD13C	0.230569	-0.417353	-0.0348404	0.148753	5.88355	0.718965	0.597518	0.772008
ANKRD13D	-0.861132	0.538969	-0.509418	-0.554182	3.31744	1.15577	0.384282	0.709769
ANKRD16	-0.746007	0.530785	-0.0421843	-0.139303	2.61152	1.84197	0.195099	0.708709
ANKRD17	-0.0507518	-0.25118	-0.164727	-0.148355	7.53155	0.534128	0.713924	0.827003
ANKRD18A	0.43263	-0.605439	-0.410397	-0.409969	2.1057	1.29648	0.33331	0.708709
ANKRD18B	0.970401	-1.0947	-0.00343518	-0.612469	1.81764	3.71855	0.0402875	0.708709
ANKRD20A9P	0.0842724	-0.416624	0.0364607	-0.231383	4.84603	1.03841	0.432966	0.718027
ANKRD22	0.419013	-0.20616	0.294873	-0.176555	2.81006	0.909844	0.493368	0.732808
ANKRD23	-0.410931	0.769532	-1.434	-1.14444	-0.144635	4.69359	0.0204819	0.708709
ANKRD26	0.315853	-1.23149	-0.298811	-0.455077	4.1501	2.50847	0.106283	0.708709
ANKRD27	-0.195495	0.0798406	0.159817	-0.0722525	6.1071	0.768438	0.568854	0.760273
ANKRD28	0.0555919	-0.282457	0.0408452	0.0561535	7.02174	0.447499	0.77223	0.859614
ANKRD30BP2	0.51989	-0.240581	-0.265479	0.397343	0.714438	0.617993	0.65944	0.800624
ANKRD32	0.677982	-0.823693	-0.0220903	-0.462835	4.39628	1.89824	0.184957	0.708709
ANKRD33B	-0.120138	0.0516917	0.00455636	-0.427738	4.49385	0.558622	0.697766	0.818372
ANKRD34A	0.121829	-0.348911	-0.0692697	-0.514926	0.124269	0.522422	0.721707	0.832868
ANKRD36	-0.196675	-0.580215	-0.0373855	-0.470224	3.46932	1.8893	0.186528	0.708709
ANKRD36B	-0.246235	-0.695438	-0.111717	-0.175283	2.85104	1.69311	0.225098	0.708709
ANKRD36BP1	0.319512	-1.11596	-0.130385	-0.855889	4.23689	1.99315	0.169178	0.708709
ANKRD39	-0.752126	0.981567	-0.265262	-0.0602999	2.79912	1.65549	0.233477	0.708709
ANKRD40	0.0747303	-0.161316	-0.0148962	0.00230658	6.90577	0.277113	0.88636	0.9281
ANKRD42	-0.17281	0.410444	-0.109101	-0.304768	2.40137	0.924425	0.486129	0.731045
ANKRD44	-0.00436244	-0.203774	0.171088	-0.20577	1.09807	0.142571	0.96238	0.976813
ANKRD46	0.234515	0.0346545	0.117007	0.0781547	3.89511	0.36112	0.830951	0.894199
ANKRD49	0.496574	-0.74454	-0.193516	0.0462869	4.1197	1.69728	0.224191	0.708709
ANKRD50	0.240086	-0.367612	-0.0900972	-0.390263	6.31107	1.06275	0.422379	0.715445
ANKRD52	-0.57503	0.218542	-0.285491	-0.515357	6.69328	2.3846	0.118494	0.708709
ANKRD54	-0.404239	0.517984	-0.392657	-0.10183	4.02326	1.45832	0.283466	0.708709
ANKRD6	0.0118721	-0.530425	-0.257683	0.102774	3.06837	1.55964	0.256441	0.708709
ANKRD9	-0.809258	1.08356	-0.0741325	-0.324656	1.23529	1.12623	0.395983	0.709863
ANKS1A	-0.37382	0.261337	-0.150826	-0.349402	5.08295	1.16364	0.381227	0.709451
ANKS1B	-0.153478	-0.416418	-0.292672	0.327784	0.669336	0.309037	0.865689	0.915948
ANKS3	-0.927498	0.567459	-0.647757	-0.535742	1.90811	1.56533	0.255008	0.708709
ANKS4B	-0.367585	-0.637212	0.18311	1.37948	-0.649298	1.07512	0.417099	0.713752
ANKS6	-0.432542	0.358206	-0.187188	-0.167639	4.45215	1.359	0.313013	0.708709
ANKZF1	-0.54174	-0.136722	-0.171718	-0.397294	3.89536	1.63935	0.237177	0.708709
ANLN	0.058063	-0.623659	0.0326828	0.111226	9.35346	1.09892	0.407126	0.712185
ANO1	-0.135161	0.140697	-0.128812	0.050751	6.97613	0.145836	0.960857	0.976233
ANO10	0.096446	-0.0336558	0.0743062	-0.187879	5.41221	0.391007	0.810693	0.881764
ANO6	0.088522	-0.372772	0.154428	0.00720907	7.04371	1.06914	0.419641	0.714779
ANO8	-0.727175	0.091531	-0.377944	-0.601367	2.87129	1.04842	0.428577	0.717525
ANP32A	-0.000723593	-0.197772	0.0272348	-0.0736584	7.85193	0.224101	0.918976	0.948994
ANP32A-IT1	0.309429	-0.533743	-0.311463	0.253119	0.0536745	0.740091	0.585138	0.766546
ANP32B	0.123218	-0.373037	0.0245096	0.0166153	8.87967	0.581266	0.683	0.810955
ANP32E	0.124056	-0.831177	0.861051	-0.220447	6.96991	2.65397	0.0937586	0.708709
ANTXR1	0.0751955	-0.246487	-0.00435434	-0.0374844	6.61944	0.254978	0.900284	0.937213
ANTXR2	0.736785	1.10878	0.428304	0.265055	5.6735	5.50092	0.0123863	0.708709
ANXA1	0.41662	-0.0161793	0.309677	0.514833	9.51711	2.0571	0.159411	0.708709
ANXA11	-0.268424	0.211419	-0.0164699	0.0146291	7.78792	0.747243	0.580994	0.764695
ANXA2	0.0624254	0.301467	0.195434	0.462986	10.9906	3.00849	0.0698011	0.708709
ANXA2P1	1.22814	-1.57529	-0.822882	-0.283053	1.04018	1.1275	0.395473	0.709863
ANXA3	0.409337	0.350213	0.201773	0.378828	7.39814	1.65663	0.233217	0.708709
ANXA4	0.143357	-0.163995	0.133259	0.421268	5.59383	1.64929	0.234891	0.708709
ANXA5	0.197502	0.0706879	0.141425	0.301617	8.87048	0.714923	0.59991	0.772747
ANXA6	-0.425962	-0.0431551	-0.00585667	0.080777	5.66988	0.393734	0.808839	0.880966
ANXA7	0.110586	0.11535	0.0986262	0.429996	7.68416	2.09884	0.153384	0.708709
ANXA8	-1.41657	0.310279	0.0230303	-0.123347	4.32916	1.01419	0.443761	0.719976
ANXA8L1	-0.178862	-0.010295	0.148809	1.12389	7.14817	0.686458	0.616967	0.781302
ANXA8L2	-0.498829	0.320636	-0.277424	0.0023113	6.18598	1.61234	0.24352	0.708709
ANXA9	-0.828577	-0.0548508	-0.819357	-0.521577	1.21394	3.11568	0.0640233	0.708709
AOC2	0.93236	-0.0564273	0.44819	-0.344614	0.363145	0.958303	0.469698	0.727869
AOX1	0.288673	0.900249	0.597482	0.358798	5.25187	5.62296	0.0115246	0.708709
AP1AR	0.323179	-0.740746	-0.194532	-0.212643	4.66201	1.12645	0.395897	0.709863
AP1B1	-0.652394	0.673781	-0.409665	-0.30721	7.15913	1.95723	0.174963	0.708709
AP1G1	0.237019	-0.175677	0.104738	-0.0451192	8.16358	0.634979	0.64872	0.795879
AP1G2	-0.76099	0.73465	-0.493222	-0.464638	4.54129	1.50921	0.26952	0.708709
AP1M1	-0.508327	0.690018	-0.0996321	-0.185468	5.99666	1.14548	0.388319	0.709769
AP1M2	-0.362233	0.681947	-0.0755558	0.349633	5.97843	1.99852	0.168333	0.708709
AP1S1	-0.12484	0.531034	0.0622433	0.170032	6.34813	1.236	0.354285	0.708709
AP1S2	0.626571	-0.822329	0.00232783	-0.0840171	4.60494	0.989566	0.455012	0.722387
AP1S3	0.0123611	-0.845654	0.0126697	-0.17032	5.4376	3.98572	0.0331916	0.708709
AP2A1	-0.7521	0.633219	-0.489238	-0.441619	6.71015	1.75725	0.211577	0.708709
AP2A2	-0.274626	0.0887728	-0.18	-0.249369	5.92355	0.882458	0.507237	0.735311
AP2B1	0.0559191	0.108031	0.102208	0.0336298	9.32116	0.334876	0.848576	0.905767
AP2M1	-0.424551	0.321284	-0.177849	0.030145	8.79818	1.35125	0.315455	0.708709
AP2S1	-0.302369	0.712495	-0.0891348	0.180231	7.20258	1.14979	0.386624	0.709769
AP3B1	0.165152	-0.39633	0.0121517	-0.207663	6.85109	0.672812	0.625273	0.784711
AP3D1	-0.493862	0.0960251	-0.394861	-0.290329	7.45582	1.77338	0.208323	0.708709
AP3M1	0.201406	-0.304444	0.15075	0.0326956	6.98032	0.571825	0.689135	0.814014
AP3M2	0.0627927	0.011028	0.163238	0.256258	5.55669	0.544171	0.707277	0.823815
AP3S1	0.570571	-0.533349	0.040746	0.262516	7.677	1.3193	0.325743	0.708709
AP3S2	-0.133062	0.004068	0.286897	0.313311	5.48707	1.09603	0.408324	0.712489
AP4B1	-0.330654	0.64291	0.0774704	0.359019	3.79889	2.35735	0.121394	0.708709
AP4B1-AS1	-0.250231	0.660308	0.259758	-0.490247	0.278556	0.68938	0.615199	0.780627
AP4E1	0.308354	-0.496976	0.0713975	-0.277688	5.44558	1.28825	0.336083	0.708709
AP4M1	-0.618697	0.638928	-0.359913	-0.154116	2.86669	0.774018	0.565694	0.759559
AP4S1	0.149664	-0.36774	-0.00791755	-0.000166651	3.40389	0.878571	0.509235	0.736313
AP5B1	-0.725302	0.486192	-0.472638	-0.297545	4.78758	1.93368	0.178878	0.708709
AP5M1	0.516652	-0.374987	0.0157093	0.0354019	5.31355	1.04064	0.431984	0.717752
AP5S1	-0.593028	0.448375	-0.429352	-0.289801	3.61868	0.866707	0.515377	0.73851
AP5Z1	-0.912894	1.05016	-0.646083	-0.488787	4.28148	1.29728	0.333042	0.708709
APAF1	0.0310814	-0.575205	0.0231936	-0.0782392	5.07393	1.6299	0.239375	0.708709
APBA3	-1.09144	1.34347	-0.630911	-0.593756	2.34225	1.89914	0.1848	0.708709
APBB1	-0.971718	0.382318	-0.187443	-0.445831	2.7368	1.19849	0.367991	0.708709
APBB2	-0.0389284	-0.202099	-0.109643	-0.0795781	5.31522	0.41201	0.796396	0.873899
APBB3	-1.22703	0.226615	-0.666303	-0.224656	0.280494	1.13753	0.391466	0.709769
APC	0.191677	-0.865729	0.123596	-0.0270023	6.11814	2.37985	0.118994	0.708709
APC2	-0.348278	1.23043	-1.31453	-0.494525	-0.307707	0.624255	0.655474	0.799414
APEH	-0.63705	0.775379	-0.262454	-0.264897	6.32832	1.86486	0.190901	0.708709
APEX1	-0.0838494	0.229448	0.0132005	0.217902	7.56945	1.27825	0.339489	0.708709
APEX2	-0.214167	0.598364	-0.224427	-0.233307	5.42112	0.809348	0.546028	0.751773
APH1A	-0.305627	0.749602	-0.110358	0.0244245	7.25093	1.05405	0.426132	0.716584
APH1B	-0.0562379	-0.270675	-0.488652	-0.0716722	1.93199	0.628389	0.652865	0.797995
API5	0.419851	-0.461012	0.11807	0.143741	8.16461	1.2738	0.341016	0.708709
APIP	0.382283	-0.160518	0.161607	0.321269	6.35546	0.758383	0.574587	0.761749
APITD1	0.0200723	-0.189495	0.197302	0.227946	4.76651	0.418148	0.792215	0.871753
APITD1-CORT	-1.11224	0.269455	-0.77951	0.410467	0.786442	3.30118	0.0552955	0.708709
APLF	0.630375	-1.01791	0.000610209	0.203881	1.94456	1.22792	0.357191	0.708709
APLP1	-0.871494	0.197754	-0.27809	-0.352704	2.26177	1.56658	0.254696	0.708709
APLP2	-0.186855	-0.0916605	0.0407864	0.0370587	9.39955	0.701698	0.607789	0.776129
APMAP	-0.277201	0.324544	-0.00647135	0.126482	6.97099	1.5251	0.265321	0.708709
APOA1BP	-0.10641	0.617623	-0.111007	0.226349	6.28272	1.10652	0.403992	0.711645
APOBEC3A	-0.0913859	-0.00172601	0.635136	-1.69248	-0.336413	1.32221	0.324791	0.708709
APOBEC3B	0.109463	0.335137	0.0982967	0.281995	6.02279	1.63257	0.238751	0.708709
APOBEC3C	-0.265873	-0.139096	-0.160464	0.0374212	4.61511	1.04913	0.428268	0.717432
APOBEC3D	-0.300996	0.395247	-0.0139825	0.290825	2.22014	0.925731	0.485486	0.730787
APOBEC3F	0.0907832	-0.576238	0.185356	-0.172146	3.21834	1.57341	0.252993	0.708709
APOL1	0.179018	-0.568184	-0.00422916	0.178835	4.35667	1.32575	0.323635	0.708709
APOL2	0.0185166	0.0327877	-0.00562853	0.225933	5.0852	0.265811	0.893517	0.932991
APOL3	0.143254	0.237408	-0.108825	0.32543	2.44304	0.439683	0.777547	0.86251
APOL4	0.240429	-0.978248	0.329698	-0.111823	1.42805	3.02418	0.0689183	0.708709
APOL6	0.247655	-0.689096	0.0603704	0.140524	7.33323	2.94379	0.0735837	0.708709
APOLD1	0.816411	0.211469	0.00979581	0.0602309	2.40136	1.80892	0.201349	0.708709
APOM	-0.29429	0.601821	0.17012	-0.828192	0.0302718	0.867643	0.51489	0.738458
APOO	0.211069	-0.0521082	0.212047	0.29884	4.97797	0.941488	0.477786	0.729562
APOOL	0.22707	-0.67428	-0.037133	-0.373631	5.41672	1.75019	0.21302	0.708709
APOPT1	0.491224	-0.0269581	0.244658	0.302677	4.84631	1.55779	0.256908	0.708709
APP	-0.0376222	-0.206324	0.0398132	-0.0507516	9.51843	0.810396	0.545454	0.751607
APPBP2	0.422299	-0.648887	0.138208	-0.0552891	5.52107	1.7965	0.203757	0.708709
APPL1	0.379878	-0.655818	-0.107332	-0.20639	6.77937	1.19379	0.369749	0.708709
APPL2	0.0885264	-0.313287	0.120512	0.158763	4.70775	1.02776	0.437678	0.718809
APRT	-0.60518	1.00368	-0.477106	-0.314829	6.04278	1.32909	0.322551	0.708709
APTX	0.183287	0.319841	0.0854023	0.32163	5.55162	1.9721	0.172541	0.708709
AQP11	0.265001	-0.265394	0.00617641	-1.15619	0.152005	0.93885	0.479067	0.729562
AQP3	-0.467372	0.589103	-0.141626	-0.389056	4.10105	0.841433	0.528687	0.744104
AQP6	-0.370393	1.14818	0.0915263	0.636087	0.285668	2.70057	0.0901167	0.708709
AQR	0.22188	-0.263443	0.109445	0.0274243	6.99019	0.46381	0.761151	0.853341
ARAF	-0.739823	0.750417	-0.489474	-0.339143	5.82075	2.44917	0.111937	0.708709
ARAP1	-0.702187	0.614623	-0.567486	-0.675765	5.26672	1.48442	0.276218	0.708709
ARAP2	0.496597	-0.692684	0.147214	-0.08905	4.59626	1.26836	0.342891	0.708709
ARAP3	-0.857924	0.625463	-0.570125	-0.398927	4.09851	1.81727	0.199748	0.708709
ARCN1	0.227472	-0.0124331	0.137922	0.106424	8.83155	0.619089	0.658744	0.800484
AREG	1.17763	0.653687	0.37503	0.528183	5.49244	3.84534	0.0367175	0.708709
ARF1	-0.18536	0.522451	-0.112476	-0.0486685	8.97284	1.20187	0.366735	0.708709
ARF3	-0.260397	0.365465	-0.0627702	-0.106399	7.64334	1.39005	0.30343	0.708709
ARF4	0.371991	0.0186596	0.0439755	0.319248	7.92538	1.10431	0.4049	0.711645
ARF5	-0.147113	0.432554	-0.249722	0.205119	6.3354	1.19278	0.370127	0.708709
ARF6	0.210493	-0.198278	-0.0314072	-0.0784034	7.92862	0.79287	0.555126	0.755534
ARFGAP1	-0.617451	0.769505	-0.428386	-0.702498	5.73769	1.99372	0.169089	0.708709
ARFGAP2	-0.427721	0.678722	-0.163694	-0.117606	6.43733	1.27269	0.341396	0.708709
ARFGAP3	0.240035	-0.210605	0.117297	0.154268	5.30099	0.64875	0.640115	0.791043
ARFGEF1	0.247748	-0.689855	0.103925	-0.198974	7.13474	1.55601	0.257359	0.708709
ARFGEF2	0.0354662	-0.102271	0.0571624	-0.235857	7.20944	0.596267	0.673316	0.806903
ARFIP1	0.463043	-0.521442	0.155418	0.058845	5.75393	1.6021	0.245971	0.708709
ARFIP2	-0.307442	0.693987	-0.0447702	0.0481594	5.55691	1.11685	0.399774	0.710743
ARFRP1	-0.826384	0.432733	-0.588599	-0.881155	4.51292	2.29555	0.128279	0.708709
ARG2	0.610926	-0.00902047	-0.210391	-0.401649	3.342	1.00416	0.448311	0.720895
ARGFX	0.198757	0.216083	-0.310231	-0.443874	0.991236	0.9285	0.484124	0.730449
ARGLU1	-0.0729566	-0.299737	0.0335754	0.109276	5.28237	0.528401	0.717727	0.829434
ARHGAP1	-0.666044	0.613645	-0.430745	-0.401588	6.43907	1.98406	0.170622	0.708709
ARHGAP10	0.187799	-0.0276021	0.159976	0.200027	5.42169	0.655379	0.636001	0.789324
ARHGAP11A	0.153272	-0.745567	-0.0110919	-0.331312	7.91745	1.57044	0.253731	0.708709
ARHGAP11B	-0.22181	-0.50884	0.482809	-0.0233318	1.3175	1.07855	0.415645	0.713752
ARHGAP12	0.347836	-0.634318	0.188115	0.018389	6.05181	1.40222	0.299762	0.708709
ARHGAP17	-0.176844	-0.214109	-0.084403	-0.00211643	5.50367	1.00783	0.446642	0.720832
ARHGAP18	0.281508	-0.378997	0.0226087	0.35221	6.41384	0.840214	0.529337	0.744104
ARHGAP19	-0.107658	-0.0316056	0.0605325	-0.103079	5.25295	0.201546	0.931965	0.957636
ARHGAP21	0.035051	-0.763214	-0.00176761	-0.0558749	7.47841	2.22235	0.137025	0.708709
ARHGAP22	-0.761129	0.450085	0.123703	0.0574145	2.92689	0.908008	0.494286	0.733053
ARHGAP23	-0.701476	0.134376	-0.634528	-0.486529	6.5379	1.82687	0.197927	0.708709
ARHGAP24	-0.0878075	0.185263	0.0125686	0.576554	2.70781	0.98373	0.457719	0.723662
ARHGAP26	-0.0990584	-0.127697	0.0420486	0.0275893	4.67127	0.185337	0.940885	0.963279
ARHGAP27	-0.602615	0.484602	-0.47954	-0.410442	4.29027	1.00694	0.447045	0.720844
ARHGAP29	0.494579	-0.640264	0.159257	-0.031159	8.17606	1.35916	0.312962	0.708709
ARHGAP30	-0.520987	0.719643	0.162492	0.0202304	0.135876	0.60206	0.669598	0.805249
ARHGAP31	0.0248029	0.495676	0.373644	0.0798668	4.07772	1.97282	0.172424	0.708709
ARHGAP32	-0.123529	-0.127928	-0.20582	-0.233021	5.90738	0.834311	0.532494	0.745219
ARHGAP33	-1.2979	0.337205	-0.671083	-0.944008	2.29414	1.64675	0.235473	0.708709
ARHGAP35	-0.363875	-0.186506	-0.157696	-0.254741	7.72551	2.3858	0.118368	0.708709
ARHGAP39	-0.688831	0.194307	-0.353832	-0.656314	4.13668	0.928437	0.484155	0.730449
ARHGAP40	-0.41458	0.0266125	-0.155438	-0.403065	1.1976	0.30544	0.868047	0.916986
ARHGAP42	0.573201	-0.813513	-0.238407	-0.173306	4.37355	1.56219	0.255798	0.708709
ARHGAP44	-0.848052	-0.28318	-0.1052	0.0057816	0.793719	1.61046	0.243968	0.708709
ARHGAP5	0.702498	-0.996881	0.00353093	-0.450452	7.69279	2.02217	0.164663	0.708709
ARHGAP5-AS1	0.355488	0.378885	0.00617402	0.20265	2.14102	1.37752	0.30726	0.708709
ARHGAP8	-0.366366	0.268432	-0.395444	0	3.11644	1.22008	0.365371	0.708709
ARHGDIA	-0.540358	0.665665	-0.39659	-0.234427	8.88874	1.94007	0.177805	0.708709
ARHGDIB	0.095827	0.094757	0.148987	0.556922	8.42133	2.05281	0.160046	0.708709
ARHGEF1	-0.963016	0.883601	-0.521388	-0.391593	5.54351	1.83169	0.197019	0.708709
ARHGEF10	-0.330857	-0.124306	-0.0297637	-0.296209	5.10905	1.67746	0.228543	0.708709
ARHGEF10L	-0.544416	0.446944	-0.572051	-0.284757	3.07801	0.662312	0.631719	0.787927
ARHGEF11	-0.428791	0.0843118	-0.036976	-0.20831	6.09653	1.31828	0.326076	0.708709
ARHGEF12	0.045871	-0.312872	-0.00686799	-0.181877	7.92655	0.547021	0.705396	0.822553
ARHGEF16	-0.917494	0.768304	-0.459054	-0.448467	3.79108	0.88995	0.503407	0.734224
ARHGEF17	-0.95184	0.353165	-0.565232	-0.717951	4.40153	1.84343	0.194829	0.708709
ARHGEF18	-0.535687	0.470012	-0.309013	-0.379869	6.08981	1.19851	0.367984	0.708709
ARHGEF19	-0.861384	0.259117	-0.558041	-0.14563	3.03772	0.814103	0.543427	0.750385
ARHGEF2	-0.142618	0.65006	-0.136252	-0.0171294	6.21668	2.31881	0.125635	0.708709
ARHGEF25	-0.563928	-0.111765	0.160959	0.109157	2.24944	0.8192	0.54065	0.749005
ARHGEF26	-0.00501733	-0.648925	0.0367248	-0.25677	4.304	2.18415	0.14186	0.708709
ARHGEF26-AS1	0.890541	-1.25519	0.381484	-0.669054	2.49495	3.74038	0.0396445	0.708709
ARHGEF28	0.0413337	0.01165	0.234911	-0.0504076	5.75722	0.412927	0.795772	0.873571
ARHGEF3	0.169159	0.000692648	0.0706826	0.158217	5.03694	0.415455	0.794049	0.872919
ARHGEF35	0.017056	-0.225383	-0.325949	0.0313985	4.72404	0.452185	0.769044	0.858214
ARHGEF37	-0.265886	-0.752956	-0.125414	0.45578	2.49876	0.895369	0.500654	0.734134
ARHGEF39	-0.151573	-0.206827	0.10032	-0.199	3.72933	0.367421	0.826693	0.89101
ARHGEF4	-0.827405	0.29937	-0.498922	-0.443833	2.90539	2.11769	0.150748	0.708709
ARHGEF40	-0.817459	0.284625	-0.656659	-0.298236	3.88176	1.09232	0.409865	0.712568
ARHGEF5	-0.420094	0.354725	-0.342045	-0.598627	5.52471	2.15851	0.145216	0.708709
ARHGEF7	-0.194087	-0.0505953	-0.0432625	-0.13289	6.29986	0.631332	0.651011	0.797426
ARHGEF9	-0.276742	0.0567481	0.0367599	-0.0428423	4.25323	0.547142	0.705316	0.822553
ARID1A	-0.357757	-0.0481043	-0.30586	-0.178151	7.04889	1.76162	0.210691	0.708709
ARID1B	-0.361836	-0.128778	-0.157623	-0.300847	5.74074	1.79279	0.204481	0.708709
ARID2	-0.145177	-0.548701	-0.0412721	-0.32753	5.57874	1.69861	0.2239	0.708709
ARID3A	-0.62616	0.0641034	-0.400224	0.0869136	2.52873	1.08372	0.413467	0.713189
ARID3B	-0.0377309	0.390739	-0.202075	0.237077	2.86321	0.714265	0.6003	0.772747
ARID4A	0.418957	-0.803277	0.00658627	-0.134717	4.26885	1.27577	0.34034	0.708709
ARID4B	0.268666	-1.00184	-0.0318423	-0.266697	5.9758	2.69291	0.0907036	0.708709
ARID5A	-0.457907	0.894833	0.0366177	-0.329628	2.51763	0.612127	0.663168	0.802828
ARID5B	0.580845	-0.575004	0.0164949	0.0205555	5.36201	2.59029	0.0990167	0.708709
ARIH1	0.294562	-0.299981	0.111186	-0.0503238	6.78819	0.879445	0.508785	0.736313
ARIH2	-0.111898	0.325229	-0.00897837	0.139465	6.57602	1.7259	0.218068	0.708709
ARIH2OS	-0.688274	0.19767	-0.590502	-0.175816	1.14629	1.46179	0.28249	0.708709
ARL1	0.418606	-0.245062	0.174401	0.429241	6.69468	1.00878	0.446211	0.720706
ARL13B	0.316455	-0.652255	-0.0856466	0.0405738	4.63543	0.772775	0.566397	0.759669
ARL14	0.973849	-0.289373	0.539778	1.52258	2.47406	4.62455	0.0214301	0.708709
ARL14EP	0.529067	-0.195484	-0.00433287	0.310684	4.32461	1.00987	0.445716	0.720534
ARL15	0.396468	-0.838725	-0.0663585	-0.0201726	2.7206	1.05686	0.424916	0.715982
ARL16	-0.00353954	0.33129	-0.144906	0.341365	4.07358	0.697743	0.610161	0.777293
ARL17A	-0.231771	-0.414252	0.0649781	-0.384503	4.08754	2.14772	0.146655	0.708709
ARL2	-0.72166	0.509658	-0.50451	-0.262878	4.83595	1.08407	0.41332	0.713189
ARL2BP	0.258481	0.0012808	0.182102	0.17457	6.61188	1.51597	0.267724	0.708709
ARL3	0.214382	-0.330384	-0.0960637	0.233549	4.59606	0.734433	0.588433	0.768363
ARL4A	0.537881	-0.266116	0.308598	0.22023	5.1143	1.81407	0.200361	0.708709
ARL4C	-0.02038	0.409353	-0.125889	-0.293825	5.86713	1.71551	0.220268	0.708709
ARL4D	-0.31393	0.356543	-0.171928	0.0163568	3.87178	0.402512	0.802865	0.877891
ARL5A	0.797094	-0.803339	-0.258088	-0.12349	5.60263	1.53774	0.262032	0.708709
ARL5B	0.789475	-0.780684	-0.0612341	0.290803	5.33832	1.70342	0.22286	0.708709
ARL6	0.597874	-0.865913	0.318518	-0.243538	2.35853	2.93733	0.0739748	0.708709
ARL6IP1	0.32846	-0.283771	0.246518	0.18545	8.629	1.88117	0.187969	0.708709
ARL6IP4	-0.376019	0.423908	-0.0710878	0.11257	6.54709	1.52571	0.265161	0.708709
ARL6IP5	0.271492	-0.414113	-0.140825	0.271157	6.33868	0.962814	0.467551	0.727621
ARL6IP6	-0.00747146	-0.270176	-0.13371	-0.221577	4.29363	0.406471	0.800169	0.876373
ARL8A	-0.112427	0.137453	-0.109406	0.0601928	5.235	0.331497	0.850829	0.906777
ARL8B	0.810169	-0.546012	0.00814206	-0.0440781	6.9769	2.16933	0.143788	0.708709
ARMC1	0.417661	-0.636381	0.0377336	0.202236	6.25345	1.1498	0.386618	0.709769
ARMC10	0.501097	-0.255223	0.228771	0.0155623	5.86393	1.08042	0.414854	0.713189
ARMC2	-0.0656437	-0.022063	-0.128828	-0.321703	0.653252	0.218337	0.922354	0.951471
ARMC5	-1.09	1.10261	-0.73532	-0.575784	2.90631	3.09698	0.0649901	0.708709
ARMC6	-0.730488	1.04795	-0.450373	-0.28213	5.29702	1.61724	0.242355	0.708709
ARMC7	-0.725336	0.502252	-0.468256	-0.552991	4.2082	2.33833	0.123467	0.708709
ARMC8	0.199507	-0.194242	0.0466248	0.186254	5.94319	0.541791	0.708849	0.824131
ARMC9	-0.257751	0.0947136	-0.0824178	0.106758	3.76063	0.557793	0.69831	0.818744
ARMCX3	0.202384	-0.340231	0.0812227	0.059168	4.5734	0.709951	0.602863	0.773722
ARMCX5	0.174501	-0.210662	0.108074	0.300272	4.55055	0.717197	0.598563	0.772273
ARMCX5-GPRASP2	-0.227456	-0.0854771	-0.721025	-1.37207	2.55203	2.2157	0.137852	0.708709
ARMCX6	-0.167088	0.09086	0.165573	0.325548	4.41408	0.775886	0.564639	0.759121
ARNT	-0.174459	-0.368052	0.0141628	0.0264515	5.88787	2.17908	0.142516	0.708709
ARNT2	-0.142172	-0.0422685	0.107257	-0.326245	4.22891	0.103637	0.978732	0.987181
ARNTL	0.179681	-0.0525052	0.0468514	-0.0604698	3.86101	0.165066	0.951474	0.970516
ARNTL2	0.564004	-0.0702779	0.139888	0.239874	7.27067	0.862851	0.517388	0.739095
ARPC1A	-0.125397	0.373465	0.0581802	0.272655	7.32058	1.75523	0.211989	0.708709
ARPC1B	-0.653915	0.967163	-0.456791	-0.245791	6.57316	1.50267	0.271268	0.708709
ARPC2	0.219865	-0.0272623	0.101482	0.408008	8.7106	1.13895	0.390902	0.709769
ARPC3	0.301819	-0.0978427	0.238792	0.519972	8.07043	1.84232	0.195034	0.708709
ARPC4	-0.0486982	0.652999	0.101178	0.256927	7.70722	2.88664	0.0771258	0.708709
ARPC5	0.310652	-0.338251	0.180874	0.105283	7.88672	1.85773	0.192197	0.708709
ARPC5L	0.0934004	0.263319	0.176572	0.190958	6.43899	1.3814	0.306068	0.708709
ARPP19	0.430021	-0.687158	-0.017645	-0.1307	8.02061	1.43085	0.291323	0.708709
ARRB1	-0.561843	0.521997	0.00961331	0.0819297	5.66464	2.60355	0.0978943	0.708709
ARRB2	-0.416596	0.284487	-0.560636	-0.369445	5.07814	4.50739	0.023161	0.708709
ARRDC1	-0.851856	0.961136	-0.485218	-0.040626	3.83555	1.01947	0.441384	0.719976
ARRDC2	-0.311528	0.707632	-0.0783674	-0.366754	3.32664	1.44963	0.285927	0.708709
ARRDC3	0.778106	-0.608803	0.000668429	0.418709	6.30839	2.60959	0.0973879	0.708709
ARRDC3-AS1	0.455733	0.0711146	-0.113001	0.563684	1.43715	1.39037	0.303334	0.708709
ARSA	-0.361492	0.274347	0.108915	-0.152521	2.17827	0.257903	0.898466	0.936107
ARSB	-0.00450873	-0.0205779	0.115605	-0.0161716	4.39665	0.116826	0.97359	0.983884
ARSD	-0.224679	0.52643	0.13582	0.0988491	4.61545	2.03595	0.162568	0.708709
ARSG	0.0547254	0.069694	0.324043	0.801502	0.826203	1.6304	0.239257	0.708709
ARSJ	-0.0264265	0.317167	0.168805	0.153136	4.71356	0.691904	0.613676	0.779531
ARSK	0.381125	-0.581125	-0.117841	0.127929	3.16522	1.0993	0.40697	0.712185
ARV1	0.326572	-0.491042	0.131601	0.143586	4.04818	1.41236	0.296743	0.708709
ARVCF	-1.27503	0.733267	-0.59989	-0.57429	1.78833	1.00449	0.448162	0.720844
ASAH1	0.270049	-0.133235	0.239139	0.309433	6.3002	0.998119	0.451073	0.721607
ASAH2	0.462461	0.315443	0.0438534	0.393524	0.595138	0.323266	0.8563	0.909934
ASAH2B	-0.151651	0.6324	-0.178771	0.595991	2.06157	1.53974	0.261515	0.708709
ASAP1	0.0789123	-0.448608	-0.0400166	-0.279344	7.73742	0.731892	0.589918	0.768691
ASAP2	0.220549	-0.400423	0.012727	-0.308154	6.62959	1.32622	0.323483	0.708709
ASAP3	-0.486748	-0.0830517	-0.266623	-0.642858	4.19983	0.798477	0.552015	0.75452
ASB1	-0.276375	0.719033	-0.319491	-0.35943	4.76136	1.67547	0.228983	0.708709
ASB11	-0.719157	0.176602	-0.517227	0.0906596	-0.698191	0.56069	0.69641	0.818082
ASB13	-0.248881	0.496983	0.0754024	0.0951816	4.60303	0.74829	0.580389	0.764287
ASB16-AS1	-1.07284	0.0970959	0.0343458	-0.593165	1.82201	2.04669	0.160957	0.708709
ASB3	0.318376	-0.362719	-0.27643	-1.249	3.4863	3.23199	0.0583769	0.708709
ASB6	-0.386356	0.762939	-0.477626	-0.241306	5.10396	2.53448	0.103908	0.708709
ASB7	0.280136	-0.0857016	-0.223197	0.0257793	4.56264	0.678795	0.621621	0.783431
ASB8	-0.0765413	0.0753119	0.120166	0.171768	4.72955	0.428599	0.785095	0.867309
ASB9	-0.221396	0.945692	-0.108193	-0.259412	1.75599	3.93743	0.0343576	0.708709
ASCC1	0.150877	-0.0420248	0.142908	0.372526	5.71033	0.931238	0.482781	0.729978
ASCC2	-0.465924	0.394625	-0.209763	-0.177335	5.8573	1.46343	0.282032	0.708709
ASCC3	0.285797	-0.419033	0.0517541	-0.126897	7.32945	0.691287	0.614048	0.779678
ASF1A	0.423197	-0.362158	0.0632396	0.403273	5.56235	0.983329	0.457906	0.723751
ASF1B	-0.405854	0.381677	-0.144302	-0.0517248	5.85681	0.570517	0.689987	0.814435
ASH1L	-0.0787708	-0.491248	-0.171924	-0.197095	6.77972	0.980465	0.459241	0.724619
ASH1L-AS1	0.150743	0.709739	-0.124692	-0.157321	0.827154	0.586514	0.679603	0.809545
ASH2L	-0.0174966	0.0243466	0.172559	0.231073	7.44	0.79329	0.554892	0.755534
ASIC1	-0.737595	-0.234729	-0.280463	-0.91556	1.82347	1.31916	0.325788	0.708709
ASL	-0.591964	0.897737	-0.413446	-0.0620882	4.33727	1.58497	0.250137	0.708709
ASMTL	-0.664857	0.943312	-0.392602	0.0258188	4.07139	2.26574	0.131761	0.708709
ASNA1	-0.285045	0.779173	-0.232501	0.177244	6.392	1.14381	0.388977	0.709769
ASNS	0.183688	0.331116	0.244985	0.0880553	6.4916	1.63823	0.237437	0.708709
ASNSD1	0.652229	-0.299699	0.173881	0.148268	6.51424	1.20534	0.365448	0.708709
ASPH	0.215191	-0.459774	0.00930479	0.216774	8.90411	0.891657	0.502538	0.734224
ASPHD2	-0.0190953	-0.0253759	-0.134489	0.226321	2.51521	0.22517	0.918345	0.948678
ASPM	0.291354	-1.62419	-0.0885769	-0.752813	7.69385	3.59588	0.0441366	0.708709
ASPSCR1	-0.871547	0.873254	-0.500471	-0.266539	3.84371	1.61603	0.24264	0.708709
ASRGL1	0.184578	0.211085	0.00914329	-0.187852	0.896805	0.173162	0.947325	0.967798
ASS1	-0.288275	0.447671	0.0256862	0.294276	7.46233	0.986977	0.456211	0.723084
ASTE1	-0.100712	-0.113145	0.0693978	-0.0116019	3.38686	0.143226	0.962076	0.976758
ASTN2	0.42052	-1.66588	-0.0714047	-0.205291	5.40888	5.27176	0.0142201	0.708709
ASUN	0.403068	-0.309927	0.113011	0.306275	6.61775	0.617184	0.659953	0.800995
ASXL1	-0.447534	-0.0103607	0.0128396	-0.204809	7.25535	1.75063	0.212929	0.708709
ASXL2	-0.0504687	-0.312248	-0.107582	-0.187661	6.29441	0.78485	0.559601	0.756956
ATAD1	0.529607	-0.206293	0.0900818	0.175038	6.47502	0.866448	0.515512	0.738618
ATAD2	0.21881	-0.55492	0.0539492	-0.0699438	9.08431	1.01733	0.442345	0.719976
ATAD2B	0.434568	-0.668455	-0.0749778	-0.186134	4.35525	1.26411	0.344367	0.708709
ATAD3A	-0.770914	0.845035	-0.468946	-0.46774	6.07476	1.74335	0.214428	0.708709
ATAD3B	-0.769202	1.1255	-0.43629	-0.440677	4.21723	1.63105	0.239106	0.708709
ATAD3C	0.142371	0.16946	0.240945	-0.319352	0.990789	0.295713	0.874389	0.920239
ATAD5	0.409871	-1.41984	0.0832446	-0.59084	5.13773	3.37313	0.0522915	0.708709
ATAT1	-0.516801	-0.0306444	-0.379086	-0.401656	2.30801	1.03361	0.435085	0.71847
ATCAY	-0.312025	-0.339331	-0.605087	-0.132072	1.55504	1.38775	0.30413	0.708709
ATE1	0.0944244	-0.183988	0.488103	0.262612	4.78266	1.48719	0.275458	0.708709
ATF1	0.237925	-0.0524648	-0.107669	0.464582	5.06438	0.716252	0.599123	0.772403
ATF2	0.123344	-0.510104	-0.133024	0.0150431	4.89193	0.99597	0.452059	0.721675
ATF3	1.34853	1.1937	0.391091	1.08199	4.61347	12.8337	0.000514715	0.708709
ATF4	-0.237754	0.275341	0.0668544	0.263323	7.94221	1.35916	0.312962	0.708709
ATF5	-0.235538	0.439563	-0.32071	-0.0526579	5.62267	2.2975	0.128055	0.708709
ATF6	0.319891	-0.113023	0.0541247	0.197677	7.07676	0.760017	0.573652	0.761433
ATF6B	-0.535208	0.214057	-0.438294	-0.325804	5.8044	1.08868	0.411385	0.713042
ATF7	0.0569436	0.00563555	-0.19792	0.156223	5.02647	0.578997	0.684471	0.811332
ATF7IP	0.112356	-0.66542	-0.0957484	-0.0135963	6.78901	1.3981	0.301001	0.708709
ATF7IP2	0.259273	-0.871143	0.0865349	-0.141046	1.47765	1.19468	0.369416	0.708709
ATG10	0.125756	-0.0631353	0.35725	0.339125	2.77636	0.728586	0.591854	0.769736
ATG12	0.551491	0.000567563	0.198983	0.553667	7.02079	1.57454	0.252713	0.708709
ATG13	-0.183146	0.384935	-0.110814	-0.187449	6.25055	1.56309	0.25557	0.708709
ATG14	0.21212	-0.80993	0.00182595	-0.137345	4.46345	3.26464	0.0568984	0.708709
ATG16L1	-0.161903	0.344001	0.0779506	-0.0429526	5.05052	1.55636	0.257268	0.708709
ATG2A	-0.892416	0.965151	-0.796707	-0.584909	5.41898	1.54537	0.260069	0.708709
ATG2B	-0.00650838	-0.272007	0.199431	-0.30026	5.22624	0.717392	0.598448	0.772273
ATG3	0.296402	-0.0859517	0.00151055	0.612732	6.72279	0.683889	0.618524	0.782376
ATG4A	0.321014	-0.0720476	0.335027	0.386218	4.34277	1.30776	0.329544	0.708709
ATG4B	-0.46761	0.682127	-0.165879	-0.136073	4.8819	1.89878	0.184863	0.708709
ATG4C	0.690749	-0.964663	0.0526482	-0.533287	3.45511	2.24302	0.134487	0.708709
ATG4D	-0.607365	0.930784	-0.192771	-0.279279	4.0371	0.993886	0.453018	0.721918
ATG5	0.492707	-0.383089	0.293006	0.242085	6.00033	2.3242	0.125032	0.708709
ATG7	0.0157633	0.351053	0.268187	0.233723	5.02071	0.898148	0.499247	0.733814
ATG9A	-0.714056	0.84874	-0.353134	-0.444546	5.75425	1.62798	0.239823	0.708709
ATIC	0.119788	0.198261	0.110402	0.0847277	7.41505	0.721036	0.596295	0.771562
ATL1	0.5281	-0.388253	-0.164968	0.522167	2.0328	0.732815	0.589378	0.768691
ATL2	0.493602	-0.404526	0.31885	0.234283	6.91345	2.25414	0.133145	0.708709
ATL3	0.114016	0.0538181	0.28722	0.367281	6.92414	1.77186	0.208627	0.708709
ATM	0.272319	-0.713574	0.110934	-0.237478	5.39843	2.17257	0.143365	0.708709
ATMIN	0.221749	-0.0847559	0.154359	0.331412	7.48304	0.671584	0.626024	0.784943
ATN1	-0.547249	0.30724	-0.511225	-0.330459	7.09767	2.28104	0.12996	0.708709
ATOX1	-0.268322	0.680776	0.0539397	0.293294	4.87056	0.875282	0.510931	0.736399
ATP10D	0.245751	0.106223	-0.0629742	0.181203	5.18811	0.555928	0.699534	0.819575
ATP11A	-0.365383	-0.271386	-0.105146	-0.524325	6.44206	2.78697	0.0837904	0.708709
ATP11B	0.304747	-0.74896	0.0848512	-0.219851	7.04088	1.93201	0.179158	0.708709
ATP11C	0.296204	-0.610378	0.164712	-0.187477	5.76232	1.04405	0.430488	0.717525
ATP13A1	-0.900456	0.866173	-0.579915	-0.435188	5.23207	2.30925	0.126714	0.708709
ATP13A2	-0.877772	0.868256	-0.510723	-0.524803	5.51969	1.43445	0.290278	0.708709
ATP13A3	0.318217	-0.64598	0.128608	-0.406234	8.73097	1.65318	0.234002	0.708709
ATP1A1	-0.124309	0.205645	0.0574133	0.0302879	9.63361	0.730632	0.590655	0.769323
ATP1A3	-0.653365	0.944942	-0.317409	-0.845005	2.36921	2.07793	0.15637	0.708709
ATP1B1	0.294932	-0.399621	0.123489	0.0700804	7.78864	1.06344	0.422082	0.715445
ATP1B2	-0.0821221	0.235416	-0.881649	-1.31828	-0.388079	1.28334	0.33775	0.708709
ATP1B3	0.335184	-0.156355	0.430422	0.384517	7.90126	3.14041	0.062771	0.708709
ATP1B4	-0.00176384	0.484836	0.592867	-1.04038	-0.152231	1.54031	0.261368	0.708709
ATP2A2	-0.063528	-0.0520954	-0.0802404	-0.239023	9.58058	0.658596	0.634012	0.788375
ATP2B1	0.315329	-0.543232	0.08383	0.126626	6.83542	1.03392	0.434945	0.718436
ATP2B4	-0.0165574	-0.14792	0.0466174	-0.0517074	8.04429	0.275852	0.887163	0.928862
ATP2C1	0.223842	-0.146415	0.217176	0.151733	7.49267	0.72815	0.59211	0.769736
ATP2C2	-0.364848	0.482626	-0.0925978	0.351453	3.32376	0.960176	0.468805	0.727621
ATP5A1	-0.117561	0.24673	0.216511	0.244783	8.66133	1.27543	0.340456	0.708709
ATP5B	-0.226408	0.506889	0.0952736	0.122594	9.39551	1.13476	0.392568	0.709774
ATP5C1	0.286328	-0.102281	0.17499	0.425506	8.36721	1.55361	0.257967	0.708709
ATP5D	-0.874895	1.12615	-0.615259	-0.267818	5.09402	1.82206	0.198838	0.708709
ATP5E	0.178311	0.348055	0.249991	0.441075	7.70226	2.25739	0.132755	0.708709
ATP5F1	0.2566	-0.108808	0.124585	0.404245	7.9795	1.09334	0.409441	0.712515
ATP5G1	-0.376924	0.760422	-0.232528	0.118493	5.49726	0.967626	0.465271	0.726656
ATP5G2	-0.632247	0.763666	-0.377026	-0.0803179	5.67845	1.10618	0.404134	0.711645
ATP5G3	-0.298641	0.640589	-0.127724	0.0967985	6.99181	1.01809	0.442004	0.719976
ATP5H	0.296691	0.0286307	0.283316	0.563189	7.55879	2.28213	0.129833	0.708709
ATP5I	0.0837562	0.390993	0.159043	0.727782	5.32214	3.86672	0.036153	0.708709
ATP5J	0.249325	0.0678031	0.0318855	0.456955	6.66664	1.09367	0.409304	0.712515
ATP5J2	0.0109133	0.379807	0.0655865	0.500658	6.73439	2.0934	0.154155	0.708709
ATP5L	0.00197037	0.615522	0.0902957	0.313194	7.65202	2.76711	0.0851975	0.708709
ATP5O	0.145462	0.299851	0.330941	0.587965	7.28485	2.35259	0.121909	0.708709
ATP5S	0.422419	-0.458899	0.270076	-0.0354028	2.94126	1.71753	0.21984	0.708709
ATP5SL	-0.395372	0.704982	-0.185312	0.0481751	5.16427	1.73245	0.216695	0.708709
ATP6AP1	-0.57722	0.660837	-0.257745	-0.25086	6.40514	1.13559	0.392238	0.709769
ATP6AP2	0.372018	-0.470279	0.0897598	-0.0158259	6.93361	1.77175	0.208649	0.708709
ATP6V0A1	-0.189373	0.141696	-0.0966658	-0.231623	5.56822	0.976611	0.461043	0.725359
ATP6V0A2	0.232547	0.351908	0.162626	0.0859003	5.26667	1.60691	0.244816	0.708709
ATP6V0B	-0.39126	1.53101	-0.350992	0.23906	5.93584	1.78789	0.205445	0.708709
ATP6V0C	-0.494055	0.76687	-0.427991	-0.115888	7.25939	2.42558	0.114283	0.708709
ATP6V0D1	-0.310696	1.02491	-0.153458	0.0729592	6.26397	1.65561	0.233448	0.708709
ATP6V0E1	0.356365	0.166827	0.175086	0.541265	7.2055	2.86452	0.0785497	0.708709
ATP6V0E2	-0.755851	0.494574	-0.344888	-0.397564	4.50116	2.23638	0.135296	0.708709
ATP6V1A	0.244948	-0.291462	0.153435	0.0804702	7.67615	1.06463	0.421573	0.715329
ATP6V1B2	0.146547	0.263567	0.233671	0.270367	6.74008	2.0861	0.155195	0.708709
ATP6V1C1	0.471509	-0.299585	0.155576	0.0138802	7.60475	1.33363	0.321084	0.708709
ATP6V1C2	-0.0581678	-0.516697	0.573614	0.439561	0.119158	0.697019	0.610596	0.777355
ATP6V1D	0.457156	0.145341	0.261854	0.580818	6.41639	1.77248	0.208504	0.708709
ATP6V1E1	0.247453	0.120857	0.193214	0.456313	6.81694	2.58275	0.099661	0.708709
ATP6V1E2	0.00534788	-1.12383	-0.535097	0.045644	0.606766	2.23143	0.135903	0.708709
ATP6V1F	-0.174281	0.509978	-0.219188	0.284875	5.82334	1.46867	0.280567	0.708709
ATP6V1G1	0.394223	0.0314995	0.0598245	0.535611	6.58292	1.59014	0.248871	0.708709
ATP6V1H	0.21962	0.141738	0.157188	0.0639177	5.92714	1.20413	0.365896	0.708709
ATP7A	0.141498	-0.450514	0.117705	-0.0730704	4.76314	1.14613	0.38806	0.709769
ATP7B	-0.585801	0.362875	-0.00983117	-0.63424	2.34995	1.35032	0.31575	0.708709
ATP8A1	0.282083	-1.20094	-0.220313	-0.355201	0.365823	1.03976	0.432371	0.718027
ATP8B1	0.0452848	-0.536496	0.148358	0.0870055	6.21261	1.7926	0.204519	0.708709
ATP8B2	-1.2015	0.597672	-0.095298	-0.0271223	1.98213	1.12698	0.395682	0.709863
ATP9A	-0.230101	-0.11222	-0.0467011	-0.33253	6.27835	1.58939	0.249055	0.708709
ATP9B	-0.246514	0.13609	0.434169	-0.216851	2.99199	0.865843	0.515827	0.738728
ATPAF1	-0.134386	-0.175392	0.154652	0.290436	5.45293	0.861492	0.518098	0.739347
ATPAF2	-0.322037	0.192154	-0.232026	-0.289868	3.48501	0.482422	0.748554	0.846962
ATPBD4	0.317252	-0.287224	0.136609	0.2843	3.75393	0.785368	0.559311	0.756956
ATPIF1	0.122122	-0.0398792	-0.0813628	0.284366	6.15276	0.639751	0.645729	0.794097
ATR	0.158858	-0.352761	0.227923	-0.195691	6.14401	1.06262	0.422432	0.715445
ATRAID	-0.089487	0.419961	-0.00509361	0.327265	6.37005	1.13748	0.391487	0.709769
ATRIP	-0.290461	0.0724889	-0.18911	0.0114457	3.90179	0.91881	0.488905	0.731235
ATRN	-0.153564	-0.338159	-0.054887	-0.353983	6.66352	2.53189	0.104142	0.708709
ATRX	0.332547	-1.27931	-0.0854862	-0.576788	6.79638	2.53649	0.103727	0.708709
ATXN1	-0.0611354	-0.410288	-0.141764	-0.361716	5.36989	1.41808	0.295055	0.708709
ATXN10	0.157452	-0.285238	0.189187	0.133764	7.01687	1.0718	0.41851	0.714438
ATXN1L	-0.148428	0.169457	-0.0908564	-0.0386635	6.5628	0.586086	0.679879	0.809545
ATXN2	-0.108585	-0.307976	-0.293535	-0.0566743	6.03505	0.771989	0.566841	0.759669
ATXN2L	-0.435332	0.420854	-0.262617	-0.246734	7.21693	1.79067	0.204896	0.708709
ATXN3	0.473078	-0.598689	0.008198	-0.0304128	4.25841	1.49909	0.272232	0.708709
ATXN7	-0.0102302	-0.382263	0.0320232	-0.176135	5.19942	0.913076	0.491754	0.732635
ATXN7L1	-0.108486	-0.439264	-0.139272	0.134003	3.21501	1.12738	0.395521	0.709863
ATXN7L2	-0.683896	0.642575	-0.518694	-0.168803	1.71739	1.39598	0.301638	0.708709
ATXN7L3	-0.292614	0.382559	-0.110798	-0.183095	5.87497	0.700237	0.608664	0.776321
ATXN7L3B	0.0194458	0.105187	0.134683	0.022648	6.45336	0.325456	0.854847	0.909162
AUH	0.00275575	-0.0495709	-0.0673674	-0.182079	3.2753	0.110235	0.976214	0.985283
AUNIP	0.0356131	-0.0225561	0.232035	0.474918	4.89816	0.953591	0.471951	0.728087
AUP1	-0.30197	0.971711	-0.0669272	0.229151	6.64912	2.2931	0.128561	0.708709
AURKA	-0.0856648	-0.157502	0.133992	0.0547267	8.22607	0.784522	0.559784	0.756956
AURKAIP1	-0.527111	0.849977	-0.26897	-0.0326328	6.07574	1.39163	0.302952	0.708709
AURKAPS1	0.310125	0.0404237	0.605986	0.0679159	0.0651319	0.775951	0.564602	0.759121
AURKB	-0.501723	0.272313	-0.231554	-0.212195	6.51162	1.18664	0.372437	0.708709
AVEN	0.0236793	0.342773	0.106492	0.281308	4.46616	1.01017	0.445579	0.72043
AVL9	0.123733	0.17545	0.23597	0.259322	5.34981	1.08013	0.414977	0.713189
AVPI1	-0.306767	0.885036	-0.164706	-0.050482	4.4174	1.61409	0.243102	0.708709
AXIN1	-0.699224	0.467353	-0.314202	-0.31832	5.53566	1.49634	0.272973	0.708709
AXIN2	0.762696	-0.172433	-0.733307	-0.584483	0.944169	1.44067	0.288487	0.708709
AXL	-0.294368	0.915742	0.155504	-0.335394	8.63708	6.52623	0.0069521	0.708709
AZI1	-1.03796	0.476843	-0.85262	-0.859875	3.72545	1.95741	0.174934	0.708709
AZI2	0.526721	-0.424356	0.162819	0.165584	5.58468	1.1285	0.39507	0.709823
AZIN1	0.583504	-0.262773	0.239752	0.131375	9.15592	2.2062	0.139046	0.708709
B2M	0.654304	-0.156291	0.221062	0.752209	9.61578	4.09859	0.0306437	0.708709
B3GALNT1	0.425926	-0.145268	0.121143	0.274811	5.20016	0.578426	0.684842	0.811521
B3GALNT2	0.334322	-0.124869	0.240907	0.021533	6.61125	1.53166	0.263607	0.708709
B3GALT5	0.0298973	-0.389317	0.00796568	-0.0910198	1.11537	0.166614	0.950689	0.970115
B3GALT6	-0.480866	0.370971	-0.114578	-0.300524	3.84789	1.1422	0.389615	0.709769
B3GALTL	0.281845	-0.466668	0.146237	-0.010651	4.71911	1.65565	0.23344	0.708709
B3GAT3	-0.826959	1.12534	-0.543941	-0.45068	3.54211	1.38346	0.305438	0.708709
B3GNT1	-0.567111	0.0528342	-0.379235	-0.339916	3.50184	1.29259	0.334617	0.708709
B3GNT2	0.495999	-0.250217	-0.0591521	0.220244	5.23412	1.11377	0.401026	0.710743
B3GNT3	-0.387264	0.678681	-0.218603	0.374408	4.42846	1.69431	0.224835	0.708709
B3GNT4	-0.546508	0.678337	-0.540912	-0.173107	0.527438	0.610592	0.664146	0.803121
B3GNT5	0.688563	-1.07995	-0.0492697	0.148726	6.08412	3.1226	0.0636703	0.708709
B3GNT7	-0.299364	-0.371359	0.396966	0.585536	1.54046	1.13155	0.39385	0.709823
B3GNT9	-0.199799	0.308603	-0.62424	-0.300936	2.52389	1.1746	0.377013	0.709451
B3GNTL1	-1.04488	0.134213	-0.814054	0.0161077	1.41536	3.87238	0.0360053	0.708709
B4GALNT1	-0.712889	0.347173	-2.66966	0.0733991	3.56867	3.75592	0.0391945	0.708709
B4GALNT3	-0.80602	0.355202	-0.37578	0.123298	3.43075	0.571629	0.689263	0.814025
B4GALNT4	-1.19672	0.396876	-0.66698	-0.957035	3.10798	1.24507	0.351053	0.708709
B4GALT1	0.0910634	0.229041	-0.0360844	-0.155286	7.77245	0.989415	0.455082	0.722387
B4GALT2	-0.647998	0.750984	-0.41288	-0.236158	5.38732	1.96646	0.173455	0.708709
B4GALT3	-0.375054	0.675487	-0.060395	0.0965827	5.81636	1.74102	0.21491	0.708709
B4GALT4	0.26856	-0.203408	0.189241	-0.0275647	5.67881	1.0378	0.433235	0.718191
B4GALT5	0.170189	-0.0885782	0.0854389	0.214485	7.43277	1.05123	0.427356	0.717151
B4GALT6	0.634742	-0.446101	-0.121965	0.0504844	1.83137	0.880152	0.508421	0.736209
B4GALT7	-0.433669	1.14213	-0.481356	-0.177692	3.1088	1.29801	0.332794	0.708709
B9D1	-0.34519	0.403504	-0.0891892	0.0425627	3.32695	0.356319	0.83419	0.895866
B9D2	-0.688135	0.577071	-0.344342	0.00427954	1.39607	0.688816	0.61554	0.780627
BABAM1	-0.286195	0.546357	-0.13547	0.195729	6.27458	1.98732	0.170102	0.708709
BACE1	-0.200306	-0.399778	-0.105216	-0.0503135	5.14418	1.55774	0.25692	0.708709
BACE1-AS	-0.535195	-0.374871	0.226307	-0.695155	-0.335321	1.17958	0.375112	0.708854
BACE2	-0.17453	0.222543	0.140709	-0.00772549	6.76869	1.22637	0.357751	0.708709
BACH1	0.442589	-0.332919	0.114988	0.135133	6.10479	0.936283	0.480316	0.729562
BACH2	0.261508	0.30979	-0.00573325	-0.103294	2.95547	0.97708	0.460823	0.725359
BAD	-0.600804	0.905334	-0.439206	-0.0891757	5.05949	0.976725	0.460989	0.725359
BAG1	0.279448	0.348227	0.148528	0.133625	6.02791	2.37851	0.119135	0.708709
BAG2	0.367172	-0.226686	-0.0654604	0.303101	5.95689	0.813466	0.543775	0.750385
BAG3	-0.165622	0.115801	-0.144072	-0.0820976	7.15423	0.403288	0.802337	0.877891
BAG4	0.485305	-0.529669	-0.103762	0.039759	6.20812	1.00511	0.447877	0.720844
BAG5	0.215278	-0.263423	0.0626583	0.050912	6.33684	0.507269	0.731834	0.838143
BAG6	-0.559333	0.65516	-0.35531	-0.302089	8.19132	1.92879	0.179702	0.708709
BAHCC1	-0.915932	0.0322632	-1.30572	-0.773997	3.83758	2.10632	0.152331	0.708709
BAHD1	-0.622944	0.642206	-0.446429	-0.372626	5.75658	1.77089	0.208822	0.708709
BAI2	-1.1227	0.753759	-0.969064	-0.823522	0.958146	0.900381	0.49812	0.733733
BAIAP2	-0.890641	0.676918	-0.441868	-0.49934	5.80653	1.38475	0.305043	0.708709
BAIAP2-AS1	-0.643658	-0.0804241	-0.422994	-0.75519	3.78575	2.48219	0.108746	0.708709
BAIAP2L1	-0.00390802	-0.0415545	0.0509022	-0.241241	6.35929	0.483379	0.747908	0.846574
BAK1	-0.331749	1.10539	-0.298963	0.0653308	5.86186	1.71574	0.22022	0.708709
BAMBI	-0.0590981	1.49099	0.00924511	0.395822	3.78872	9.19201	0.00197152	0.708709
BANF1	-0.242481	0.349832	-0.190111	0.162754	7.71653	1.2553	0.347442	0.708709
BANP	-0.61136	0.530115	-0.473557	-0.0457724	3.4695	3.57793	0.0447354	0.708709
BAP1	-0.55027	0.425713	-0.291374	-0.264603	5.97893	0.76172	0.572679	0.761093
BARD1	0.250829	-0.142399	0.146944	0.22592	4.99146	0.546752	0.705574	0.822569
BARX2	0.267174	-0.449794	0.181254	-0.0376592	2.42112	0.509836	0.730115	0.837262
BAX	-0.682152	0.770084	-0.391173	-0.362721	5.29705	1.35657	0.313775	0.708709
BAZ1A	0.356877	-0.530806	0.0287337	-0.164931	7.22515	0.960456	0.468673	0.727621
BAZ1B	-0.08431	-0.523055	-0.104939	-0.092381	7.96394	1.48572	0.275861	0.708709
BAZ2A	-0.267536	0.0557994	-0.170544	-0.241815	6.89599	1.29793	0.332821	0.708709
BAZ2B	0.449785	-0.884658	-0.0554478	-0.284424	4.01933	2.87315	0.0779903	0.708709
BBC3	-0.351685	0.707428	-0.623588	-0.623346	0.85282	0.619305	0.658608	0.800484
BBIP1	0.55972	-0.495913	-0.00298575	0.29965	3.34481	0.930769	0.483011	0.730058
BBS1	-0.351715	0.031963	-0.0181158	-0.365782	3.44174	0.422018	0.789578	0.870011
BBS10	0.629378	-1.09109	0.0967522	-0.156348	3.92282	2.00314	0.167609	0.708709
BBS12	0.550922	-0.348009	0.108341	0.368242	2.85168	1.51459	0.268089	0.708709
BBS2	-0.159105	-0.0759562	0.0779821	0.0260144	4.11434	0.241581	0.908509	0.94308
BBS4	0.0194998	0.275184	0.188678	0.136654	3.54335	0.595581	0.673757	0.806972
BBS5	-0.397809	0.523646	-0.124188	-0.452768	4.76604	0.952541	0.472455	0.728087
BBS7	0.301058	-0.271766	0.345902	-0.0145125	4.21809	0.874109	0.511537	0.736448
BBS9	-0.311767	-0.387996	0.474265	-0.163744	2.66349	1.5665	0.254717	0.708709
BBX	0.183588	-0.794568	-0.0635925	-0.263803	7.04448	1.90308	0.184114	0.708709
BCAM	-0.630618	-0.219146	-0.633019	-0.702388	5.02835	2.04923	0.160578	0.708709
BCAP29	0.849912	-0.962972	-0.0845016	-0.0735682	6.0544	1.77232	0.208535	0.708709
BCAP31	-0.256852	0.771294	-0.142699	0.136604	7.66229	1.87855	0.188437	0.708709
BCAR1	-0.841148	1.0566	-0.610336	-0.494058	6.47488	1.8385	0.195745	0.708709
BCAR3	-0.185471	1.09221	-0.039546	0.0952769	6.30139	8.66732	0.00246986	0.708709
BCAS1	-0.448557	-0.629452	-0.116531	-0.199511	0.246913	0.413664	0.79527	0.873311
BCAS2	0.493654	-0.366464	0.0953377	0.272761	5.87828	0.903876	0.49636	0.73345
BCAS3	-0.0150951	0.0279834	-0.130951	0.0236785	3.4155	0.0590661	0.992524	0.995781
BCAS4	-0.513661	0.86474	-0.306617	0.0401843	3.65413	1.41599	0.295672	0.708709
BCAT2	-0.986734	0.54282	-0.526788	-0.613866	4.98894	2.66195	0.0931232	0.708709
BCCIP	0.465897	-0.156271	0.107652	0.267749	7.10769	0.776164	0.564482	0.759121
BCDIN3D	0.24856	0.255154	0.221829	0.460423	2.75782	1.04895	0.428348	0.717432
BCDIN3D-AS1	0.016619	-0.40082	0.357901	0.416805	-0.477169	0.321272	0.857621	0.910635
BCKDHA	-0.479212	0.60098	-0.368728	-0.281319	4.3842	0.996274	0.45192	0.721609
BCKDHB	-0.0231313	-0.418479	-0.049647	-0.283197	3.64858	1.76394	0.210222	0.708709
BCKDK	-0.650083	0.674955	-0.444193	-0.267846	5.02584	1.51089	0.269072	0.708709
BCL10	0.743782	-0.219705	0.26749	0.14018	5.8145	2.44253	0.112592	0.708709
BCL11B	-0.197119	-0.520639	-0.431904	-0.351784	2.31807	0.788266	0.557691	0.756425
BCL2	0.2794	-0.576255	-0.772956	-0.0217481	2.40366	1.13059	0.394232	0.709823
BCL2L1	-0.344872	0.702844	-0.105516	-0.167937	7.87334	2.42341	0.114501	0.708709
BCL2L11	0.320297	-0.0921703	-0.0591524	-0.167111	4.56115	1.24167	0.352259	0.708709
BCL2L12	-0.743904	0.913676	-0.529275	-0.136235	4.96671	0.99505	0.452483	0.721699
BCL2L13	-0.0141184	0.255767	0.156883	0.336565	6.591	2.1335	0.148577	0.708709
BCL2L15	-0.138282	0.0264736	0.904608	0.537343	0.146669	1.61691	0.242431	0.708709
BCL2L2	-0.0883477	0.177016	-0.00267896	-0.24405	5.3502	0.450158	0.770422	0.858854
BCL2L2-PABPN1	0.0387852	-0.0268126	0.051493	0.0467228	6.67043	0.0715621	0.989268	0.993842
BCL3	-0.502184	0.335465	-0.498613	-0.366996	4.0006	0.606157	0.666977	0.804255
BCL6	-0.24882	-0.463859	-0.327886	-0.0171548	4.34982	1.83839	0.195766	0.708709
BCL7A	-0.449473	0.113538	0.106877	-0.0426197	4.82977	1.69868	0.223886	0.708709
BCL7B	-0.058792	0.494531	-0.216573	0.207353	5.70044	1.63461	0.238276	0.708709
BCL7C	-0.301212	0.576687	-0.291302	0.0341076	5.18441	0.998935	0.450699	0.721607
BCL9	-0.19105	0.0468708	-0.305763	-0.254587	5.04949	1.18037	0.374812	0.708709
BCL9L	-0.663635	0.571381	-0.608865	-0.396652	7.81381	1.82153	0.198938	0.708709
BCLAF1	0.234364	-0.585734	-0.010417	-0.0500687	8.62163	0.721099	0.596258	0.771562
BCOR	-0.120469	-0.067257	-0.190801	-0.217307	5.78879	0.658215	0.634247	0.788375
BCORL1	-0.588	-0.310445	-0.269175	-0.419223	3.59435	1.36013	0.312659	0.708709
BCR	-0.527501	0.633855	-0.3766	-0.268536	6.4092	1.42626	0.292658	0.708709
BCRP2	-0.686725	1.08833	-0.390698	-0.644036	0.0704324	1.2634	0.344612	0.708709
BCS1L	-0.140963	0.920784	-0.243609	-0.150522	3.78115	1.68556	0.226752	0.708709
BCYRN1	0.404521	-0.144917	-0.199707	0.729241	4.16784	0.743027	0.583434	0.766097
BDH1	-0.516683	0.263805	0.0677591	-0.186416	4.19603	0.956821	0.470406	0.727886
BDH2	-0.0701084	0.161837	0.514925	0.275392	2.41121	0.906535	0.495024	0.733084
BDNF	0.136817	-0.513368	0.228353	0.0340715	4.35855	0.700163	0.608709	0.776321
BDP1	0.100763	-1.33402	-0.252415	-0.364753	5.83765	4.19289	0.0286908	0.708709
BECN1	0.159538	-0.0364091	0.019423	0.139278	5.82973	0.495786	0.739545	0.841845
BEND3	-0.0647467	0.159366	-0.130225	-0.201194	4.79108	0.576073	0.686371	0.812755
BEND3P3	0.0209182	0.776736	-0.221511	-0.918246	1.37211	2.38958	0.117973	0.708709
BEND6	0.468312	-0.587292	-0.308408	0.271738	0.463553	0.409669	0.797991	0.874891
BEND7	-0.138511	-0.117762	0.0480522	0.100806	3.55234	0.237244	0.911136	0.944838
BET1	0.534513	-0.562228	-0.221899	0.000369509	4.1119	1.18639	0.372533	0.708709
BEX2	0.193279	0.356955	-0.24736	0.284275	3.05742	0.859608	0.519085	0.739715
BEX4	0.162328	-0.621757	-0.33522	3.50472	2.91456	2.06474	0.165474	0.708709
BEX5	0.635553	0.0443182	-0.25654	1.41088	1.41229	0.949437	0.473946	0.728537
BFAR	0.0660013	0.349203	0.138201	0.180824	6.1294	1.69082	0.225598	0.708709
BFSP1	-0.209659	0.394487	-0.173581	0.310854	1.17912	0.828902	0.535401	0.745803
BHLHB9	0.0113658	-0.48332	-0.989267	-0.214086	2.7654	1.65464	0.23367	0.708709
BHLHE40	-0.305054	-0.523667	-0.101285	-0.146659	6.50514	1.90529	0.18373	0.708709
BHLHE41	0.403182	-0.657018	-0.281957	0.307347	4.08034	1.83646	0.196126	0.708709
BHMT2	-0.814568	-0.0890133	-0.000559094	-0.0539594	-0.0620756	0.643065	0.643658	0.793286
BICD1	-0.133523	0.0321911	-0.0101098	-0.119634	3.04277	0.138269	0.964353	0.977982
BICD2	-0.308719	0.00638072	-0.22677	-0.456307	6.23048	1.72777	0.217676	0.708709
BID	-0.00366339	0.470922	0.0253778	0.323336	5.27137	2.08524	0.155318	0.708709
BIK	0.421367	1.03782	-0.382106	0.112297	1.40405	2.82459	0.0811987	0.708709
BIN1	-0.568477	0.379971	-0.427668	-0.180975	4.89306	2.65381	0.0937717	0.708709
BIN3	-0.347876	0.46757	-0.129418	0.138131	3.45332	0.675874	0.623402	0.78391
BIRC2	0.608037	-0.618492	0.181805	0.389967	6.9431	1.91289	0.182416	0.708709
BIRC3	1.3575	0.209385	0.223648	0.578634	5.29269	2.83597	0.0804336	0.708709
BIRC5	0.0476918	0.0839073	-0.0504593	0.290375	8.25706	0.773953	0.56573	0.759559
BIRC6	0.0527578	-0.0344893	0.0165752	-0.140219	7.32999	0.088708	0.984003	0.990417
BIVM	0.0630658	-0.663835	0.330347	0.026591	4.33025	1.8215	0.198944	0.708709
BIVM-ERCC5	0.174315	-0.623532	0.358844	0.287016	5.23988	0.645408	0.642196	0.792349
BLCAP	-0.318245	0.406866	-0.140765	-0.17702	7.23069	1.12286	0.39734	0.710363
BLM	0.315053	-0.532937	0.0976894	-0.150144	5.14884	1.16253	0.381656	0.709519
BLMH	-0.153941	0.0454856	0.0694739	0.0190478	6.09908	0.319531	0.858773	0.911311
BLOC1S1	-0.116236	0.621145	-0.0200506	0.331934	4.26514	1.01276	0.444407	0.719976
BLOC1S2	0.540481	-0.243097	0.217398	0.150378	5.55365	2.15357	0.145873	0.708709
BLOC1S3	-0.116282	0.564714	-0.258789	-0.109453	4.20121	0.933984	0.481438	0.729562
BLOC1S4	0.0467405	0.245238	-0.107034	-0.08589	2.95498	0.186926	0.940027	0.962805
BLOC1S5	-0.170378	-1.59345	-2.47335	-0.435659	1.90188	2.19493	0.140476	0.708709
BLOC1S5-TXNDC5	0.381085	-0.663853	0.213273	0.0180342	5.22418	1.86331	0.19118	0.708709
BLOC1S6	0.394558	-0.446774	-0.0101762	0.0314205	6.2952	1.03397	0.434926	0.718436
BLVRA	0.0861171	0.0501558	0.113397	0.254694	5.34749	0.668185	0.628107	0.786031
BLVRB	-0.567525	0.63959	-0.370229	0.034709	5.84733	0.79276	0.555187	0.755534
BLZF1	0.561387	0.204149	0.425659	0.601858	5.73909	2.08536	0.155302	0.708709
BMF	-0.0542229	-0.542302	-0.0340927	-0.293579	2.36417	0.450114	0.770452	0.858854
BMI1	0.434124	-0.0102897	-0.176947	0.190726	5.4993	0.418276	0.792128	0.871734
BMP1	-0.633346	0.38867	-0.189226	-0.321025	4.69121	0.716206	0.59915	0.772403
BMP2K	0.45117	-0.137504	-0.0111402	0.0525381	5.45072	0.72802	0.592186	0.769755
BMP7	-0.403874	-0.165994	-0.585024	-0.228875	1.36054	0.753838	0.577194	0.762914
BMP8A	0.469238	-0.409752	-0.639627	0.931854	-0.724555	0.712861	0.601133	0.773009
BMP8B	0.379845	0.162258	-0.219098	-0.431835	1.11272	0.378001	0.819526	0.886526
BMPR1A	0.177994	-0.370278	0.0523779	0.110548	5.87685	0.757005	0.575376	0.762392
BMPR2	0.145498	-0.624754	-0.0396365	-0.0204363	6.48899	1.22484	0.358307	0.708709
BMS1	0.0186005	-0.136881	0.0100228	0.0856618	7.70855	0.144096	0.961671	0.976677
BMS1P1	0.0823732	-0.62706	0.233373	0.164884	2.01482	1.30532	0.330355	0.708709
BMS1P2	0.613655	-0.197737	0.104711	0.107663	2.02311	1.09981	0.406759	0.712185
BMS1P4	0.272291	0.211887	-0.419566	0.112231	1.07311	0.247622	0.904821	0.940076
BMS1P5	0.0823303	-0.62993	-0.652878	0.171523	1.96615	1.73836	0.215462	0.708709
BMS1P6	-0.777467	-0.197872	0.104706	0.107662	1.73419	0.32763	0.853403	0.908426
BNIP1	-0.097935	0.329711	0.0584333	0.466489	3.47687	1.12039	0.398339	0.710509
BNIP2	0.336441	-0.564524	0.0549497	0.122087	6.35986	0.898303	0.499169	0.733814
BNIP3	0.27266	-0.497081	0.116321	0.0310565	6.11706	2.72302	0.0884209	0.708709
BNIP3L	0.299543	-1.1011	0.0317949	-0.267471	5.96513	4.06601	0.0313547	0.708709
BNIPL	-0.0444234	-0.581167	0.493377	-0.213961	-0.290391	0.558643	0.697752	0.818372
BOD1	0.0569739	0.0681656	0.212888	0.418718	5.95514	1.57682	0.252146	0.708709
BOD1L1	-0.0875186	-1.15935	-0.187297	-0.399262	6.1573	4.43119	0.0243757	0.708709
BOK	-0.727429	1.00585	-0.375878	-0.250172	4.77831	1.45291	0.284995	0.708709
BOLA1	-0.317211	0.660691	0.12541	0.804507	2.18874	1.76649	0.209707	0.708709
BOLA2	-0.456118	1.01946	-0.580916	-0.00766694	3.92155	2.17701	0.142786	0.708709
BOLA2B	-0.456118	1.01946	-0.580916	-0.00766694	3.92155	2.17701	0.142786	0.708709
BOLA3	0.162381	0.30868	0.0325482	0.622684	5.03459	2.92788	0.0745503	0.708709
BOLA3-AS1	-0.295669	-0.14893	-0.916115	-0.759243	1.49372	1.27921	0.339161	0.708709
BOP1	-0.92963	1.19908	-0.690245	-0.384615	6.62772	2.23462	0.135512	0.708709
BORA	0.263479	-0.436003	0.123819	0.10734	5.32177	1.01954	0.441353	0.719976
BPGM	0.221757	0.0239219	0.345207	0.309258	4.94593	0.913386	0.4916	0.732635
BPHL	-0.121269	0.0638759	0.0692201	0.313833	3.4807	0.409297	0.798245	0.874891
BPNT1	0.066874	-0.0720505	-0.0290252	0.310605	5.43821	0.687959	0.616059	0.780631
BPTF	-0.221499	-1.14082	-0.161804	-0.560305	6.84512	4.8215	0.0188531	0.708709
BRAF	0.193753	-0.167216	0.376708	0.1879	4.56778	1.01102	0.445192	0.720366
BRAP	0.205334	0.0830315	0.0135329	0.142522	5.57324	0.292689	0.876351	0.921515
BRAT1	-1.24529	1.18003	-0.801561	-0.816427	4.8764	1.85756	0.192227	0.708709
BRCA1	0.105587	-0.728939	0.0749456	-0.170829	5.98535	2.91293	0.0754726	0.708709
BRCA2	0.461257	-1.37017	-0.0951551	-0.524612	5.61112	2.03624	0.162525	0.708709
BRCC3	0.323979	-0.802694	0.127779	-0.153128	6.0538	2.00429	0.167429	0.708709
BRD1	-0.480318	0.0636113	-0.309439	-0.229663	4.39778	1.53648	0.262359	0.708709
BRD2	0.0454627	0.0143322	-0.0503289	-0.00788343	8.18322	0.0830516	0.985837	0.991666
BRD3	-0.21326	-0.380931	-0.229931	-0.288527	5.34802	1.87833	0.188477	0.708709
BRD4	-0.159148	-0.142175	-0.303224	-0.285644	7.27216	1.11794	0.399332	0.710555
BRD7	0.0356749	-0.548659	0.0738499	-0.068731	6.7478	1.0354	0.43429	0.718211
BRD8	-0.39204	-0.260189	0.0878053	0.0835765	5.24122	2.60844	0.0974834	0.708709
BRD9	-0.197504	0.233362	-0.0179395	0.0782609	6.81689	0.983707	0.45773	0.723662
BRE	0.0918939	0.11958	0.0215854	0.0992942	5.32932	0.356077	0.834353	0.895866
BRF1	-0.55431	0.307603	-0.38926	-0.240283	4.2313	0.928068	0.484336	0.730456
BRF2	-0.149383	0.77611	0.0504904	0.506229	4.65902	3.02671	0.0687774	0.708709
BRI3	-0.214426	0.826523	0.247301	0.271348	5.96199	1.89718	0.185143	0.708709
BRI3BP	-0.298951	0.172943	-0.259253	-0.272385	4.92864	1.23008	0.356414	0.708709
BRIP1	0.313227	-0.794944	0.0596327	-0.0582492	6.37673	1.56496	0.255102	0.708709
BRIX1	0.595556	-0.451511	0.105382	0.0180574	7.22813	0.899578	0.498525	0.733733
BRK1	0.239203	0.32398	0.261027	0.351803	7.19335	2.85386	0.0792468	0.708709
BRMS1	-0.337525	0.749163	-0.228482	0.0289898	5.98581	1.67304	0.229524	0.708709
BRMS1L	0.586908	-0.761347	-0.184545	-0.0708169	5.28881	1.25484	0.347604	0.708709
BROX	0.383128	-0.491123	0.254451	0.0539285	6.2592	1.26804	0.343003	0.708709
BRPF1	-0.356669	0.269694	-0.327669	-0.126612	5.14102	0.982367	0.458354	0.724071
BRPF3	-0.168438	0.0290943	-0.267991	-0.286828	6.04616	0.848935	0.524705	0.743173
BRSK1	-0.843046	0.633	0.979591	-0.480005	0.112443	0.760496	0.573378	0.761287
BRSK2	-0.908367	0.806019	-1.232	-1.16412	0.995605	3.73762	0.0397252	0.708709
BRWD1	0.228095	-0.802236	0.0831036	-0.277862	6.58225	2.18888	0.141251	0.708709
BRWD3	0.185337	-0.856351	-0.0547478	-0.189529	5.26536	2.53115	0.104208	0.708709
BSCL2	-1.42674	0.995045	-1.72053	-0.984072	1.97782	1.31539	0.327025	0.708709
BSDC1	-0.285892	0.286112	-0.117286	-0.210387	5.2799	0.551029	0.702755	0.821571
BSG	-0.365487	0.691061	-0.235975	-0.0931569	8.74456	1.03074	0.436355	0.718809
BSN-AS2	-0.165892	0.691973	-0.321024	0.349068	-0.441167	1.31776	0.331474	0.708709
BSPRY	-0.695987	0.570547	-0.0174656	2.04518	3.24771	2.18923	0.141206	0.708709
BST2	-0.323944	1.24157	-0.341238	0.148219	5.40244	2.34713	0.122502	0.708709
BTAF1	0.254191	-0.30541	-0.0380482	-0.0791224	5.94574	0.48929	0.74392	0.844642
BTBD1	0.525148	-0.404732	-0.0313456	0.148585	6.65048	0.990873	0.454408	0.722175
BTBD10	0.369852	0.0115816	0.044196	0.32534	6.66523	0.992147	0.45382	0.72206
BTBD11	-0.16399	-0.121447	-0.0328009	0	3.94636	0.264205	0.893929	0.933264
BTBD2	-1.00232	0.633445	-0.664577	-0.572615	5.04882	1.82806	0.197704	0.708709
BTBD3	0.0470461	-0.23837	-0.0782951	0.0388124	5.06943	0.599263	0.671392	0.806309
BTBD6	-0.495173	0.672905	-0.0755559	-0.0170515	4.97897	1.18815	0.37187	0.708709
BTBD7	0.182057	-0.313137	0.0360913	0.0405506	6.11802	0.693633	0.612633	0.77884
BTBD9	-0.146357	0.153038	-0.077479	-0.251755	4.44532	0.481189	0.749386	0.847504
BTD	-0.227609	0.282263	0.038965	0.0397523	3.47623	0.447651	0.772126	0.859576
BTF3	0.410086	-0.134538	0.0947942	0.549998	9.28727	1.34269	0.318175	0.708709
BTF3L4	0.342479	-0.296871	0.0716121	0.228611	6.21329	0.687287	0.616465	0.780986
BTG1	0.785346	-0.0515536	0.209169	0.512378	6.47001	2.72746	0.0880901	0.708709
BTG2	0.268063	0.00244325	-0.00765155	-0.0360872	3.64188	0.277767	0.885943	0.927893
BTG3	0.49279	0.042248	0.291657	0.525235	5.54599	1.72114	0.219074	0.708709
BTN2A1	0.0703537	0.0465079	0.00888232	0.0276176	5.11015	0.074556	0.988413	0.993467
BTN2A2	0.195611	0.00609404	0.0968105	0.167589	3.61566	0.28738	0.87978	0.923972
BTN2A3P	-0.302395	0.0907777	0.126802	0.4843	0.773064	0.50917	0.730561	0.837348
BTN3A1	0.0954675	-0.488717	0.149856	0.169942	3.51963	1.39748	0.301186	0.708709
BTN3A2	0.032159	-0.175033	0.0752868	0.337848	4.33386	0.590792	0.676841	0.808317
BTN3A3	-0.210012	-0.269905	-0.0651364	0.535836	3.18142	0.890297	0.50323	0.734224
BTRC	-0.054192	-0.11894	0.0513933	0.0684167	5.29646	0.142163	0.962569	0.976925
BUB1	0.201141	-0.488968	0.155274	0.262694	7.93263	2.05909	0.159117	0.708709
BUB1B	-0.0782257	-0.438336	0.151035	0.160832	7.11615	1.32133	0.325077	0.708709
BUB3	0.186923	-0.0276124	0.15997	0.0943948	7.6382	1.02667	0.438166	0.718886
BUD13	0.0574694	0.167099	-0.00110727	0.317389	5.11236	0.758646	0.574436	0.761631
BUD31	0.358614	0.163842	0.045625	0.670265	6.39302	1.55368	0.257948	0.708709
BVES	-0.205526	-0.671765	-0.0593668	-0.785089	1.46329	0.743274	0.58329	0.766097
BYSL	-0.379009	1.06248	-0.141194	-0.0538075	5.90432	2.4742	0.109509	0.708709
BZW1	0.599171	-0.107083	0.280194	0.355537	9.98979	1.42407	0.293299	0.708709
BZW2	0.239824	0.135902	0.258379	0.340768	7.77484	1.7163	0.220101	0.708709
C10orf114	-0.401855	0.0526189	0.0250553	-0.656241	2.11317	0.946263	0.475476	0.729193
C10orf118	0.49416	-1.23916	-0.15722	-0.170419	5.08893	2.09535	0.153878	0.708709
C10orf12	0.0971739	-0.334251	0.088438	0.0901896	4.79191	0.434098	0.781349	0.864637
C10orf137	0.248127	-0.203979	0.107389	-0.0212301	4.6981	0.465514	0.759996	0.852509
C10orf2	-0.155423	0.55127	-0.160444	0.0708504	5.2269	3.14034	0.0627746	0.708709
C10orf32	0.193112	-0.404154	-0.306864	-0.0796076	3.54721	1.27838	0.339445	0.708709
C10orf35	-0.244965	0.661071	-0.323024	0.187225	3.56483	1.26978	0.342402	0.708709
C10orf54	-0.768415	0.732615	-0.170478	-0.451825	4.32355	1.10357	0.405208	0.711876
C10orf55	-0.124187	0.646537	-1.48774	0.674577	0.890108	2.91848	0.0751282	0.708709
C10orf76	-0.0961144	0.188434	0.0746248	-0.0156344	5.14142	0.442356	0.775728	0.861727
C10orf88	0.693473	-0.107041	0.405188	0.0114228	3.45636	3.58869	0.0443752	0.708709
C11orf1	0.452279	-0.405173	0.0619162	0.790274	4.48833	1.66913	0.230398	0.708709
C11orf24	-0.24693	0.520913	-0.33176	0.0561864	5.52242	3.13555	0.0630151	0.708709
C11orf30	-0.170339	-0.491103	-0.137347	-0.0775888	5.04956	1.94785	0.176511	0.708709
C11orf31	-0.346068	0.616218	-0.0994807	0.208172	5.83128	1.27881	0.339296	0.708709
C11orf48	0.0609476	0.391849	0.011367	0.655781	6.0668	3.28054	0.0561941	0.708709
C11orf49	-0.575567	0.489377	-0.356529	-0.179725	4.31522	1.37158	0.309091	0.708709
C11orf52	0.172648	-0.214744	0.112105	0.17122	1.318	0.195788	0.935176	0.959741
C11orf54	0.407747	-0.553665	0.105833	0.240955	3.99304	2.03896	0.162115	0.708709
C11orf57	0.493046	-0.209663	-0.0770576	0.303102	6.166	0.731729	0.590013	0.768691
C11orf58	0.305895	-0.301026	-0.0308227	0.262684	7.5914	0.691895	0.613681	0.779531
C11orf63	0.270897	-0.532827	-0.0909958	0.152334	3.57337	0.749327	0.579791	0.764129
C11orf65	-0.0975531	-1.12512	-0.834305	0.926149	-0.425656	0.987885	0.45579	0.722795
C11orf68	-0.450964	1.11068	-0.268486	-0.315172	5.24033	1.53917	0.261664	0.708709
C11orf70	0.267089	-0.461536	-0.464104	-0.458002	0.998228	1.18117	0.374508	0.708709
C11orf71	0.44287	-0.292222	-0.507935	-0.478074	1.93311	2.25598	0.132925	0.708709
C11orf73	0.258686	0.355679	0.2721	0.439041	4.89192	2.38718	0.118223	0.708709
C11orf74	0.508159	-0.653133	0.315406	0.383882	2.93693	1.6717	0.229825	0.708709
C11orf75	-0.241323	0.21339	0.00728196	0.137048	2.78466	0.244228	0.906897	0.941586
C11orf80	-0.625003	0.153375	0.20488	-0.202287	3.39289	1.59502	0.247683	0.708709
C11orf82	0.510545	-0.581378	0.0712007	-0.00473923	5.99345	1.20978	0.363808	0.708709
C11orf83	-0.859552	1.03301	-0.718969	-0.330413	3.97879	1.42846	0.292016	0.708709
C11orf84	-0.57188	0.300035	-0.329555	-0.228251	4.97993	1.11893	0.398932	0.710509
C11orf95	-0.264637	0.58106	-0.0133788	-0.291526	4.22148	1.1572	0.383726	0.709769
C12orf10	-0.535118	0.730931	-0.12617	-0.276664	4.70936	1.47921	0.277648	0.708709
C12orf23	0.630695	-1.16385	-0.275518	0.0157502	5.82931	2.12315	0.149994	0.708709
C12orf29	0.72762	-0.312222	-0.00145845	0.385185	5.06016	1.53085	0.26382	0.708709
C12orf4	0.563768	-0.189953	0.217565	0.066968	5.36039	1.07302	0.417988	0.714039
C12orf43	-0.0977273	0.221227	-0.111762	0.174803	4.63932	0.586352	0.679707	0.809545
C12orf44	-0.206909	1.04947	-0.236155	-0.0222006	4.92696	1.71136	0.221155	0.708709
C12orf45	0.182929	0.431772	0.466357	0.8614	4.17574	3.28298	0.0560872	0.708709
C12orf49	0.174205	0.104483	-0.0443172	0.0237889	5.89314	0.593769	0.674923	0.806972
C12orf5	0.496492	0.0741788	0.0775758	0.173776	5.39188	0.997946	0.451152	0.721607
C12orf52	-0.248062	0.808951	-0.0676763	-0.0687893	5.51835	1.12147	0.397902	0.710396
C12orf57	-0.389416	1.27667	-0.200787	0.428082	4.2418	1.78423	0.206167	0.708709
C12orf60	0.886228	-0.254699	-0.683838	0.272573	0.551171	2.22027	0.137283	0.708709
C12orf65	0.0251422	-0.317187	0.0428287	0.115909	4.99701	0.813512	0.543749	0.750385
C12orf66	0.00222495	-0.0614787	0.18048	-0.0782235	3.21048	0.263006	0.895278	0.934436
C12orf73	0.245785	-0.748064	-0.0858205	-0.0600591	2.71615	1.54696	0.259661	0.708709
C12orf75	0.230021	0.0369704	0.484926	0.440986	5.972	2.11857	0.150626	0.708709
C12orf76	-0.16902	-0.210216	-0.548307	-0.125099	1.20995	0.639881	0.645648	0.794077
C14orf1	0.00648049	-0.0982004	-0.196749	0.154691	4.9032	0.51307	0.727951	0.835945
C14orf101	0.185211	-0.176383	0.272752	-0.163507	3.08556	0.616432	0.660431	0.801187
C14orf119	0.294316	0.0909333	0.26038	0.487321	6.06502	2.70433	0.0898299	0.708709
C14orf142	0.37871	-0.670406	0.0115301	0.143001	3.99643	1.19423	0.369585	0.708709
C14orf159	-0.369356	0.351841	-0.689636	-0.0605196	2.90375	0.777992	0.563452	0.758764
C14orf166	0.3337	-0.0415827	0.197228	0.416797	7.26021	1.19413	0.369623	0.708709
C14orf169	-0.26708	0.426035	-0.149426	-0.204797	4.50529	1.76039	0.210939	0.708709
C14orf182	0.356043	0.0646099	-0.0548385	0.391986	-0.129412	0.207661	0.928506	0.95535
C14orf2	0.387123	0.346994	0.27551	0.531583	6.19008	3.68379	0.0413364	0.708709
C14orf28	0.386377	-0.619017	-0.334406	0.219306	1.23973	1.20232	0.36657	0.708709
C14orf79	-0.283949	0.627172	-0.170163	0.227897	1.99509	1.2344	0.354858	0.708709
C14orf80	-1.77847	1.32437	-0.779758	-0.639274	3.1164	1.50434	0.27082	0.708709
C14orf93	-0.375845	0.182032	0.0534525	0.0840106	2.56857	0.426254	0.786692	0.868331
C15orf37	-0.183946	0.544481	0.033715	0.00626767	0.919159	0.235298	0.912308	0.945514
C15orf38	-0.785854	0.0965477	-0.00717091	-0.360445	3.60684	0.861204	0.518249	0.739347
C15orf38-AP3S2	-0.0113496	2.15393	-0.568906	0.229655	3.43412	1.05633	0.425144	0.715982
C15orf39	-0.655208	1.17307	-0.520765	-0.28562	5.69034	2.17799	0.142659	0.708709
C15orf40	0.233117	-0.091252	0.146712	0.224608	3.61763	0.623509	0.655946	0.799596
C15orf41	0.133957	-0.483991	-0.195588	0.0812282	4.75244	1.41796	0.295089	0.708709
C15orf52	-0.793681	0.431089	-0.316526	-0.488029	4.99244	2.04391	0.161372	0.708709
C15orf57	0.134518	0.163642	0.204495	0.534497	4.15969	1.50151	0.271579	0.708709
C15orf61	-0.293114	0.333603	-0.178669	-0.905041	1.65506	0.794846	0.554028	0.755534
C15orf62	-0.290317	0.745173	-0.780012	-0.910226	-0.411162	2.273	0.130902	0.708709
C16orf13	-0.573302	0.742619	-0.574194	-0.22563	4.52192	2.30629	0.127051	0.708709
C16orf46	-0.13062	-0.0726111	0.102772	0.328292	1.5154	0.325295	0.854954	0.909162
C16orf52	0.467616	-0.0406393	0.0106277	-0.0889009	3.46652	0.549061	0.704051	0.822135
C16orf55	-0.191353	0.279278	-0.483438	-0.253556	3.82937	1.64129	0.236729	0.708709
C16orf58	-0.541737	0.794189	-0.410336	-0.304988	4.73461	1.22827	0.357067	0.708709
C16orf59	-0.965373	0.681826	-0.36513	-0.537546	2.80696	0.960675	0.468568	0.727621
C16orf62	-0.1051	0.165911	0.127501	-0.0346842	4.99245	0.448942	0.771248	0.859382
C16orf70	0.00196873	-0.0281884	0.0229039	-0.161157	4.59469	0.143167	0.962103	0.976758
C16orf72	0.211935	-0.35405	0.0195615	-0.10716	6.1991	0.640597	0.6452	0.793987
C16orf74	-0.69376	0.852757	-0.705842	-0.093972	3.25793	1.8527	0.193118	0.708709
C16orf80	0.127163	0.164738	-0.0189881	0.255586	5.79684	0.835088	0.532077	0.745219
C16orf87	0.330128	-0.583244	0.162024	0.069115	3.70559	0.741278	0.584448	0.766454
C16orf88	-0.21568	-0.25939	0.0545008	0.13894	5.17995	0.976402	0.461141	0.725359
C16orf91	-0.204702	0.922431	-0.314372	0.0183218	3.51095	1.54657	0.259761	0.708709
C16orf93	-0.496017	0.0262526	-0.373478	-0.857932	-0.523233	0.555502	0.699814	0.819825
C16orf95	-0.232087	0.281958	-0.392818	-0.10397	0.835314	0.338037	0.846464	0.904063
C17orf100	0.158429	-0.0796701	0.472146	0.0149875	0.912714	0.421339	0.790041	0.870171
C17orf103	-0.221448	0.520508	-0.153591	-0.529299	2.82575	0.756247	0.575811	0.762392
C17orf49	-0.563065	0.235966	-0.390348	-0.154337	4.83314	1.23189	0.355759	0.708709
C17orf51	-0.202906	0.424513	-0.446971	-0.425385	4.69469	3.35942	0.0528488	0.708709
C17orf53	-0.704694	0.5904	-0.149123	-0.247873	3.2295	0.976841	0.460935	0.725359
C17orf58	0.152443	-0.467967	-0.117019	-0.394351	3.63922	2.07843	0.156298	0.708709
C17orf59	-1.07067	0.40844	-0.779536	-0.71522	2.3535	1.19529	0.369186	0.708709
C17orf62	-0.641887	0.52116	-0.359652	-0.359107	4.68904	1.10023	0.406584	0.712185
C17orf67	0.409495	0.251599	-0.0862543	-0.170295	1.02205	0.392613	0.809602	0.881487
C17orf70	-1.31805	1.00124	-0.915857	-0.698362	3.96185	1.86451	0.190963	0.708709
C17orf75	0.0186703	-0.458954	0.00190301	-0.221029	4.33448	1.65047	0.234622	0.708709
C17orf76-AS1	0.14368	0.0450089	-0.135164	0.133075	8.47242	0.615896	0.660771	0.801278
C17orf80	0.125568	-0.309979	0.246943	0.217287	5.29694	0.784956	0.559542	0.756956
C17orf85	-0.230567	-0.333782	-0.110366	-0.511602	5.98587	3.49121	0.0477666	0.708709
C17orf89	0.0637951	0.554931	0.0257505	0.21931	4.53649	1.1938	0.369744	0.708709
C17orf96	-0.235792	0.680745	0.232159	-0.0420817	5.07666	2.48608	0.108378	0.708709
C17orf97	0.0622857	-0.104515	-0.784508	-0.281172	1.60306	0.945303	0.475939	0.72937
C18orf21	0.489094	-0.545227	0.0407857	0.361972	3.78525	1.02364	0.439516	0.719655
C18orf25	0.22233	-0.23768	0.220928	0.0563554	5.62796	1.62416	0.240721	0.708709
C18orf32	1.192	-0.91946	-0.0718693	0.0357582	3.77149	1.89293	0.18589	0.708709
C18orf54	0.605967	-1.09117	-0.195714	-0.314697	3.67474	1.76488	0.210032	0.708709
C18orf56	-0.258544	-1.24482	0.141683	-0.980268	0.877355	3.26741	0.056775	0.708709
C18orf61	-0.273672	-0.487412	-0.337871	-0.33376	-0.791307	0.258722	0.897956	0.935812
C18orf8	0.0898231	0.055106	0.25351	0.0838817	5.0305	0.902654	0.496975	0.73345
C19orf10	-0.301764	0.72951	-0.162611	0.202625	6.0496	1.67637	0.228785	0.708709
C19orf12	-0.0604431	0.303153	0.0949872	-0.0586924	5.14157	0.580412	0.683553	0.811
C19orf21	-0.565014	0.853045	-0.272513	-0.32842	6.06709	1.18133	0.374448	0.708709
C19orf24	-0.636445	1.15856	-0.663271	-0.305366	4.12009	1.76192	0.210629	0.708709
C19orf25	-0.603484	0.75261	-0.807597	-0.72352	3.20645	1.48273	0.276681	0.708709
C19orf26	-1.00733	1.47711	0.0294251	-0.303796	-0.139094	0.807913	0.546815	0.752081
C19orf33	-0.384226	0.902976	-0.367198	0.155321	5.12768	1.33104	0.321919	0.708709
C19orf35	-0.325483	0.334893	0.0675888	-0.163325	-0.209178	0.411759	0.796567	0.87398
C19orf40	-0.189156	0.209722	-0.168484	0.0910794	2.80682	0.567776	0.691776	0.815656
C19orf43	-0.350223	0.437855	-0.223714	0.118997	7.07287	1.80529	0.20205	0.708709
C19orf44	-0.495836	-0.309581	0.0263184	-0.233153	1.84471	0.868897	0.514238	0.738458
C19orf47	-0.666065	0.797888	-0.529773	-0.185638	4.05895	1.6141	0.2431	0.708709
C19orf48	-0.902938	1.0023	-0.620514	-0.363257	5.60259	1.36951	0.309734	0.708709
C19orf52	-0.600819	0.801122	-0.144888	-0.1672	3.51446	0.937989	0.479486	0.729562
C19orf53	-0.156695	0.541124	0.0391163	0.265456	5.81312	1.19898	0.367808	0.708709
C19orf54	-0.768816	-0.0531487	-0.188172	-0.34073	3.24191	1.48246	0.276753	0.708709
C19orf55	-0.871856	-0.140433	-0.518122	-0.594396	3.14679	1.78827	0.205369	0.708709
C19orf57	-0.996796	-0.656213	-0.172047	-0.487974	-0.273862	0.593605	0.675028	0.806972
C19orf60	-1.02585	1.3862	-0.856748	-0.378872	2.31362	1.78489	0.206035	0.708709
C19orf66	-0.331469	0.0757119	-0.193748	-0.107419	2.50564	0.452663	0.768719	0.85802
C19orf70	-0.704901	1.08619	-0.624781	-0.314727	4.05359	1.34757	0.31662	0.708709
C1D	0.60136	-0.0855021	0.147509	0.528875	4.98078	1.24628	0.350624	0.708709
C1GALT1	0.84492	-0.852223	0.114357	-0.0558739	5.59463	2.72785	0.0880607	0.708709
C1GALT1C1	0.413982	-0.464112	0.0995185	0.147825	4.99208	1.33148	0.321779	0.708709
C1QBP	-0.0637611	-0.0066717	-0.00260593	0.229611	8.59715	0.263414	0.895023	0.934248
C1QL3	0.239363	-0.809273	-0.553185	-0.139659	0.370416	0.674416	0.624292	0.784482
C1QTNF6	-0.722195	0.645305	-0.358624	-0.498294	4.34723	1.60807	0.244539	0.708709
C1R	-0.687815	-0.516985	0.207689	-0.18597	2.11571	0.895621	0.500526	0.734134
C1RL	-0.583423	-0.0871377	-0.320642	-0.027058	2.4785	1.0396	0.432439	0.718027
C1RL-AS1	-0.496737	-0.179612	-0.708145	0.607586	0.300104	0.843692	0.527485	0.743991
C1S	0.491838	-0.134267	-0.236891	0.0213495	1.67765	0.722816	0.595246	0.771155
C1orf106	0.137486	0.439922	-0.274609	-0.0174506	5.49632	0.550243	0.703272	0.821727
C1orf109	-0.0357608	0.256168	-0.034485	0.299607	4.54007	0.829737	0.534951	0.74573
C1orf112	0.283814	0.0196501	0.0910882	0.279039	5.59952	1.15638	0.384046	0.709769
C1orf115	-0.0422321	-0.272163	0.0455009	0.0358155	3.3551	0.485851	0.746239	0.845692
C1orf116	0.591372	0.286669	0.00913816	0.434913	6.3147	2.57311	0.100493	0.708709
C1orf122	-0.387824	1.15034	-0.320156	-0.293785	3.84194	0.957559	0.470053	0.727886
C1orf123	-0.115083	0.15538	0.0464503	0.218497	4.24732	0.557874	0.698257	0.818744
C1orf131	0.424734	-0.371447	0.118079	0.417645	4.30301	1.05639	0.425118	0.715982
C1orf151-NBL1	0.471052	1.86394	-0.207964	0.390265	3.77497	1.83553	0.196299	0.708709
C1orf159	-0.971544	0.631168	-0.827277	-0.265954	2.87535	1.57368	0.252926	0.708709
C1orf170	-1.05016	0.609656	-0.350124	0.384972	0.409224	2.19946	0.1399	0.708709
C1orf172	-0.651924	0.941583	-0.26792	0	3.4318	1.13132	0.398775	0.710509
C1orf174	0.0940604	0.0427486	-0.0251549	0.384038	4.76236	0.830199	0.534702	0.74573
C1orf198	-0.140386	0.0465526	-0.109002	-0.175931	6.11067	0.56271	0.695088	0.817381
C1orf21	0.216167	-0.488429	0.0217225	0.164238	5.55163	1.22194	0.35936	0.708709
C1orf210	-0.0300216	0.569818	-0.158545	-1.21661	2.47475	1.95327	0.175614	0.708709
C1orf213	-0.916645	-0.125533	0.0264073	-0.581096	-0.421681	1.26916	0.342617	0.708709
C1orf216	-0.285679	0.329191	-0.00613536	-0.166525	3.57044	0.794166	0.554405	0.755534
C1orf226	-0.391817	0.641518	0.0449262	-0.167862	3.70114	0.760878	0.57316	0.761242
C1orf229	0.329965	1.13201	-0.763699	0.39267	-0.453689	2.16916	0.143811	0.708709
C1orf233	-1.06637	0.943627	-0.605931	-0.52112	3.44905	1.6392	0.237213	0.708709
C1orf27	0.814341	-0.409263	0.265148	0.0383915	5.3906	2.16583	0.144249	0.708709
C1orf35	-0.609275	0.311355	-0.274984	-0.161086	4.32484	2.48434	0.108543	0.708709
C1orf43	0.244932	0.31483	0.213729	0.402081	7.7798	2.68212	0.0915385	0.708709
C1orf50	-0.168608	0.603368	0.047722	0.177503	2.34092	0.762906	0.572002	0.761093
C1orf52	0.378098	0.00202459	-0.000473404	0.205197	4.28136	0.618494	0.659122	0.800609
C1orf53	-0.555455	0.549612	-0.231049	-0.352926	1.1882	1.07419	0.417491	0.713752
C1orf56	-0.130754	0.194575	0.224343	0.198727	1.56054	0.511864	0.728757	0.836561
C1orf63	0.381301	-0.135468	-0.167126	0.0334594	1.72734	0.752969	0.577693	0.762942
C1orf74	0.0276265	0.534832	-0.127278	0.0839813	3.08519	1.0504	0.427715	0.717238
C1orf85	-0.229622	0.673938	-0.431358	0.0303037	4.81407	1.33004	0.322245	0.708709
C1orf86	-0.574584	0.754477	0.0415453	-0.250972	3.77005	0.777366	0.563805	0.759019
C20orf111	0.300843	0.201905	0.283885	0.610962	6.60734	4.50298	0.0232292	0.708709
C20orf112	-0.505881	-0.538405	-0.171125	-0.400361	3.1953	2.93796	0.0739365	0.708709
C20orf194	-0.321932	-0.219147	-0.201593	-0.154587	3.32515	0.99312	0.453371	0.721918
C20orf196	-0.254773	0.394622	-0.270831	1.35037	1.22642	4.40342	0.024837	0.708709
C20orf24	0.14298	0.791543	0.2802	0.245992	7.46353	3.78578	0.0383461	0.708709
C20orf27	-0.702811	1.12595	-0.484451	-0.340652	6.02812	1.62019	0.241656	0.708709
C20orf96	-0.141866	-0.396747	-0.415987	-0.028965	1.74209	0.515985	0.726002	0.83504
C21orf119	-0.112353	0.323785	-0.401447	0.211208	1.93279	0.782047	0.561172	0.757477
C21orf2	-1.06163	0.560319	-0.855893	-0.317869	2.70433	1.2524	0.348463	0.708709
C21orf33	-0.252684	0.186965	0.0901835	-0.192265	4.91204	0.417214	0.792851	0.872066
C21orf58	-0.485697	0.199611	-0.620376	-0.706192	1.87274	0.951533	0.472939	0.728178
C21orf59	-0.0333318	-0.0618894	-0.099751	0.351219	6.22775	0.497599	0.738326	0.841121
C21orf62	-0.140759	0.0767513	0.211821	-0.247834	1.51866	0.180723	0.943353	0.965093
C21orf67	-0.657421	0.966427	-0.246342	-0.215332	2.33522	2.22079	0.137218	0.708709
C21orf91	0.584658	-0.868903	-0.132556	0.0436893	5.20184	1.49306	0.273862	0.708709
C22orf23	-0.550613	-0.526217	-0.0795562	-0.181832	1.90538	1.84033	0.195405	0.708709
C22orf28	-0.0943328	0.615785	0.202594	0.259205	6.81612	3.2323	0.0583626	0.708709
C22orf29	-0.688788	0.249879	-0.289599	-0.337324	4.8464	1.75575	0.211884	0.708709
C22orf32	-0.14677	0.519292	0.120845	0.193844	3.88207	0.601999	0.669638	0.805249
C22orf39	-0.216318	0.273289	0.0657883	-0.079784	3.50836	0.688094	0.615977	0.780627
C22orf46	-0.285903	-0.635765	-0.169106	-0.166295	4.06318	3.66357	0.0419614	0.708709
C2CD2	-0.119864	-0.22255	-0.0460481	-0.191794	4.96057	0.967503	0.465329	0.726656
C2CD2L	-0.350269	0.564102	-0.132958	-0.156738	3.92031	0.395285	0.807784	0.880282
C2CD3	-0.181163	-0.330294	-0.0171671	-0.196495	5.21195	1.70342	0.22286	0.708709
C2CD5	0.238869	-0.703853	0.00183735	-0.150998	4.86512	1.9784	0.171527	0.708709
C2orf15	0.11513	-0.803986	-0.0614604	0.916107	2.2004	1.91738	0.181646	0.708709
C2orf42	0.16573	0.118272	-0.0672808	0.309277	3.03854	0.700647	0.608419	0.776321
C2orf43	0.325801	-0.0426334	0.112917	0.408626	4.06714	0.840883	0.528981	0.744104
C2orf44	0.0701707	-0.207842	0.16074	-0.169119	4.151	0.706154	0.605125	0.774398
C2orf47	0.0203321	0.0673388	0.0429823	0.273024	4.66117	0.378893	0.818922	0.886336
C2orf49	0.633106	-0.0327641	0.146566	0.448839	4.26856	1.0944	0.409002	0.712489
C2orf68	-0.154207	0.0974365	-0.0166053	-0.156873	4.76882	0.378352	0.819288	0.886526
C2orf69	0.560937	-0.766901	-0.146724	-0.396036	5.14246	1.28382	0.337588	0.708709
C2orf74	0.39113	-0.695578	-0.086929	0.309847	4.15094	0.876757	0.51017	0.736313
C2orf76	0.849362	-0.562121	0.411786	0.260782	1.8655	2.60289	0.0979496	0.708709
C2orf81	-1.33492	-0.0601853	0.0910842	-0.497474	0.184537	1.47094	0.279936	0.708709
C2orf91	0.999198	-0.481156	-0.224232	-0.18356	0.142334	1.39846	0.300891	0.708709
C3	-0.210894	0.22574	-0.337819	0.422341	2.557	0.552568	0.701742	0.821269
C3orf17	0.435531	-0.255649	0.132654	0.0301047	6.08694	1.06414	0.421782	0.715389
C3orf33	0.444595	-0.811766	-0.277726	-0.150396	2.32293	1.36396	0.311459	0.708709
C3orf37	-0.262169	0.26548	0.128761	-0.0253979	6.40641	0.948493	0.474401	0.728916
C3orf38	0.534476	-0.231751	0.0506781	0.312111	5.14112	0.901566	0.497522	0.733462
C3orf52	0.302244	0.199839	0.35526	0.483148	3.66626	2.41098	0.115763	0.708709
C3orf58	0.431375	-1.12815	-0.528632	-0.434773	4.19956	1.95894	0.174682	0.708709
C3orf62	-0.0126931	-0.164573	0.294737	-0.117665	1.91113	0.440094	0.777267	0.862354
C3orf67	0.542577	-0.516809	0.202203	0.227545	1.62899	0.802685	0.549691	0.753501
C3orf70	-0.34666	-0.00407318	-0.102809	-0.904138	0.667791	1.70085	0.223416	0.708709
C3orf72	-0.342319	-0.473716	-0.261613	0.086333	0.951146	0.808573	0.546453	0.751773
C4orf19	0.288434	-0.211341	0.130087	0.318063	4.13489	0.44133	0.776427	0.862271
C4orf21	0.67193	-1.01472	0.290133	-0.161659	3.5328	2.76222	0.0855482	0.708709
C4orf26	0.426199	0.112494	0.134531	0.0357757	1.10845	0.679567	0.621151	0.78326
C4orf27	0.415842	-0.818262	0.0231648	-0.0275432	4.88493	1.40535	0.298827	0.708709
C4orf29	0.293132	-0.968435	0.0279034	-0.135483	1.75848	2.3388	0.123415	0.708709
C4orf3	0.433261	-0.402028	-0.0569872	-0.32645	5.35416	2.22016	0.137297	0.708709
C4orf32	0.778523	-0.85004	-0.689544	0.137352	4.21771	1.29497	0.333817	0.708709
C4orf33	0.493956	-0.801113	-0.0992274	0.237292	3.71019	1.78474	0.206066	0.708709
C4orf46	0.314308	-0.531424	-0.119316	0.0475383	5.27509	1.20924	0.364008	0.708709
C4orf48	-1.51506	1.44415	-1.1588	-0.240175	0.680523	2.36777	0.120275	0.708709
C4orf52	0.432165	0.0602849	0.096978	0.283712	3.75605	1.56712	0.254562	0.708709
C5	-0.181954	0.226253	0.406284	-0.206256	1.02915	0.268339	0.891924	0.932035
C5orf15	0.379363	-0.598468	-0.0852408	0.300736	5.85548	1.61744	0.242307	0.708709
C5orf22	0.509548	-0.374593	0.056422	0.00942272	6.16466	1.12461	0.396635	0.710254
C5orf24	0.216715	-0.500245	-0.310192	-0.0836243	5.36505	0.906897	0.494843	0.733053
C5orf27	0.342993	-0.925641	0.0550433	0.0284113	1.44584	1.49503	0.273328	0.708709
C5orf28	0.351943	-0.31983	-0.0739011	0.09646	4.11469	0.992355	0.453724	0.722032
C5orf30	0.259595	0.106383	-0.197281	-0.0841728	4.35227	0.636064	0.648039	0.795721
C5orf34	0.652778	-0.7086	0.146817	0.0811827	4.37175	2.16932	0.143791	0.708709
C5orf38	-0.578136	0.530063	-0.60377	-1.72007	2.78166	1.04697	0.429212	0.717525
C5orf4	0.133536	-1.11373	0.444649	0.762034	1.45836	2.92995	0.074424	0.708709
C5orf42	0.214278	-0.919703	0.227376	-0.209032	4.99891	2.0998	0.153248	0.708709
C5orf45	-0.189168	0.749288	-0.184318	-0.433472	0.188114	0.688824	0.615536	0.780627
C5orf51	0.837269	-0.798747	0.0867614	-0.504014	6.17431	3.3983	0.051286	0.708709
C5orf54	0.515893	-0.59004	0.517245	-0.332429	2.47681	3.87755	0.0358711	0.708709
C5orf55	-0.12794	0.271547	-0.266849	-0.0637405	2.78409	0.295427	0.874575	0.920239
C6orf1	-0.68903	1.31944	-0.706754	-0.247629	3.58128	1.59619	0.2474	0.708709
C6orf106	-0.173914	0.373693	0.0217682	-0.0140691	8.01908	1.21122	0.363278	0.708709
C6orf120	0.408726	-0.427749	-0.196364	-0.141543	5.2426	1.16566	0.380448	0.709451
C6orf132	-0.469734	0.298023	-0.375802	-0.227951	6.21068	1.51997	0.266667	0.708709
C6orf136	-0.51989	0.371643	-0.204844	0.0112399	4.38517	1.93152	0.179241	0.708709
C6orf141	0.0166707	0.304394	-0.223496	0.00305324	1.35849	0.268766	0.891655	0.931911
C6orf165	0.358408	-0.833235	0.509766	0.412804	1.5869	2.69575	0.0904857	0.708709
C6orf170	0.640577	-0.789226	0.0718879	-1.27781	0.931371	3.72757	0.0400204	0.708709
C6orf203	0.15345	-0.619422	-0.139752	0.354268	3.10629	0.95916	0.46929	0.727721
C6orf211	0.515103	-0.619217	0.018926	-0.166333	5.48971	1.74399	0.214296	0.708709
C6orf226	-1.07327	1.01812	-0.347485	-0.475539	1.72867	1.51834	0.267099	0.708709
C6orf47	-0.135253	0.254432	-0.17895	-0.175643	5.04412	0.48902	0.744102	0.844661
C6orf48	-0.0659826	0.657414	-0.0488072	0.207941	6.48392	1.28823	0.33609	0.708709
C6orf57	0.625909	-0.453574	0.565064	0.681042	1.7434	3.19247	0.0602274	0.708709
C6orf62	0.511972	-0.860921	0.100108	-0.331332	7.39314	2.1945	0.140531	0.708709
C6orf70	0.0794044	-0.149386	0.119223	0.135459	4.15873	0.375623	0.821139	0.887284
C6orf89	-0.0736135	0.236256	0.0858128	0.0604543	6.71197	0.781844	0.561286	0.757477
C7orf13	-0.176716	0.499048	-0.716094	-0.192737	2.20348	1.95838	0.174774	0.708709
C7orf25	0.378023	-0.126969	0.326805	0.243576	4.03519	1.4882	0.275184	0.708709
C7orf26	-0.405733	0.813645	-0.330382	-0.164863	4.67496	1.58155	0.250979	0.708709
C7orf29	-0.182587	0.352233	0.0334079	-0.209764	2.93752	0.448837	0.77132	0.859382
C7orf31	0.195544	-0.705657	0.117731	-0.244954	3.30147	1.88586	0.187137	0.708709
C7orf41	0.156096	-0.195895	0.544904	0.167846	4.0016	1.52611	0.265055	0.708709
C7orf43	-0.716913	0.689172	-0.436307	-0.47841	2.78228	1.27239	0.3415	0.708709
C7orf49	-0.292034	0.376753	0.0727642	0.105102	5.65366	1.04927	0.42821	0.717432
C7orf50	-0.43494	0.662261	-0.323822	-0.0196552	6.54497	1.18506	0.373035	0.708709
C7orf55	-0.583214	0.900567	-0.655031	-0.260543	2.51717	1.11986	0.398556	0.710509
C7orf55-LUC7L2	-0.113776	0.40845	1.09781	0.468281	4.86679	2.64307	0.0946352	0.708709
C7orf60	0.808281	-0.804587	-0.0435712	-0.211019	3.71416	3.21046	0.059377	0.708709
C7orf63	0.695376	-0.34346	1.12969	0.306957	0.302186	2.36601	0.120463	0.708709
C7orf73	0.306648	-0.0996059	-0.0955515	-0.0408809	5.61089	0.307039	0.867	0.916501
C8orf33	0.235705	0.432324	0.0335342	0.251657	6.71894	3.22803	0.0585593	0.708709
C8orf37	0.325748	-0.601505	0.0763675	0.253915	2.56034	1.65858	0.232774	0.708709
C8orf40	0.557542	-0.228312	0.115748	0.565796	4.56121	3.45855	0.0489705	0.708709
C8orf44	0.631114	0.390317	0.11049	0.546776	0.966893	1.7079	0.221897	0.708709
C8orf58	-0.430586	0.533498	0.140262	-0.378527	2.36358	0.643402	0.643447	0.793182
C8orf59	0.749174	-0.669954	0.0500761	0.411825	5.70076	1.0388	0.432791	0.718027
C8orf76	0.355875	0.0312233	0.283038	0.462111	5.32596	2.06552	0.158174	0.708709
C8orf82	-0.831892	0.558398	-0.57755	-0.604757	3.95172	1.67788	0.228448	0.708709
C9orf114	-0.500562	0.583432	-0.374537	-0.311018	5.06362	2.03719	0.162382	0.708709
C9orf116	-0.0847021	-0.0776283	-0.320327	0.348832	2.89585	1.04596	0.429652	0.717525
C9orf123	-0.0437231	0.246371	0.00709878	0.22704	5.18176	0.407607	0.799395	0.875792
C9orf142	-0.758919	1.11946	-0.611978	-0.412012	3.76867	1.9488	0.176353	0.708709
C9orf156	0.121405	0.0360345	-0.315214	0.220147	3.94332	1.07023	0.419177	0.714779
C9orf16	-0.774612	1.32835	-0.428	-0.152702	4.4047	1.38555	0.304801	0.708709
C9orf169	-0.715184	1.1722	-1.59955	-0.07521	0.246437	2.4604	0.11084	0.708709
C9orf172	-1.0358	0.816445	-0.191392	-1.50305	-0.0129825	1.14472	0.388619	0.709769
C9orf3	-0.0790379	0.321409	0.116344	0.408768	4.31247	1.16621	0.380233	0.709451
C9orf37	-0.285624	0.402192	-0.493831	-0.0405302	2.85081	0.700672	0.608404	0.776321
C9orf40	0.138904	-0.0404086	-0.00391181	-0.0816824	3.9644	0.104122	0.978551	0.987078
C9orf41	0.543119	-0.655784	0.0381391	-0.524777	4.8561	2.06944	0.157602	0.708709
C9orf43	-0.0743219	0.294594	-0.549042	0.698254	0.298547	0.685908	0.6173	0.781644
C9orf64	0.044024	-0.115965	0.0984708	0.102486	4.71641	0.197873	0.934019	0.95891
C9orf69	-0.721422	0.623387	-0.262257	-0.179898	5.3382	1.30696	0.32981	0.708709
C9orf78	0.130043	-0.047344	-0.0201488	0.235521	6.60167	0.383555	0.815757	0.884225
C9orf85	0.529956	-0.449677	-0.183818	0.128594	3.18157	0.950577	0.473398	0.728276
C9orf89	-0.866809	1.03219	-0.668223	-0.52059	3.68362	1.46451	0.281728	0.708709
C9orf9	-0.403271	0.309255	-0.260298	0.343976	1.51644	0.626462	0.65408	0.798588
C9orf91	-0.116333	0.216114	-0.0859145	0.011707	4.45935	0.576038	0.686394	0.812755
CA11	-0.428096	-0.509546	-0.76671	1.01634	0.0290325	0.79582	0.553488	0.755444
CA12	-0.815367	-0.194452	-0.487501	-0.26256	2.35099	1.56368	0.255424	0.708709
CA5B	-0.116786	-0.377046	-0.0513945	-0.161053	3.19434	0.863387	0.517108	0.739095
CA5BP1	-0.64593	0.745703	-0.354717	-0.373271	2.1508	1.6389	0.237282	0.708709
CAAP1	0.0977293	-0.614998	-0.38876	-0.17196	3.93416	1.08752	0.411871	0.713071
CAB39	0.406065	-0.535065	0.0709143	-0.0394843	7.54399	1.44198	0.288112	0.708709
CAB39L	0.321453	-0.24318	0.00492486	0.354163	3.0003	0.5929	0.675482	0.807436
CABIN1	-0.721868	0.40525	-0.458213	-0.462196	5.44374	1.98527	0.170429	0.708709
CABLES1	-0.212499	0.70881	0.0451512	0.0381543	5.2801	3.88679	0.0356324	0.708709
CABLES2	-0.723297	-0.135167	-0.7897	-0.728862	4.67889	3.46508	0.0487268	0.708709
CABP4	0.603142	0.208659	-0.0203201	-0.731623	0.402542	0.468085	0.758253	0.851746
CABYR	0.391801	-0.409501	0.0523627	0.616098	2.65956	1.80317	0.202459	0.708709
CACFD1	-1.31198	0.893415	-0.768324	-0.694352	2.05589	1.16756	0.379715	0.709451
CACHD1	-0.185091	-0.642843	-0.0969103	0.0409482	2.78056	1.84082	0.195314	0.708709
CACNB3	-0.621534	0.540678	-0.469643	-0.516343	2.77256	1.08534	0.412784	0.713189
CACNG8	-0.249341	0.308251	-0.294842	-0.208161	1.23528	0.720561	0.596575	0.771634
CACTIN	-0.947784	0.594091	-0.604109	-0.654872	4.49806	2.23608	0.135333	0.708709
CACUL1	0.2988	-0.378315	0.214018	-0.039765	7.12654	1.16983	0.378842	0.709451
CACYBP	0.387218	-0.452407	0.161346	0.50705	8.6708	1.00035	0.450053	0.721607
CAD	-0.728994	0.62393	-0.389259	-0.419136	7.10234	1.85678	0.192371	0.708709
CADM1	0.634256	-0.132175	0.72349	-0.0620001	1.5268	1.85585	0.19254	0.708709
CADM4	-0.485248	0.241049	-0.431678	-0.394713	3.15202	1.30091	0.331824	0.708709
CADPS2	-0.0735928	-0.384916	-0.350881	-0.179164	1.95425	0.770839	0.567492	0.759822
CALCOCO1	-0.257507	-0.0293597	-0.17796	-0.103986	3.62991	0.440825	0.77677	0.862343
CALCOCO2	0.0483986	-0.318839	0.126962	0.218281	6.50536	1.2402	0.352782	0.708709
CALD1	-0.0456231	-0.566995	0.00270424	-0.114104	7.07711	0.901817	0.497396	0.73345
CALHM2	-0.430946	0.113639	-0.74505	-0.109303	2.05337	0.593729	0.674949	0.806972
CALM1	0.228124	-0.395924	0.134629	0.227654	8.59933	1.19539	0.369149	0.708709
CALM2	0.527039	-0.164675	0.292329	0.455138	9.81791	1.88593	0.187124	0.708709
CALM3	-0.354447	0.0930178	-0.297454	-0.188968	8.41168	1.33978	0.319106	0.708709
CALML4	0.47515	-0.680595	-0.126739	-0.0684648	2.84903	1.71541	0.220291	0.708709
CALR	-0.124126	0.0821267	-0.0180657	0.252861	10.6624	0.883601	0.506651	0.735194
CALU	0.409405	-0.235287	0.189982	0.185981	8.83132	1.08071	0.414732	0.713189
CAMK1D	-0.0782278	0.0725076	0.159788	-0.139943	2.5369	0.154219	0.956852	0.974156
CAMK2D	0.307115	-0.276813	-0.0739875	0.0555196	5.36488	0.629564	0.652125	0.797952
CAMK2G	-0.461215	0.110719	-0.0892904	-0.134081	5.85696	1.34193	0.318419	0.708709
CAMK2N1	0.231867	-0.359589	-0.113505	0.0782408	7.78752	0.79012	0.556657	0.756244
CAMK2N2	-0.405584	0.670798	0.0894654	-0.294286	1.84121	0.451991	0.769176	0.85822
CAMKK1	-1.04983	0.163209	-0.817549	-0.450518	3.12473	2.25898	0.132565	0.708709
CAMKK2	-0.481541	0.204544	-0.00468048	-0.00957636	5.72592	2.06783	0.157837	0.708709
CAMKMT	0.240895	-0.373378	0.0190476	0.0907469	2.74358	0.573576	0.687995	0.813676
CAMLG	0.197019	0.00698648	0.036992	0.24521	4.7826	0.755343	0.57633	0.76259
CAMSAP1	-0.361641	0.203716	-0.0612696	-0.327381	6.32174	1.61835	0.242091	0.708709
CAMSAP2	0.264448	-0.621882	-0.049842	0.012174	7.64068	0.720014	0.596898	0.771634
CAMSAP3	-0.836516	0.524662	-0.667221	-0.562409	4.3901	1.52057	0.26651	0.708709
CAMTA1	0.226308	-0.0908202	0.032701	0.234795	4.88921	0.463955	0.761053	0.853341
CAMTA2	-0.64263	0.248366	-0.784581	-0.858852	4.45532	1.47073	0.279994	0.708709
CAND1	0.381557	-0.386422	0.247546	-0.133875	8.04439	1.56088	0.256127	0.708709
CAND2	-0.429155	-0.135733	-0.736463	-0.182171	-0.386953	0.892533	0.502093	0.734224
CANT1	-0.175658	0.694787	-0.105669	-0.02255	7.36315	1.79023	0.204983	0.708709
CANX	0.414351	-0.30705	0.10778	0.268799	11.1981	0.899557	0.498536	0.733733
CAP1	0.166098	0.284073	0.176611	0.343558	9.15951	2.5496	0.102555	0.708709
CAP2	0.199496	-0.505553	-0.0449959	0.0572086	5.10883	1.00837	0.446394	0.72076
CAPG	-0.404265	0.793218	-0.217646	0.0382006	7.07208	1.30299	0.33113	0.708709
CAPN1	-0.755012	0.692549	-0.442385	-0.266784	8.97785	1.75466	0.212106	0.708709
CAPN10	-0.985506	1.25276	-0.885263	-0.987794	2.18546	2.26341	0.132038	0.708709
CAPN14	-0.173229	-0.0511774	-0.198135	1.74585	0.568998	1.15313	0.385313	0.709769
CAPN2	-0.0680438	0.0904847	0.0618417	-0.0638511	9.58064	0.336641	0.847397	0.90482
CAPN5	-0.28952	0.327137	-0.542255	-0.341186	3.05929	0.709886	0.602902	0.773722
CAPN7	0.414821	-0.470462	0.137189	-0.172172	6.20352	1.13348	0.393078	0.709823
CAPNS1	-0.299072	0.383718	-0.160479	-0.00727085	8.41439	1.48591	0.275809	0.708709
CAPRIN1	0.232331	-0.180242	0.0988945	-0.0871376	9.94313	0.4483	0.771685	0.859455
CAPRIN2	-0.179688	-0.0218367	-0.0714885	0.27513	3.44851	0.285999	0.880669	0.924259
CAPZA1	0.490921	-0.490357	0.100869	0.265982	8.52212	1.2146	0.362037	0.708709
CAPZA2	0.578725	-0.484942	0.165547	0.318595	7.39541	1.68698	0.226439	0.708709
CAPZB	-0.138706	0.22734	-0.0249205	0.172097	7.91635	1.3559	0.313987	0.708709
CARD10	-0.989009	0.990581	-0.495413	-0.931747	5.20526	2.26706	0.131604	0.708709
CARD6	0.279458	0.153769	0.100219	0.482031	4.69004	1.51169	0.268859	0.708709
CARD8	0.0629652	-0.39981	0.12381	0.111763	3.72413	0.719882	0.596976	0.771634
CARHSP1	-0.532421	0.487421	-0.213292	-0.174698	5.82153	0.775673	0.564759	0.759121
CARKD	-0.395092	0.347989	-0.161322	-0.188376	5.10681	1.00168	0.449444	0.721406
CARM1	-0.525985	0.562944	-0.244029	-0.333333	6.6977	1.75047	0.212963	0.708709
CARS	-0.192955	0.196432	0.00384421	0.0744193	6.04444	0.608664	0.665376	0.803284
CARS2	-0.15439	0.38102	0.0285624	0.116054	5.49615	1.46529	0.28151	0.708709
CASC2	0.444376	-0.967249	-1.21194	-0.249808	0.426926	2.51435	0.105741	0.708709
CASC3	-0.0860165	0.0643148	-0.134816	-0.0593765	6.92694	0.465327	0.760123	0.852574
CASC4	0.286674	-0.835394	-0.013107	-0.0521609	6.7859	1.53629	0.262406	0.708709
CASC5	0.196898	-1.32326	0.148077	-0.245672	7.09829	2.96468	0.0723371	0.708709
CASD1	0.832233	-0.98325	-0.0327225	-0.792153	3.04688	2.21321	0.138165	0.708709
CASK	0.01259	-0.6175	-0.00475275	-0.00171278	6.71803	2.1234	0.14996	0.708709
CASKIN2	-0.876113	0.441003	-0.823662	-0.444	5.22528	1.92261	0.180752	0.708709
CASP1	0.328143	-0.232893	0.293938	1.05462	3.27384	4.18746	0.0287992	0.708709
CASP10	0.380718	-0.057587	0.131029	0.0672323	4.31553	1.37777	0.307181	0.708709
CASP2	0.00423792	-0.223681	0.0179299	-0.195237	6.36808	0.819294	0.5406	0.749005
CASP3	0.475067	-0.358693	0.2938	0.190175	5.90977	1.94604	0.176811	0.708709
CASP4	0.339456	0.0266858	0.155087	0.800569	6.21266	3.64932	0.0424085	0.708709
CASP6	0.0598504	-0.28889	0.151397	0.329401	4.94547	1.21243	0.362833	0.708709
CASP7	0.265513	-0.324934	0.12962	0.284277	5.68295	1.97707	0.17174	0.708709
CASP8	0.0389097	0.105024	-0.0497253	0.397283	5.66651	0.727126	0.592711	0.769897
CASP8AP2	0.313021	-1.13357	0.060966	-0.361059	4.82929	2.64487	0.0944897	0.708709
CASP9	-0.500157	0.287245	0.00339904	-0.132178	2.34382	0.714237	0.600317	0.772747
CAST	0.0920736	-0.610337	0.0793899	0.110744	8.94568	1.49998	0.271992	0.708709
CASZ1	-0.643698	0.15462	-0.419296	-1.03393	4.52919	1.98385	0.170654	0.708709
CAT	-0.121903	-0.0339663	-0.0234512	0.257378	7.35801	0.729258	0.59146	0.769619
CAV1	0.1474	-0.309129	-0.0596115	-0.0253192	9.71969	0.601814	0.669756	0.805249
CAV2	0.107471	-0.489893	-0.582175	0.0562452	7.33793	1.13261	0.393425	0.709823
CBFA2T2	-0.270196	-0.225535	-0.21087	-0.232785	4.95572	1.41082	0.297199	0.708709
CBFB	0.319441	-0.471659	-0.136253	-0.348376	6.5321	1.13641	0.391911	0.709769
CBL	-0.0493717	-0.00139915	0.0155064	-0.338839	6.60716	0.594443	0.674489	0.806972
CBLB	-0.0784496	-0.295731	-0.0897165	-0.13658	4.42211	0.68462	0.618081	0.782069
CBLC	-1.14575	1.12564	-0.576423	0	2.72629	1.90636	0.190702	0.708709
CBLL1	0.402278	-0.233474	-0.075216	0.0838625	5.76642	0.631967	0.650612	0.797224
CBLN3	-0.517536	-0.48633	-0.499157	-0.130555	-0.30951	0.746914	0.581184	0.764695
CBR3	-0.106439	0.22503	0.0210228	0.36283	4.42046	1.05713	0.424799	0.715982
CBR3-AS1	0.0725895	0.462482	0.037212	-0.867838	0.063709	0.827874	0.535955	0.746102
CBR4	0.186942	-0.624143	-0.134482	-0.0686547	3.99496	1.09392	0.409199	0.712489
CBS	-0.830243	0.27869	-0.269602	-1.72018	5.17245	1.972	0.172558	0.708709
CBWD1	0.395939	-0.226448	0.209621	0.121865	5.88927	1.17832	0.375594	0.709105
CBWD2	0.450858	-0.197099	0.0886329	-0.0591969	4.95859	1.05376	0.426258	0.716617
CBWD3	0.765494	-0.626227	0.0258027	-0.323335	5.35363	2.05445	0.159803	0.708709
CBWD5	-0.125436	1.63482	-0.353291	3.4408	3.84689	3.59334	0.0442205	0.708709
CBWD6	0.176509	0.386575	0.0448595	0.591595	3.08137	0.703471	0.606728	0.775513
CBX1	0.00918552	-0.438305	0.0806701	-0.126904	7.28355	1.27137	0.341852	0.708709
CBX2	-0.710275	0.484521	-0.420088	-0.589462	4.69105	1.10076	0.406366	0.712174
CBX3	0.461821	-0.573062	0.132306	0.180078	8.5868	1.32291	0.324562	0.708709
CBX4	-0.267709	0.0828977	-0.48485	-0.266696	5.30388	1.06127	0.423015	0.715632
CBX5	0.160096	-0.319876	-0.00937201	-0.0930897	8.38403	0.441091	0.776589	0.862296
CBX6	-0.735602	0.51719	-0.408376	-0.670673	5.2192	1.3856	0.304785	0.708709
CBX7	-0.864341	0.157656	-0.642164	-0.531635	2.2639	1.51881	0.266974	0.708709
CBX8	-0.59062	0.54748	-0.101207	-0.356979	3.46286	1.00494	0.447954	0.720844
CBY1	0.0227508	0.187997	0.0565089	0.140891	3.92406	0.424358	0.787984	0.86895
CC2D1A	-1.01312	0.46203	-0.606645	-0.663554	5.29292	1.94115	0.177625	0.708709
CC2D1B	-0.510508	0.304494	-0.18024	-0.450615	4.77709	0.890968	0.502889	0.734224
CC2D2A	-0.061949	-0.210597	0.0263654	0.0917099	4.26196	0.287404	0.879764	0.923972
CCAR1	0.255724	-0.853025	-0.0552514	-0.249991	6.99551	1.79596	0.203861	0.708709
CCBE1	-0.108163	0.0692775	-0.205595	-0.169514	2.91945	0.228784	0.916204	0.94767
CCBL1	-0.864986	0.767214	0.150757	-0.391182	1.63452	1.09093	0.410448	0.712568
CCBL2	0.686607	-0.529905	0.087918	0.140147	5.65488	1.8055	0.202009	0.708709
CCBP2	-0.0470463	-0.16756	-0.0619853	0.0291569	4.36256	0.0623053	0.991729	0.995427
CCDC101	-0.409392	0.58086	-0.1825	0.0124502	3.27295	1.7599	0.211039	0.708709
CCDC102A	-0.428231	0.714665	-0.598656	-0.246777	2.72982	1.20231	0.366573	0.708709
CCDC103	-0.0415345	0.382411	-0.121105	0.0115638	0.970168	0.653235	0.63733	0.789893
CCDC104	0.218961	-0.343204	0.15401	0.452161	5.06253	0.768216	0.56898	0.760273
CCDC106	-0.981919	-0.564209	-0.538727	-0.469831	2.05629	1.71838	0.219659	0.708709
CCDC107	-0.374533	0.907141	-0.313809	0.187692	2.8598	1.02587	0.438522	0.718947
CCDC109B	0.445452	-0.509911	0.292299	0.258034	4.80907	1.95621	0.17513	0.708709
CCDC111	0.564257	-0.703332	0.0608953	0.206545	3.03386	2.3269	0.124731	0.708709
CCDC112	0.851986	-1.30579	-0.0681259	0.187452	4.10413	1.80072	0.202934	0.708709
CCDC113	-0.0643907	-0.242117	0.0373721	0.390295	4.64006	1.36549	0.310983	0.708709
CCDC115	-0.256615	0.112309	0.0127468	-0.12132	4.40023	0.582219	0.682382	0.810598
CCDC117	0.35207	-0.636405	0.0649409	0.135838	6.01007	1.41529	0.295878	0.708709
CCDC12	-0.338968	0.063361	-0.140442	-0.0933707	4.7626	0.843959	0.527343	0.743991
CCDC120	-0.717136	0.523336	-0.373445	-0.116486	4.82938	0.852621	0.522758	0.741731
CCDC121	0.720159	-0.692595	-0.631569	-0.487123	1.65791	3.02266	0.0690038	0.708709
CCDC122	0.81053	-1.13263	-0.596122	-0.269505	2.41952	1.8791	0.188338	0.708709
CCDC124	-0.588637	0.647595	-0.341022	-0.265039	5.7284	1.2824	0.33807	0.708709
CCDC125	0.0104582	-0.696867	-0.0468319	-0.109932	3.40465	1.92548	0.180263	0.708709
CCDC126	0.57685	-0.801506	-0.490266	0.399456	2.48045	1.87265	0.189494	0.708709
CCDC127	0.0994855	-0.0608885	0.124335	0.210974	4.95023	0.50103	0.73602	0.840536
CCDC130	-0.135712	0.604977	-0.184105	-0.346819	2.61896	0.532346	0.715106	0.828027
CCDC132	0.471725	-0.37026	0.207847	0.0330296	5.03301	1.12868	0.395	0.709823
CCDC134	-0.312502	0.309268	-0.201313	-0.0239968	2.6051	0.986621	0.456376	0.723253
CCDC136	-0.489889	-0.707917	0.177675	-0.292761	0.20151	0.642723	0.643871	0.793286
CCDC137	-0.321553	0.384251	-0.204226	-0.254105	5.43342	1.01856	0.441793	0.719976
CCDC138	0.855452	-1.10691	0.044339	-0.245917	4.46983	2.6318	0.0955519	0.708709
CCDC14	0.284232	-0.866906	-0.157756	0.102076	4.82845	1.72021	0.21927	0.708709
CCDC142	-0.233026	0.0120313	-0.295775	-0.291272	3.03492	0.429031	0.7848	0.867114
CCDC144B	0.22285	-1.51495	-0.0762748	-0.819989	1.86179	3.37878	0.0520636	0.708709
CCDC148	0.190494	-0.326005	0.109026	-0.281076	-0.146142	0.13767	0.964625	0.978037
CCDC149	0.133449	0.301984	-0.0576121	0.287125	2.50013	0.782139	0.561121	0.757477
CCDC15	0.268486	-0.561339	0.0205527	0.191317	3.5667	1.10067	0.406405	0.712174
CCDC150	0.302856	-0.315688	-0.355232	-0.0429063	1.41116	0.616237	0.660555	0.801192
CCDC163P	-0.498454	-0.121231	0.460612	0.00641398	1.56607	0.792339	0.555421	0.755534
CCDC167	-0.107159	0.429659	-0.080668	0.480001	3.93776	1.78481	0.206051	0.708709
CCDC171	0.105	-0.973329	-0.137173	0.198223	2.16878	1.12998	0.394479	0.709823
CCDC174	0.235255	-0.391422	0.0361058	0.258796	4.57873	1.0481	0.428718	0.717525
CCDC176	0.186894	-0.596032	0.366391	0.279991	3.07998	1.19313	0.369996	0.708709
CCDC18	0.287498	-2.0354	-0.283782	-1.16115	2.80386	5.4861	0.0124961	0.708709
CCDC19	-0.00534644	0.112923	0.00243986	0.780666	1.23444	0.901413	0.4976	0.733489
CCDC22	-0.749967	1.15048	-0.637491	-0.182263	3.56631	1.57736	0.252013	0.708709
CCDC23	0.0152167	-0.0110577	-0.166568	0.32445	3.72033	0.619379	0.658561	0.800484
CCDC24	-0.659397	0.951389	-0.469707	-0.0431549	0.986273	1.31138	0.328347	0.708709
CCDC25	0.403827	-0.329544	0.109295	0.0416444	5.35742	0.819278	0.540608	0.749005
CCDC28A	-0.0227058	-0.0667125	-0.0176454	0.201175	3.17885	0.143677	0.961867	0.976758
CCDC28B	-0.966639	1.02485	-0.850151	-0.659213	1.06	3.02479	0.0688843	0.708709
CCDC30	0.135756	-0.696115	-0.114429	-0.0158726	-0.530513	0.445165	0.773817	0.86053
CCDC34	0.266478	-0.890456	-0.0675488	0.0168068	5.63266	1.70571	0.222367	0.708709
CCDC40	-0.313602	0.0897848	0.28401	-0.818268	0.540036	0.296291	0.874015	0.92023
CCDC41	0.570786	-0.800367	-0.300874	-0.120281	3.46321	1.44405	0.287517	0.708709
CCDC43	0.358452	-0.465231	0.176024	-0.00270053	5.5257	0.789965	0.556743	0.756244
CCDC47	0.232872	-0.160007	0.0438063	0.13322	8.701	0.346803	0.840591	0.899803
CCDC50	0.328109	-0.437012	0.161519	0.137378	7.22585	0.941972	0.477551	0.729562
CCDC51	-0.405889	0.738155	-0.166433	-0.00157748	4.15258	1.24222	0.352064	0.708709
CCDC53	0.460699	-0.491927	0.0987799	0.417927	4.61754	2.46194	0.11069	0.708709
CCDC57	-0.755611	0.241095	-0.514959	0.198677	2.42301	1.15264	0.385504	0.709769
CCDC58	0.743794	-0.339947	0.0302593	0.5919	5.30248	1.12907	0.394842	0.709823
CCDC59	0.637656	-0.541475	0.0434792	0.415837	5.53464	0.931989	0.482413	0.729716
CCDC6	0.261574	-0.623429	-0.0786433	-0.231785	7.56734	1.41419	0.296201	0.708709
CCDC61	-0.916714	0.47918	-0.428298	-0.634657	1.36555	1.11821	0.399222	0.710555
CCDC64	-0.752787	0.858774	-0.523759	-0.152868	1.75737	2.21269	0.138229	0.708709
CCDC64B	-1.59024	0.93221	-0.986831	0	0.723562	1.78246	0.213572	0.708709
CCDC66	0.505047	-1.09109	-0.0683274	0.136714	3.50372	1.99264	0.169259	0.708709
CCDC69	-0.319457	0.287938	-0.137123	0.4114	3.53694	1.28272	0.337962	0.708709
CCDC71	-0.531918	0.483184	-0.470195	-0.0260289	3.67315	1.00127	0.44963	0.721607
CCDC71L	0.513289	0.30587	0.150882	-0.109614	5.29754	3.89123	0.0355184	0.708709
CCDC74A	-0.662245	0.197015	-0.123842	-0.52941	1.66282	0.939033	0.478978	0.729562
CCDC74B-AS1	0.656703	-0.114405	-0.218981	-0.0949927	-0.307951	0.949815	0.473764	0.72843
CCDC77	0.146295	-0.423389	-0.0694884	0.103959	4.16473	0.745198	0.582176	0.765338
CCDC80	-0.227819	-0.500725	0.157634	0.152907	5.34563	1.89979	0.184686	0.708709
CCDC82	0.831276	-1.38454	-0.137353	-0.160061	5.06708	2.7343	0.0875826	0.708709
CCDC84	0.381262	-0.116047	0.484347	0.521239	3.08227	2.90429	0.0760109	0.708709
CCDC85B	-1.42308	1.69574	-1.02528	-0.608103	4.50384	2.8808	0.0774991	0.708709
CCDC85C	-0.737463	0.597639	-0.265916	-0.360336	6.31447	2.0022	0.167756	0.708709
CCDC86	-0.317349	0.825425	-0.183685	0.082569	6.24284	3.31699	0.0546183	0.708709
CCDC88A	0.694338	-1.45477	-0.125548	-0.451479	5.41094	3.62022	0.0433395	0.708709
CCDC88B	-0.919051	-0.175056	-0.145206	0.0806108	0.263028	0.444412	0.77433	0.860726
CCDC88C	-0.157926	0.111282	-0.234422	-0.468247	3.86433	0.617091	0.660012	0.800995
CCDC9	-0.740891	0.49843	-0.269538	-0.267818	4.31577	1.94991	0.176169	0.708709
CCDC90A	0.419715	-0.330252	-0.0129038	-0.110139	6.77622	0.945018	0.476077	0.72937
CCDC90B	0.87437	-0.850453	0.0757351	-0.0233778	5.4515	2.02098	0.164846	0.708709
CCDC91	0.53477	-0.923305	-0.222578	0.0110218	5.24039	1.03727	0.433466	0.718191
CCDC92	0.0723727	0.0908552	-0.181285	0.138386	3.10642	0.262617	0.895522	0.934454
CCDC93	-0.084783	-0.215862	0.105991	0.0392444	5.92464	0.680571	0.62054	0.78297
CCDC94	-0.519146	0.388016	-0.512618	-0.114471	3.84946	2.31807	0.125719	0.708709
CCDC96	-0.329853	1.06804	-0.402095	-0.39755	0.834842	1.51705	0.267439	0.708709
CCDC97	-0.496015	0.598905	-0.355495	-0.343437	5.60529	2.15226	0.146047	0.708709
CCHCR1	-0.74951	0.333608	-0.499324	-0.479265	4.01492	1.18071	0.374684	0.708709
CCL22	0.534702	0.167738	-0.00195094	-0.623148	2.60617	2.3008	0.127677	0.708709
CCL28	0.42269	-0.706587	-0.0295463	0.334703	2.86344	0.971031	0.463664	0.725614
CCL5	0.100832	0.3983	0.122243	-0.380408	2.80905	0.709697	0.603014	0.773722
CCM2	-0.406682	0.594398	-0.307503	-0.0254221	4.53378	1.06573	0.421098	0.715067
CCNA2	0.269737	-0.456886	0.0157363	0.150078	7.57173	1.13776	0.391374	0.709769
CCNB1	0.0606262	-0.0232465	0.278597	0.374487	8.6281	2.02641	0.164016	0.708709
CCNB1IP1	0.255896	0.373386	0.19367	0.434172	5.76872	2.08932	0.154735	0.708709
CCNB2	0.0546806	-0.249787	0.17418	0.430506	7.08426	1.75457	0.212124	0.708709
CCNB3	-0.0145188	-0.55967	0.0283025	-0.0137693	3.63489	1.78342	0.206326	0.708709
CCNC	0.616529	-0.448239	0.0435648	0.129804	6.90381	1.14538	0.388357	0.709769
CCND1	-0.031873	-0.166788	-0.0149332	-0.411445	10.5448	1.36532	0.311036	0.708709
CCND3	-0.703985	0.920056	-0.420054	-0.307926	5.88844	1.53727	0.262153	0.708709
CCNDBP1	0.133532	0.152824	0.212279	0.214277	4.4886	0.604521	0.668023	0.804577
CCNE1	-0.0127796	0.255119	0.159122	0.189318	5.94321	1.09419	0.409089	0.712489
CCNE2	0.787099	-0.790221	0.267379	0.212686	6.22416	2.27094	0.131145	0.708709
CCNF	-0.703148	0.181795	-0.290334	-0.281301	6.4112	2.61449	0.0969788	0.708709
CCNG1	0.588859	-0.942989	-0.0740358	-0.187312	6.67486	2.15437	0.145767	0.708709
CCNG2	0.393441	-1.24254	0.158589	-0.408882	4.76021	5.3557	0.0135132	0.708709
CCNH	0.484698	-0.0645738	0.176837	0.442209	5.23529	1.54947	0.25902	0.708709
CCNI	0.190109	0.0950105	0.206431	0.0600932	7.57616	1.2466	0.350509	0.708709
CCNJ	0.518139	-0.289628	0.283164	-0.157777	3.85707	1.83202	0.196957	0.708709
CCNJL	-0.260652	-0.0237644	-0.176549	-0.373586	3.96906	0.580046	0.683791	0.811105
CCNK	0.175952	-0.0772448	-0.118785	-0.00983243	6.8268	0.400878	0.803978	0.878531
CCNL1	0.377933	-0.18253	0.0937889	0.382082	4.56334	0.933698	0.481578	0.729562
CCNL2	-0.20029	0.214582	0.0273905	-0.0291995	4.2752	0.251496	0.902437	0.938796
CCNO	-1.27073	1.26969	-1.21001	-0.69832	0.808992	2.95446	0.0729437	0.708709
CCNT1	0.309532	-0.183036	0.179652	0.101356	6.03674	0.941969	0.477553	0.729562
CCNT2	0.356981	-0.60935	-0.138337	0.219523	4.85467	1.47309	0.27934	0.708709
CCNY	0.0164484	-0.172714	-0.122381	-0.0868974	6.40505	0.413428	0.79543	0.873351
CCNYL1	0.314431	-0.701908	0.0759627	0.101871	6.14095	2.21859	0.137492	0.708709
CCP110	0.225607	-0.745116	0.0825272	-0.160444	5.60249	1.21631	0.361411	0.708709
CCPG1	0.663942	-0.956303	0.147138	0.0829554	5.51476	2.76802	0.0851325	0.708709
CCR6	-0.183238	0.140338	0.0398859	-0.365728	0.491694	0.194761	0.935744	0.960086
CCRN4L	0.233953	0.385611	0.363934	0.340972	4.3885	2.34535	0.122696	0.708709
CCS	-0.56386	0.726302	-0.408568	-0.322724	2.69617	1.05686	0.424916	0.715982
CCSAP	0.369986	-0.88888	-0.0612685	-0.130538	5.60078	1.90916	0.183059	0.708709
CCSER2	0.413065	-0.895632	-0.0252165	-0.11262	6.13162	2.06412	0.158378	0.708709
CCT2	0.230152	0.079775	0.190706	0.221275	8.87663	0.91731	0.489649	0.731696
CCT3	-0.100479	0.360722	0.11481	0.278493	9.37945	1.59337	0.248084	0.708709
CCT4	0.126991	0.266855	0.189058	0.34984	9.11652	2.16398	0.144492	0.708709
CCT5	0.100293	0.0868252	0.124695	0.242003	10.1015	0.700499	0.608508	0.776321
CCT6A	0.233562	-0.128606	0.0982206	0.164078	9.18639	0.49914	0.73729	0.841121
CCT6P1	0.810259	0.0750518	0.1511	-0.347997	1.35524	0.897872	0.499387	0.733814
CCT6P3	0.208303	-0.638527	-0.56959	-0.16565	1.03256	2.43844	0.112997	0.708709
CCT7	-0.0613563	0.514907	0.0171068	0.288311	8.92725	2.88089	0.0774927	0.708709
CCT8	0.322822	-0.186929	0.224911	0.221402	9.26505	1.02726	0.437902	0.718809
CCZ1	0.524858	-0.19513	0.216907	0.129991	7.00105	1.30993	0.328826	0.708709
CCZ1B	0.396279	-0.705987	0.38613	0.157274	6.88642	2.52532	0.104737	0.708709
CD109	0.064218	-0.63661	0.204598	-0.62671	7.11855	2.27384	0.130804	0.708709
CD151	-0.833921	1.1497	-0.645129	-0.354126	6.54922	1.61878	0.241989	0.708709
CD163L1	0.6104	0.56709	0.168996	0.704522	4.30646	4.45165	0.0240422	0.708709
CD164	0.614478	-0.71284	-0.0320349	-0.167448	7.48675	1.62833	0.239743	0.708709
CD209	-0.662289	-0.301848	-0.853552	-0.630734	-0.866395	1.3021	0.331429	0.708709
CD24	0.662668	-0.68046	0.110626	0.167815	9.60133	3.69605	0.0409629	0.708709
CD274	0.519158	0.625706	0.401135	0.243245	5.33455	2.92477	0.0747411	0.708709
CD276	-0.44182	0.379155	-0.391815	-0.270802	6.46796	1.09835	0.40736	0.712275
CD2AP	0.312411	-0.925904	-0.178484	0.077154	7.20704	1.41901	0.294782	0.708709
CD2BP2	-0.364456	0.716402	-0.132979	-0.148639	6.21978	1.93013	0.179476	0.708709
CD300LG	-0.384975	-0.0449901	0.809822	0.712028	-0.384135	1.3211	0.325153	0.708709
CD302	0.720154	-1.06886	-0.238965	-0.476726	3.1818	2.48584	0.1084	0.708709
CD3EAP	-0.0467767	0.364172	0.0038611	0.175189	5.6796	1.476	0.278533	0.708709
CD44	0.183653	0.194628	0.169866	0.390236	11.6055	1.21664	0.361292	0.708709
CD46	0.456265	-0.362461	0.293347	0.0862116	7.92412	2.39931	0.116961	0.708709
CD47	0.454044	-0.25449	0.271624	0.0531069	6.89288	1.30895	0.329151	0.708709
CD55	0.838059	0.278907	0.405247	0.423433	7.22956	3.33651	0.0537959	0.708709
CD58	0.916223	-1.10703	-0.0369846	-0.295078	3.71104	2.29086	0.128819	0.708709
CD59	0.369516	0.621541	0.313064	0.550432	9.4508	6.63907	0.00654788	0.708709
CD63	0.0812696	0.510888	0.0975365	0.515639	8.16355	2.99553	0.0705402	0.708709
CD68	0.019909	0.403535	-0.611599	-0.0631038	5.58127	4.86178	0.0183722	0.708709
CD81	-0.682662	0.886647	-0.344448	-0.227611	6.61402	1.30586	0.330177	0.708709
CD82	-0.8151	0.378987	-0.47362	0.0118341	5.53284	1.05044	0.427698	0.717238
CD83	0.260918	0.403241	-0.00766696	0.537595	3.41292	1.94565	0.176875	0.708709
CD84	-0.00717379	-0.0268697	-0.0704078	-0.00221334	0.314568	0.00654464	0.999899	0.999928
CD9	-0.0304082	0.159454	-0.0226151	0.236365	7.36755	0.422974	0.788927	0.869758
CD96	0.173155	0.2683	-1.60457	-0.982807	-0.420683	3.67591	0.0415787	0.708709
CD97	-0.366004	0.624585	-0.192545	-0.0080006	6.75936	1.19914	0.367751	0.708709
CD99	-0.13661	0.139528	-0.0285504	0.230522	7.46887	0.907138	0.494722	0.733053
CD99L2	-0.287709	0.196976	-0.131344	-0.105417	4.95603	0.371944	0.823632	0.888871
CD99P1	-0.0748479	0.173105	-0.264607	0.54875	1.90827	1.40044	0.300297	0.708709
CDA	-0.337675	0.7921	-0.176823	0.146482	4.35031	1.55042	0.258777	0.708709
CDADC1	0.433608	-0.296478	-0.0942192	0.0950568	2.49506	0.820432	0.539981	0.749005
CDAN1	-0.55087	0.624825	-0.258387	-0.652757	3.7686	1.43263	0.290807	0.708709
CDC123	0.315907	-0.0948764	0.0133359	0.228225	7.45776	0.603249	0.668837	0.805009
CDC14A	0.408853	-0.434296	0.173919	0.155167	3.5581	0.973184	0.462651	0.725403
CDC14B	0.07803	-0.145495	0.0877843	-0.0431691	5.60027	0.204234	0.93045	0.956687
CDC14C	-0.229539	0.267846	0.900336	0.00115203	-0.241412	1.02391	0.439395	0.719655
CDC16	0.192078	-0.143158	0.290153	0.233851	6.67664	1.12918	0.394799	0.709823
CDC20	-0.350093	0.45511	-0.107177	0.0878343	8.25448	1.07643	0.416543	0.713752
CDC23	-0.082709	-0.070625	0.106356	-0.0429347	6.24106	0.223474	0.919345	0.94908
CDC25A	-0.0326366	0.162029	0.17681	0.051975	6.09256	0.731826	0.589956	0.768691
CDC25B	-0.542532	0.55848	-0.244913	-0.262414	7.35057	1.2535	0.348077	0.708709
CDC25C	-0.169004	-0.354693	0.18761	0.350228	4.82296	2.64056	0.0948386	0.708709
CDC26	0.268711	0.122472	0.279154	0.672633	5.24491	1.93163	0.179223	0.708709
CDC27	0.377836	-0.76147	0.0631293	-0.0279037	7.78957	1.67823	0.22837	0.708709
CDC34	-0.442915	0.827957	-0.259117	-0.00683342	5.44683	1.43089	0.29131	0.708709
CDC37	-0.468235	0.509571	-0.276348	-0.163416	7.44231	2.03509	0.162699	0.708709
CDC37L1	0.751086	-0.750594	-0.0333394	0.103209	4.8632	2.78758	0.0837478	0.708709
CDC40	0.20829	-0.31282	0.0668507	0.179464	5.28086	0.557313	0.698624	0.818823
CDC42	0.480011	-0.151941	0.230288	0.476536	9.19101	1.8404	0.195392	0.708709
CDC42BPA	0.12356	-0.635526	0.0334022	-0.388205	6.87841	2.20806	0.138811	0.708709
CDC42BPB	-0.492809	-0.0286949	-0.214003	-0.398773	6.87934	2.54001	0.103411	0.708709
CDC42BPG	-1.06545	0.288099	-0.807648	-1.33419	3.80762	1.36559	0.31095	0.708709
CDC42EP1	-0.863088	1.21194	-0.847736	-0.61256	5.73268	2.23224	0.135804	0.708709
CDC42EP2	-0.106716	0.908875	-0.280623	-0.00149801	4.24232	0.837015	0.531046	0.745049
CDC42EP3	0.278312	-0.170728	0.0498114	0.200953	7.72645	0.437833	0.778807	0.863134
CDC42EP4	-0.357707	0.249181	-0.23916	-0.326779	5.66294	0.788174	0.557742	0.756425
CDC42SE1	0.107624	0.298132	0.135013	0.322389	7.20122	2.04118	0.161781	0.708709
CDC42SE2	0.440919	-0.553096	0.125108	0.161158	6.41412	1.79087	0.204858	0.708709
CDC45	-0.200811	0.141639	0.0355933	0.190402	5.59934	0.812267	0.54443	0.75082
CDC5L	0.281673	-0.361743	0.0237981	0.180086	7.56014	0.699952	0.608835	0.776323
CDC6	0.198047	-0.210182	0.184576	0.0862533	7.64052	1.08412	0.4133	0.713189
CDC7	0.118186	-0.545158	0.0275009	0.0828973	4.89368	0.730495	0.590735	0.769323
CDC73	0.305346	-0.301415	-0.0184581	0.125352	6.76722	0.547806	0.704878	0.822376
CDCA3	-0.441026	0.363309	-0.0611576	0.0715001	5.29359	0.805657	0.548054	0.752379
CDCA4	-0.527041	0.38952	-0.0972364	-0.106642	5.88963	1.35745	0.313499	0.708709
CDCA5	-0.260261	0.696497	-0.0198519	0.168944	6.87159	1.80759	0.201606	0.708709
CDCA7	0.154687	-0.40088	0.0342519	-0.00229686	5.3978	1.57703	0.252094	0.708709
CDCA7L	-0.0723247	-0.299092	0.0724238	-0.00506044	6.88162	0.859733	0.519019	0.739715
CDCA8	-0.315729	0.225401	0.0529182	0.141988	6.82477	1.74786	0.213499	0.708709
CDCP1	0.0884792	0.338769	0.0929438	-0.0120496	7.91704	1.35399	0.314589	0.708709
CDH1	0.0446709	-0.161311	0.0491005	0.646511	8.82218	2.97982	0.0714489	0.708709
CDH23	-0.341439	-0.141768	0.00609181	-0.449456	0.917554	0.475282	0.75338	0.849259
CDH24	-0.828144	0.653166	-0.363989	-0.129159	3.38096	0.934496	0.481188	0.729562
CDH3	-0.38168	0.185286	-0.0180241	0.486926	8.4634	1.1413	0.38997	0.709769
CDHR3	0.625768	-0.410997	-0.122369	-0.888693	-0.845776	1.39822	0.300962	0.708709
CDIP1	-0.465917	0.544743	-0.329618	-0.220874	4.26884	0.822318	0.538958	0.74857
CDIPT	-0.725263	0.966102	-0.364199	-0.210464	4.74336	1.37159	0.309089	0.708709
CDK1	0.415881	-0.389173	0.287525	0.348647	7.62148	1.85268	0.193123	0.708709
CDK10	-0.702242	0.655031	-0.394798	-0.580831	3.58794	1.15107	0.386121	0.709769
CDK11A	-0.0306561	0.244304	-0.443033	-0.102342	3.80969	0.807282	0.547161	0.752147
CDK11B	-0.285101	-0.162026	-0.165398	-0.114941	5.79817	1.49254	0.274003	0.708709
CDK12	-0.0570139	-0.262504	-0.0864448	-0.168144	9.43006	0.627152	0.653645	0.798387
CDK13	0.0829157	-0.404111	-0.0123982	-0.242407	5.93123	1.05178	0.427118	0.717074
CDK16	-0.381784	0.37377	-0.15965	-0.170056	7.65115	1.25966	0.345917	0.708709
CDK17	0.4159	0.134817	0.0704617	0.239711	5.15047	0.551629	0.70236	0.821464
CDK18	-0.64067	0.401166	-0.545684	0.530916	2.03785	1.11336	0.401193	0.710743
CDK19	0.0413468	-0.78313	0.0403463	-0.341761	4.44833	2.6256	0.0960603	0.708709
CDK2	-0.0303243	0.103408	0.19009	0.183345	6.52963	0.715523	0.599555	0.772683
CDK20	-0.591493	0.294425	-0.313904	-0.110336	2.26183	0.819078	0.540717	0.749005
CDK2AP1	0.401373	-0.481752	-0.0336462	-0.359981	6.97941	1.92732	0.179952	0.708709
CDK2AP2	-0.733363	0.567847	-0.577331	-0.409743	5.11374	1.15283	0.385433	0.709769
CDK4	-0.333224	0.763438	0.0315213	0.148086	8.72075	2.02858	0.163686	0.708709
CDK5	-0.373265	0.312294	-0.218073	0.106809	3.69136	0.773236	0.566136	0.75957
CDK5R1	-0.300343	0.180616	-0.182287	-0.110646	2.82872	0.85923	0.519283	0.739912
CDK5RAP1	-0.309175	0.46961	0.00582217	0.153032	5.86476	2.22296	0.136949	0.708709
CDK5RAP2	-0.174218	-0.586403	-0.0915177	-0.256641	6.38395	3.31552	0.0546808	0.708709
CDK5RAP3	-0.583229	0.59005	-0.233061	-0.292194	4.89722	1.51957	0.266775	0.708709
CDK6	0.408104	-0.488629	-0.11881	-0.312606	7.31629	0.802944	0.549548	0.753476
CDK7	0.385826	-0.125402	0.242332	0.181834	5.8802	1.02218	0.440171	0.719976
CDK8	0.261684	0.0104188	0.11926	0.189172	5.27265	0.470805	0.756411	0.850876
CDK9	-0.550563	0.431972	-0.207904	-0.271181	5.589	1.194	0.369669	0.708709
CDKAL1	0.273597	-0.136318	0.0313545	0.241493	5.39371	0.842765	0.527978	0.744059
CDKL1	-0.342229	0.0140376	-0.183418	0.455591	2.33673	0.322954	0.856507	0.909997
CDKL3	0.511051	-1.05471	0.471431	0.221293	0.483377	1.32792	0.32293	0.708709
CDKL5	-0.241899	0.0419054	-0.128765	0.0205749	1.47429	0.177475	0.94507	0.966292
CDKN1A	0.23973	1.4215	-0.0429241	0.0131341	5.37782	2.69117	0.0908378	0.708709
CDKN1B	0.217055	-0.420174	-0.210375	-0.0760031	4.78214	0.783428	0.560398	0.756956
CDKN1C	0.150723	0.326792	0.364905	-0.703852	0.944769	0.681231	0.620139	0.78297
CDKN2AIP	0.476986	-0.0296043	0.0513756	0.282832	4.44407	0.912448	0.492068	0.732747
CDKN2AIPNL	0.0854343	0.0452006	0.126071	0.223626	4.85116	0.493149	0.74132	0.842703
CDKN2B-AS1	0.212718	0.394402	0.209287	-0.307543	0.00232489	0.278992	0.885161	0.927315
CDKN2C	-0.548251	-0.216283	-0.368723	-0.041379	4.73136	2.79378	0.0833143	0.708709
CDKN2D	-0.317959	0.267927	-0.456065	-0.286941	3.82923	0.796344	0.553197	0.755433
CDKN3	0.357285	-0.427531	0.109272	0.374996	6.464	1.73937	0.215253	0.708709
CDON	0.0236713	0.186495	-0.195856	-0.181281	3.541	0.361927	0.830406	0.893924
CDPF1	-0.554269	0.619415	-0.291124	-0.204994	1.46142	1.34516	0.317387	0.708709
CDR2	0.363496	0.0313497	0.222444	0.188468	5.50949	1.99623	0.168693	0.708709
CDR2L	-0.800689	0.640523	-0.442863	-0.323208	4.61216	1.47799	0.277984	0.708709
CDRT1	0.511299	-0.201671	-0.227731	0.399697	0.435795	0.651963	0.638119	0.790311
CDS1	0.254681	-0.477613	0.0598906	-0.48676	6.03906	1.63091	0.239138	0.708709
CDS2	-0.0226493	-0.0483348	0.0545108	-0.0299209	6.50587	0.0730043	0.98886	0.993593
CDSN	0.18252	0.744875	0.242152	-0.0169535	4.23168	0.732	0.589855	0.768691
CDT1	-0.828233	0.734645	-0.625267	-0.53566	5.84914	1.34365	0.317871	0.708709
CDV3	0.242733	-0.418887	0.0448532	0.0286825	8.50658	0.633265	0.649796	0.796568
CDYL	-0.0182682	0.013157	-0.010538	0.0847442	6.22128	0.0634548	0.991439	0.995412
CEACAM1	0.665318	0.773623	0.171595	0.746778	4.00151	6.3978	0.00744878	0.708709
CEACAM19	-0.581924	0.522067	-1.02689	-0.14882	0.415782	1.2875	0.336336	0.708709
CEACAM22P	0.217493	-0.190289	0.0662408	-0.384532	0.377622	0.198585	0.933622	0.958623
CEACAM8	0.166643	-0.271153	0.547842	0.434675	-0.664316	0.304937	0.868376	0.917101
CEBPA	-0.275053	0.247588	-0.294421	-0.29692	2.39281	0.189032	0.938884	0.962271
CEBPB	0.0560612	0.42696	-0.0526495	0.181841	6.22348	1.02809	0.437533	0.718809
CEBPD	-0.265824	0.522004	-0.904363	-0.531311	2.73642	2.52702	0.104582	0.708709
CEBPG	0.228204	-0.218358	-0.029046	0.124241	6.27525	0.520745	0.722825	0.833373
CEBPZ	0.546531	-0.227487	0.16672	0.327332	7.65656	0.920225	0.488204	0.731235
CECR5	-0.666759	0.799295	-0.249386	-0.397629	4.915	1.13704	0.391661	0.709769
CECR7	-0.424321	0.159445	0.446293	1.46143	2.15435	0.75437	0.576888	0.762758
CELF1	-0.288127	-0.201603	-0.191268	-0.465966	7.408	2.52746	0.104542	0.708709
CELSR1	-1.02411	-0.184455	-0.46222	-0.761614	5.11729	2.22663	0.136495	0.708709
CELSR2	-0.901537	0.2624	-0.57297	-0.866915	4.7294	2.07997	0.156075	0.708709
CELSR3	-1.00526	-0.0837915	-0.405847	-0.799842	3.28263	1.12879	0.394955	0.709823
CEMP1	-0.707599	0.26015	-1.13672	-0.668621	0.874828	0.551357	0.702539	0.821464
CENPA	0.0475585	-0.124731	0.165113	0.061886	5.42844	0.587989	0.67865	0.80927
CENPB	-0.7155	0.849319	-0.437361	-0.29603	6.61737	2.02719	0.163897	0.708709
CENPBD1	-0.0620188	0.237333	-0.107033	0.0690534	3.73568	0.386979	0.813432	0.883095
CENPC1	0.483062	-1.11307	-0.0143121	-0.0057383	4.50089	2.31997	0.125506	0.708709
CENPE	0.122034	-2.47774	0.00461776	-0.816677	6.02614	7.48135	0.0042725	0.708709
CENPF	-0.132479	-1.62147	-0.0752	-0.373637	8.53782	7.13051	0.00508284	0.708709
CENPH	0.583172	-1.22372	-0.11964	-0.739036	5.01292	2.77479	0.0846504	0.708709
CENPI	0.200093	-0.727793	0.224962	0.0355561	4.93769	2.37614	0.119386	0.708709
CENPJ	-0.016303	-0.812095	0.078183	0.201539	4.34426	2.01779	0.165337	0.708709
CENPK	0.37811	-0.99211	0.0836358	-0.0314483	4.30359	1.26927	0.342578	0.708709
CENPL	0.261538	0.0743996	0.162868	0.315262	5.74843	1.77827	0.207347	0.708709
CENPM	-0.803758	0.808165	-0.635126	-0.382475	3.48896	0.889572	0.5036	0.734224
CENPN	0.204146	-0.388825	0.158668	0.213464	7.34124	1.66586	0.231134	0.708709
CENPO	-0.363578	0.366944	-0.128184	-0.0257623	5.99555	1.72413	0.218441	0.708709
CENPP	0.329244	-0.546785	0.0116011	-0.0299893	4.13843	0.883211	0.506851	0.735252
CENPQ	0.739549	-0.650555	0.267767	0.222725	4.89588	1.40434	0.299129	0.708709
CENPT	-0.439734	0.417434	-0.307014	-0.0491804	3.9534	1.42941	0.291741	0.708709
CENPV	-0.305354	0.41496	0.113998	-0.0392773	4.2687	0.967862	0.46516	0.726574
CENPW	-0.0492173	0.263497	0.24605	0.541965	4.83294	1.5811	0.251088	0.708709
CEP104	-0.125629	-0.11891	0.0386853	-0.151741	5.54128	0.455261	0.766954	0.85683
CEP112	0.42125	0.0156529	-0.216221	0.249031	4.13972	0.427532	0.785821	0.867724
CEP120	0.266762	-0.646412	0.121315	0.0277789	4.78693	1.32582	0.323613	0.708709
CEP128	-0.0993502	-0.396927	0.00159896	0.0269245	4.1159	0.39558	0.807583	0.880282
CEP135	0.288118	-0.688319	-0.0993165	-0.28923	4.52904	1.03883	0.43278	0.718027
CEP152	0.0321217	-0.820537	0.129863	-0.0693906	3.96186	2.3526	0.121907	0.708709
CEP164	-0.601958	0.278015	-0.291233	-0.276616	4.60774	1.55703	0.257099	0.708709
CEP170	0.0229224	-0.521437	-0.0251297	-0.0372492	6.31959	0.732764	0.589408	0.768691
CEP170B	-0.945447	0.72147	-0.657795	-0.653957	5.91093	1.80206	0.202674	0.708709
CEP19	0.123816	-0.330165	-0.103206	0.0144173	2.90658	0.418038	0.792289	0.871755
CEP192	-0.0422117	-0.589123	0.181022	-0.229183	5.67423	1.99146	0.169446	0.708709
CEP250	-0.806517	-0.325982	-0.478868	-0.705676	5.31633	3.88331	0.035722	0.708709
CEP290	0.428365	-1.76756	0.00298512	-0.69502	3.77853	6.37569	0.00753848	0.708709
CEP350	-0.054162	-0.992327	0.0772577	-0.12208	6.71228	2.76993	0.0849962	0.708709
CEP41	-0.0376618	-0.010702	0.0352405	-0.0255031	4.57458	0.0216658	0.998924	0.999569
CEP44	0.254893	-0.572304	0.322364	0.0620649	3.94443	2.22746	0.136393	0.708709
CEP55	0.340162	-0.767996	-0.00437662	0.191164	7.58	1.51801	0.267186	0.708709
CEP57	0.385034	-0.745877	0.0207176	0.139976	6.38604	1.45739	0.283728	0.708709
CEP57L1	0.397738	-0.931051	0.154506	0.28212	3.86974	1.28018	0.33883	0.708709
CEP63	0.0767355	-0.688184	-0.13262	0.242855	4.26093	1.17406	0.377219	0.709451
CEP68	0.061212	-0.129767	-0.129853	-0.344785	3.77936	0.507777	0.731494	0.837994
CEP70	0.576434	-0.966772	0.201663	0.0740664	5.42731	1.99185	0.169384	0.708709
CEP72	-0.738452	0.333682	-0.306721	-0.193947	4.29965	1.60074	0.2463	0.708709
CEP76	0.496151	-0.208774	0.390606	0.00821312	4.44761	2.5613	0.101523	0.708709
CEP78	-0.0655979	-0.254713	0.235659	0.329604	5.36845	1.21823	0.360711	0.708709
CEP85	-0.291909	0.278727	0.0380472	0.0232738	5.26772	1.14016	0.390422	0.709769
CEP85L	0.185519	-1.06004	-0.412686	-0.382591	2.31223	1.46554	0.28144	0.708709
CEP89	-0.0299344	-0.685366	-0.0339957	0.287121	4.71953	1.72064	0.219179	0.708709
CEP95	0.480033	-0.558457	0.0906553	0.190334	5.11384	1.35637	0.313838	0.708709
CEP97	0.19891	-0.48903	-0.0476168	-0.0689408	5.01099	0.488871	0.744202	0.844661
CEPT1	0.338706	-0.317284	0.20984	-0.0476958	4.72492	0.793542	0.554752	0.755534
CERCAM	-0.723029	0.488921	-0.424382	-0.282092	4.73411	0.899123	0.498755	0.733814
CERK	-0.368026	0.407423	0.0313293	-0.201733	5.86448	3.06981	0.0664249	0.708709
CERS1	-0.369482	0.541125	-1.7251	-1.14971	0.690141	3.24482	0.0577907	0.708709
CERS2	-0.112189	0.657983	0.0862139	0.0931565	7.96643	2.9609	0.0725606	0.708709
CERS4	-0.692017	0.30018	-0.144205	-0.387378	2.53445	0.460136	0.763644	0.855129
CERS5	0.0500311	0.464862	0.226857	0.174907	4.39388	1.36023	0.312627	0.708709
CERS6	0.368305	-0.456234	0.0161085	-0.218496	6.65503	1.02618	0.438384	0.718933
CES2	-0.384933	0.119703	-0.458709	-0.225492	5.10235	2.00931	0.166648	0.708709
CES3	-0.626022	-0.0793058	0.243861	-0.12103	0.926755	0.706135	0.605137	0.774398
CETN2	0.436683	-0.362812	0.195191	0.330235	6.15403	1.31528	0.32706	0.708709
CETN3	0.475186	-0.953377	0.201625	0.135342	4.50703	1.26823	0.342938	0.708709
CFB	0.509212	-0.0277053	-0.142965	0.272275	2.39798	0.779596	0.562549	0.758373
CFDP1	0.415143	-0.351773	0.0495714	0.333877	5.64043	1.05411	0.426106	0.716584
CFH	-0.447775	-0.593257	0.172492	0.257913	4.33121	0.708024	0.604011	0.773916
CFL1	-0.295977	0.614383	-0.178015	0.00601625	9.96279	1.69933	0.223744	0.708709
CFL2	0.594866	-0.821268	0.149799	0.116417	6.85082	2.61497	0.0969392	0.708709
CFLAR	0.0838164	-0.340397	0.0329015	-0.00644058	5.91225	1.08655	0.412278	0.713189
CGGBP1	0.379204	-0.45295	-0.0117758	0.0611418	6.03894	0.950901	0.473242	0.728178
CGN	-0.458274	-0.0691348	-0.184801	-0.715233	3.67691	0.856143	0.520903	0.740687
CGNL1	-1.04446	-0.00655429	-0.75656	-0.630759	1.07264	4.60963	0.0216419	0.708709
CGREF1	0.302043	0.120997	-0.0534624	-0.135349	3.11111	0.608634	0.665395	0.803284
CGRRF1	0.768205	-0.0888276	0.102638	0.43458	3.59889	2.84984	0.079512	0.708709
CHAC1	-0.42324	1.16379	-0.634146	-0.183957	2.70203	1.39388	0.302273	0.708709
CHAC2	0.473009	-0.390857	0.0931912	0.310323	3.93231	1.08914	0.411196	0.713028
CHAF1A	-0.445843	-0.0904016	-0.215554	-0.24424	5.90377	1.67668	0.228715	0.708709
CHAF1B	-0.210659	-0.133159	0.015068	0.0651496	6.07465	0.659868	0.633226	0.788375
CHAMP1	0.217695	-0.285875	-0.0958864	-0.101791	6.25705	0.542215	0.708569	0.824021
CHCHD1	0.134139	0.319261	0.439094	0.188135	4.92296	1.17634	0.376349	0.709451
CHCHD10	-0.517547	0.544035	-0.51756	-0.150185	4.01909	1.16098	0.382256	0.709769
CHCHD2	-0.0215539	0.446649	0.0853701	0.444355	8.08269	2.62317	0.0962604	0.708709
CHCHD3	0.198756	-0.0704147	-0.0337625	0.287502	6.96584	0.394323	0.808438	0.880762
CHCHD4	0.301414	0.285355	0.133333	0.296628	5.34527	1.07385	0.417637	0.713752
CHCHD5	-0.72236	1.11626	-0.609527	-0.550896	3.15516	1.93711	0.178301	0.708709
CHCHD6	-0.655328	0.641017	-0.492693	-0.275177	3.60288	2.45559	0.111308	0.708709
CHCHD7	0.363475	-0.030812	0.070628	0.499802	5.26403	1.54592	0.259929	0.708709
CHD1	0.311628	-0.849715	0.0255536	-0.216959	6.66246	1.42513	0.292986	0.708709
CHD1L	-0.132671	0.128152	0.149811	0.115434	5.90064	0.701932	0.607649	0.776129
CHD2	0.0448179	-0.542177	-0.151058	-0.246062	6.34521	2.17367	0.143221	0.708709
CHD3	-0.521957	-0.362004	-0.458694	-0.83494	7.33555	4.37898	0.0252515	0.708709
CHD4	-0.220322	0.0769565	-0.0561765	-0.221991	8.74267	0.899875	0.498375	0.733733
CHD5	-0.623138	-0.184104	-0.411976	0.29709	0.443528	0.458911	0.764476	0.85548
CHD6	-0.267086	-0.50227	-0.147003	-0.232325	5.85362	2.30707	0.126962	0.708709
CHD7	-0.105544	-0.27535	-0.0180391	-0.298057	5.66239	0.854015	0.522023	0.741375
CHD8	-0.179452	-0.170486	-0.0514219	0.0045171	7.2783	0.778901	0.56294	0.758605
CHD9	0.245147	-0.797429	0.00980343	-0.170369	5.72188	1.60437	0.245426	0.708709
CHDH	0.126334	0.460459	-0.0922154	-1.10322	2.06263	0.590529	0.67701	0.808317
CHEK1	0.303913	-0.437948	-0.01043	-0.0145487	6.4819	0.749512	0.579684	0.764129
CHEK2	-0.222573	-0.234383	0.170748	0.506838	4.19941	1.98066	0.171164	0.708709
CHERP	-0.631375	0.516503	-0.475622	-0.454771	6.23351	2.50781	0.106344	0.708709
CHFR	-0.387509	0.30847	-0.255178	-0.149261	4.59642	2.21507	0.137931	0.708709
CHIC2	0.662711	0.348931	-0.00805714	0.485476	4.20375	2.64255	0.0946775	0.708709
CHID1	-0.405172	0.818939	-0.237019	-0.287609	5.55771	1.09563	0.408488	0.712489
CHKA	0.113061	-0.166184	0.150301	-0.266947	5.8073	1.10185	0.405915	0.712174
CHKB	-0.458453	0.581269	-0.0993088	-0.393772	1.80606	0.261731	0.896077	0.934876
CHM	0.355256	-0.583737	-0.0521217	0.206222	5.25508	1.49979	0.272044	0.708709
CHML	0.570541	-0.977365	-0.134152	-0.388622	7.51571	1.34295	0.318092	0.708709
CHMP1A	-0.531786	0.844918	-0.361676	-0.148829	6.76489	1.53276	0.263323	0.708709
CHMP1B	0.422833	-0.155864	-0.03541	0.0985854	5.95638	1.82056	0.199123	0.708709
CHMP2A	-0.0927074	0.270516	-0.218126	0.0140702	6.73595	1.4659	0.28134	0.708709
CHMP2B	0.665376	-0.675045	0.0378742	0.0884955	6.57134	1.26315	0.344699	0.708709
CHMP3	0.16066	-0.179379	-0.0020671	0.151841	7.52816	0.486047	0.746107	0.845672
CHMP4A	0.104247	-0.0814447	0.0735951	0.251852	4.68888	0.546783	0.705553	0.822569
CHMP4B	-0.0943172	-0.084555	-0.0581632	0.0319039	7.60358	0.291467	0.877141	0.922112
CHMP4C	0.271978	0.128338	0.116024	0.633839	5.04506	2.43312	0.113526	0.708709
CHMP5	0.425368	-0.0987421	0.251983	0.33588	6.15798	1.72104	0.219094	0.708709
CHMP6	-0.515391	0.647421	-0.390421	-0.285916	3.81844	0.621565	0.657176	0.80015
CHMP7	-0.0268933	0.200105	0.0482575	-0.107387	5.23853	0.344564	0.842093	0.900866
CHN1	0.20531	-0.400636	-0.0087726	0.246434	3.02684	0.280827	0.883987	0.926477
CHN2	0.844477	-1.15428	0.536803	0.422794	0.975169	2.97658	0.0716377	0.708709
CHORDC1	0.32264	-0.607528	-0.179303	0.286422	7.4349	0.636545	0.647737	0.795461
CHP1	0.0475589	-0.078931	0.08293	-0.084809	7.95283	0.306096	0.867618	0.91669
CHP2	0.204547	-0.535077	0.215838	0.951387	-0.380916	0.981348	0.458829	0.724619
CHPF	-1.208	1.40013	-0.742786	-0.615246	5.33064	1.83026	0.197288	0.708709
CHPF2	-0.488635	1.00231	-0.352864	-0.354941	5.30601	1.40015	0.300385	0.708709
CHPT1	0.508398	-0.483566	0.253549	-0.19997	4.02998	3.82513	0.0372609	0.708709
CHRAC1	0.0909129	-0.364596	-0.407256	-0.130675	6.22378	0.970532	0.463899	0.725704
CHRM3	-0.582883	0.0603591	-0.452952	-0.266598	3.17181	0.964212	0.466888	0.727581
CHRNA5	0.472697	-0.568115	0.167268	0.000288239	4.7104	1.37145	0.309132	0.708709
CHRNB1	-0.308026	-0.0180978	-0.0540628	-0.44397	3.88283	0.595139	0.674041	0.806972
CHST10	-0.149697	0.413196	0.0986321	-0.117278	4.23498	1.40516	0.298885	0.708709
CHST11	0.199997	0.373558	0.198018	0.195828	5.99531	1.97136	0.172661	0.708709
CHST12	-0.976041	0.640823	-0.561705	-0.502296	3.52021	1.59655	0.247313	0.708709
CHST14	-0.439018	0.437772	-0.135552	-0.260042	3.72466	0.82824	0.535758	0.746065
CHST15	-0.0701815	0.0923283	-0.00327242	-0.0338382	5.79551	0.150855	0.958475	0.975286
CHST3	-0.259957	0.394924	-0.116095	-0.192176	5.73588	0.947804	0.474733	0.729041
CHST5	1.04499	0.619383	-0.372177	0.388863	-0.352496	0.86073	0.518497	0.739347
CHST6	-0.360633	-0.324439	0.244473	-0.16535	1.3863	0.330203	0.851691	0.90745
CHST7	-0.17893	0.838921	-0.372319	-0.288436	2.24007	0.85772	0.520075	0.740055
CHSY1	0.0290566	-0.113713	0.0528719	-0.187198	5.32822	0.246712	0.905378	0.940482
CHTF18	-1.33505	0.830091	-1.04023	-0.532437	4.10587	2.17791	0.142668	0.708709
CHTF8	-0.355347	0.701567	-0.080945	0.0574291	7.12676	1.1855	0.372869	0.708709
CHTOP	-0.21483	0.246955	-0.0130873	-0.0351997	6.51316	0.732207	0.589733	0.768691
CHUK	0.460445	-0.19796	0.180847	0.134601	5.91089	0.961629	0.468114	0.727621
CHURC1	0.729152	-0.397725	0.29059	0.367064	5.38013	2.54018	0.103395	0.708709
[truncated: 10,386 more rows]
