# Supplementary material for: A metastasis map of human cancer cell lines
Source: Nature. 2020 Dec 9;588(7837):331–6. doi: 10.1038/s41586-020-2969-2 (PMC8439149; doi:10.1038/s41586-020-2969-2)
Supplement: Supplementary file 11 — Differential analysis of RNA-Seq of in vivo metastases versus in-silico-modeled in vitro profiles from breast cancer pools. [file 41586_2020_2969_MOESM11_ESM.xlsx]

## Sheet: brain
Gene	logFC	AveExpr	t	P.Value	adj.P.Val	B
A1BG	0.138479	2.35443	0.723621	0.47096	0.577436	-6.56944
A1BG-AS1	0.0101878	1.10519	0.0535005	0.957438	0.971288	-6.90344
A1CF	0.035884	-0.700342	0.377006	0.706955	0.782545	-7.38895
A2M	0.417185	-0.244101	2.78838	0.00632401	0.0185517	-3.567
A2M-AS1	0.294102	-0.555202	2.13496	0.0351666	0.0782616	-5.12276
A2ML1	1.5018	0.63927	3.00625	0.00333219	0.0106752	-2.55151
A4GALT	0.195603	1.7557	0.534363	0.594257	0.687629	-6.75454
A4GNT	0.102753	-0.975817	1.64826	0.102386	0.181178	-6.16241
AAAS	0.489032	5.36573	3.35069	0.00113232	0.00418321	-1.72183
AACS	0.417172	5.0295	2.20931	0.0293972	0.0675509	-4.69114
AACSP1	0.130171	-0.775585	1.40852	0.162028	0.25552	-6.48135
AADAC	2.89153	-0.171689	8.80527	3.63536e-14	1.72976e-12	21.7996
AADACL2	0.501495	-0.857066	3.28293	0.00140899	0.00504567	-2.14615
AADACL3	-0.663817	0.364649	-2.17014	0.0323244	0.0731003	-4.87121
AADACL4	0.0945037	-0.998851	1.66759	0.0984747	0.175925	-6.13669
AADAT	-0.266727	3.30027	-1.37954	0.170754	0.265983	-5.84115
AAED1	-0.757512	5.02678	-4.59993	1.22148e-05	7.79975e-05	2.6066
AAGAB	-0.370408	6.24304	-4.06763	9.39068e-05	0.000467953	0.442871
AAK1	-0.576782	4.04436	-2.35031	0.0206886	0.0505277	-4.19432
AAMDC	1.18607	3.94541	6.98509	3.01725e-10	5.8618e-09	12.9902
AAMP	0.00724756	7.29747	0.0691868	0.944977	0.962479	-7.34644
AANAT	0.0652095	-0.758276	0.784275	0.434702	0.544108	-7.0941
AAR2	-5.6724e-07	6.20757	-3.84012e-06	0.999997	0.999997	-7.19562
AARD	2.76217	2.32774	7.10288	1.70939e-10	3.47876e-09	13.5058
AARS	-0.176074	7.51605	-1.2132	0.227865	0.330373	-6.65118
AARS2	-0.302521	4.94111	-1.65526	0.100955	0.179388	-5.61909
AARSD1	-0.0682165	4.97176	-0.751822	0.453895	0.561565	-6.72582
AASDH	0.0559293	4.05192	0.292742	0.770316	0.831895	-6.81446
AASDHPPT	-0.52957	6.70829	-5.1327	1.37637e-06	1.10367e-05	4.52842
AASS	0.344282	3.09321	1.23276	0.22051	0.322075	-6.00268
AATF	-0.570584	7.04809	-5.47269	3.20128e-07	2.99545e-06	5.88808
AATK	0.16723	0.678381	0.783849	0.434951	0.544317	-6.66921
ABAT	0.735408	1.47872	2.06204	0.0417538	0.0901445	-4.71358
ABCA1	0.812072	2.93182	2.014	0.0466507	0.0984522	-4.83713
ABCA10	-0.377904	0.167596	-2.34306	0.0210734	0.051305	-4.51657
ABCA11P	-0.355515	2.61255	-1.94351	0.0547196	0.111675	-4.88373
ABCA12	0.4054	0.874089	1.19879	0.233395	0.337031	-6.07755
ABCA13	-0.44497	0.206883	-2.35296	0.0205492	0.0502483	-4.32652
ABCA17P	0.0844629	-0.264282	0.738497	0.461914	0.568866	-6.99799
ABCA2	0.581972	3.55824	1.89412	0.0610513	0.121818	-5.05208
ABCA3	1.12067	3.3049	4.0737	9.18271e-05	0.000459409	0.865
ABCA4	1.36872	1.67463	3.21523	0.00174759	0.00609703	-1.90766
ABCA5	0.51138	2.16518	2.16877	0.0324319	0.0733187	-4.50206
ABCA6	0.065127	-0.793212	0.785871	0.433771	0.543246	-7.16249
ABCA7	0.377351	2.66195	1.09562	0.275836	0.38362	-6.20548
ABCA8	0.102549	-0.947036	1.50221	0.136141	0.224684	-6.39011
ABCA9	0.119375	-0.0473304	0.74057	0.460661	0.567772	-6.85106
ABCB1	0.0934051	-0.152566	0.936741	0.351111	0.462428	-6.98684
ABCB10	-0.842364	5.69279	-6.20602	1.18965e-08	1.58361e-07	9.27522
ABCB11	-0.180834	-0.864547	-1.64235	0.103607	0.182782	-5.98363
ABCB4	0.332178	-0.835514	3.62528	0.000452953	0.00187932	-1.18479
ABCB5	0.243141	0.39629	1.21256	0.228108	0.330655	-6.24101
ABCB6	1.04396	4.82605	5.52088	2.59371e-07	2.49063e-06	6.35093
ABCB7	-0.159054	4.10702	-0.892544	0.374209	0.485478	-6.43743
ABCB8	0.166482	4.9787	1.25188	0.213487	0.314327	-6.25984
ABCB9	-0.383822	3.65891	-1.7612	0.0812111	0.152022	-5.27928
ABCC1	-0.390906	4.56026	-1.50022	0.136656	0.225339	-5.76139
ABCC10	-0.288522	4.48086	-1.1493	0.25313	0.359342	-6.27537
ABCC11	2.39002	-0.0225698	5.80428	7.39213e-08	8.16582e-07	7.60198
ABCC12	0.467656	-0.588432	4.16531	6.53332e-05	0.000340135	0.717098
ABCC13	0.0376507	-0.569797	0.390371	0.697079	0.774673	-7.29059
ABCC2	-1.00328	1.56732	-3.58699	0.000516164	0.00210003	-0.806878
ABCC3	0.343206	3.70199	0.841572	0.402002	0.512582	-6.48252
ABCC4	-1.23605	3.31023	-5.36837	5.03316e-07	4.50033e-06	5.78289
ABCC5	-0.0417256	4.87394	-0.176407	0.860325	0.901018	-7.006
ABCC6	1.45426	0.591351	7.09113	1.8093e-10	3.66356e-09	13.4742
ABCC6P1	0.220125	-0.771549	2.43338	0.016704	0.0422895	-4.52754
ABCC6P2	0.396915	0.0419309	2.54427	0.0124545	0.0329702	-4.04331
ABCC8	0.043978	-0.955388	0.719314	0.473597	0.579952	-7.24036
ABCC9	0.254477	3.65151	0.701325	0.484702	0.589783	-6.58323
ABCD1	-0.420355	3.11548	-1.63523	0.105093	0.184751	-5.49084
ABCD2	-0.00984377	-0.778251	-0.12232	0.902887	0.932444	-7.48845
ABCD3	-0.214666	6.47902	-1.31716	0.190747	0.288161	-6.37599
ABCD4	0.390528	4.56187	2.58021	0.0113025	0.0303881	-3.66882
ABCE1	-1.05617	7.50554	-7.27475	7.4227e-11	1.66257e-09	14.0766
ABCF1	-0.150415	6.97927	-1.26633	0.20829	0.308321	-6.45798
ABCF2	-0.468464	6.75554	-4.00039	0.000120169	0.000580985	0.19654
ABCF3	0.126481	6.4472	0.969894	0.334401	0.446082	-6.78951
ABCG1	3.39242	1.10151	9.31748	2.70719e-15	1.67654e-13	24.3548
ABCG2	-2.19627	2.82756	-5.838	6.35415e-08	7.14469e-07	7.76817
ABCG4	-0.282309	-0.140451	-1.88351	0.0624894	0.124146	-5.53926
ABCG5	0.172709	-0.910996	2.27646	0.0249145	0.0589045	-4.94976
ABCG8	0.174002	-0.921172	2.09237	0.0388955	0.0849631	-5.34323
ABHD1	0.499434	-0.566252	4.13308	7.36851e-05	0.000379202	0.666232
ABHD10	-0.87411	6.13181	-5.20584	1.00975e-06	8.38764e-06	4.8546
ABHD11	0.475249	5.39955	3.51804	0.000651553	0.00258095	-1.29148
ABHD12	0.108035	6.59072	0.926055	0.35661	0.467802	-6.78937
ABHD12B	-0.192639	-0.288271	-1.47714	0.142728	0.232249	-6.29558
ABHD13	-0.773988	5.32399	-3.41687	0.000911972	0.00346784	-1.49903
ABHD14A	0.612039	3.90452	4.20098	5.71496e-05	0.000302062	1.30279
ABHD14A-ACY1	0.393543	0.0805446	1.36464	0.175378	0.271338	-6.298
ABHD14B	0.995929	5.07625	7.10868	1.66209e-10	3.39623e-09	13.444
ABHD15	-0.307238	3.67565	-1.60167	0.11233	0.194486	-5.53511
ABHD16A	0.628307	6.39498	5.30516	6.60705e-07	5.7418e-06	5.26366
ABHD16B	0.0702121	1.62791	0.275769	0.783285	0.841348	-6.69627
ABHD2	0.00102987	5.20835	0.0060391	0.995193	0.997325	-7.04406
ABHD3	-0.699113	5.36131	-4.66763	9.32488e-06	6.10149e-05	2.77813
ABHD4	0.758689	4.59609	3.63049	0.000444949	0.00184916	-0.829547
ABHD5	0.135557	5.35112	1.0778	0.283672	0.392673	-6.51497
ABHD6	0.541824	3.62424	2.34342	0.0210538	0.0512705	-4.15341
ABHD8	-0.180481	4.66646	-1.04422	0.298862	0.408669	-6.39845
ABI1	0.0961817	6.72118	1.24466	0.216119	0.317429	-6.50411
ABI2	-0.203239	5.42243	-1.57465	0.118445	0.202509	-5.81161
ABI3	0.136205	-0.921287	1.67761	0.0964956	0.173361	-6.11455
ABI3BP	0.147909	0.0198967	0.863676	0.389799	0.50076	-6.85666
ABL1	-0.350162	5.81426	-1.37856	0.171056	0.26635	-6.08541
ABL2	-1.01175	4.84639	-5.26295	7.91619e-07	6.77708e-06	5.33673
ABLIM1	0.354353	5.92832	1.50432	0.135598	0.224162	-6.06987
ABLIM2	0.509826	1.43245	2.79775	0.00615625	0.0181336	-3.20834
ABLIM3	-1.44924	3.42815	-5.34449	5.57923e-07	4.9512e-06	5.7122
ABO	0.240438	-0.539356	2.1645	0.0327666	0.0739176	-5.12041
ABP1	-0.356832	-0.871447	-4.36323	3.08236e-05	0.000176648	1.39543
ABR	-0.270583	4.83209	-0.763888	0.446703	0.555364	-6.58197
ABRA	-0.104231	-0.530927	-0.73573	0.463589	0.570299	-6.95326
ABRACL	0.231802	6.37314	1.73052	0.0865719	0.15971	-5.77624
ABT1	-0.243939	6.54784	-2.39025	0.0186783	0.0464065	-4.43422
ABTB1	0.908852	3.46076	3.7433	0.000301106	0.00130893	-0.244261
ABTB2	-0.461596	3.68511	-1.56611	0.120429	0.205102	-5.61111
ACAA1	0.666924	6.10433	8.07229	1.44896e-12	4.63193e-11	18.0145
ACAA2	0.302751	6.18619	1.81295	0.0727898	0.139727	-5.41348
ACACA	0.506013	4.74424	2.42638	0.017011	0.0429048	-4.12725
ACACB	-0.64003	1.0972	-2.98868	0.00351313	0.0111863	-2.62948
ACAD10	1.57885	3.82185	6.24797	9.80219e-09	1.33393e-07	9.62048
ACAD11	0.300956	3.42913	1.12012	0.265302	0.372471	-6.17747
ACAD8	1.44122	5.07184	9.44828	1.39235e-15	9.31021e-14	24.9783
ACAD9	0.236668	5.58527	1.38298	0.1697	0.264711	-6.17626
ACADL	0.452733	0.138515	2.20058	0.0300289	0.068712	-4.79458
ACADM	0.36308	6.47252	2.06968	0.0410178	0.0888087	-5.14005
ACADS	0.913729	4.09843	6.00994	2.92062e-08	3.57345e-07	8.50572
ACADSB	-0.439962	3.88965	-2.05311	0.0426296	0.0915696	-4.80122
ACADVL	0.925318	8.2853	9.4875	1.1406e-15	7.78199e-14	24.9252
ACAN	0.0319784	-0.556572	0.263462	0.792728	0.848141	-7.43105
ACAP1	0.241694	-0.148566	1.76411	0.0807166	0.15142	-5.68638
ACAP2	-0.207719	5.60455	-2.05552	0.0423917	0.0912045	-5.07199
ACAP3	-0.0203337	5.01034	-0.0793754	0.93689	0.95676	-6.97101
ACAT1	-0.615243	6.91232	-3.95499	0.000141736	0.000672018	0.00896401
ACAT2	-0.428566	6.84433	-3.48687	0.000723177	0.00282903	-1.49496
ACBD3	0.18116	6.79708	1.96958	0.0516075	0.106664	-5.37892
ACBD4	0.593029	2.22989	2.44252	0.0163099	0.0414549	-3.87409
ACBD5	-0.0844457	5.54148	-0.716563	0.475287	0.581278	-6.86185
ACBD6	0.104154	5.82873	0.964428	0.33712	0.44873	-6.67508
ACBD7	0.281168	2.46718	1.15079	0.252519	0.358753	-6.07766
ACCS	1.52375	1.91433	5.52596	2.5367e-07	2.44404e-06	6.52247
ACCSL	0.0758722	-0.964323	1.25491	0.212387	0.313061	-6.72539
ACD	-0.444155	5.41059	-3.35863	0.00110345	0.00408939	-1.75437
ACE	0.270221	-0.152151	1.64764	0.102514	0.18134	-5.91004
ACE2	-0.408174	0.375335	-1.23003	0.221524	0.323111	-6.17911
ACER1	0.376145	-0.933792	4.74486	6.83439e-06	4.63932e-05	2.82531
ACER2	0.213402	0.0887561	0.868783	0.387012	0.498107	-6.64357
ACER3	-0.85353	4.91289	-3.20643	0.00179682	0.00624498	-2.12798
ACHE	-0.163225	1.24865	-0.522381	0.602541	0.695096	-6.85805
ACIN1	-0.187916	5.09879	-1.38814	0.168129	0.262939	-6.04858
ACLY	-0.205839	7.40472	-1.36975	0.173782	0.269582	-6.39405
ACMSD	0.0707372	-0.915045	1.34691	0.181005	0.277266	-6.60773
ACN9	-0.269742	5.47551	-1.17934	0.241015	0.345248	-6.40831
ACO1	-0.239374	6.05428	-1.46733	0.145373	0.235241	-6.09981
ACO2	0.554901	7.03992	5.33578	5.79246e-07	5.11337e-06	5.3011
ACOT1	1.85261	2.26361	7.69911	9.25019e-12	2.51593e-10	16.4092
ACOT11	-0.0207119	2.49817	-0.0775108	0.93837	0.957834	-6.87653
ACOT13	0.476804	5.75609	4.22835	5.15485e-05	0.00027655	1.12317
ACOT2	1.15412	4.92597	10.3746	1.24924e-17	1.3518e-15	29.6299
ACOT4	0.842313	2.56938	3.62782	0.000449038	0.00186384	-0.646804
ACOT6	0.200555	-0.723203	3.23465	0.00164344	0.00577773	-2.4257
ACOT7	-0.744011	7.04156	-4.44171	2.27505e-05	0.000135393	1.77497
ACOT8	0.656799	4.88173	6.97747	3.12994e-10	6.05597e-09	12.8406
ACOT9	-0.774286	6.0988	-6.99721	2.8463e-10	5.5727e-09	12.8466
ACOX1	0.41014	5.4353	2.59697	0.0107987	0.0292445	-3.85735
ACOX2	1.19673	1.10654	5.02749	2.14018e-06	1.64662e-05	4.4108
ACOX3	1.38385	4.64433	8.09363	1.3025e-12	4.23513e-11	18.266
ACOXL	-0.784315	0.188003	-3.78297	0.000261989	0.00116044	-0.400916
ACP1	-0.454574	7.51899	-4.38372	2.84823e-05	0.000164636	1.46898
ACP2	0.326845	5.7574	2.78953	0.00630319	0.0185014	-3.35311
ACP5	0.658013	-0.557497	4.18439	6.08248e-05	0.00031964	0.860906
ACP6	0.168252	4.22999	0.96247	0.338097	0.449642	-6.50872
ACPL2	-0.76764	3.54314	-2.96206	0.00380479	0.0120011	-2.63855
ACPP	1.8937	0.347883	6.7522	9.19654e-10	1.58883e-08	11.9198
ACPT	0.22692	-0.768956	2.58563	0.0111374	0.0300123	-4.16089
ACRBP	0.644517	-0.769376	4.9047	3.56035e-06	2.58325e-05	3.55412
ACRC	-0.0334141	0.271955	-0.155121	0.877033	0.913951	-7.10383
ACRV1	0.0148994	-0.855504	0.207285	0.836202	0.882227	-7.45713
ACSBG1	0.848502	0.238217	3.9885	0.000125494	0.00060354	0.322934
ACSF2	0.82528	3.57021	3.62171	0.000458533	0.00189817	-0.739772
ACSF3	0.63171	3.51724	3.37712	0.00103892	0.00388886	-1.56017
ACSL1	-0.0591837	5.69124	-0.370614	0.711696	0.78647	-7.14045
ACSL3	0.0506442	7.65334	0.43049	0.66775	0.750827	-7.28674
ACSL4	-1.66116	4.96838	-8.07718	1.41404e-12	4.53192e-11	18.1729
ACSL5	0.203168	5.06806	1.061	0.291205	0.400813	-6.45289
ACSL6	0.177172	0.860254	0.771514	0.442192	0.550947	-6.67506
ACSM1	0.505747	-0.840729	5.12916	1.39707e-06	1.11894e-05	4.38598
ACSM2A	0.10736	-0.986695	1.75878	0.0816236	0.152568	-5.98554
ACSM3	1.42059	0.329247	6.81276	6.89111e-10	1.23506e-08	12.1234
ACSS1	1.09766	3.36373	3.68498	0.000368828	0.00156843	-0.538492
ACSS2	1.11416	5.14475	5.82276	6.80423e-08	7.59561e-07	7.54496
ACSS3	0.0385457	2.25796	0.171643	0.864059	0.903979	-6.96473
ACTA1	0.0337847	-0.420685	0.219423	0.82676	0.874787	-7.36749
ACTA2	2.95045	2.50836	5.90772	4.64192e-08	5.42555e-07	8.0786
ACTB	-0.245092	13.5575	-2.35934	0.020218	0.0495589	-5.28285
ACTBL2	-1.12037	1.15688	-3.47609	0.000749618	0.00291773	-1.12021
ACTC1	-0.00495883	-0.397301	-0.0280788	0.977654	0.985538	-7.40468
ACTG1	0.0789325	11.4662	0.557798	0.578208	0.67394	-7.61508
ACTG1P4	0.226086	-0.829266	2.75415	0.00697238	0.0201512	-3.76576
ACTG2	0.102136	0.758786	0.258601	0.796466	0.850693	-6.90874
ACTL10	0.353786	1.52466	1.92767	0.0566865	0.114793	-5.21939
ACTL6A	-0.583215	8.01638	-5.7247	1.05468e-07	1.11901e-06	6.84463
ACTL7A	0.11388	-0.993505	1.7789	0.0782439	0.147698	-5.94938
ACTL7B	0.124466	-0.963867	1.85972	0.0658156	0.129259	-5.7926
ACTL8	0.122251	0.124529	0.761297	0.448242	0.556555	-6.95094
ACTN1	-0.829863	9.06519	-5.71795	1.08685e-07	1.1483e-06	6.7141
ACTN2	0.111376	-0.574965	1.17592	0.242374	0.346762	-6.77166
ACTN3	0.10092	-0.945346	1.47369	0.143653	0.233339	-6.4297
ACTN4	-0.737845	6.29636	-3.70451	0.000344685	0.00147606	-0.731931
ACTR10	0.114492	6.57314	1.02646	0.30711	0.417507	-6.72743
ACTR1A	-0.0552915	6.84123	-0.476408	0.634806	0.723444	-7.11264
ACTR1B	0.822442	3.43933	5.73231	1.01956e-07	1.08403e-06	7.36109
ACTR2	-0.787062	7.99095	-7.96955	2.41824e-12	7.40822e-11	17.3915
ACTR3	-0.624158	8.53767	-7.94278	2.76288e-12	8.33711e-11	17.1963
ACTR3B	-0.156011	4.15076	-1.0504	0.296022	0.405912	-6.33704
ACTR3BP2	0.129821	-0.959195	1.69789	0.0925869	0.16798	-6.07775
ACTR3BP5	0.123788	-0.965991	1.77332	0.0791704	0.148997	-5.93534
ACTR3C	1.28562	2.13727	6.82075	6.63319e-10	1.19415e-08	12.2684
ACTR5	0.0455826	4.52598	0.279581	0.780367	0.839468	-6.87256
ACTR6	-0.203289	6.20588	-1.15768	0.249708	0.355612	-6.51707
ACTR8	-0.49269	5.12665	-3.25229	0.00155382	0.00550692	-1.96546
ACTRT3	-0.390095	1.84527	-1.62119	0.108074	0.188754	-5.44683
ACVR1	0.731828	3.95633	4.06213	9.58307e-05	0.000476714	0.703933
ACVR1B	0.408996	2.25053	1.72254	0.0880116	0.161728	-5.27359
ACVR1C	-0.205301	0.0555889	-0.982373	0.328248	0.439359	-6.68176
ACVR2A	-0.241814	3.6744	-1.34214	0.18254	0.278935	-5.96321
ACVR2B	0.125638	1.96734	0.521803	0.602942	0.695439	-6.63401
ACVR2B-AS1	0.464507	-0.136761	2.83586	0.00551548	0.0165193	-3.28079
ACVRL1	0.10794	-0.805594	1.32989	0.18653	0.283366	-6.57351
ACY1	0.917877	5.31495	8.05305	1.59495e-12	5.03161e-11	17.997
ACY3	0.203173	-0.276437	1.41864	0.159062	0.252042	-6.36609
ACYP1	-0.124788	4.24474	-0.822536	0.412697	0.522881	-6.5495
ACYP2	1.50501	3.24266	8.3576	3.4722e-13	1.3014e-11	19.6174
ADA	-0.462268	4.23896	-2.1321	0.0354072	0.0787188	-4.73699
ADAD1	0.142125	-0.906122	1.6294	0.106322	0.186504	-6.18679
ADAD2	0.402073	-0.690045	4.62517	1.10483e-05	7.14092e-05	2.36687
ADAL	-0.23035	2.77806	-1.62428	0.107412	0.187876	-5.61396
ADAM10	-0.768089	7.06014	-4.6485	1.00663e-05	6.54619e-05	2.51921
ADAM11	0.049153	0.294416	0.294487	0.768986	0.830872	-7.17973
ADAM12	-1.03575	1.91117	-3.76019	0.000283819	0.00124325	-0.342434
ADAM15	-0.490903	7.48037	-4.24309	4.8756e-05	0.000263157	0.933659
ADAM17	-0.0821067	5.67807	-0.563837	0.574107	0.670402	-6.93149
ADAM18	0.234408	-0.972374	3.1241	0.00232408	0.00780785	-2.77652
ADAM19	-1.92475	3.37349	-5.25737	8.10727e-07	6.90834e-06	5.32785
ADAM1A	-0.177951	0.298287	-0.942232	0.348307	0.459908	-6.69606
ADAM2	0.204944	-0.939564	3.2417	0.00160705	0.00566959	-2.3663
ADAM20	0.101828	-0.930443	1.55235	0.123685	0.209247	-6.29322
ADAM20P1	0.0898147	-0.7681	0.929105	0.355035	0.466253	-7.04744
ADAM21	-0.467872	-0.566737	-3.99169	0.000124043	0.00059699	0.144808
ADAM21P1	-0.164434	-0.865131	-2.12656	0.0358768	0.0795857	-5.22058
ADAM22	0.456602	1.28249	1.62429	0.10741	0.187876	-5.56331
ADAM23	-0.389225	0.323681	-2.50063	0.013995	0.0363315	-4.1737
ADAM28	0.27516	0.309939	1.50216	0.136156	0.224684	-6.09585
ADAM29	0.171692	-0.959436	2.43568	0.0166039	0.0420683	-4.58521
ADAM30	0.0760931	-0.98672	1.19769	0.233823	0.337432	-6.797
ADAM32	-0.164258	-0.148509	-1.37423	0.172392	0.267901	-6.40022
ADAM33	0.260701	-0.877068	2.60512	0.0105611	0.0286859	-4.11317
ADAM6	0.0865552	-0.981776	1.33717	0.18415	0.280702	-6.62173
ADAM7	0.0888774	-0.979032	1.596	0.113592	0.196078	-6.25013
ADAM8	-0.695529	4.91698	-2.40826	0.0178299	0.0446013	-4.06595
ADAM9	-1.53879	8.0808	-9.06981	9.51977e-15	5.09586e-13	22.8613
ADAMTS1	0.235148	5.69906	0.660149	0.510651	0.614076	-6.77221
ADAMTS10	0.556764	-0.614055	3.07999	0.00266254	0.00879125	-2.63876
ADAMTS12	-1.59114	1.71675	-5.71631	1.0948e-07	1.15609e-06	7.1861
ADAMTS13	0.432251	-0.0553007	1.97011	0.0515459	0.106571	-5.17644
ADAMTS14	-0.359944	0.703277	-1.7107	0.0901854	0.16476	-5.60598
ADAMTS15	-0.107852	1.82089	-0.40508	0.68627	0.766342	-6.96952
ADAMTS16	-2.24935	1.1985	-9.87516	1.58622e-16	1.33024e-14	27.1365
ADAMTS17	0.413534	1.10704	2.31168	0.0228127	0.0546869	-4.40405
ADAMTS18	-0.0352917	-0.563009	-0.388148	0.698718	0.776152	-7.36667
ADAMTS19	0.101228	-0.779635	1.22851	0.222091	0.323798	-6.74087
ADAMTS2	-0.340602	0.113767	-2.37423	0.0194628	0.0480756	-4.53221
ADAMTS20	0.241627	-0.831796	2.56598	0.0117466	0.031385	-4.19474
ADAMTS3	-0.185593	0.271002	-0.918865	0.360341	0.471528	-6.60582
ADAMTS4	1.29821	2.07391	4.21911	5.33776e-05	0.000284591	1.40793
ADAMTS5	0.356449	0.757726	1.78005	0.0780542	0.147442	-5.74597
ADAMTS6	-1.09891	1.32254	-6.63852	1.57712e-09	2.5828e-08	11.3018
ADAMTS7	-0.00202832	1.44148	-0.00569974	0.995463	0.997377	-6.94179
ADAMTS8	0.21957	0.300057	1.56544	0.120586	0.205316	-6.15807
ADAMTS9	-1.20055	0.771951	-6.47268	3.44337e-09	5.27032e-08	10.5286
ADAMTS9-AS2	-0.00330088	-0.763943	-0.0401826	0.968026	0.979019	-7.48524
ADAMTSL1	-0.0521019	0.557357	-0.436877	0.663127	0.747424	-7.26004
ADAMTSL2	0.170487	0.380141	0.909167	0.365412	0.476522	-6.68342
ADAMTSL3	0.104302	-0.384373	0.7867	0.433287	0.542844	-6.98565
ADAMTSL4	-0.403123	1.41658	-1.44361	0.151923	0.243335	-5.91716
ADAMTSL5	0.365115	1.7834	1.19901	0.23331	0.336957	-6.10036
ADAP1	-1.17458	4.94142	-7.5195	2.24151e-11	5.63232e-10	15.4257
ADAP2	0.19711	0.392493	0.736568	0.463081	0.569917	-6.65034
ADAR	-0.0993752	7.12439	-0.536864	0.592534	0.686108	-7.19521
ADARB1	0.11182	3.4813	0.484573	0.629021	0.718316	-6.67454
ADARB2	-0.0460622	-0.545083	-0.433695	0.665429	0.748928	-7.32691
ADARB2-AS1	0.0265229	-0.918475	0.435531	0.6641	0.748061	-7.37879
ADAT1	-0.147832	5.12631	-1.44751	0.150831	0.241958	-6.08918
ADAT2	-0.169143	3.2569	-0.85191	0.396266	0.506938	-6.4261
ADAT3	0.85818	3.17661	5.15256	1.26564e-06	1.02464e-05	4.96088
ADC	-0.295642	1.76784	-1.39713	0.165415	0.259676	-5.98537
ADCK1	0.15151	2.41037	0.47782	0.633804	0.722711	-6.64627
ADCK2	0.217214	5.18109	1.28965	0.200098	0.298725	-6.21904
ADCK3	0.999702	5.55401	6.3495	6.12091e-09	8.80597e-08	9.92764
ADCK4	0.888523	4.01529	5.9346	4.11081e-08	4.85269e-07	8.18523
ADCK5	0.447678	4.27139	2.72287	0.00761754	0.0217349	-3.30945
ADCY1	-0.258028	1.33274	-1.29147	0.199468	0.297915	-6.15376
ADCY10	0.278915	-0.817117	2.81303	0.00589168	0.0174771	-3.56915
ADCY10P1	0.290856	-0.233136	1.90432	0.0596951	0.119693	-5.42493
ADCY2	0.251293	-0.812063	2.36993	0.0196779	0.0485021	-4.67516
ADCY3	-1.27043	4.69899	-4.64453	1.02273e-05	6.64876e-05	2.82396
ADCY4	0.12251	-0.889891	1.51779	0.132172	0.219951	-6.3346
ADCY5	0.502264	-0.232773	2.18318	0.0313229	0.0712034	-4.71148
ADCY6	0.609674	4.14903	2.66027	0.00907376	0.0252842	-3.49577
ADCY7	-0.835967	3.85374	-3.09488	0.00254349	0.00845462	-2.23567
ADCY8	0.417253	-0.785598	3.82488	0.00022593	0.00101843	-0.485903
ADCY9	-0.0675148	2.35451	-0.279216	0.780646	0.839589	-6.71429
ADCYAP1	0.0107904	-0.638474	0.0960739	0.923651	0.947298	-7.44413
ADCYAP1R1	0.188484	-0.906217	2.15691	0.0333694	0.0750253	-5.20041
ADD1	-0.00979458	6.57863	-0.0491669	0.960883	0.97385	-7.19403
ADD2	-1.56841	1.90186	-7.31267	6.17021e-11	1.41123e-09	14.5049
ADD3	0.49681	5.91048	2.68615	0.00844353	0.023745	-3.67831
ADH1C	1.18674	-0.356698	4.66914	9.26861e-06	6.06862e-05	2.88523
ADH4	0.0897986	-0.883708	1.30873	0.193578	0.291213	-6.623
ADH5	-0.462794	7.4311	-3.07657	0.00269061	0.00887331	-2.78721
ADH6	0.159196	-0.920789	2.18695	0.0310383	0.0706204	-5.12992
ADH7	1.38989	-0.655929	5.51698	2.63836e-07	2.5323e-06	6.26627
ADHFE1	1.51507	0.6356	6.29459	7.89922e-09	1.10331e-07	9.78292
ADI1	0.280703	7.51895	3.82253	0.000227819	0.0010258	-0.493388
ADIPOQ	-0.00299141	0.368287	-0.0130541	0.98961	0.993609	-7.03063
ADIPOR1	0.0723372	7.54261	0.855877	0.394078	0.504941	-7.04968
ADIPOR2	-0.351485	4.06311	-2.00861	0.0472302	0.099425	-4.92667
ADIRF	1.42005	5.28011	5.10338	1.55728e-06	1.23448e-05	4.48242
ADK	-0.812208	7.64518	-6.46413	3.58419e-09	5.44445e-08	10.2268
ADM	-0.0729897	5.29903	-0.263787	0.792478	0.848054	-7.0669
ADM2	0.649367	2.27197	2.39103	0.0186407	0.0463245	-3.96471
ADM5	0.157395	1.42068	0.639044	0.524232	0.62585	-6.60012
ADNP	0.0226264	5.238	0.178806	0.858446	0.899611	-7.07724
ADNP2	-0.407638	4.1132	-2.38848	0.0187632	0.0465886	-4.06934
ADO	-0.730913	4.23782	-4.16246	6.60329e-05	0.000343156	1.16329
ADORA1	-0.828114	3.12208	-3.01419	0.00325327	0.0104627	-2.49047
ADORA2A	-0.690902	2.29931	-1.89061	0.0615235	0.122594	-5.02815
ADORA2A-AS1	0.105168	-0.901816	1.25565	0.212119	0.312725	-6.6895
ADORA2B	-0.936167	5.51608	-4.95229	2.92528e-06	2.16539e-05	3.88842
ADORA3	0.0894593	-0.902886	1.13932	0.257249	0.363752	-6.80463
ADPGK	-0.375134	6.25606	-3.48676	0.000723435	0.00282949	-1.42412
ADPGK-AS1	0.151097	-0.668278	1.33985	0.183282	0.2798	-6.47359
ADPRH	0.158658	1.7288	0.528667	0.598189	0.691012	-6.63248
ADPRHL1	0.38017	2.47142	1.59143	0.114617	0.197458	-5.51369
ADPRHL2	-0.0410474	6.08242	-0.275264	0.783672	0.841492	-7.09688
ADPRM	-0.69382	2.83071	-3.52309	0.00064059	0.00254253	-0.92687
ADRA1A	0.348368	0.110034	1.94976	0.053959	0.110493	-5.22956
ADRA1B	-0.128281	0.147019	-0.71527	0.476081	0.581773	-7.00807
ADRA1D	-0.457086	-0.498027	-3.04526	0.00296066	0.00963914	-2.76458
ADRA2A	-0.0307577	-0.293419	-0.216387	0.82912	0.876639	-7.4034
ADRA2B	0.215715	-0.543122	1.40829	0.162095	0.25558	-6.31127
ADRA2C	-0.339573	0.845592	-1.43298	0.154932	0.247071	-5.82375
ADRB1	-0.0249391	0.158671	-0.132117	0.895153	0.927294	-7.0096
ADRB2	-1.21667	2.84739	-5.82259	6.80938e-08	7.59714e-07	7.65137
ADRB3	0.103957	-0.984858	1.58093	0.117	0.200516	-6.27605
ADRBK1	-0.463638	6.98061	-3.07675	0.00268912	0.00886987	-2.74943
ADRBK2	-0.159113	2.58229	-0.62268	0.534889	0.634766	-6.55086
ADRM1	-0.286915	8.66679	-3.29615	0.00135049	0.00485987	-2.29516
ADSL	-0.340699	6.64194	-3.19382	0.00186958	0.00646215	-2.33523
ADSS	-0.025051	6.4825	-0.272705	0.785633	0.842746	-7.2351
ADSSL1	1.15085	1.62246	6.86402	5.39396e-10	9.96001e-09	12.4134
ADTRP	1.00761	2.71762	2.9177	0.00434072	0.0134492	-2.70378
AEBP1	0.0368353	-0.243809	0.196909	0.844291	0.88834	-7.34667
AEBP2	0.189726	4.1716	1.01157	0.314145	0.424719	-6.34738
AEN	-1.33719	5.67288	-7.60722	1.45573e-11	3.78059e-10	15.8584
AES	0.800111	6.51716	5.89084	5.00925e-08	5.78435e-07	7.74945
AFAP1	-0.926554	5.34589	-4.30988	3.78203e-05	0.000211388	1.55323
AFAP1-AS1	-0.346208	2.31016	-1.1508	0.252514	0.358753	-6.24879
AFAP1L1	-2.17664	3.27214	-8.09564	1.28952e-12	4.19971e-11	18.3379
AFAP1L2	0.13764	5.15661	0.459036	0.647188	0.733838	-6.79799
AFF1	0.499269	3.95378	2.84062	0.00543991	0.0163173	-3.03307
AFF2	0.14713	-0.385064	1.05702	0.293007	0.402793	-6.85276
AFF3	-0.134347	1.22566	-0.65515	0.513851	0.616745	-6.89655
AFF4	0.11046	5.46974	0.743412	0.458947	0.566249	-6.80403
AFG3L1P	-0.271037	4.23625	-1.83342	0.069665	0.135056	-5.25843
AFG3L2	-0.0411093	7.29241	-0.45221	0.652081	0.737599	-7.20881
AFM	0.199947	-0.988693	3.13951	0.00221555	0.00749363	-2.75059
AFMID	1.14928	3.24811	6.10381	1.90285e-08	2.41785e-07	8.97725
AFP	-0.814964	-0.240949	-5.54183	2.36624e-07	2.29519e-06	6.3802
AFTPH	0.303111	4.37143	2.20162	0.0299528	0.0686048	-4.57005
AGA	0.826432	4.33256	5.02404	2.17118e-06	1.66664e-05	4.29893
AGAP1	-1.15694	3.33654	-6.21922	1.11942e-08	1.50004e-07	9.51304
AGAP11	0.792502	0.608477	3.55798	0.000569524	0.00228753	-1.07445
AGAP2	0.0771747	-0.0364891	0.354983	0.723338	0.7958	-7.0235
AGAP3	0.336058	5.71793	2.21305	0.0291297	0.0670202	-4.69976
AGAP4	0.338933	1.78601	1.43889	0.153252	0.244977	-5.74556
AGAP5	0.83207	1.51381	3.68987	0.000362633	0.0015447	-0.398984
AGAP6	0.202389	3.08861	0.877198	0.382447	0.493684	-6.36252
AGAP7	0.358229	-0.117045	2.67195	0.00878427	0.0246207	-3.87913
AGAP8	-0.28652	1.26649	-1.56121	0.121581	0.206608	-5.70365
AGAP9	0.179232	2.23647	0.652005	0.515869	0.618529	-6.54565
AGBL1	0.105339	-0.999539	1.80604	0.0738708	0.141225	-5.90307
AGBL2	0.0889154	-0.239601	0.58007	0.56315	0.660328	-7.11514
AGBL3	-0.0422435	0.137029	-0.298094	0.766239	0.829011	-7.05116
AGBL4	0.109865	-0.708496	1.34023	0.183158	0.279635	-6.58196
AGBL5	0.671041	5.02029	4.57845	1.33009e-05	8.41316e-05	2.48341
AGER	0.834999	0.3084	4.67472	9.0639e-06	5.94425e-05	2.86595
AGFG1	-0.598075	6.61975	-5.43703	3.73866e-07	3.45809e-06	5.77452
AGFG2	-0.224059	3.47903	-0.952098	0.343305	0.454885	-6.4245
AGGF1	0.24091	5.29407	1.65571	0.100864	0.179241	-5.68447
AGK	-0.181715	5.64715	-1.68292	0.0954587	0.171851	-5.72247
AGL	0.312832	4.40799	2.12652	0.0358802	0.0795857	-4.77128
AGMAT	-0.586957	2.51664	-2.61645	0.0102387	0.0279423	-3.47534
AGMO	0.0316538	-0.286004	0.277859	0.781685	0.840302	-7.24987
AGO1	-0.30481	4.20039	-1.52791	0.129639	0.216715	-5.70271
AGO2	-1.08395	4.85512	-5.16209	1.2156e-06	9.9051e-06	4.89113
AGO3	-0.420914	3.8641	-2.04794	0.0431437	0.0924764	-4.77547
AGO4	0.432975	3.52979	1.82385	0.0711126	0.137307	-5.15241
AGPAT1	-0.0160105	5.08363	-0.0965364	0.923285	0.947107	-6.95298
AGPAT2	0.297922	7.053	2.2971	0.0236626	0.0564287	-4.72521
AGPAT3	-0.32187	5.43249	-2.49044	0.0143784	0.0372258	-4.0075
AGPAT4	-0.484503	2.17987	-2.18131	0.0314648	0.0714938	-4.55484
AGPAT4-IT1	0.0434392	-0.314256	0.292607	0.770419	0.831895	-7.34916
AGPAT5	-1.48093	6.40899	-6.80348	7.20296e-10	1.28295e-08	11.9855
AGPAT6	-0.445172	6.50219	-3.18355	0.00193091	0.0066399	-2.36329
AGPAT9	-3.03958	3.68485	-11.345	9.13849e-20	1.5921e-17	34.4354
AGPHD1	0.349197	0.90952	1.9145	0.058367	0.117612	-4.94199
AGPS	-1.3585	6.20862	-6.42643	4.27568e-09	6.3793e-08	10.2248
AGR2	1.26208	3.60751	3.10449	0.00246932	0.00823256	-2.52552
AGR3	0.0420347	-0.790796	0.390906	0.696685	0.774449	-7.29246
AGRN	0.486685	4.70287	1.752	0.0827882	0.154303	-5.4929
AGSK1	-0.0701435	1.35695	-0.276135	0.783005	0.841157	-6.78028
AGT	0.870501	0.89422	2.85871	0.00516113	0.0155739	-3.14863
AGTPBP1	-0.567337	4.67706	-2.31572	0.0225816	0.0542427	-4.26504
AGTR1	-0.193022	-0.497027	-1.80772	0.0736062	0.140863	-5.78337
AGTR2	0.13789	-0.993386	2.23672	0.0274884	0.0639901	-5.05544
AGTRAP	0.675422	5.78951	5.5605	2.18014e-07	2.13348e-06	6.3598
AGXT	0.901755	-0.812369	6.20631	1.18809e-08	1.58257e-07	9.15975
AGXT2	0.10732	-0.991293	1.88954	0.0616676	0.122812	-5.75299
AGXT2L1	0.0267965	-0.421	0.219332	0.826831	0.874816	-7.41782
AGXT2L2	1.31688	3.21271	8.59807	1.03516e-13	4.40481e-12	20.8014
AHCTF1	-0.822862	6.34391	-5.60942	1.75786e-07	1.76198e-06	6.56096
AHCTF1P1	-0.495412	0.176709	-3.26688	0.0014832	0.00528361	-1.99233
AHCY	-0.429216	7.28019	-4.51557	1.70445e-05	0.000104526	2.01799
AHCYL1	-0.0489473	6.52134	-0.347909	0.728628	0.800627	-7.2279
AHCYL2	0.0957266	3.95859	0.457141	0.648545	0.734843	-6.7913
AHDC1	0.433114	1.99778	1.64656	0.102736	0.181591	-5.41253
AHI1	0.161211	4.44858	1.04084	0.30042	0.410381	-6.36018
AHNAK	0.462185	7.33533	2.7138	0.00781446	0.0222275	-3.77578
AHNAK2	0.705456	4.16378	2.0627	0.0416899	0.0900411	-4.78063
AHR	0.593385	6.41876	2.6698	0.00883703	0.024741	-3.78478
AHRR	-0.567603	1.05691	-1.87104	0.0642147	0.126686	-5.15252
AHSA1	-0.177181	7.29378	-1.79572	0.0755089	0.143591	-5.74083
AHSA2	1.12121	3.4895	4.26764	4.44228e-05	0.000243425	1.51143
AHSG	0.184621	-0.913191	2.5785	0.011355	0.0305088	-4.20192
AHSP	0.1596	-0.98581	2.67634	0.00867777	0.0243425	-4.01838
AICDA	0.167309	0.0505683	0.831726	0.407513	0.518098	-6.79285
AIDA	-1.01655	5.5324	-7.24584	8.54414e-11	1.88149e-09	14.1152
AIF1L	0.565822	4.02122	2.45009	0.0159905	0.0407478	-4.13188
AIFM1	0.303605	6.50764	3.50602	0.000678331	0.00267491	-1.44423
AIFM2	-0.35738	5.46706	-2.19546	0.0304048	0.0694285	-4.67962
AIFM3	0.242289	-0.328525	1.46344	0.146431	0.236657	-6.19369
AIG1	1.24847	4.09785	6.70635	1.14357e-09	1.94233e-08	11.6269
AIM1	0.0615385	4.50776	0.253444	0.800437	0.854028	-7.13232
AIM1L	-0.206771	2.6121	-0.573935	0.567279	0.664318	-6.65755
AIM2	-1.89361	1.85698	-5.80969	7.21496e-08	8.00085e-07	7.69623
AIMP1	-0.805005	6.55811	-4.92603	3.26071e-06	2.39432e-05	3.67964
AIMP2	-0.417505	6.52445	-4.04961	0.00010035	0.000496252	0.40925
AIP	0.652913	5.71417	6.06861	2.23516e-08	2.78903e-07	8.63903
AIPL1	-0.0126625	0.14419	-0.0722408	0.942552	0.960697	-7.06371
AIRE	0.0658395	-0.770044	0.745051	0.45796	0.565447	-7.16298
AIRN	0.169162	-0.943885	2.44637	0.0161466	0.0410903	-4.55099
AJAP1	-0.26384	-0.313154	-1.92205	0.0573989	0.116014	-5.50837
AJUBA	-1.0744	5.59833	-4.73869	7.00687e-06	4.73882e-05	3.04831
AK1	0.374544	5.85086	2.79573	0.00619211	0.0182126	-3.33753
AK2	-0.233753	8.22853	-2.31619	0.0225551	0.0541984	-4.81459
AK3	0.230387	6.04868	2.93331	0.00414468	0.0129073	-3.10682
AK4	-0.150959	6.34266	-1.02848	0.306163	0.416469	-6.71912
AK5	-0.683582	0.841706	-2.072	0.0407964	0.0883959	-4.82302
AK7	0.375903	-0.584514	3.64013	0.000430481	0.00179645	-1.03667
AK8	1.10159	0.839495	4.83101	4.81629e-06	3.38942e-05	3.65496
AKAP1	0.097317	6.34864	0.796085	0.427838	0.537286	-6.90331
AKAP10	-0.179896	5.09302	-1.3483	0.180558	0.276805	-6.13707
AKAP11	-0.273997	3.73976	-1.60312	0.11201	0.194079	-5.55451
AKAP12	-2.26667	3.31909	-6.69512	1.20618e-09	2.04351e-08	11.6566
AKAP13	-0.106826	5.46041	-0.535642	0.593376	0.686806	-6.96148
AKAP14	0.0664314	-0.89583	0.984868	0.327027	0.438075	-7.00729
AKAP17A	0.201501	5.37276	1.38702	0.16847	0.263302	-6.13865
AKAP2	-2.64982	5.21097	-9.33384	2.49122e-15	1.55235e-13	24.4321
AKAP3	0.103456	-0.0569424	0.582504	0.561517	0.658796	-6.99305
AKAP5	-0.437153	1.74989	-1.78389	0.0774248	0.146501	-5.19007
AKAP6	0.532606	0.648206	2.54994	0.0122661	0.0325441	-3.76785
AKAP7	0.0782527	2.26202	0.34224	0.732877	0.803647	-6.78458
AKAP8	-0.189817	5.73774	-1.66835	0.098323	0.17577	-5.71653
AKAP8L	0.349491	6.45537	3.12576	0.00231215	0.00777475	-2.51967
AKAP9	0.564614	6.1903	4.03792	0.000104751	0.000514727	0.407508
AKD1	0.588323	2.16395	2.60255	0.0106355	0.0288687	-3.48401
AKIP1	-0.189934	4.98748	-1.68952	0.094184	0.170046	-5.57718
AKIRIN1	-0.348942	6.74965	-3.30132	0.0013282	0.0047951	-2.04897
AKIRIN2	-0.0652985	5.62663	-0.504412	0.615063	0.706071	-6.98432
AKNA	-0.176348	1.3638	-0.869443	0.386653	0.497803	-6.41646
AKNAD1	0.0821182	-0.326824	0.753002	0.453189	0.560933	-7.04062
AKR1A1	0.913282	6.82857	11.1697	2.21449e-19	3.48212e-17	33.5248
AKR1B1	-2.26133	6.04024	-9.62023	5.80602e-16	4.2805e-14	25.8025
AKR1B10	1.50024	3.19527	3.13632	0.00223761	0.0075577	-2.37219
AKR1B15	1.53016	1.10179	4.97317	2.68285e-06	2.00959e-05	4.20084
AKR1C1	1.0881	3.34794	1.69241	0.0936307	0.169348	-5.64524
AKR1C2	1.80135	3.32436	3.03406	0.00306315	0.00993426	-2.60689
AKR1C3	0.683715	4.41067	1.27047	0.206815	0.306477	-6.3122
AKR1C4	0.0372033	-0.897678	0.732408	0.465605	0.572114	-7.22163
AKR1CL1	0.10782	-0.992813	1.86569	0.0649671	0.127899	-5.79213
AKR1D1	-0.155234	-0.197569	-1.0131	0.313418	0.424107	-6.62049
AKR1E2	0.0287095	1.14722	0.147631	0.882927	0.917906	-6.73532
AKR7A2	0.641855	6.34138	7.29201	6.82393e-11	1.54668e-09	14.2088
AKR7A2P1	0.0930505	-0.931389	1.39403	0.166347	0.260773	-6.53517
AKR7A3	0.619408	0.104358	3.21451	0.00175158	0.00610672	-2.15413
AKR7L	0.315559	-0.0759442	2.0969	0.0384836	0.0843195	-5.02797
AKT1	-0.43267	7.91711	-3.74533	0.000298978	0.00130137	-0.779656
AKT1S1	-0.177407	5.62755	-1.41014	0.161549	0.254997	-6.10995
AKT2	-0.129196	4.16692	-0.525183	0.600599	0.693348	-6.76704
AKT3	-0.970879	2.32682	-4.01554	0.000113701	0.000553168	0.527109
AKTIP	0.407369	5.08519	4.28282	4.1932e-05	0.000231413	1.29621
ALAD	1.51496	4.64318	9.25865	3.65032e-15	2.16726e-13	24.0343
ALAS1	-0.0332825	6.5181	-0.292588	0.770433	0.831895	-7.16233
ALB	0.463582	-0.836963	4.4895	1.88797e-05	0.000114421	1.87146
ALCAM	-1.4446	7.87084	-7.75664	6.95964e-12	1.94012e-10	16.3918
ALDH16A1	0.319312	5.85046	2.04949	0.0429892	0.0922089	-5.10874
ALDH18A1	0.0247445	7.04162	0.18368	0.85463	0.89664	-7.25257
ALDH1A1	3.34731	0.922328	9.50535	1.04159e-15	7.20416e-14	25.2879
ALDH1A2	0.00222038	-0.562298	0.02418	0.980756	0.987671	-7.45328
ALDH1A3	-4.80644	6.60826	-12.2002	1.25302e-21	3.05058e-19	38.6648
ALDH1B1	-0.885983	5.80754	-4.84504	4.5479e-06	3.21403e-05	3.4943
ALDH1L1	-0.0614962	0.877457	-0.299639	0.765064	0.82814	-7.11401
ALDH1L1-AS2	-0.00972421	-0.822826	-0.112136	0.910937	0.938735	-7.41098
ALDH1L2	0.790522	2.64536	2.46183	0.0155055	0.0396946	-3.88299
ALDH2	1.70183	5.53767	6.79867	7.37025e-10	1.30928e-08	11.9703
ALDH3A1	1.94811	1.23901	5.65442	1.44091e-07	1.47814e-06	6.95958
ALDH3A2	-0.0143229	6.52812	-0.0951064	0.924418	0.947822	-7.26598
ALDH3B1	-1.60337	4.00081	-7.87827	3.80749e-12	1.11386e-10	17.2676
ALDH3B2	3.6052	3.31132	11.1278	2.73761e-19	4.17424e-17	33.3765
ALDH4A1	1.36338	4.5153	5.39103	4.5637e-07	4.12825e-06	5.77351
ALDH5A1	1.38846	4.21746	5.78215	8.16168e-08	8.92987e-07	7.4891
ALDH6A1	1.8575	3.98574	10.0983	5.09359e-17	4.68122e-15	28.2506
ALDH7A1	1.14598	6.26764	6.81384	6.85566e-10	1.23075e-08	11.9569
ALDH8A1	-0.447712	0.518776	-2.7598	0.00686146	0.0198878	-3.54791
ALDH9A1	1.04811	6.85123	9.66494	4.6245e-16	3.52566e-14	25.9284
ALDOA	0.0182359	10.3416	0.228605	0.819635	0.869308	-7.69107
ALDOB	0.0974644	-0.915909	1.38282	0.169748	0.264765	-6.56428
ALDOC	0.621131	2.40944	2.17763	0.0317457	0.0720395	-4.5401
ALG1	-0.0743484	5.80222	-0.78536	0.434069	0.543416	-6.83922
ALG10	-0.541253	2.73084	-2.42039	0.0172779	0.0434472	-3.95119
ALG10B	-0.526137	3.17276	-2.88256	0.00481369	0.0146903	-2.82261
ALG11	0.0187749	4.53082	0.135259	0.892674	0.925404	-6.97524
ALG12	0.711397	4.71556	6.57324	2.14645e-09	3.41244e-08	11.0138
ALG13	-0.557087	5.17892	-3.23977	0.00161694	0.00569951	-2.04412
ALG14	-0.121878	4.55247	-0.763534	0.446913	0.555557	-6.64592
ALG1L	0.810329	-0.00868741	4.41151	2.558e-05	0.000150102	1.85965
ALG1L2	0.176831	-0.631647	1.93211	0.0561288	0.11395	-5.50875
ALG1L9P	0.164531	0.462105	0.778767	0.437926	0.546986	-6.65294
ALG2	-0.00846318	6.21658	-0.0892262	0.929078	0.951062	-7.21565
ALG3	0.00618353	6.83472	0.0746521	0.940638	0.959517	-7.32543
ALG5	-0.170091	6.08149	-0.574956	0.566591	0.663589	-7.03114
ALG6	-0.0632809	5.27145	-0.39931	0.690502	0.769461	-6.94582
ALG8	-0.56732	6.61353	-4.07721	9.06455e-05	0.000454515	0.469427
ALG9	0.296911	4.92986	2.49735	0.0141172	0.0366109	-3.94907
ALK	0.0505653	-0.599112	0.618707	0.537493	0.637155	-7.23858
ALKBH1	0.0321933	4.12204	0.18789	0.851337	0.893978	-6.86075
ALKBH2	0.0721374	4.7616	0.628212	0.531273	0.631597	-6.76625
ALKBH3	-0.00209418	5.02323	-0.0181751	0.985535	0.990901	-6.99618
ALKBH4	0.134298	4.30998	0.723626	0.470957	0.577436	-6.63632
ALKBH5	-0.228178	6.94881	-1.53844	0.127048	0.213519	-6.09711
ALKBH6	0.458474	4.56912	4.18192	6.1392e-05	0.0003222	1.09725
ALKBH7	0.972751	5.17765	8.8159	3.44515e-14	1.65097e-12	21.8281
ALKBH8	-1.19907	3.78125	-4.86349	4.21709e-06	3.00877e-05	3.76915
ALLC	0.113881	-0.919949	1.76359	0.0808051	0.151567	-5.97587
ALMS1	-0.135791	2.88149	-0.483017	0.630122	0.719368	-6.63431
ALMS1P	0.233522	-0.912867	2.98888	0.00351107	0.0111833	-3.14954
ALOX12	-0.100327	0.0489547	-0.85175	0.396355	0.507019	-6.9287
ALOX12B	0.588102	-0.0338844	2.90862	0.00445866	0.0137553	-3.0715
ALOX12P2	0.725971	1.44235	2.92713	0.00422131	0.0131094	-2.66748
ALOX15	0.773218	1.0842	2.50811	0.0137196	0.0357871	-3.78427
ALOX15B	1.10087	-0.394228	4.0486	0.000100723	0.00049785	0.499583
ALOX5	-0.741283	1.67248	-1.64581	0.102891	0.181768	-5.49683
ALOX5AP	-0.227104	0.0489526	-1.24915	0.214479	0.315464	-6.35069
ALOXE3	-1.08367	0.863638	-4.81191	5.20647e-06	3.63604e-05	3.52978
ALPI	0.0427078	-0.783912	0.467292	0.641291	0.72849	-7.39409
ALPK1	1.35399	2.42066	6.14243	1.59402e-08	2.06454e-07	9.18208
ALPK2	-0.281586	0.711408	-1.91222	0.0586624	0.118064	-5.42451
ALPK3	0.0696415	1.42336	0.184718	0.853819	0.895929	-6.76132
ALPL	0.747768	-0.0240877	5.21923	9.53878e-07	7.96627e-06	4.94778
ALPP	-2.88924	1.83498	-6.93534	3.83228e-10	7.29729e-09	12.7673
ALPPL2	-0.146538	-0.663696	-1.69281	0.0935538	0.169239	-5.95761
ALS2	-1.08779	4.40159	-4.56124	1.4238e-05	8.93289e-05	2.58317
ALS2CL	0.27523	4.05187	1.01885	0.310692	0.421183	-6.45996
ALS2CR11	-0.132535	0.0147965	-1.21659	0.226576	0.328718	-6.58304
ALS2CR12	0.206454	-0.83845	2.54013	0.012594	0.0332869	-4.27663
ALS2CR8	0.167062	2.12178	0.761077	0.448373	0.556606	-6.44408
ALX1	-0.00344069	0.403808	-0.0258272	0.979446	0.9868	-7.37676
ALX3	0.0509689	-0.630575	0.543731	0.587817	0.682019	-7.26184
ALX4	0.242946	0.445257	1.2677	0.207802	0.307712	-6.45018
ALYREF	-0.887503	7.15483	-9.11044	7.74656e-15	4.27165e-13	23.1644
AMACR	0.783408	4.34841	5.45479	3.46082e-07	3.21885e-06	6.09048
AMBN	0.0699194	-0.829522	0.793362	0.429414	0.538863	-7.18891
AMBP	0.72773	-0.844614	6.4029	4.77244e-09	7.05249e-08	10.0131
AMBRA1	-0.284345	4.15433	-1.07625	0.284363	0.393467	-6.29621
AMD1	-0.664858	6.79905	-4.66065	9.5892e-06	6.25614e-05	2.6145
AMDHD1	0.247263	0.293452	1.34152	0.18274	0.279208	-6.26607
AMDHD2	0.161021	3.98092	1.05028	0.296079	0.405912	-6.35898
AMER1	0.27838	0.747981	1.49112	0.139025	0.228197	-5.7928
AMER3	0.125123	-0.88867	1.60122	0.112431	0.194574	-6.1977
AMFR	-0.285387	6.5451	-2.10438	0.0378113	0.0830999	-5.12854
AMH	0.432884	1.91141	1.45883	0.147693	0.238134	-5.75002
AMHR2	0.0538666	-0.945072	0.802396	0.424195	0.534224	-7.18153
AMICA1	0.0956345	-0.953431	1.4332	0.154869	0.247013	-6.48542
AMIGO1	0.036119	0.993133	0.135563	0.892435	0.92521	-6.83956
AMIGO2	-1.0645	5.74385	-3.78742	0.00025791	0.0011454	-0.37259
AMIGO3	0.451142	1.2794	1.95242	0.0536379	0.109992	-4.9242
AMMECR1	-0.670518	5.05099	-3.51405	0.000660333	0.00261316	-1.19167
AMMECR1L	-0.191365	4.46247	-0.93264	0.353216	0.464409	-6.48252
AMN	0.459327	0.293797	2.69543	0.00822736	0.0232312	-3.64148
AMN1	0.264123	3.15054	1.49484	0.138053	0.227008	-5.66554
AMOT	0.981363	2.05705	2.83529	0.00552452	0.0165391	-2.95271
AMOTL1	-0.922792	5.73966	-4.10795	8.0898e-05	0.000411898	0.705351
AMOTL2	-1.1067	6.8356	-5.40078	4.37525e-07	3.97385e-06	5.59926
AMPD2	-0.384412	5.33476	-1.93329	0.0559813	0.113694	-5.24399
AMPD3	-1.02377	2.83172	-3.63821	0.00043332	0.00180718	-0.570119
AMPH	0.125483	-0.25871	0.863324	0.389991	0.500908	-7.02311
AMT	0.780671	0.91538	2.46004	0.0155787	0.0398515	-3.95653
AMTN	0.100599	-0.16195	0.534977	0.593834	0.687218	-7.07739
AMY1A	0.69161	0.766538	3.31106	0.00128722	0.00466723	-1.87532
AMY1B	0.58858	-0.302157	3.02971	0.00310389	0.0100421	-2.8343
AMY2A	0.462982	-0.919804	4.25435	4.67203e-05	0.000254146	1.01926
AMY2B	1.0819	0.300075	5.2268	9.23623e-07	7.74187e-06	5.07895
AMZ1	-0.0850065	0.990086	-0.527871	0.598739	0.691548	-7.06644
AMZ2	-0.0837547	6.85728	-0.901053	0.369689	0.480792	-6.87929
AMZ2P1	0.328788	3.13576	1.70307	0.0916091	0.16671	-5.38983
ANAPC1	-0.717109	5.79688	-4.423	2.44656e-05	0.000144193	1.85161
ANAPC10	-0.680488	4.97873	-3.30049	0.00133179	0.0048072	-1.79449
ANAPC11	0.234387	7.6284	2.4165	0.0174532	0.0438333	-4.51627
ANAPC13	-0.0866836	6.58881	-0.618892	0.537371	0.637078	-7.08157
ANAPC15	-0.0310273	5.23933	-0.323234	0.747182	0.814258	-7.02669
ANAPC16	0.517472	6.99149	5.6711	1.33825e-07	1.38778e-06	6.75606
ANAPC1P1	0.125106	-0.845017	1.45721	0.148141	0.238607	-6.4199
ANAPC2	0.318657	2.07953	1.43733	0.153695	0.24551	-5.70644
ANAPC4	-0.630856	5.20602	-3.32281	0.00123933	0.00451815	-1.73708
ANAPC5	-0.134324	7.77479	-1.399	0.164857	0.258902	-6.38088
ANAPC7	-0.0569674	6.15938	-0.559437	0.577094	0.673147	-7.00419
ANG	1.53996	1.87553	6.78635	7.816e-10	1.37511e-08	12.081
ANGEL1	0.141691	4.13124	0.667466	0.505987	0.609747	-6.70807
ANGEL2	-0.329967	4.98948	-2.04195	0.0437452	0.0934077	-4.92985
ANGPT1	1.72795	1.17352	4.74175	6.92077e-06	4.68847e-05	3.26344
ANGPT2	0.0496825	0.121235	0.302926	0.762566	0.826095	-7.06139
ANGPT4	0.0506485	-0.802646	0.685134	0.494818	0.599663	-7.24062
ANGPTL1	0.0627962	-0.748271	0.691793	0.490644	0.595941	-7.19131
ANGPTL2	0.214634	0.58485	1.46947	0.144792	0.234603	-6.21683
ANGPTL3	0.10237	-0.910237	1.44069	0.152743	0.244366	-6.44053
ANGPTL4	0.591252	2.9099	1.26909	0.207306	0.307092	-6.2065
ANGPTL5	0.0659728	-0.767557	0.743562	0.458856	0.566241	-7.1611
ANGPTL6	-0.110175	-0.357383	-1.01906	0.310595	0.421107	-6.77207
ANK1	-0.373374	2.00572	-1.16002	0.248758	0.354561	-6.29689
ANK2	-0.0912308	1.32559	-0.47268	0.637455	0.725578	-6.96509
ANK3	1.9387	3.90348	8.66348	7.44192e-14	3.30648e-12	21.0964
ANKAR	0.0276611	1.15815	0.130036	0.896795	0.928296	-6.84737
ANKDD1A	0.289904	1.0604	1.362	0.176208	0.272213	-6.02534
ANKEF1	0.224721	3.0944	1.22041	0.225134	0.32694	-6.18635
ANKFN1	-0.0718209	-0.250713	-0.505831	0.61407	0.705203	-7.19262
ANKFY1	-0.271428	5.47194	-1.22067	0.225036	0.326907	-6.35376
ANKH	0.956018	5.37876	4.02969	0.000107962	0.000528058	0.549603
ANKHD1	0.00387273	6.41226	0.0276667	0.977982	0.98572	-7.2096
ANKHD1-EIF4EBP3	-0.693543	2.83775	-1.82513	0.070917	0.137008	-5.13043
ANKIB1	-0.198876	4.34367	-1.01849	0.310864	0.42133	-6.34651
ANKK1	0.550569	-0.825644	5.08104	1.71051e-06	1.34272e-05	4.2317
ANKLE1	-0.262582	1.37769	-1.23991	0.217861	0.319389	-6.21675
ANKLE2	-0.256232	6.48572	-1.6328	0.105605	0.185472	-5.86553
ANKMY1	0.333741	2.45802	1.38516	0.169037	0.264023	-5.78524
ANKMY2	0.451783	5.05042	3.74863	0.000295544	0.00128893	-0.460879
ANKRA2	0.369805	3.97021	2.30649	0.0231122	0.0552732	-4.30264
ANKRD1	-1.34979	2.00753	-3.56169	0.00056241	0.00226483	-1.02854
ANKRD10	-0.171441	5.53028	-1.05673	0.293139	0.402869	-6.51225
ANKRD11	0.1095	6.48116	0.726888	0.468965	0.5754	-6.96735
ANKRD12	0.446042	6.06582	3.88991	0.00017919	0.000829858	-0.0621171
ANKRD13A	-1.75429	6.38618	-8.48828	1.79991e-13	7.08938e-12	20.1016
ANKRD13B	-0.345659	3.01662	-1.38477	0.169153	0.264161	-5.81266
ANKRD13C	-0.916705	5.82066	-6.32452	6.87476e-09	9.73054e-08	9.79634
ANKRD13D	0.0678979	4.91095	0.437074	0.662984	0.747336	-6.87617
ANKRD16	-0.116483	3.97378	-0.597332	0.551614	0.649829	-6.64027
ANKRD17	-0.00811525	5.70354	-0.062761	0.95008	0.966356	-7.13236
ANKRD18A	-0.316764	2.12971	-1.41559	0.159951	0.253053	-5.86151
ANKRD18B	-0.397975	0.231773	-2.81206	0.00590812	0.0175078	-3.39832
ANKRD18DP	-0.0237391	-0.758404	-0.249663	0.803351	0.856548	-7.40443
ANKRD19P	-0.136025	0.200121	-0.700136	0.485441	0.590432	-6.79554
ANKRD2	-1.84059	0.764799	-11.1482	2.46896e-19	3.82252e-17	33.4723
ANKRD20A1	0.236049	-0.452141	1.55049	0.124132	0.209792	-6.22788
ANKRD20A11P	0.154025	-0.744229	1.50176	0.13626	0.224804	-6.32831
ANKRD20A12P	0.0334847	0.0509023	0.243481	0.808123	0.860223	-7.14087
ANKRD20A19P	0.260746	-0.51038	2.1914	0.0307056	0.0699663	-4.99175
ANKRD20A2	0.0749327	-0.416829	0.672122	0.503031	0.607239	-7.25379
ANKRD20A3	-0.17728	-0.155521	-0.947644	0.345558	0.457208	-6.8449
ANKRD20A4	-0.038559	-0.226594	-0.297853	0.766423	0.829109	-7.36088
ANKRD20A5P	0.0885486	0.26058	0.441675	0.659662	0.744305	-6.92726
ANKRD20A8P	-0.0149449	-0.550863	-0.139066	0.889673	0.92314	-7.36414
ANKRD20A9P	0.455865	4.10989	1.3619	0.17624	0.272213	-5.93148
ANKRD22	0.0459489	2.53854	0.126124	0.899883	0.930392	-6.79735
ANKRD23	0.000425772	1.21474	0.00180362	0.998564	0.99916	-6.7847
ANKRD24	-0.069557	-0.0553487	-0.402125	0.688436	0.767767	-7.10794
ANKRD26	0.275906	4.30718	1.94913	0.0540358	0.110594	-5.01748
ANKRD26P1	0.011936	-0.938367	0.169967	0.865374	0.905034	-7.48446
ANKRD26P3	0.140895	-0.912983	1.89799	0.0605331	0.121072	-5.7229
ANKRD27	-0.634859	6.40091	-4.35072	3.23422e-05	0.000184405	1.51026
ANKRD28	-0.926463	5.79163	-6.49687	3.07409e-09	4.74845e-08	10.5887
ANKRD29	-0.656695	1.79213	-2.97586	0.00365097	0.0115572	-2.58166
ANKRD30A	-0.0319921	-0.706404	-0.425395	0.671448	0.754016	-7.33371
ANKRD30B	0.046818	0.0539163	0.229895	0.818635	0.868497	-7.13841
ANKRD30BL	0.131166	-0.778091	1.55893	0.122119	0.2072	-6.21198
ANKRD30BP2	-1.36644	0.978227	-6.3695	5.57664e-09	8.1099e-08	10.1049
ANKRD31	0.0394765	-0.338745	0.309183	0.757815	0.82255	-7.2154
ANKRD32	-1.01507	4.20442	-4.66257	9.51573e-06	6.21022e-05	2.95732
ANKRD33B	-1.11939	2.18818	-5.16324	1.20973e-06	9.86157e-06	4.90498
ANKRD34A	0.16525	0.0069004	1.01033	0.314737	0.42521	-6.56209
ANKRD34B	0.176978	-0.557186	1.43823	0.15344	0.2452	-6.37832
ANKRD34C	0.137867	-0.934606	1.67908	0.0962075	0.172967	-6.08475
ANKRD35	-0.0733478	0.147685	-0.362366	0.71783	0.791407	-7.0718
ANKRD36	-0.728436	5.5254	-3.824	0.000226641	0.00102141	-0.276534
ANKRD36B	-0.30327	5.09425	-1.68921	0.0942431	0.170089	-5.66038
ANKRD36BP1	-0.676483	1.76348	-3.01311	0.00326389	0.0104906	-2.44352
ANKRD36BP2	0.178075	-0.281975	1.60107	0.112464	0.194614	-6.11925
ANKRD37	1.63988	2.79729	5.74085	9.8146e-08	1.04906e-06	7.43345
ANKRD39	-0.0408088	4.50543	-0.321026	0.748849	0.815633	-6.86997
ANKRD40	-0.687198	4.2356	-3.94639	0.000146214	0.000690646	0.363453
ANKRD42	0.091059	2.29406	0.550825	0.582962	0.678028	-6.58611
ANKRD44	-0.17223	1.23957	-0.769868	0.443163	0.551849	-6.55213
ANKRD45	0.155611	-0.231957	1.09371	0.276668	0.384618	-6.63901
ANKRD46	0.246807	4.72132	1.2973	0.197464	0.295582	-6.21059
ANKRD49	-0.201607	4.87119	-1.60158	0.112351	0.194486	-5.80931
ANKRD50	0.291273	4.63006	2.02535	0.045452	0.096428	-4.98181
ANKRD52	-0.198206	4.47573	-0.678348	0.499092	0.603608	-6.70099
ANKRD53	0.14949	-0.596345	1.48913	0.139549	0.228759	-6.3403
ANKRD54	-0.100392	5.07348	-0.973855	0.33244	0.444084	-6.54101
ANKRD55	0.0934533	-0.865263	1.21111	0.228662	0.331314	-6.76086
ANKRD6	0.182791	3.05563	0.740804	0.46052	0.567703	-6.51549
ANKRD61	0.0384596	-0.20759	0.259163	0.796034	0.850458	-7.11416
ANKRD63	0.00593027	-0.845539	0.0829068	0.934089	0.954868	-7.44802
ANKRD65	1.6012	1.5914	4.9605	2.82759e-06	2.10547e-05	4.15457
ANKRD7	-0.141371	-0.423379	-1.3268	0.187548	0.28452	-6.53024
ANKRD9	0.126142	4.85984	1.05333	0.294688	0.4045	-6.3981
ANKS1A	-0.0245454	4.68007	-0.105775	0.915969	0.941751	-6.90113
ANKS1B	1.0943	0.176767	5.57192	2.07346e-07	2.04171e-06	6.56448
ANKS3	0.144045	3.6819	0.723887	0.470798	0.577331	-6.56304
ANKS4B	0.101613	0.0638533	0.596726	0.552017	0.650038	-6.9351
ANKS6	-1.56395	4.12015	-6.23191	1.05572e-08	1.4232e-07	9.55737
ANKUB1	0.0658571	-0.93172	1.09635	0.275517	0.383229	-6.88077
ANKZF1	0.611583	4.85056	3.92367	0.000158715	0.000742726	0.184483
ANLN	-1.98533	8.33081	-12.1692	1.46284e-21	3.50506e-19	38.4589
ANO1	0.343929	4.77147	0.965864	0.336404	0.44816	-6.74125
ANO10	1.04696	4.96176	10.7416	1.93635e-18	2.51438e-16	31.4551
ANO2	-0.289448	-0.491715	-1.62859	0.106494	0.186723	-5.99727
ANO3	0.220969	-0.710786	1.8533	0.0667385	0.130564	-5.69158
ANO5	-0.163783	1.02526	-1.05643	0.293274	0.402957	-6.68804
ANO6	-0.229689	5.83185	-1.2384	0.218421	0.319907	-6.40038
ANO7	-0.0370094	0.81353	-0.210757	0.833499	0.880254	-6.99832
ANO8	0.208158	0.284504	1.25406	0.212697	0.313331	-6.34321
ANO9	0.447765	1.5077	1.99961	0.0482103	0.101044	-5.03507
ANP32A	-0.602212	6.12629	-6.09536	1.97786e-08	2.50053e-07	8.71047
ANP32A-IT1	0.0674196	0.399264	0.34767	0.728806	0.800667	-6.92269
ANP32B	-0.356172	7.41622	-3.30146	0.00132761	0.00479385	-2.12096
ANP32E	-1.14479	7.32221	-6.72075	1.06798e-09	1.83249e-08	11.5685
ANPEP	0.766591	1.94432	2.25797	0.0260846	0.0612178	-4.45606
ANTXR1	0.0929883	4.11703	0.384368	0.701508	0.778521	-6.8195
ANTXR2	-1.13251	4.60643	-4.31645	3.68827e-05	0.00020701	1.61169
ANXA1	-1.19901	9.2895	-5.73887	9.90181e-08	1.05726e-06	6.73754
ANXA10	-0.92118	0.373668	-2.87123	0.00497596	0.0151149	-3.15781
ANXA11	-0.301847	7.66315	-1.9974	0.048453	0.101468	-5.40638
ANXA13	0.273393	-0.909675	3.31844	0.00125693	0.00457554	-2.1533
ANXA2	-0.553494	11.4969	-6.24288	1.00353e-08	1.35913e-07	8.80924
ANXA2P1	-0.312602	1.99313	-2.10179	0.0380428	0.0835175	-4.57117
ANXA2P2	-0.214633	-0.459942	-2.07978	0.0400606	0.0870923	-5.14505
ANXA2P3	-0.334292	1.37497	-2.07345	0.0406585	0.0881539	-4.65098
ANXA2R	1.12443	1.35188	5.693	1.21432e-07	1.27228e-06	7.183
ANXA3	-1.81911	7.57121	-10.6366	3.29894e-18	4.12408e-16	30.8102
ANXA4	0.914099	6.21046	6.8815	4.96089e-10	9.23374e-09	12.2716
ANXA5	-0.0334604	8.93242	-0.338027	0.73604	0.805824	-7.43571
ANXA6	0.929752	4.94165	3.05579	0.00286721	0.00937736	-2.42936
ANXA7	0.129107	8.01251	1.67088	0.0978198	0.175209	-6.01768
ANXA8	-0.330951	4.07189	-0.964701	0.336983	0.448635	-6.45915
ANXA8L1	0.755669	5.69642	3.04592	0.00295474	0.009623	-2.79138
ANXA8L2	0.899257	6.0135	4.27948	4.24684e-05	0.000233989	1.24481
ANXA9	0.555353	1.37338	2.31911	0.0223896	0.0538752	-4.16659
AOAH	0.141924	-0.838701	1.89489	0.0609483	0.121673	-5.67843
AOC2	-0.378292	0.250706	-2.20833	0.0294674	0.067658	-4.70437
AOC3	-0.0532744	-0.437966	-0.417122	0.677469	0.758873	-7.30526
AOC4	0.0940248	-0.877376	1.20722	0.23015	0.33311	-6.76007
AOX1	-0.806055	2.95856	-2.76004	0.00685672	0.0198797	-3.27213
AOX2P	-0.223485	-0.591738	-1.84338	0.0681862	0.132764	-5.6716
AP1AR	-0.473863	6.06589	-2.81269	0.00589732	0.017486	-3.33166
AP1B1	-0.040246	5.95005	-0.281249	0.779091	0.838319	-7.17529
AP1G1	-0.439083	5.89315	-3.16183	0.00206673	0.00705273	-2.41879
AP1G2	0.672162	6.09011	3.9652	0.000136586	0.000650361	0.0695333
AP1M1	-0.105379	6.90149	-0.946739	0.346016	0.457724	-6.75789
AP1M2	0.145949	6.4655	0.880128	0.380866	0.491989	-6.86209
AP1S1	-0.957211	4.91962	-5.5747	2.04825e-07	2.01985e-06	6.59888
AP1S2	-1.30294	4.69863	-5.82245	6.81361e-08	7.59765e-07	7.73305
AP1S3	-1.08399	4.7283	-6.46716	3.53366e-09	5.39211e-08	10.5369
AP2A1	-0.0317959	4.78667	-0.14633	0.883951	0.918781	-6.95333
AP2A2	0.079603	3.58694	0.423955	0.672494	0.754981	-6.73524
AP2B1	-1.1375	6.68035	-6.29397	7.92177e-09	1.1057e-07	9.55909
AP2M1	-0.175051	9.22448	-2.15148	0.0338063	0.0757993	-5.30327
AP2S1	-0.0179176	7.03904	-0.162569	0.871181	0.90917	-7.29567
AP3B1	-0.172103	5.8341	-1.5855	0.115957	0.199153	-5.89736
AP3B2	0.704085	0.709922	3.54589	0.000593267	0.00237295	-1.1226
AP3D1	-0.299767	6.61571	-2.42737	0.0169671	0.0428316	-4.3917
AP3M1	-0.333792	6.30404	-2.75837	0.00688941	0.0199573	-3.48391
AP3M2	-0.669823	4.88633	-4.18255	6.12481e-05	0.000321528	1.03124
AP3S1	-0.361072	6.91859	-3.09188	0.00256705	0.00852028	-2.71343
AP3S2	-0.339546	4.73858	-2.31378	0.0226923	0.0544436	-4.41665
AP4B1	0.0299656	3.9219	0.14769	0.88288	0.917905	-6.89488
AP4B1-AS1	0.4027	1.03657	1.99371	0.0488617	0.102186	-4.84751
AP4E1	-0.445149	3.82086	-2.30569	0.0231585	0.0553575	-4.25613
AP4M1	0.699654	4.23091	5.25763	8.09814e-07	6.90641e-06	5.33509
AP4S1	0.0949502	2.93127	0.448505	0.654743	0.739964	-6.66591
AP5B1	-0.273402	4.91053	-1.30624	0.194418	0.29214	-6.08529
AP5M1	-0.254854	5.74997	-1.68139	0.0957558	0.172371	-5.74592
AP5S1	0.355259	4.74087	3.38509	0.00101221	0.00380161	-1.54942
AP5Z1	0.253651	5.94372	2.04616	0.0433215	0.0927784	-5.11884
APAF1	-0.384681	3.81692	-1.65214	0.101591	0.180136	-5.46031
APBA1	0.194115	-0.329746	1.00896	0.315388	0.425884	-6.65958
APBA2	-0.858816	3.25624	-3.38664	0.00100708	0.00378515	-1.53818
APBA3	0.16158	4.5712	0.881379	0.380192	0.491408	-6.50589
APBB1	-0.200223	3.42503	-0.719743	0.473335	0.579701	-6.54412
APBB1IP	-0.0413573	0.306223	-0.297548	0.766655	0.829238	-7.2128
APBB2	0.62622	4.46179	3.29628	0.00134991	0.00485875	-1.72283
APBB3	1.39643	2.69943	5.62758	1.62246e-07	1.6402e-06	6.94784
APC	-0.298652	4.25223	-1.20675	0.23033	0.333346	-6.1875
APC2	-0.0753049	0.17545	-0.384886	0.701126	0.778268	-7.14706
APCDD1	2.44412	2.35516	5.49331	2.92587e-07	2.76994e-06	6.25407
APCDD1L	0.13337	2.35057	0.247554	0.804979	0.85752	-6.83493
APCDD1L-AS1	0.0749859	1.30104	0.232193	0.816855	0.86727	-7.03739
APCS	0.0217216	-0.56618	0.19703	0.844197	0.888287	-7.46533
APEH	0.147256	6.82981	1.58807	0.115375	0.19856	-6.07457
APEX1	0.432065	7.42019	4.75371	6.59409e-06	4.4883e-05	2.90533
APEX2	-0.202642	5.81595	-2.18889	0.030893	0.0703454	-4.79678
APH1A	0.0457738	6.67187	0.462942	0.644395	0.731349	-7.16991
APH1B	1.65455	2.53242	6.65944	1.42839e-09	2.3662e-08	11.5183
API5	-0.755706	7.84157	-5.51461	2.66589e-07	2.55384e-06	6.00879
APIP	-0.514099	5.94396	-2.54273	0.0125062	0.0330895	-3.99154
APITD1	-0.270387	4.82204	-2.52583	0.013086	0.0344425	-3.89566
APITD1-CORT	0.0285256	1.66407	0.139478	0.889348	0.922866	-6.7446
APLF	0.0146714	2.59755	0.0597906	0.95244	0.967876	-6.77751
APLN	-0.233914	1.42268	-0.951581	0.343566	0.455141	-6.60834
APLNR	0.115442	-0.933247	1.53638	0.127551	0.214096	-6.33735
APLP1	-0.513486	2.82324	-1.72282	0.0879603	0.161664	-5.32385
APLP2	0.183596	8.88488	1.4086	0.162003	0.255515	-6.52016
APMAP	0.282202	7.27284	3.08006	0.00266198	0.00879125	-2.7542
APOA1	0.0567303	-0.436279	0.440338	0.660627	0.744982	-7.32201
APOA1BP	0.430641	6.77697	5.13301	1.37453e-06	1.10264e-05	4.4727
APOA2	0.0475524	-0.959898	0.865131	0.389003	0.499934	-7.12487
APOA4	0.0829515	-0.960684	1.37173	0.173165	0.268824	-6.5746
APOA5	0.148637	-0.969724	2.23467	0.0276273	0.0642363	-5.04936
APOB	0.156129	-0.954691	1.94009	0.0551392	0.112406	-5.64573
APOBEC2	0.0942609	-0.292785	0.710736	0.478875	0.584362	-7.01553
APOBEC3A	0.336449	0.643714	1.27713	0.204465	0.30371	-6.09134
APOBEC3B	-1.14848	5.4468	-6.67845	1.3054e-09	2.18221e-08	11.4304
APOBEC3C	1.03202	4.9267	5.01361	2.2677e-06	1.72887e-05	4.21504
APOBEC3D	0.351456	1.62727	1.73539	0.0857008	0.158393	-5.26526
APOBEC3F	0.0224603	2.87464	0.105635	0.91608	0.941769	-6.73561
APOBEC3G	-0.0371205	1.21105	-0.234023	0.815438	0.866085	-7.20876
APOBEC3H	0.198918	-0.854831	2.43568	0.0166041	0.0420683	-4.5216
APOBEC4	0.105125	-0.98444	1.52549	0.130242	0.217524	-6.36099
APOBR	0.342755	-0.735004	2.93211	0.00415947	0.0129474	-3.2193
APOC1	0.0650654	1.16024	0.262464	0.793495	0.848679	-7.03664
APOC1P1	0.163189	-0.545523	1.64337	0.103395	0.182498	-6.00081
APOC2	0.107361	-0.500392	1.15002	0.252832	0.359021	-6.85807
APOC4	0.103994	-0.874129	1.67187	0.0976242	0.174936	-6.11307
APOC4-APOC2	0.119482	-0.982502	2.17475	0.0319674	0.0724314	-5.18907
APOD	4.45906	0.0245726	9.59476	6.60925e-16	4.81973e-14	25.725
APOE	4.02022	3.56171	10.3065	1.76622e-17	1.83241e-15	29.29
APOF	0.45522	-0.848276	4.25951	4.58145e-05	0.000249826	1.05169
APOL1	0.529305	3.71611	2.03632	0.0443178	0.0944999	-4.8605
APOL2	-0.00829908	3.9196	-0.0400398	0.96814	0.979036	-6.86467
APOL3	0.225802	2.46476	0.658683	0.511588	0.614841	-6.5688
APOL4	1.99149	0.915795	5.21696	9.63128e-07	8.03685e-06	5.17847
APOL5	0.0945037	-0.964805	1.31284	0.192192	0.289602	-6.65743
APOL6	-1.22479	5.31292	-6.84422	5.92961e-10	1.07712e-08	12.2194
APOLD1	-0.873636	2.82573	-3.56448	0.000557138	0.0022463	-0.796714
APOM	0.0989487	0.728881	0.399123	0.69064	0.769508	-6.71934
APOO	-0.123848	5.26427	-0.93511	0.351947	0.463256	-6.67147
APOOL	-0.0290105	4.16915	-0.21202	0.832516	0.879506	-6.87392
APOPT1	-0.3424	5.58825	-3.04489	0.00296398	0.00964839	-2.62373
APP	-0.104098	7.10904	-0.472369	0.637676	0.725646	-7.22604
APPBP2	0.206229	4.96789	1.65232	0.101555	0.180134	-5.64893
APPL1	-0.153868	5.81641	-1.26486	0.208814	0.30887	-6.3355
APPL2	0.758547	4.66966	5.67294	1.32737e-07	1.37857e-06	6.99404
APRT	0.402987	7.49609	3.35179	0.0011283	0.00416989	-2.05856
APTX	-0.49684	5.76184	-4.85588	4.35054e-06	3.0963e-05	3.513
AQP1	0.859791	1.39452	1.54533	0.125372	0.211479	-5.83916
AQP10	0.0972255	-0.964911	1.39543	0.165925	0.260308	-6.54263
AQP11	-0.49153	1.60614	-2.01871	0.0461504	0.0975497	-4.78463
AQP12A	0.097204	-0.947036	1.46903	0.144912	0.234713	-6.44293
AQP12B	0.0995722	-0.94724	1.47607	0.143016	0.232585	-6.43307
AQP2	0.143237	-0.945169	1.96266	0.0524186	0.108012	-5.59209
AQP3	2.67062	4.40787	8.73872	5.08942e-14	2.34405e-12	21.4285
AQP4	0.646021	0.195477	2.72881	0.00749102	0.0214134	-3.55078
AQP4-AS1	0.000282547	0.261015	0.00131892	0.99895	0.999393	-7.05336
AQP5	0.675443	-0.469032	4.03239	0.000106898	0.000523615	0.268453
AQP6	0.400445	0.578921	1.77021	0.0796892	0.149814	-5.35326
AQP7	0.308844	-0.817705	4.13549	7.3026e-05	0.000375906	0.527641
AQP7P1	0.134227	0.144267	1.01139	0.31423	0.424748	-6.87892
AQP7P3	0.0543406	-0.340179	0.531887	0.595965	0.689248	-7.29934
AQP8	0.11081	-0.906086	1.53592	0.127665	0.214198	-6.32725
AQP9	0.0263781	-0.688465	0.250568	0.802654	0.85594	-7.44483
AQPEP	-0.76029	0.831687	-2.13786	0.0349246	0.0778176	-4.90861
AQR	-0.393514	5.48376	-2.54785	0.0123355	0.032711	-3.94679
AR	0.204811	0.623197	1.00111	0.31915	0.429812	-6.70319
ARAF	0.131091	6.3573	1.03039	0.305271	0.415428	-6.67564
ARAP1	0.798933	4.06422	3.35031	0.00113371	0.00418758	-1.57452
ARAP2	-0.411951	3.86746	-1.64835	0.102369	0.181164	-5.52366
ARAP3	-0.548412	1.5437	-2.32713	0.0219409	0.0529818	-4.21398
ARC	0.379562	1.91784	1.0599	0.291699	0.401356	-6.39643
ARCN1	-0.287195	7.8718	-2.35639	0.0203704	0.0498899	-4.66533
AREG	-0.920193	5.12552	-3.6837	0.000370457	0.0015747	-0.730213
ARF1	0.230134	9.74504	3.05759	0.00285148	0.00933047	-3.12013
ARF3	-0.248455	5.78476	-2.05873	0.0420771	0.0907119	-5.04969
ARF4	-0.0574212	8.69387	-0.35551	0.722944	0.795685	-7.43374
ARF5	0.70767	7.52351	7.37527	4.54514e-11	1.0662e-09	14.5157
ARF6	-0.281968	8.18432	-2.9641	0.00378163	0.0119374	-3.18514
ARFGAP1	-0.0480649	5.87874	-0.302482	0.762902	0.826289	-7.0667
ARFGAP2	0.241325	6.84131	2.0633	0.0416323	0.0899456	-5.18541
ARFGAP3	0.326696	5.32154	2.15412	0.0335935	0.0754027	-4.83829
ARFGEF1	-0.198908	5.19413	-1.1934	0.235488	0.339164	-6.3829
ARFGEF2	0.0295134	5.48496	0.231834	0.817133	0.867428	-7.09807
ARFIP1	-0.238742	5.70232	-1.53628	0.127577	0.214111	-6.00953
ARFIP2	0.415272	6.17236	3.03775	0.00302906	0.00983717	-2.72396
ARFRP1	0.462177	5.8188	4.08217	8.90002e-05	0.000448051	0.562252
ARG2	0.736152	3.79607	3.27627	0.00143935	0.00514378	-1.7339
ARGFX	0.196948	0.936296	0.903597	0.368345	0.479372	-6.42822
ARGFXP2	0.0481292	-0.827389	0.634962	0.526879	0.627819	-7.2405
ARGLU1	0.110112	6.71655	1.13143	0.260536	0.367136	-6.61301
ARHGAP1	0.46811	6.60066	2.8688	0.00501142	0.0151996	-3.27731
ARHGAP10	-1.30298	4.04744	-5.80885	7.24208e-08	8.0265e-07	7.65371
ARHGAP11A	-1.47099	6.47232	-10.5625	4.80695e-18	5.72351e-16	30.5213
ARHGAP11B	-0.670027	2.39569	-2.92642	0.00423019	0.013135	-2.6368
ARHGAP12	-0.346876	5.71775	-2.55777	0.01201	0.0319699	-3.95299
ARHGAP15	0.367166	-0.918885	4.35941	3.12791e-05	0.000179003	1.34427
ARHGAP17	-0.157333	5.1341	-0.853268	0.395516	0.506107	-6.59467
ARHGAP18	-0.64501	4.97221	-3.97874	0.00013003	0.000622824	0.327853
ARHGAP19	-1.05383	4.04315	-3.5489	0.000587256	0.00235078	-0.914271
ARHGAP19-SLIT1	-0.296113	0.372819	-1.17019	0.244659	0.349461	-6.32195
ARHGAP20	-0.0539484	-0.412775	-0.378767	0.705651	0.781567	-7.33998
ARHGAP21	-0.628757	4.92596	-3.58841	0.00051369	0.00209038	-0.883101
ARHGAP22	-0.251384	3.6361	-0.697559	0.487045	0.592217	-6.53375
ARHGAP23	0.486006	4.41413	1.5494	0.124394	0.210145	-5.74
ARHGAP24	-0.21838	2.11932	-0.636915	0.525612	0.626643	-6.54664
ARHGAP25	1.21553	0.390964	4.33692	3.41021e-05	0.000193236	1.68236
ARHGAP26	-0.10143	4.22841	-0.434389	0.664926	0.748488	-6.73712
ARHGAP27	-0.299908	5.3842	-1.50363	0.135776	0.22429	-5.96423
ARHGAP28	-0.237562	1.32739	-0.940591	0.349144	0.460544	-6.64342
ARHGAP29	-1.18691	7.42996	-5.75986	9.0164e-08	9.72808e-07	7.11669
ARHGAP30	0.721433	1.33151	1.96023	0.0527055	0.108522	-4.89538
ARHGAP31	0.0597569	3.03597	0.235827	0.814041	0.864967	-6.80071
ARHGAP32	0.441359	4.71785	1.64406	0.103253	0.182264	-5.60488
ARHGAP33	0.588921	1.36418	1.89783	0.0605549	0.121092	-5.05005
ARHGAP35	0.579654	4.89461	3.96077	0.000138794	0.00065947	0.267897
ARHGAP36	-0.0500888	-0.488969	-0.283376	0.777465	0.837283	-7.39728
ARHGAP39	0.00639884	3.71155	0.0267169	0.978738	0.986284	-6.78526
ARHGAP4	0.372458	1.44762	1.30031	0.196435	0.294426	-5.99783
ARHGAP40	1.09948	1.98384	4.34359	3.32398e-05	0.000188881	1.7917
ARHGAP42	-0.351711	3.22766	-1.40034	0.164457	0.258475	-5.81379
ARHGAP44	-0.198913	1.25825	-0.910043	0.364952	0.475998	-6.45124
ARHGAP5	-0.435204	6.23937	-3.08334	0.0026353	0.00871234	-2.65566
ARHGAP5-AS1	0.596246	1.62379	2.50756	0.0137395	0.0358204	-3.7331
ARHGAP6	-0.259236	-0.456613	-2.17273	0.0321233	0.0727274	-5.08491
ARHGAP8	0.195342	3.62337	1.24055	0.217627	0.31912	-6.2402
ARHGAP9	0.168311	-0.68887	1.49364	0.138367	0.227395	-6.33476
ARHGDIA	-0.285454	7.01881	-1.80998	0.0732522	0.140334	-5.65105
ARHGDIB	-0.557132	6.79935	-4.25505	4.65961e-05	0.000253558	1.04368
ARHGDIG	-0.0550032	0.302821	-0.3346	0.738616	0.808117	-7.2309
ARHGEF1	-0.183384	6.55557	-1.22322	0.224075	0.325982	-6.46809
ARHGEF10	-0.645903	2.71777	-2.7009	0.00810244	0.0229299	-3.24634
ARHGEF10L	-0.0618305	4.57884	-0.274357	0.784367	0.841836	-6.93094
ARHGEF11	0.273777	4.85365	1.33729	0.184112	0.280702	-6.11571
ARHGEF12	0.649014	5.36146	3.90928	0.000167154	0.000778955	0.0509187
ARHGEF15	0.0949868	-0.97774	1.38502	0.169079	0.264068	-6.55606
ARHGEF16	0.0192131	4.19702	0.0985267	0.921708	0.946008	-7.03092
ARHGEF17	-0.1948	3.7834	-0.626326	0.532505	0.632577	-6.61768
ARHGEF18	-0.363801	4.97762	-1.33888	0.183594	0.280194	-6.05688
ARHGEF19	0.903601	4.51011	4.27347	4.3449e-05	0.000238498	1.43375
ARHGEF2	-0.422999	3.92223	-2.19224	0.0306434	0.069872	-4.52123
ARHGEF25	0.0469034	-0.753518	0.507623	0.612817	0.704327	-7.31844
ARHGEF26	-0.318893	3.54566	-1.23217	0.220729	0.322349	-6.03357
ARHGEF26-AS1	0.561263	1.5702	2.08133	0.0399163	0.086866	-4.62851
ARHGEF28	-1.17038	4.27952	-4.72194	7.49693e-06	5.03137e-05	3.1599
ARHGEF3	0.0388286	4.11323	0.247772	0.804811	0.857468	-6.9063
ARHGEF33	0.155698	-0.536893	1.51416	0.133087	0.2211	-6.23362
ARHGEF35	0.507644	4.23721	3.04404	0.0029717	0.00967197	-2.58161
ARHGEF37	1.84595	2.57059	5.66067	1.40157e-07	1.4448e-06	7.04166
ARHGEF38	0.937388	0.222881	5.3155	6.32008e-07	5.51145e-06	5.44787
ARHGEF38-IT1	0.254475	-0.874349	3.03532	0.00305152	0.00990611	-2.92152
ARHGEF39	-0.413165	4.24544	-2.2348	0.0276185	0.0642262	-4.44572
ARHGEF4	0.918077	3.33868	3.14961	0.002147	0.00728592	-2.06979
ARHGEF40	0.114799	3.60186	0.606653	0.545433	0.64398	-6.65729
ARHGEF5	0.0288685	4.16545	0.139871	0.889039	0.922685	-6.97102
ARHGEF6	1.74943	1.53834	6.54372	2.46664e-09	3.86351e-08	10.9389
ARHGEF7	-0.147387	5.05096	-0.671196	0.503618	0.607729	-6.76907
ARHGEF9	0.353304	3.614	2.16428	0.0327841	0.0739489	-4.51055
ARID1A	0.235296	4.53031	1.02627	0.3072	0.417574	-6.42268
ARID1B	0.451362	4.6758	2.34651	0.0208891	0.0509185	-4.28991
ARID2	0.066246	4.07258	0.331642	0.740842	0.809365	-6.80248
ARID3A	-0.147317	1.06422	-0.618367	0.537716	0.637374	-6.67906
ARID3B	-1.10578	2.66603	-3.60983	0.000477522	0.00196666	-0.654416
ARID3C	0.214375	-0.815469	2.4509	0.0159565	0.0406744	-4.51407
ARID4A	0.533073	4.41119	4.18322	6.10945e-05	0.000320806	1.15962
ARID4B	0.471612	5.99758	3.80157	0.000245357	0.00109594	-0.398164
ARID5A	-0.64202	3.95963	-2.59136	0.010965	0.0296389	-3.56096
ARID5B	1.86892	3.89324	7.12642	1.52533e-10	3.13909e-09	13.567
ARIH1	-0.157344	4.96932	-1.13642	0.258453	0.364942	-6.37092
ARIH2	-0.371807	6.42077	-3.84801	0.000208115	0.000947034	-0.280993
ARIH2OS	0.946316	1.97944	4.41264	2.54683e-05	0.000149534	2.13062
ARL1	0.28567	6.76776	1.93496	0.0557739	0.113383	-5.43416
ARL10	0.112484	-0.138425	0.864056	0.389591	0.50053	-7.002
ARL11	0.585737	0.868693	2.86796	0.00502378	0.0152335	-2.97717
ARL13A	-0.0149905	-0.915843	-0.283325	0.777504	0.837283	-7.40924
ARL13B	-0.113604	3.8049	-0.701378	0.48467	0.589783	-6.56493
ARL14	-2.43913	2.14732	-9.45008	1.37969e-15	9.25632e-14	25.0169
ARL14EP	-0.6122	5.36386	-2.64711	0.00941032	0.0260417	-3.62022
ARL14EPL	-0.651099	1.35856	-2.71255	0.00784188	0.0222992	-3.52336
ARL15	0.459633	3.39419	1.6047	0.111662	0.193576	-5.59281
ARL16	0.505991	5.30627	4.88551	3.85273e-06	2.7714e-05	3.69897
ARL17A	0.642718	4.18795	2.94745	0.00397412	0.0124571	-2.71067
ARL17B	-0.0461754	2.36328	-0.274033	0.784616	0.841968	-6.69112
ARL2	0.444589	6.4032	4.07878	9.01213e-05	0.00045245	0.540858
ARL2-SNX15	0.0608298	-0.821261	0.601406	0.548908	0.64721	-7.31575
ARL2BP	0.36502	6.62884	4.39686	2.70731e-05	0.000157639	1.6092
ARL3	0.113994	5.55111	0.737391	0.462583	0.569374	-6.78994
ARL4A	1.68212	6.47156	9.72694	3.37301e-16	2.64158e-14	26.3066
ARL4C	-0.192445	6.28768	-0.80161	0.424648	0.534348	-6.84185
ARL4D	0.467057	4.366	2.1002	0.0381859	0.0837859	-4.85058
ARL5A	-0.511665	6.60547	-3.89637	0.000175084	0.000812713	-0.136043
ARL5B	-0.846118	5.25465	-4.25892	4.59165e-05	0.000250179	1.357
ARL6	-0.794008	2.73826	-2.70456	0.00801963	0.0227308	-3.24115
ARL6IP1	-0.711797	9.61361	-7.32586	5.78552e-11	1.33538e-09	14.1129
ARL6IP4	0.1468	7.33392	1.49825	0.137166	0.225926	-6.20718
ARL6IP5	0.487088	7.65263	4.22308	5.25853e-05	0.000280919	0.86355
ARL6IP6	-0.54517	5.74621	-4.98453	2.55928e-06	1.92492e-05	4.04371
ARL8A	0.196671	4.20568	0.908121	0.365962	0.477157	-6.52682
ARL8B	0.00608618	6.67718	0.0225747	0.982034	0.988418	-7.28657
ARL9	0.00555311	0.372242	0.0571975	0.9545	0.969452	-7.322
ARMC1	-0.593669	6.50335	-6.09921	1.94336e-08	2.46465e-07	8.67387
ARMC10	-0.0791688	6.61233	-0.706578	0.481445	0.586884	-6.99845
ARMC12	0.105057	-0.703086	1.23281	0.220488	0.322075	-6.73094
ARMC2	0.157773	1.19452	0.719519	0.473472	0.579834	-6.50364
ARMC3	-0.225977	-0.556268	-1.92508	0.0570139	0.115389	-5.44311
ARMC4	-0.420514	1.26865	-2.56755	0.0116969	0.0312813	-3.8827
ARMC5	0.296598	3.90916	2.06069	0.0418854	0.0903625	-4.77104
ARMC6	-0.384156	6.19527	-3.40125	0.000960026	0.00363682	-1.64171
ARMC7	-0.201014	1.97549	-0.827623	0.409822	0.520213	-6.4005
ARMC8	-0.240573	6.02952	-2.46887	0.015221	0.0390806	-4.22378
ARMC9	-0.274785	3.80693	-1.23311	0.220378	0.322	-6.06485
ARMCX1	-0.753583	3.21339	-3.05007	0.00291761	0.00951438	-2.41708
ARMCX2	0.184019	1.2735	1.00468	0.317437	0.428077	-6.51582
ARMCX3	0.870004	5.47591	6.07419	2.1789e-08	2.73068e-07	8.66087
ARMCX4	0.282058	0.0616258	1.97319	0.051188	0.106059	-5.36035
ARMCX5	-0.252676	4.70104	-1.81775	0.0720473	0.138646	-5.31863
ARMCX5-GPRASP2	-0.192244	2.96056	-0.687904	0.49308	0.597917	-6.52485
ARMCX6	0.758128	5.14504	6.67696	1.31465e-09	2.19403e-08	11.4487
ARNT	0.0866285	5.21701	0.432684	0.66616	0.749584	-6.92393
ARNT2	-2.62936	3.31618	-8.28762	4.93335e-13	1.7988e-11	19.2649
ARNTL	0.389435	4.01509	3.06013	0.00282944	0.0092719	-2.40631
ARNTL2	-2.41475	5.74098	-9.14936	6.3584e-15	3.59482e-13	23.4849
ARPC1A	-0.0765005	7.91742	-0.967699	0.335491	0.447121	-6.94722
ARPC1B	0.197285	8.5266	2.29444	0.0238208	0.0567386	-4.93435
ARPC2	-0.531338	8.914	-6.94532	3.65293e-10	6.98883e-09	12.3284
ARPC3	-0.0674643	8.55324	-0.640673	0.523177	0.62485	-7.27201
ARPC4	0.232269	7.10528	2.50419	0.0138632	0.0360639	-4.26484
ARPC4-TTLL3	1.41545	1.68103	4.03746	0.000104929	0.000515477	0.738059
ARPC5	-0.00516297	8.60687	-0.067676	0.946176	0.963228	-7.48361
ARPC5L	-0.0994592	7.16631	-1.08503	0.280474	0.38913	-6.74565
ARPP19	-0.644191	7.29026	-6.26737	8.96084e-09	1.23277e-07	9.36072
ARPP21	0.0433744	-0.916691	0.607878	0.544624	0.643289	-7.3123
ARRB1	0.476677	4.08633	2.93061	0.00417799	0.012991	-2.74823
ARRB2	-0.218175	3.07576	-1.1138	0.267992	0.375278	-6.14788
ARRDC1	0.363935	6.32377	3.01879	0.00320825	0.0103366	-2.88343
ARRDC2	0.0615479	4.95799	0.285352	0.775955	0.836196	-6.9069
ARRDC3	0.379224	6.28867	1.12987	0.26119	0.367775	-6.55514
ARRDC3-AS1	0.251297	0.898386	1.11036	0.269464	0.376685	-6.19307
ARRDC4	-0.0434336	2.61568	-0.222554	0.824329	0.872857	-7.01606
ARRDC5	0.240033	-0.911424	3.42182	0.00089723	0.0034196	-1.82583
ARSA	1.45771	2.61134	6.2482	9.79176e-09	1.33342e-07	9.65837
ARSB	-1.0054	3.64941	-5.07875	1.72701e-06	1.35409e-05	4.65419
ARSD	1.32641	3.45794	5.18835	1.08764e-06	8.97169e-06	4.93689
ARSE	0.248418	0.309782	2.31667	0.0225275	0.0541387	-4.57596
ARSF	0.544374	-0.894794	5.75563	9.18858e-08	9.88976e-07	7.06827
ARSG	0.311684	1.69872	1.14766	0.2538	0.36009	-6.10152
ARSH	0.365782	-0.832594	4.40582	2.61505e-05	0.000152952	1.62875
ARSI	-1.00599	1.96098	-4.3114	3.7601e-05	0.000210396	1.51975
ARSJ	-1.01863	3.52003	-3.98655	0.000126388	0.000607133	0.483295
ARSK	-0.319733	3.36755	-1.46395	0.146292	0.2365	-5.73431
ART1	0.0974544	-0.956547	1.25634	0.21187	0.312403	-6.72947
ART3	1.73514	0.233056	5.16057	1.22344e-06	9.9572e-06	4.83538
ART4	0.0914266	-0.309205	0.704834	0.482525	0.587809	-7.12457
ART5	0.0620189	-0.739691	0.630234	0.529956	0.630437	-7.28872
ARTN	-0.926185	2.53765	-3.28734	0.00138921	0.00498586	-1.67575
ARV1	0.140077	5.03718	0.966369	0.336153	0.447855	-6.53906
ARVCF	0.652682	3.40873	2.19944	0.030112	0.068863	-4.4767
ARX	0.00641415	-0.638346	0.0580325	0.953837	0.969014	-7.29382
AS3MT	-0.609993	1.36849	-2.30356	0.0232829	0.055622	-4.4616
ASAH1	0.139389	6.5937	1.03374	0.30371	0.413836	-6.76698
ASAH2	-0.833737	0.940501	-5.91447	4.50255e-08	5.28413e-07	8.10834
ASAH2B	-0.920326	2.21311	-4.53815	1.55958e-05	9.70013e-05	2.58897
ASAP1	-1.08268	5.70919	-4.57151	1.36711e-05	8.62249e-05	2.47661
ASAP1-IT1	0.0510598	-0.717362	0.459008	0.647208	0.733838	-7.31501
ASAP2	-0.878552	5.36559	-4.07644	9.09041e-05	0.000455358	0.709973
ASAP3	1.25591	4.74964	4.81981	5.04144e-06	3.53427e-05	3.50188
ASB1	-0.228591	4.50043	-1.56059	0.121727	0.206764	-5.69272
ASB10	0.128362	-0.982479	2.05568	0.0423764	0.091191	-5.42339
ASB11	0.27085	-0.0429162	1.64714	0.102616	0.181426	-5.76554
ASB12	0.17024	-0.606221	1.91949	0.0577261	0.116547	-5.64496
ASB13	-0.106556	5.43725	-0.741145	0.460314	0.567583	-6.7377
ASB14	0.146302	-0.362841	1.1799	0.240791	0.345087	-6.60628
ASB15	0.109132	-0.90651	1.38397	0.169398	0.264382	-6.54508
ASB16	-0.0998845	-0.364161	-0.658973	0.511402	0.614691	-7.04881
ASB16-AS1	-0.191979	3.10892	-0.743083	0.459145	0.566405	-6.47919
ASB18	0.00295595	-0.875138	0.0432857	0.965559	0.97731	-7.42066
ASB2	-0.187448	0.269129	-0.733376	0.465016	0.571508	-6.86379
ASB3	0.302646	4.37103	3.42974	0.000874114	0.00333902	-1.39097
ASB4	0.206321	-0.647937	2.03486	0.0444672	0.0947977	-5.41115
ASB5	0.0261088	-0.814801	0.296595	0.767381	0.829736	-7.4583
ASB6	0.0359713	6.09622	0.334687	0.738551	0.80809	-7.09798
ASB7	-0.325644	3.95486	-1.52136	0.131274	0.218779	-5.71658
ASB8	0.491831	4.6585	4.58847	1.27828e-05	8.11864e-05	2.61638
ASB9	-0.84589	1.98653	-2.63944	0.00961185	0.0264874	-3.40918
ASB9P1	0.0874731	-0.869729	1.07705	0.284006	0.393054	-6.89335
ASCC1	0.199183	5.29936	1.89963	0.0603156	0.120697	-5.26594
ASCC2	-0.113063	6.1232	-0.988478	0.325265	0.436266	-6.74586
ASCC3	-0.115928	5.44874	-0.861497	0.390992	0.501945	-6.77488
ASCL1	0.0917298	-0.931191	1.16246	0.247771	0.353304	-6.8242
ASCL2	1.00363	0.0947073	4.84539	4.54144e-06	3.21172e-05	3.58805
ASCL4	0.189244	-0.948831	2.37223	0.0195625	0.0482517	-4.73008
ASCL5	0.102238	-0.801737	1.34805	0.180639	0.276859	-6.59859
ASF1A	-0.479971	6.1046	-3.55889	0.000567762	0.00228136	-1.18462
ASF1B	-0.588338	6.42207	-5.05068	1.94251e-06	1.50604e-05	4.21995
ASGR1	0.22877	-0.591574	2.15083	0.0338591	0.0758767	-5.11747
ASH1L	0.298092	5.34178	1.87389	0.0638174	0.126162	-5.36405
ASH1L-AS1	0.60985	2.47564	4.05731	9.7548e-05	0.00048406	0.835854
ASH2L	-0.602337	6.51146	-4.56539	1.40061e-05	8.80387e-05	2.30716
ASIC1	0.33656	1.24656	1.32939	0.186694	0.283528	-5.99947
ASIC2	0.0802388	-0.892039	1.03429	0.303453	0.413542	-6.97985
ASIC3	0.304697	-0.23872	2.11007	0.0373062	0.0822321	-5.06264
ASIC4	0.153507	-0.911083	2.02752	0.0452251	0.0960277	-5.45721
ASL	0.0636017	5.31284	0.572688	0.568121	0.665032	-6.97445
ASMTL	0.354882	4.22513	1.98663	0.0496548	0.103504	-5.01877
ASMTL-AS1	0.282717	-0.0578579	1.60627	0.111315	0.193058	-5.85355
ASNA1	-0.0972723	7.38929	-0.997276	0.320998	0.431694	-6.83066
ASNS	0.087397	6.16025	0.552663	0.581707	0.676803	-6.97607
ASNSD1	-1.04323	6.58653	-4.74332	6.87702e-06	4.66511e-05	2.97786
ASPA	0.149755	-0.947175	2.20086	0.0300079	0.0686935	-5.09674
ASPG	0.823444	-0.727094	5.60121	1.82264e-07	1.81966e-06	6.48262
ASPH	-1.23331	8.65563	-8.44312	2.25917e-13	8.77803e-12	19.6397
ASPHD1	-0.925602	1.15885	-4.13184	7.40275e-05	0.000380672	0.922005
ASPHD2	-0.76512	2.05941	-3.18197	0.00194052	0.00666727	-1.98723
ASPM	-0.954379	6.52683	-6.00221	3.02507e-08	3.68334e-07	8.28256
ASPN	0.14891	-0.798087	1.63534	0.105069	0.184746	-6.11429
ASPRV1	0.593552	-0.00813875	2.59077	0.0109828	0.0296737	-3.8362
ASPSCR1	0.17202	5.63864	1.29911	0.196846	0.294851	-6.24747
ASRGL1	-0.542851	2.22976	-1.99053	0.0492165	0.102715	-4.84095
ASS1	0.377173	6.38592	2.16594	0.0326529	0.0737107	-5.05294
ASTE1	-0.00358508	3.46608	-0.0165975	0.98679	0.991718	-6.83148
ASTL	0.127247	-0.895983	1.79176	0.0761467	0.144531	-5.90982
ASTN1	0.188974	-0.600296	1.47468	0.143388	0.233003	-6.31187
ASTN2	0.318709	4.07855	1.28619	0.201298	0.300247	-6.04074
ASUN	-0.998287	5.85406	-6.04259	2.51705e-08	3.11375e-07	8.53993
ASXL1	-0.164614	5.61083	-1.01143	0.314211	0.424748	-6.50381
ASXL2	-0.0350257	3.32863	-0.176454	0.860288	0.901018	-6.76985
ASXL3	0.0220724	-0.722799	0.210753	0.833502	0.880254	-7.46996
ASZ1	0.137668	-0.789318	1.47728	0.14269	0.232209	-6.38326
ATAD1	-0.819364	6.42715	-4.49316	1.86108e-05	0.000113064	2.02568
ATAD2	-1.63259	7.74049	-11.4729	4.79622e-20	9.10694e-18	34.9997
ATAD2B	0.243374	3.98014	1.12353	0.263858	0.37078	-6.2507
ATAD3A	-0.538211	6.75458	-4.50962	1.74475e-05	0.000106779	2.05865
ATAD3B	-0.874613	5.64311	-4.92844	3.22846e-06	2.3715e-05	3.80997
ATAD3C	0.218786	1.14581	1.24448	0.216186	0.317465	-6.09401
ATAD5	-1.061	4.74859	-5.82323	6.78985e-08	7.58814e-07	7.67902
ATAT1	0.154192	2.42903	0.583332	0.560961	0.658413	-6.57113
ATCAY	0.277021	2.84206	0.904669	0.367779	0.478989	-6.33311
ATE1	-0.309654	4.17637	-1.90979	0.0589792	0.118565	-5.09221
ATF1	-0.710688	4.88518	-4.19948	5.74749e-05	0.000303574	1.16487
ATF2	0.272924	5.59673	1.79325	0.0759066	0.144195	-5.50242
ATF3	2.80766	4.7412	6.42082	4.38933e-09	6.53916e-08	10.3265
ATF4	0.473207	7.61251	5.58295	1.97526e-07	1.95746e-06	6.31834
ATF5	0.111752	2.46871	0.530979	0.596591	0.689655	-6.58963
ATF6	-0.125218	6.25638	-1.41255	0.160841	0.254062	-6.23515
ATF6B	0.48279	3.88213	1.74134	0.0846479	0.156865	-5.34974
ATF7	0.567467	4.47236	3.26022	0.00151505	0.00538089	-1.84265
ATF7IP	0.285288	6.09663	1.95097	0.0538133	0.110246	-5.30212
ATF7IP2	0.084335	1.08649	0.295113	0.768509	0.830529	-6.72922
ATG10	0.319588	3.33851	2.26038	0.0259289	0.0609165	-4.34199
ATG12	-0.548966	6.41507	-6.54886	2.40762e-09	3.77695e-08	10.7035
ATG13	0.458337	6.25894	3.26242	0.00150448	0.00534996	-2.10343
ATG14	-0.035813	3.67272	-0.148599	0.882164	0.91754	-6.78164
ATG16L1	-0.0698196	5.13389	-0.365097	0.715798	0.789806	-7.01237
ATG16L2	1.58118	2.75556	6.92119	4.10154e-10	7.75134e-09	12.7382
ATG2A	-0.0859267	2.9497	-0.351904	0.725639	0.797993	-6.69184
ATG2B	-0.00433652	3.14543	-0.0166284	0.986766	0.991718	-6.77376
ATG3	-0.443468	6.73118	-4.04262	0.00010296	0.000507539	0.335062
ATG4A	-0.244304	4.62961	-1.96484	0.0521618	0.107634	-5.09778
ATG4B	0.136617	5.55596	1.23845	0.218401	0.319901	-6.40333
ATG4C	-0.419288	4.4456	-2.71695	0.00774541	0.022056	-3.34051
ATG4D	0.108781	5.09725	0.614994	0.539933	0.639249	-6.77454
ATG5	-0.605459	6.41778	-4.32224	3.60744e-05	0.000202643	1.35683
ATG7	0.341272	5.2088	2.82472	0.0056961	0.016992	-3.25646
ATG9A	-0.218269	6.20908	-1.10434	0.272054	0.379488	-6.5511
ATG9B	0.252059	0.450933	0.866064	0.388494	0.499503	-6.61836
ATHL1	1.57675	2.65208	4.45699	2.14362e-05	0.00012814	2.21991
ATIC	-0.0654245	6.77147	-0.681691	0.496984	0.601455	-7.0665
ATL1	1.35812	3.05434	5.17973	1.12813e-06	9.27152e-06	5.0542
ATL2	0.404474	6.86802	3.09898	0.00251156	0.00836232	-2.69707
ATL3	-0.841932	5.66222	-5.87404	5.40325e-08	6.19312e-07	7.80771
ATM	0.0635912	3.97274	0.340876	0.7339	0.804225	-6.78188
ATMIN	-0.437299	6.76492	-3.90973	0.000166884	0.000777879	-0.153971
ATN1	0.762745	3.04472	2.75721	0.00691204	0.0200084	-3.11329
ATOH1	0.0972697	-0.976718	1.55951	0.121983	0.207098	-6.30814
ATOH7	0.025511	-0.339285	0.195326	0.845528	0.889455	-7.29747
ATOH8	-0.391089	0.715077	-1.6954	0.0930606	0.168544	-5.78647
ATOX1	0.531803	6.4032	3.0762	0.00269369	0.00888204	-2.64772
ATP10A	-0.0818688	0.830305	-0.551152	0.582738	0.677846	-7.1098
ATP10B	0.146573	-0.763072	1.20667	0.23036	0.333366	-6.67368
ATP10D	-0.0914072	3.75191	-0.39092	0.696674	0.774449	-6.77585
ATP11A	-0.610643	5.06625	-2.2413	0.0271806	0.0633983	-4.49603
ATP11B	-0.415125	6.1457	-2.76768	0.00670924	0.0195218	-3.5076
ATP11C	-0.783963	4.90716	-5.40558	4.28506e-07	3.89898e-06	5.88315
ATP12A	0.149075	-0.824389	1.50572	0.135238	0.223899	-6.23614
ATP13A1	0.0736768	6.53911	0.418641	0.676362	0.758349	-7.11411
ATP13A2	0.0170479	6.33792	0.091817	0.927024	0.94948	-7.22668
ATP13A3	-1.8263	6.2737	-9.02571	1.19055e-14	6.24016e-13	22.806
ATP13A4	0.879501	-0.221156	4.15553	6.77654e-05	0.000351253	0.905359
ATP13A5	2.90248	0.652595	7.39892	4.0486e-11	9.56411e-10	14.9171
ATP1A1	0.683136	6.79425	5.64273	1.51737e-07	1.547e-06	6.61669
ATP1A1OS	0.720038	1.18545	3.66207	0.000399184	0.00167943	-0.512637
ATP1A2	0.045843	-0.482806	0.329185	0.742693	0.810948	-7.2019
ATP1A3	-0.389695	0.0854822	-2.12954	0.0356235	0.0791121	-4.89924
ATP1A4	0.391549	-0.927611	4.19929	5.75158e-05	0.000303678	0.758301
ATP1B1	0.0566982	5.77158	0.320926	0.748925	0.815672	-7.12685
ATP1B2	0.286344	-0.20241	1.80623	0.0738405	0.141192	-5.59617
ATP1B3	0.509875	8.04478	4.36618	3.04748e-05	0.000174898	1.29981
ATP1B4	0.258719	0.194492	1.58818	0.115352	0.198537	-5.78309
ATP2A1	-0.279386	0.0638399	-1.65583	0.100839	0.179212	-5.8565
ATP2A2	-0.532578	5.87138	-2.80439	0.00604005	0.0178383	-3.33174
ATP2A3	0.804452	0.824882	3.31252	0.00128119	0.00465043	-1.83956
ATP2B1	0.0733325	5.78974	0.461793	0.645217	0.732157	-6.95765
ATP2B2	-0.00572111	-0.578903	-0.0514295	0.959084	0.972711	-7.39548
ATP2B3	0.0402441	-0.625803	0.342059	0.733013	0.803647	-7.41192
ATP2B4	-0.272404	5.35366	-1.18056	0.24053	0.344811	-6.3519
ATP2C1	-0.325797	6.1418	-3.18069	0.0019483	0.0066917	-2.37087
ATP2C2	1.02343	2.37265	4.32869	3.51942e-05	0.000198485	1.6783
ATP4A	0.146789	-0.980982	2.36941	0.0197043	0.0485539	-4.75904
ATP4B	0.11141	-0.974842	1.77886	0.0782513	0.147698	-5.94924
ATP5A1	0.143404	9.16038	1.79085	0.0762935	0.144755	-5.9152
ATP5B	-0.118645	10.1569	-1.6855	0.0949591	0.171074	-6.2211
ATP5C1	-0.847903	9.00257	-4.1918	5.91569e-05	0.000311771	0.648548
ATP5D	0.398801	7.05516	3.59561	0.000501258	0.00204766	-1.17436
ATP5E	-0.159319	8.56843	-0.923545	0.35791	0.469099	-7.09708
ATP5EP2	-0.115211	2.61666	-0.688096	0.492959	0.597806	-6.51877
ATP5F1	-0.27041	7.81402	-2.15978	0.0331404	0.0745603	-5.13004
ATP5G1	0.0544167	7.07521	0.384213	0.701623	0.778523	-7.24247
ATP5G2	0.821508	6.90026	8.21732	7.01695e-13	2.46906e-11	18.7071
ATP5G3	0.0974706	8.4886	0.894786	0.373015	0.484272	-7.05945
ATP5H	0.0606915	7.45036	0.559592	0.576989	0.673137	-7.21076
ATP5I	-0.0466078	6.62484	-0.207487	0.836045	0.882107	-7.18629
ATP5J	0.0211325	7.99948	0.16394	0.870104	0.908517	-7.41622
ATP5J2	0.249914	7.24782	1.82186	0.0714167	0.137727	-5.68753
ATP5J2-PTCD1	-0.256602	0.98783	-0.507672	0.612783	0.704327	-6.79896
ATP5L	-0.453322	8.19882	-2.98625	0.00353893	0.0112631	-3.11638
ATP5L2	0.0955822	-0.582744	0.966973	0.335852	0.447544	-6.87315
ATP5O	-0.226363	8.174	-1.43267	0.15502	0.247096	-6.43047
ATP5S	-0.00507954	2.9502	-0.0360012	0.971352	0.981397	-6.77285
ATP5SL	0.268265	5.53975	3.11611	0.00238228	0.00798206	-2.47731
ATP6AP1	0.738606	7.66275	5.7271	1.04347e-07	1.10828e-06	6.88474
ATP6AP1L	0.497422	-0.152765	3.82131	0.000228813	0.00102954	-0.280282
ATP6AP2	0.41007	7.6983	6.03816	2.5684e-08	3.17532e-07	8.24763
ATP6V0A1	0.171795	5.19792	0.755254	0.451843	0.559921	-6.73904
ATP6V0A2	-0.454611	5.49246	-3.14224	0.00219688	0.00743511	-2.30507
ATP6V0A4	1.17901	2.06723	2.90184	0.00454868	0.0139858	-2.80329
ATP6V0B	-0.116429	8.40421	-1.09657	0.275422	0.38315	-6.85462
ATP6V0C	0.192807	5.94421	1.18992	0.236848	0.340648	-6.4788
ATP6V0D1	0.302946	6.84647	3.51945	0.000648471	0.00257127	-1.4797
ATP6V0D2	-0.345083	0.475142	-1.86524	0.0650306	0.127994	-5.39243
ATP6V0E1	-0.0289151	7.88485	-0.275113	0.783788	0.841492	-7.38221
ATP6V0E2	0.377804	5.68549	3.67116	0.000386862	0.00163407	-0.762621
ATP6V0E2-AS1	-0.985398	1.18206	-4.36015	3.11905e-05	0.000178547	1.81007
ATP6V1A	0.342812	6.8031	2.72375	0.00759867	0.0216934	-3.71862
ATP6V1B1	4.2094	1.70674	13.0709	1.69049e-23	7.08843e-21	42.882
ATP6V1B2	-0.426173	6.54568	-3.45634	0.000800483	0.0030912	-1.50971
ATP6V1C1	-0.813086	7.18992	-4.74594	6.80459e-06	4.62311e-05	2.86065
ATP6V1C2	3.04949	2.07118	8.40283	2.7665e-13	1.05457e-11	19.8279
ATP6V1D	-0.519757	6.64059	-3.69569	0.000355393	0.00151643	-0.828884
ATP6V1E1	-0.2405	6.85487	-2.66914	0.0088531	0.0247722	-3.86809
ATP6V1E2	0.522365	0.535883	2.47991	0.0147841	0.0381292	-3.94541
ATP6V1F	0.0552359	6.87472	0.675728	0.500747	0.605136	-7.07575
ATP6V1G1	0.0682021	8.09031	0.500199	0.618016	0.708521	-7.33595
ATP6V1G2	-0.11494	-0.392419	-1.02224	0.309095	0.419612	-6.83206
ATP6V1G2-DDX39B	-0.0403092	-0.750518	-0.297301	0.766843	0.829397	-7.37801
ATP6V1G3	0.0712305	-0.773411	0.90291	0.368708	0.479732	-7.05114
ATP6V1H	0.309889	6.12398	2.76446	0.00677098	0.0196623	-3.51019
ATP7A	-0.119854	3.22125	-0.529185	0.597831	0.690771	-6.67312
ATP7B	-0.105085	1.66409	-0.343053	0.732267	0.803266	-6.75022
ATP8A1	0.96738	1.27103	4.12159	7.69048e-05	0.000393858	0.952682
ATP8A2	0.154677	-0.231084	1.07969	0.282835	0.391784	-6.71783
ATP8B1	-0.805939	4.34444	-3.59776	0.000497588	0.00203556	-0.943097
ATP8B2	-0.117411	1.93955	-0.507191	0.613119	0.704483	-6.81102
ATP8B3	0.411199	1.70112	1.36803	0.174318	0.270179	-5.947
ATP8B4	0.501827	-0.603944	2.97625	0.00364663	0.0115493	-2.98823
ATP8B5P	0.183323	-0.381607	1.6132	0.1098	0.190974	-5.89295
ATP9A	0.644537	4.82726	2.35539	0.0204226	0.0499874	-4.39028
ATP9B	-0.500409	2.98664	-1.87155	0.0641435	0.12662	-5.04476
ATPAF1	0.0589836	6.24989	0.387458	0.699227	0.776488	-7.15329
ATPAF2	0.401583	3.89444	2.44252	0.0163101	0.0414549	-3.98925
ATPBD4	-0.249587	3.81859	-1.79502	0.0756215	0.143764	-5.31849
ATPBD4-AS1	0.0941016	-0.712949	0.943081	0.347875	0.459488	-6.91266
ATPIF1	0.343226	7.2662	2.82445	0.00570064	0.0169955	-3.49804
ATR	-0.648409	4.68135	-3.35814	0.00110524	0.00409519	-1.6107
ATRAID	0.508308	7.43228	4.66322	9.49113e-06	6.19819e-05	2.52192
ATRIP	-0.285608	3.77223	-1.22557	0.223193	0.32491	-6.06721
ATRN	0.102031	4.57586	0.536889	0.592517	0.686108	-6.80475
ATRNL1	-0.934797	1.47747	-4.29255	4.04066e-05	0.000224163	1.39689
ATRX	0.569213	6.5897	4.57229	1.36289e-05	8.59905e-05	2.31114
ATXN1	0.793774	2.46803	3.53533	0.000614753	0.00245256	-0.911697
ATXN10	-0.29556	7.32972	-2.90151	0.00455305	0.013995	-3.28617
ATXN1L	-0.0596898	3.33914	-0.246605	0.805711	0.858064	-6.78482
ATXN2	-0.259489	5.24383	-1.67431	0.0971435	0.174276	-5.65438
ATXN2L	-0.173963	4.61224	-0.69604	0.487992	0.593212	-6.68446
ATXN3	-0.137774	4.62525	-1.22593	0.223056	0.324781	-6.19994
ATXN7	-0.0482543	3.71526	-0.231174	0.817644	0.86786	-6.79409
ATXN7L1	-0.152632	1.68178	-0.785174	0.434177	0.543485	-6.48393
ATXN7L2	-0.262322	2.79368	-1.13974	0.257073	0.363528	-6.11421
ATXN7L3	-0.48322	3.43758	-2.34625	0.0209032	0.0509468	-4.10562
ATXN7L3B	0.175381	6.41129	1.23295	0.220438	0.322063	-6.44742
AUH	1.16903	4.0413	8.92335	1.99988e-14	1.00378e-12	22.3853
AUNIP	-1.24849	4.16193	-7.60115	1.49991e-11	3.8903e-10	15.8977
AUP1	-0.192598	7.47276	-1.81216	0.0729122	0.139909	-5.73884
AURKA	-1.32626	7.43517	-8.88339	2.44845e-14	1.21081e-12	21.9702
AURKAIP1	-0.0814907	7.65462	-0.813974	0.417562	0.527542	-7.03388
AURKAPS1	-0.48307	0.119618	-3.06228	0.00281087	0.00921707	-2.54086
AURKB	-0.942066	6.46029	-6.42064	4.39294e-09	6.5397e-08	10.1695
AURKC	-0.0731619	-0.224083	-0.615965	0.539294	0.63868	-7.12264
AUTS2	1.3695	1.87168	5.47866	3.11905e-07	2.93351e-06	6.19622
AVEN	-0.402933	4.05796	-3.2594	0.00151904	0.00539221	-1.85192
AVIL	0.376869	-0.164965	1.91462	0.0583517	0.117597	-5.32824
AVL9	-0.348589	4.22254	-2.02845	0.045129	0.0958742	-4.90162
AVPI1	0.0448011	4.97145	0.286307	0.775226	0.83559	-6.96899
AVPR1A	0.194031	-0.208934	1.28161	0.202894	0.30199	-6.38373
AVPR1B	0.101257	-0.98625	1.56953	0.119631	0.204103	-6.29327
AVPR2	-0.164661	-0.595277	-1.51357	0.133237	0.22126	-6.24242
AWAT1	0.177169	-0.987701	2.7842	0.00640007	0.0187448	-3.72261
AWAT2	2.00591	0.0688796	6.68981	1.2369e-09	2.08677e-08	11.5652
AXDND1	0.105655	-0.412654	0.750931	0.454429	0.562086	-7.01723
AXIN1	-0.329117	3.82961	-1.71434	0.0895139	0.163816	-5.3851
AXIN2	2.22386	1.78796	6.17701	1.35977e-08	1.78877e-07	9.29702
AXL	-1.90632	4.93154	-7.7817	6.14725e-12	1.74017e-10	16.7308
AZGP1	5.25197	3.49691	13.6841	8.51886e-25	5.53094e-22	45.9029
AZGP1P1	1.01454	-0.521932	5.26216	7.94287e-07	6.79703e-06	5.12762
AZI1	-0.307903	4.6617	-1.18985	0.236876	0.340665	-6.22172
AZI2	0.192249	5.57484	2.11817	0.0365983	0.0809377	-4.90522
AZIN1	-0.841368	7.65259	-6.34182	6.34335e-09	9.0741e-08	9.62994
AZU1	0.103916	-0.828376	1.15858	0.249341	0.355166	-6.8428
B2M	-0.498262	11.1902	-3.35549	0.00111481	0.00412685	-2.41667
B3GALNT1	-4.8684e-05	5.08768	-0.000303501	0.999758	0.999858	-7.06728
B3GALNT2	-0.593235	5.80924	-4.12145	7.69432e-05	0.000393954	0.767441
B3GALT1	0.0545102	-0.710044	0.739962	0.461028	0.568156	-7.23092
B3GALT2	0.221759	-0.547705	1.67396	0.0972122	0.174338	-5.93313
B3GALT4	2.02927	2.58705	6.49653	3.079e-09	4.74873e-08	10.7403
B3GALT5	-0.173984	0.135357	-0.96167	0.338497	0.449965	-6.5766
B3GALT6	-0.154571	5.80746	-1.52883	0.129412	0.21646	-5.92588
B3GALTL	-0.882377	4.70912	-4.11209	7.96652e-05	0.000406238	0.878197
B3GAT1	0.1077	-0.898299	1.38767	0.168272	0.263112	-6.55095
B3GAT2	0.0920245	-0.808859	1.19038	0.236669	0.340441	-6.79937
B3GAT3	0.390676	5.4962	2.83876	0.00546924	0.0163983	-3.17303
B3GNT1	0.79394	4.25662	4.15706	6.73809e-05	0.00034953	1.0637
B3GNT2	-0.292096	5.81205	-2.40677	0.0178988	0.0447553	-4.3448
B3GNT3	-0.650032	2.35153	-2.78278	0.00642607	0.0188127	-3.14574
B3GNT4	0.14944	0.991211	0.663903	0.508255	0.611748	-6.63591
B3GNT5	-0.450594	5.4162	-2.00604	0.0475084	0.0998436	-5.08703
B3GNT6	0.0088116	0.00656629	0.0500144	0.960209	0.973363	-7.15335
B3GNT7	0.816684	0.905003	3.56101	0.000563703	0.00226873	-0.923746
B3GNT8	1.91238	0.834475	7.28192	7.16798e-11	1.61556e-09	14.3942
B3GNT9	0.139848	3.2242	0.560797	0.576169	0.672303	-6.64866
B3GNTL1	0.214599	2.70326	1.03867	0.301424	0.411389	-6.20972
B4GALNT1	-0.90053	3.2655	-2.97764	0.00363152	0.0115123	-2.64106
B4GALNT2	1.00721	-0.433623	4.04225	0.0001031	0.000508106	0.486852
B4GALNT3	0.540932	1.96289	1.13814	0.257736	0.364287	-6.14565
B4GALNT4	0.458459	2.31083	1.68886	0.09431	0.170194	-5.33194
B4GALT1	-0.32806	5.31609	-1.46053	0.147228	0.237517	-5.99429
B4GALT2	-0.295237	5.86061	-2.20663	0.0295894	0.0678994	-4.71075
B4GALT3	0.691223	6.36561	7.91482	3.17506e-12	9.42543e-11	17.2401
B4GALT4	-0.922448	5.32811	-7.18215	1.16426e-10	2.47185e-09	13.7507
B4GALT5	0.509559	4.33518	2.6193	0.0101591	0.0277663	-3.62392
B4GALT6	-0.658395	1.18432	-3.64282	0.000426514	0.00178174	-0.759261
B4GALT7	0.374409	4.71656	4.38811	2.8004e-05	0.000162104	1.83496
B9D1	0.184172	3.6382	1.115	0.267481	0.374816	-6.2572
B9D2	0.456098	2.88146	2.16557	0.0326825	0.0737527	-4.46682
BAALC	1.53412	1.42937	5.11725	1.46897e-06	1.17233e-05	4.65141
BAAT	-0.235324	-0.571217	-2.38636	0.0188661	0.0468153	-4.63389
BABAM1	0.226954	6.92906	3.12215	0.00233814	0.00784985	-2.60234
BACE1	0.123063	3.01735	0.436643	0.663296	0.747573	-6.68286
BACE1-AS	0.0605181	-0.610246	0.605807	0.545993	0.64449	-7.18374
BACE2	-0.425358	6.19724	-3.95084	0.000143882	0.00068091	0.0435077
BACH1	0.179062	5.03892	1.09752	0.275008	0.382681	-6.43832
BACH2	-0.345694	0.641714	-1.85704	0.0662001	0.129812	-5.31203
BAD	0.169416	6.53318	1.5184	0.132018	0.219797	-6.08784
BAG1	0.930472	6.57334	8.94459	1.7959e-14	9.12782e-13	22.3637
BAG2	-1.35192	6.34598	-5.05767	1.88655e-06	1.46832e-05	4.29654
BAG3	-0.116622	6.62062	-0.753513	0.452883	0.560692	-6.9994
BAG4	-0.732567	5.33337	-6.55139	2.37921e-09	3.7382e-08	10.886
BAG5	-0.350841	5.94984	-3.03211	0.00308134	0.0099836	-2.7353
BAG6	0.213412	4.74477	1.18156	0.240137	0.344444	-6.24243
BAGE	0.105612	-0.455299	1.02158	0.309405	0.419975	-6.83001
BAGE2	0.123664	-0.113368	0.889465	0.375853	0.487014	-6.85834
BAGE3	0.123664	-0.113368	0.889465	0.375853	0.487014	-6.85834
BAGE4	0.30118	-0.832284	2.23589	0.0275449	0.0640995	-4.88528
BAGE5	-0.434382	-0.123593	-2.51873	0.0133366	0.0349922	-4.11165
BAHCC1	0.00813718	1.81749	0.0391208	0.968871	0.979529	-6.925
BAHD1	-0.248871	3.21918	-1.10766	0.27062	0.378012	-6.19213
BAI1	0.138676	-0.699702	1.72874	0.0868918	0.160139	-5.98185
BAI2	-0.163644	1.33714	-0.569708	0.570132	0.666728	-6.74015
BAI3	0.00964771	-0.824895	0.130202	0.896664	0.928208	-7.4861
BAIAP2	-0.0305713	6.02814	-0.148075	0.882577	0.917749	-7.15206
BAIAP2-AS1	0.126319	2.23533	0.50998	0.611171	0.702997	-6.59632
BAIAP2L1	-0.672197	5.85604	-4.56271	1.41553e-05	8.89213e-05	2.3319
BAIAP2L2	-0.218468	0.985774	-0.963286	0.337689	0.449337	-6.69574
BAIAP3	0.329525	1.62805	1.0502	0.296117	0.405935	-6.3048
BAK1	-0.148398	6.56395	-1.48487	0.140672	0.230076	-6.12696
BAMBI	0.734836	5.58146	3.76985	0.000274355	0.00120751	-0.469362
BANF1	0.183769	8.0464	1.91326	0.0585272	0.117845	-5.59584
BANK1	0.36954	0.243546	1.68948	0.0941923	0.170046	-5.71825
BANP	-0.050104	4.29395	-0.336786	0.736973	0.80667	-6.85498
BAP1	-0.0980706	4.86316	-0.669159	0.504911	0.608779	-6.75811
BARD1	-0.979736	4.56993	-6.71298	1.10812e-09	1.89653e-08	11.6781
BARHL1	0.0658353	-0.900386	0.972763	0.332979	0.444628	-7.03896
BARX1	-0.376952	3.17829	-2.72717	0.00752571	0.0215049	-3.74051
BARX2	1.56934	2.22956	6.02705	2.70177e-08	3.3259e-07	8.66349
BASP1	-1.69243	5.17141	-5.69996	1.17738e-07	1.23644e-06	7.16395
BATF	-0.0419464	2.61362	-0.203805	0.838913	0.884252	-6.91009
BATF2	-0.116178	0.888625	-0.50967	0.611387	0.703125	-6.8471
BATF3	-0.296982	1.70803	-1.30734	0.194045	0.291851	-6.06018
BAX	-0.0919436	6.01285	-0.823693	0.412042	0.52224	-6.8271
BAZ1A	0.0491553	5.9307	0.434876	0.664574	0.748385	-7.10267
BAZ1B	-0.445429	6.48038	-3.88492	0.000182416	0.000843634	-0.136429
BAZ2A	0.157118	5.13186	0.786699	0.433288	0.542844	-6.71733
BAZ2B	1.19287	4.22932	5.65911	1.41128e-07	1.45347e-06	6.98213
BBC3	1.51581	3.09205	6.85407	5.65679e-10	1.03598e-08	12.4289
BBIP1	-0.096992	3.44198	-0.563143	0.574578	0.670795	-6.65158
BBOX1	3.12	1.28015	9.91113	1.32082e-16	1.13124e-14	27.3159
BBS1	1.28037	4.04102	7.24524	8.56914e-11	1.88493e-09	14.2113
BBS10	-0.285415	3.77972	-1.39453	0.166196	0.260586	-5.85853
BBS12	-0.00707976	2.36029	-0.0286137	0.977229	0.985208	-6.74071
BBS2	0.288363	4.84267	1.78625	0.0770391	0.145922	-5.47533
BBS4	0.244888	3.80761	1.38949	0.167718	0.262533	-5.94977
BBS5	0.558321	5.07133	2.84293	0.00540353	0.0162203	-3.11877
BBS7	-0.819113	4.48904	-4.63334	1.06942e-05	6.9254e-05	2.84059
BBS9	0.899391	3.05469	3.24791	0.00157563	0.00557832	-1.76368
BBX	0.385193	6.26256	3.45923	0.000792837	0.00306402	-1.52407
BCAM	2.01773	1.84239	4.47057	2.03301e-05	0.000121999	2.27479
BCAN	-0.00647944	-0.0511293	-0.0327513	0.973937	0.983071	-7.32581
BCAP29	0.0538447	6.55495	0.440888	0.66023	0.744618	-7.18768
BCAP31	0.406168	8.7869	5.0666	1.8173e-06	1.41881e-05	3.98965
BCAR1	-1.07584	6.78288	-6.44565	3.90813e-09	5.89845e-08	10.1989
BCAR3	-1.5216	5.82472	-5.99645	3.10539e-08	3.77429e-07	8.27696
BCAS1	1.29695	0.720479	3.41739	0.000910427	0.00346392	-1.31933
BCAS2	-0.248129	6.179	-2.40569	0.0179489	0.0448545	-4.40518
BCAS3	1.39283	3.73312	5.17232	1.16411e-06	9.53604e-06	5.00349
BCAS4	0.304152	3.86477	1.49495	0.138025	0.227	-5.8384
BCAT1	-1.25833	5.37243	-6.38223	5.25553e-09	7.69295e-08	10.0519
BCAT2	0.439799	5.77506	3.26404	0.0014967	0.00532602	-2.08691
BCCIP	-1.00182	7.568	-5.83661	6.39394e-08	7.18141e-07	7.41791
BCDIN3D	0.323408	2.81283	1.45785	0.147964	0.238471	-5.72947
BCDIN3D-AS1	0.0861937	0.333178	0.476457	0.634771	0.723444	-6.8281
BCHE	0.199644	0.684816	1.0809	0.282297	0.391308	-6.69587
BCKDHA	1.42458	5.85197	14.1768	7.9523e-26	6.95895e-23	48.2506
BCKDHB	0.988681	4.40316	8.02993	1.7899e-12	5.61141e-11	17.9662
BCKDK	0.275182	6.06098	2.28778	0.0242212	0.0575424	-4.6127
BCL10	-0.339479	5.22071	-2.29098	0.0240282	0.0571583	-4.50033
BCL11A	2.39667	1.85236	7.71165	8.69416e-12	2.38047e-10	16.4439
BCL11B	1.05864	0.0986178	3.62511	0.000453216	0.00188003	-0.654537
BCL2	-0.243201	0.564186	-1.646	0.102851	0.181714	-5.80531
BCL2A1	-0.349043	-0.00147747	-1.54765	0.124813	0.210713	-6.10092
BCL2L1	-0.383359	6.16475	-2.68644	0.00843682	0.0237364	-3.67901
BCL2L10	0.155748	-0.538382	1.50866	0.134486	0.222947	-6.25834
BCL2L11	1.16979	4.03567	5.07409	1.76108e-06	1.3792e-05	4.57865
BCL2L12	-0.53775	5.97976	-5.43336	3.79878e-07	3.50083e-06	5.8383
BCL2L13	0.0657831	5.65843	0.650181	0.517042	0.619545	-6.97016
BCL2L14	0.441721	0.220973	2.9128	0.004404	0.0136096	-3.20301
BCL2L15	0.114236	0.925417	0.45744	0.648331	0.734736	-6.72807
BCL2L2	-0.142348	2.83095	-0.686271	0.494104	0.598906	-6.54863
BCL2L2-PABPN1	0.360418	5.62963	3.74691	0.000297327	0.00129586	-0.530877
BCL3	0.698818	5.42836	3.45483	0.000804506	0.00310435	-1.49934
BCL6	1.46669	3.07155	7.72652	8.07787e-12	2.22412e-10	16.5439
BCL6B	0.194247	-0.884955	2.23856	0.0273643	0.0637444	-5.00545
BCL7A	0.474375	3.8619	2.24467	0.0269559	0.0629527	-4.37032
BCL7B	-0.35608	6.48021	-3.7163	0.00033084	0.00142222	-0.701642
BCL7C	0.115854	6.17648	0.898348	0.371123	0.482189	-6.81283
BCL9	0.797869	3.39184	3.56028	0.000565101	0.00227294	-0.848285
BCL9L	0.235563	3.57779	1.02508	0.307759	0.418179	-6.27128
BCLAF1	-0.605138	7.40324	-7.071	1.99412e-10	3.99758e-09	13.0845
BCMO1	0.034925	-0.450469	0.264298	0.792085	0.847819	-7.23095
BCO2	1.04658	0.111564	4.69287	8.42705e-06	5.58483e-05	2.96635
BCOR	0.183601	3.5965	0.822203	0.412885	0.522946	-6.45643
BCORL1	0.208386	1.6563	0.939193	0.349858	0.461169	-6.40087
BCR	-0.175988	5.92887	-0.898122	0.371242	0.482313	-6.78605
BCRP2	0.316199	0.364104	1.72808	0.0870095	0.160253	-5.55259
BCRP3	0.14749	-0.391721	1.30846	0.193667	0.291326	-6.4433
BCS1L	-0.193567	5.01888	-2.02331	0.0456657	0.0967811	-4.9944
BCYRN1	-0.405799	0.965598	-1.37173	0.173165	0.268824	-5.97383
BDH1	1.8686	4.69676	12.6787	1.16553e-22	3.4498e-20	41.0295
BDH2	1.57461	4.04433	8.5378	1.40263e-13	5.73794e-12	20.4809
BDKRB1	0.64272	-0.014485	2.73674	0.00732505	0.0210196	-3.47566
BDKRB2	0.614294	0.0277354	2.88185	0.00482376	0.0147125	-3.06688
BDNF	-1.6025	3.15378	-6.35427	5.98641e-09	8.6248e-08	10.0563
BDNF-AS	0.101473	0.0472418	0.794216	0.428919	0.53841	-6.9193
BDP1	-0.290925	5.42902	-1.54415	0.12566	0.211857	-5.82162
BEAN1	0.529224	0.67765	2.08361	0.0397033	0.0865024	-4.9262
BECN1	0.139339	6.30016	1.55476	0.12311	0.208444	-6.04365
BEGAIN	-0.474503	0.887311	-2.62483	0.0100061	0.0274041	-3.75769
BEND2	0.0791229	-0.541136	0.669522	0.50468	0.608637	-7.11079
BEND3	-0.393414	3.05541	-1.57779	0.11772	0.201526	-5.5266
BEND3P3	-0.125951	1.32052	-0.657818	0.512141	0.615322	-6.80014
BEND4	0.00828678	-0.467154	0.0873292	0.930582	0.952251	-7.48254
BEND5	0.149427	0.0186602	1.26742	0.207899	0.307811	-6.58785
BEND6	0.0393736	1.78606	0.172607	0.863304	0.903408	-6.7682
BEND7	-0.421751	2.82088	-1.72138	0.0882236	0.162044	-5.34897
BEST1	0.238812	-0.505145	1.64722	0.1026	0.181414	-5.98423
BEST2	0.0347286	-0.762143	0.361588	0.71841	0.791778	-7.41061
BEST3	-0.313832	-0.249784	-2.28252	0.0245408	0.0581918	-4.76561
BEST4	0.148699	-0.552814	1.33276	0.185591	0.28247	-6.51063
BET1	-0.17075	5.78344	-0.99597	0.321629	0.432398	-6.64933
BET1L	0.305275	5.00192	2.17568	0.0318955	0.0723173	-4.69224
BET3L	0.119182	-0.936984	1.62502	0.107254	0.187778	-6.19764
BEX1	-0.0425614	-0.098909	-0.434398	0.66492	0.748488	-7.3162
BEX2	0.0928997	3.53524	0.362303	0.717877	0.791407	-6.76797
BEX4	1.70366	3.21863	8.87196	2.59426e-14	1.27664e-12	22.1264
BEX5	-0.679267	0.82253	-2.98001	0.00360577	0.0114451	-2.66265
BFAR	-0.313781	5.40038	-3.83948	0.000214526	0.000972906	-0.139866
BFSP1	0.41328	1.31757	1.52216	0.131073	0.218514	-5.65252
BFSP2	0.274906	-0.865562	2.88086	0.00483773	0.0147462	-3.4146
BGLAP	0.126739	-0.422254	0.95713	0.340772	0.452213	-7.00457
BGN	1.43671	1.59734	5.50217	2.8148e-07	2.67612e-06	6.20999
BHLHA15	0.295799	0.0391479	2.19293	0.0305919	0.0697957	-4.83659
BHLHB9	-0.139532	2.55233	-0.590517	0.556155	0.654081	-6.62041
BHLHE22	0.159378	-0.917068	2.00426	0.0477017	0.100166	-5.48845
BHLHE23	0.10736	-0.997992	1.74883	0.0833382	0.155093	-6.00259
BHLHE40	2.3381	6.96601	9.44431	1.42077e-15	9.46881e-14	24.8195
BHLHE40-AS1	0.61487	-0.402228	4.19534	5.83754e-05	0.000307893	1.03573
BHLHE41	-0.597346	3.72963	-2.08759	0.0393343	0.0858284	-4.75033
BHMT	0.163352	-0.937262	2.37285	0.0195314	0.0481869	-4.73886
BHMT2	0.126309	0.945132	0.66828	0.505469	0.609287	-6.71707
BICC1	-0.850454	0.914886	-3.56421	0.000557643	0.00224788	-0.953101
BICD1	-0.490694	2.68841	-1.60161	0.112345	0.194486	-5.47638
BICD2	-0.314045	6.19538	-1.94216	0.0548846	0.111955	-5.31948
BID	-0.405521	6.99511	-2.90684	0.00448211	0.0138128	-3.20574
BIK	0.684394	3.79792	3.71306	0.000334589	0.00143649	-0.424038
BIN1	-0.88227	4.76128	-4.50329	1.78866e-05	0.000109059	2.27647
BIN2	0.490965	-0.0283964	2.69957	0.00813268	0.0230037	-3.78295
BIN3	-0.34818	4.9008	-1.86301	0.065348	0.128474	-5.23105
BIRC2	-0.625658	7.09335	-3.96898	0.000134723	0.000642248	0.0715301
BIRC3	-0.224316	4.56296	-0.73181	0.465968	0.572456	-6.6151
BIRC5	-0.910825	7.97448	-8.57432	1.16687e-13	4.89284e-12	20.4106
BIRC6	0.0615444	5.1095	0.354894	0.723404	0.7958	-6.98432
BIRC7	0.123514	-0.952999	1.79384	0.0758107	0.14407	-5.92071
BIRC8	0.07385	-0.974242	1.17969	0.240877	0.345159	-6.81553
BIVM	-0.0998381	4.62364	-0.885889	0.377768	0.488866	-6.56189
BIVM-ERCC5	-1.8016	0.967546	-5.09501	1.61308e-06	1.2727e-05	4.669
BLCAP	-0.0641447	6.78755	-0.728908	0.467733	0.574169	-7.06599
BLID	0.126842	-0.715394	1.37413	0.172422	0.267901	-6.51938
BLK	0.0743163	-0.639434	1.19063	0.236571	0.340323	-6.80504
BLM	-1.2625	4.53067	-5.56812	2.10834e-07	2.072e-06	6.59342
BLMH	-0.0915779	5.42125	-0.547529	0.585216	0.67984	-6.9041
BLNK	3.06749	1.35772	9.25586	3.70236e-15	2.19169e-13	24.0512
BLOC1S1	0.00775195	5.13663	0.0491873	0.960867	0.97385	-7.04607
BLOC1S1-RDH5	-0.220719	0.441344	-1.23221	0.220711	0.322346	-6.27614
BLOC1S2	-0.312682	6.24424	-2.46505	0.0153745	0.0394178	-4.23103
BLOC1S3	0.170387	3.80779	1.18089	0.240401	0.344724	-6.18689
BLOC1S4	0.374276	5.21735	3.93436	0.000152714	0.000717813	0.152543
BLOC1S5	-0.0966731	4.76247	-0.649039	0.517776	0.620093	-6.75268
BLOC1S5-TXNDC5	-0.14868	0.239179	-0.452429	0.651924	0.737565	-6.99215
BLOC1S6	-0.494901	5.95293	-4.90388	3.57239e-06	2.59027e-05	3.67569
BLVRA	0.824647	6.23597	5.27844	7.4086e-07	6.3778e-06	5.12565
BLVRB	-0.159321	6.66561	-1.2189	0.225703	0.327616	-6.62595
BLZF1	-0.960269	5.55168	-5.43583	3.75816e-07	3.47102e-06	5.8502
BMF	0.498815	0.883279	1.64883	0.102268	0.18108	-5.54146
BMI1	-0.763819	5.95228	-3.88631	0.000181512	0.000840031	-0.0535598
BMP1	-0.485433	5.14357	-1.35853	0.177303	0.273098	-6.04092
BMP2	-1.25047	1.74092	-3.08597	0.00261412	0.00865654	-2.32132
BMP2K	-0.922624	3.18287	-4.68155	8.8189e-06	5.80818e-05	3.10616
BMP3	-0.647525	0.676667	-1.81146	0.0730214	0.140061	-5.31462
BMP4	0.304237	2.90475	0.88982	0.375663	0.486987	-6.5572
BMP5	1.10389	0.16653	3.52794	0.000630239	0.00250936	-1.21447
BMP6	-0.595961	0.729487	-3.39783	0.000970845	0.00367366	-1.70141
BMP7	3.78439	2.78553	13.6111	1.21339e-24	7.18293e-22	45.4585
BMP8A	-0.141945	0.726014	-0.608948	0.543917	0.642734	-6.76079
BMP8B	-0.0129405	0.265743	-0.0541828	0.956896	0.971081	-7.01592
BMPER	-0.70624	0.286871	-2.79627	0.00618247	0.0181895	-3.40302
BMPR1A	-0.107002	5.18886	-0.638557	0.524547	0.625941	-6.82098
BMPR1B	-0.216777	1.18708	-0.99449	0.322345	0.43317	-6.47031
BMPR2	0.632715	4.71359	2.93278	0.00415118	0.0129235	-2.80272
BMS1	-0.693788	6.91892	-6.1475	1.5573e-08	2.02349e-07	8.88891
BMS1P1	0.439964	2.44479	2.19403	0.0305104	0.0696398	-4.38328
BMS1P2	-0.134398	2.63797	-0.756282	0.451229	0.559195	-6.45199
BMS1P4	-0.285604	2.03733	-1.31545	0.191317	0.288805	-5.89472
BMS1P5	0.54887	2.46988	2.73116	0.00744138	0.0213017	-3.14404
BMS1P6	-0.134398	2.61862	-0.701021	0.484891	0.589977	-6.49188
BNC1	-0.236638	0.697032	-1.10865	0.270197	0.377552	-6.51688
BNC2	-1.72977	1.02131	-5.45161	3.50904e-07	3.25768e-06	6.19095
BNIP1	0.0187732	4.20671	0.13614	0.89198	0.924967	-6.86835
BNIP2	-0.246951	6.49785	-2.10575	0.0376893	0.0828768	-5.06897
BNIP3	-1.14684	6.58465	-4.70453	8.04115e-06	5.35553e-05	2.85963
BNIP3L	0.516628	6.70386	3.0992	0.00250987	0.00835944	-2.604
BNIPL	3.13473	0.656308	9.71006	3.67557e-16	2.8563e-14	26.3112
BOC	2.39751	2.17339	4.15687	6.74272e-05	0.00034968	1.12931
BOD1	-0.450626	5.37084	-3.41977	0.000903328	0.00343962	-1.47671
BOD1L1	0.289691	5.34653	1.62351	0.107577	0.188083	-5.7238
BOD1L2	0.120157	-0.973307	1.81705	0.0721554	0.138801	-5.88039
BOK	0.33723	6.02693	2.95348	0.0039034	0.0122679	-2.9333
BOK-AS1	0.0624586	-0.703321	0.861756	0.39085	0.501803	-7.0674
BOLA1	0.75332	3.81991	5.64537	1.49976e-07	1.53071e-06	6.93293
BOLA2	-0.92414	5.33852	-5.77616	8.38321e-08	9.11555e-07	7.37026
BOLA2B	-0.92414	5.33852	-5.77616	8.38321e-08	9.11555e-07	7.37026
BOLA3	-0.938249	5.71142	-5.89429	4.93192e-08	5.71802e-07	7.85554
BOLA3-AS1	0.0721427	1.40064	0.314233	0.753988	0.819501	-6.83369
BOLL	0.0307205	-0.771263	0.371363	0.71114	0.786089	-7.42477
BOP1	-0.935126	8.02505	-6.88545	4.8681e-10	9.09751e-09	12.1761
BORA	-1.38161	4.87345	-7.45902	3.01629e-11	7.31432e-10	15.1669
BPESC1	0.096679	-0.937265	1.36745	0.1745	0.270374	-6.56957
BPGM	0.570194	5.21764	3.23345	0.0016497	0.00579366	-2.10993
BPHL	1.25363	4.87442	8.18854	8.10429e-13	2.80749e-11	18.7237
BPI	0.276297	-0.836925	2.34301	0.0210757	0.051305	-4.75848
BPIFA1	-0.331372	-0.867406	-3.33744	0.00118205	0.00434064	-1.98528
BPIFA4P	0.299602	-0.975154	4.3118	3.75441e-05	0.000210244	1.13202
BPIFB1	0.611832	0.22093	3.80781	0.000240005	0.00107394	-0.515227
BPIFB2	2.11315	-0.419439	5.69333	1.21255e-07	1.27109e-06	7.0495
BPIFB4	0.129031	-0.980338	2.05603	0.0423414	0.0911449	-5.42431
BPIFC	0.398415	-0.858738	3.59176	0.000507869	0.00206962	-1.2583
BPNT1	-0.342513	4.951	-2.04578	0.0433596	0.0928455	-5.00826
BPTF	0.776101	4.63676	3.57078	0.000545373	0.00220593	-0.965632
BRAF	-0.19328	2.74951	-0.988025	0.325486	0.436517	-6.27029
BRAP	-0.232451	5.55283	-1.79316	0.0759198	0.144195	-5.47865
BRAT1	0.196699	7.09311	1.63964	0.10417	0.183554	-5.9727
BRCA1	-1.57227	4.49149	-8.29484	4.75782e-13	1.73794e-11	19.2836
BRCA2	-1.051	5.06799	-8.15794	9.44485e-13	3.20568e-11	18.5807
BRCC3	0.0738229	6.01435	0.735404	0.463786	0.570367	-6.94892
BRD1	0.20882	4.59284	0.962855	0.337905	0.449505	-6.46729
BRD2	0.278293	7.29065	1.63523	0.105093	0.184751	-6.00576
BRD3	0.0924964	5.6786	0.684657	0.495118	0.599991	-6.84899
BRD4	-0.210717	5.69914	-0.924095	0.357625	0.468889	-6.61733
BRD7	0.205315	5.72317	1.8197	0.0717476	0.138162	-5.53957
BRD7P3	0.220873	-0.897724	2.6191	0.0101646	0.0277744	-4.11734
BRD8	0.118344	5.97686	0.730113	0.467	0.573377	-6.85019
BRD9	0.0844618	5.76744	0.521314	0.603282	0.695712	-7.13965
BRDT	0.0937812	-0.351614	0.665038	0.507532	0.611137	-7.01075
BRE	0.543965	5.25726	4.08583	8.78042e-05	0.000442694	0.644302
BRE-AS1	1.45841	0.905616	4.9528	2.91911e-06	2.16163e-05	4.05479
BREA2	0.0791172	-0.106535	0.511567	0.610063	0.701963	-7.07381
BRF1	-0.208172	3.92228	-1.36413	0.175538	0.271523	-5.89899
BRF2	-0.0605903	4.19626	-0.358835	0.720463	0.793307	-6.84066
BRI3	-0.437792	3.87851	-1.64965	0.102102	0.180834	-5.4678
BRI3BP	-1.15536	5.06998	-7.31283	6.16544e-11	1.41123e-09	14.4547
BRICD5	0.341508	0.445243	1.59666	0.113445	0.195874	-5.65965
BRIP1	-1.11418	4.99914	-5.65643	1.42812e-07	1.46853e-06	6.92879
BRIX1	-0.964994	7.63225	-5.5245	2.55297e-07	2.45855e-06	6.01717
BRK1	0.248739	7.86928	3.28522	0.00139869	0.00501629	-2.25938
BRMS1	0.00938373	6.77263	0.10849	0.913821	0.940406	-7.25532
BRMS1L	-0.693044	4.5904	-6.78005	8.05432e-10	1.41333e-08	11.9693
BROX	-0.0685089	3.18198	-0.358224	0.720919	0.79376	-6.75177
BRPF1	-0.405462	4.91238	-1.53936	0.126824	0.213213	-5.76902
BRPF3	0.276891	4.31302	1.08013	0.28264	0.391648	-6.30196
BRSK1	-0.0231121	-0.464343	-0.180368	0.857222	0.898596	-7.26802
BRSK2	-0.505167	0.839546	-2.42777	0.0169494	0.0427977	-4.05258
BRWD1	-0.00265423	6.23401	-0.0245482	0.980463	0.987529	-7.22571
BRWD1-IT2	1.21386	0.134588	6.52561	2.68589e-09	4.19061e-08	10.8361
BRWD3	-0.298432	2.26283	-1.25714	0.211584	0.312095	-5.97125
BSCL2	0.681521	6.45439	7.12227	1.55628e-10	3.19626e-09	13.4147
BSDC1	0.53655	6.18418	3.90977	0.000166856	0.000777879	-0.0559574
BSG	0.259785	9.65354	3.33427	0.00119424	0.00437504	-2.26938
BSN	-0.222282	-0.0864481	-1.58454	0.116177	0.199411	-6.10686
BSN-AS2	0.0959639	-0.0272151	0.624076	0.533976	0.633986	-6.9729
BSND	0.318417	-0.924608	4.01767	0.000112821	0.000549953	0.0962609
BSPRY	1.06511	3.95907	6.21671	1.13245e-08	1.51548e-07	9.29163
BST1	0.334051	0.525635	2.21736	0.0288248	0.0664554	-4.7921
BST2	1.20648	7.00678	5.82157	6.8407e-08	7.62363e-07	7.32165
BTAF1	-0.183617	5.11816	-0.898441	0.371073	0.482156	-6.59161
BTBD1	-0.800406	6.97789	-5.16996	1.1758e-06	9.61222e-06	4.63085
BTBD10	-0.943268	6.48746	-6.89428	4.66628e-10	8.73659e-09	12.3578
BTBD11	-0.985809	1.58156	-3.34627	0.0011487	0.00423053	-1.5556
BTBD16	0.233085	-0.697106	1.69588	0.0929687	0.168438	-5.93066
BTBD17	0.103231	-0.967153	1.473	0.143839	0.233508	-6.43465
BTBD18	0.103568	-0.429775	0.684493	0.495221	0.600044	-7.05709
BTBD19	0.33731	-0.261351	1.86441	0.0651492	0.128178	-5.52769
BTBD2	0.329587	4.98351	1.74194	0.0845426	0.156756	-5.5138
BTBD3	-0.141241	5.12205	-0.81998	0.414145	0.524147	-6.62822
BTBD6	0.183841	5.64824	1.85435	0.0665874	0.130345	-5.42226
BTBD7	-0.107788	4.35555	-0.717099	0.474957	0.581017	-6.63833
BTBD8	0.386819	0.638236	1.75183	0.0828183	0.154327	-5.33754
BTBD9	0.0401961	3.2593	0.165765	0.868671	0.907492	-6.74743
BTC	0.00442079	0.963394	0.0188251	0.985018	0.990678	-6.80963
BTD	1.36006	3.93133	9.43671	1.47671e-15	9.76793e-14	24.9482
BTF3	-0.228398	8.52292	-2.36202	0.0200802	0.0492991	-4.72666
BTF3L4	-0.271298	7.37472	-1.77523	0.0788528	0.14856	-5.75484
BTF3P11	0.185521	0.348541	1.4227	0.157885	0.2507	-5.98277
BTG1	1.10316	6.35342	8.29543	4.74384e-13	1.73599e-11	19.1466
BTG2	2.47567	3.82313	6.83624	6.16003e-10	1.11495e-08	12.2764
BTG3	-0.576424	6.52653	-4.40777	2.59535e-05	0.000152071	1.68836
BTG4	0.0403438	-0.81272	0.428613	0.669112	0.75198	-7.38432
BTK	0.250879	-0.760767	2.28484	0.0243991	0.0579086	-4.78715
BTLA	0.125322	-0.716273	1.17348	0.243346	0.347944	-6.79195
BTN1A1	0.141772	-0.937114	1.94558	0.0544666	0.11126	-5.61355
BTN2A1	-0.0436699	5.09152	-0.343529	0.73191	0.803122	-6.91983
BTN2A2	-0.192181	3.90818	-0.923905	0.357723	0.468985	-6.38921
BTN2A3P	-0.117211	0.90638	-0.576041	0.56586	0.662926	-6.72555
BTN3A1	1.4242	3.68676	5.75287	9.3023e-08	9.99612e-07	7.45775
BTN3A2	1.04655	3.76393	4.99225	2.47852e-06	1.8724e-05	4.27778
BTN3A3	0.68304	2.90391	2.47745	0.0148806	0.0383288	-3.80744
BTNL2	0.085488	-0.959377	1.41879	0.159019	0.251994	-6.51027
BTNL3	0.151575	-0.961781	2.26107	0.0258846	0.0608478	-4.98531
BTNL8	0.14145	-0.936095	1.77163	0.0794521	0.149452	-5.95461
BTNL9	-0.143229	0.996891	-0.798245	0.426589	0.536053	-6.56817
BTRC	0.137666	4.20016	0.597334	0.551612	0.649829	-6.70268
BUB1	-1.45941	7.00387	-8.07819	1.40693e-12	4.51632e-11	18.0435
BUB1B	-1.55554	6.28482	-9.09666	8.30765e-15	4.51914e-13	23.1747
BUB3	-0.880006	8.3635	-9.43625	1.48021e-15	9.76793e-14	24.7182
BUD13	-0.25925	4.71798	-1.4858	0.140427	0.229805	-5.82585
BUD31	0.0162956	7.05303	0.16639	0.86818	0.907268	-7.27268
BVES	-0.0429359	0.996913	-0.189035	0.850442	0.893411	-6.81941
BVES-AS1	0.0808116	-0.902907	1.30261	0.19565	0.293584	-6.64122
BYSL	-0.597936	6.26222	-5.19586	1.05348e-06	8.70416e-06	4.87085
BZRAP1	1.09191	1.35945	3.11214	0.00241171	0.00806454	-2.30518
BZRAP1-AS1	0.508552	-0.232857	3.27566	0.00144216	0.00515198	-2.10126
BZW1	-1.42759	9.65035	-9.58514	6.94076e-16	5.0432e-14	25.3436
BZW2	-0.0399728	7.53097	-0.443093	0.65864	0.74351	-7.27584
C10orf10	1.61299	3.86499	6.14564	1.57067e-08	2.03954e-07	9.13432
C10orf105	0.37504	-0.795871	3.47578	0.000750407	0.00291967	-1.59481
C10orf107	0.089309	-0.865146	1.35059	0.179825	0.27597	-6.58964
C10orf11	1.35058	0.477936	7.15312	1.34033e-10	2.80424e-09	13.7895
C10orf111	0.225099	0.179197	1.41827	0.15917	0.252154	-6.02564
C10orf113	0.250209	-0.890206	3.03087	0.00309295	0.0100131	-3.03249
C10orf114	0.518546	2.17101	2.06047	0.0419067	0.090393	-4.71048
C10orf118	0.347751	4.82889	3.36307	0.00108763	0.00404187	-1.6603
C10orf12	-0.854552	2.88837	-3.26307	0.00150137	0.00534124	-1.71623
C10orf128	0.499307	-0.914003	5.08478	1.6839e-06	1.32442e-05	4.2071
C10orf129	0.145139	-0.900016	1.7522	0.0827543	0.154279	-5.94987
C10orf131	-0.214503	-0.327717	-1.83288	0.0697463	0.135122	-5.60231
C10orf137	-0.477479	4.55203	-2.85532	0.0052123	0.0157119	-2.99906
C10orf2	-0.672938	3.47022	-2.86327	0.00509291	0.0154004	-2.86319
C10orf25	0.0553769	0.354297	0.334319	0.738828	0.808261	-7.09225
C10orf32	0.562641	4.78003	4.22476	5.22529e-05	0.000279483	1.25351
C10orf32-AS3MT	-0.315753	1.03641	-1.18139	0.240204	0.344515	-6.2757
C10orf35	-0.127213	4.58926	-0.786093	0.433641	0.543151	-6.69159
C10orf40	0.122318	-0.992474	1.88636	0.0621001	0.123495	-5.75113
C10orf54	-1.23279	4.18007	-4.06299	9.55265e-05	0.000475318	0.692129
C10orf55	0.0222602	1.51299	0.0871868	0.930695	0.952318	-6.89411
C10orf67	-0.14481	0.0933322	-0.939143	0.349883	0.461172	-6.77935
C10orf68	0.338967	-0.498646	2.81665	0.00583043	0.0173183	-3.48094
C10orf71	0.100442	-0.975853	1.42612	0.156896	0.249553	-6.50158
C10orf76	0.20672	4.3168	1.06276	0.290408	0.399935	-6.35709
C10orf82	0.0265223	-0.562796	0.335505	0.737935	0.807548	-7.37273
C10orf88	-0.173048	3.9785	-1.43233	0.155116	0.247202	-5.82512
C10orf90	-0.0122264	-0.605989	-0.131789	0.895411	0.927319	-7.39905
C10orf91	0.107929	-0.884695	1.45781	0.147974	0.238471	-6.40941
C10orf95	0.435297	0.248973	3.04871	0.0029297	0.0095508	-2.51162
C10orf99	0.279475	-0.938859	2.98983	0.00350106	0.0111567	-3.14018
C11orf1	0.284225	4.17812	1.85491	0.0665064	0.130226	-5.24513
C11orf16	0.0889869	-0.603966	0.606604	0.545466	0.643981	-7.29992
C11orf21	0.105013	-0.922556	1.63363	0.10543	0.185181	-6.19311
C11orf24	-0.332258	5.79752	-2.75677	0.00692071	0.0200306	-3.41393
C11orf30	-0.15366	3.83685	-0.737777	0.462349	0.569224	-6.56856
C11orf31	-0.0306491	7.56988	-0.172793	0.863157	0.903326	-7.35296
C11orf34	0.11711	-0.838696	1.38454	0.169223	0.264171	-6.521
C11orf35	1.04842	1.47763	4.16709	6.49004e-05	0.000338222	1.22224
C11orf42	0.0795963	-0.976728	1.35646	0.177958	0.273877	-6.59532
C11orf44	0.017663	-0.740899	0.164359	0.869775	0.908315	-7.44073
C11orf45	0.163742	0.910999	0.673066	0.502432	0.606699	-6.69697
C11orf48	-0.237165	6.29508	-1.83923	0.0688002	0.133675	-5.53238
C11orf49	0.682463	4.93392	4.97294	2.68538e-06	2.01061e-05	4.08785
C11orf52	1.85726	2.45982	10.4203	9.90351e-18	1.09035e-15	29.8434
C11orf53	0.416841	-0.754249	3.21475	0.00175025	0.00610377	-2.40589
C11orf54	0.724809	4.99955	5.08703	1.66805e-06	1.31298e-05	4.47177
C11orf57	-0.0788	4.73369	-0.547509	0.585229	0.67984	-6.79193
C11orf58	-0.319962	8.09486	-2.19276	0.0306042	0.0698063	-5.02924
C11orf63	-0.105294	2.47339	-0.563095	0.57461	0.670795	-6.62501
C11orf65	-0.0766468	-0.125702	-0.511215	0.610309	0.702166	-6.9102
C11orf68	-0.00270834	5.73865	-0.031434	0.974985	0.983639	-7.10379
C11orf70	0.0428469	1.83066	0.26599	0.790786	0.847099	-6.97423
C11orf71	1.71967	3.62895	13.863	3.58865e-25	2.77803e-22	46.5856
C11orf73	-0.135019	6.03127	-1.10747	0.270705	0.378098	-6.56675
C11orf74	0.0190559	3.71429	0.0948129	0.92465	0.947916	-6.83471
C11orf75	0.67547	4.51085	3.75477	0.00028926	0.00126427	-0.400869
C11orf80	0.811652	4.48019	5.07282	1.77052e-06	1.38443e-05	4.51035
C11orf82	-1.75812	5.04057	-7.69672	9.36001e-12	2.54236e-10	16.3026
C11orf83	-0.135969	6.05441	-0.873192	0.384616	0.495815	-6.79929
C11orf84	-0.933876	2.31658	-4.79287	5.6259e-06	3.89517e-05	3.54767
C11orf86	0.043645	-0.0401671	0.213477	0.831383	0.878524	-7.12974
C11orf87	0.0617784	-0.655764	0.58541	0.559569	0.657124	-7.27035
C11orf91	-0.305762	0.601882	-1.7274	0.0871329	0.160406	-5.51714
C11orf92	1.90048	0.338316	5.90196	4.76419e-08	5.54913e-07	8.05629
C11orf93	1.12105	-0.218754	4.07858	9.01902e-05	0.000452683	0.767758
C11orf95	0.0145472	2.55016	0.0601522	0.952153	0.967707	-6.75092
C11orf96	0.370661	-0.335905	2.67755	0.0086486	0.0242742	-3.9469
C12orf10	0.0481574	4.66294	0.291929	0.770935	0.832169	-6.89568
C12orf23	-0.0349914	5.91807	-0.253789	0.800171	0.853858	-7.11572
C12orf29	-0.949608	5.82827	-4.50865	1.75138e-05	0.00010711	2.21104
C12orf36	-1.00287	-0.129983	-4.44212	2.27138e-05	0.000135295	2.00663
C12orf39	-0.236537	-0.596286	-1.99266	0.048979	0.102368	-5.40251
C12orf4	-1.39873	5.25667	-6.25681	9.40962e-09	1.28835e-07	9.54396
C12orf43	-0.342638	4.37372	-2.13193	0.0354217	0.0787423	-4.67608
C12orf44	-0.00337022	5.80536	-0.0329197	0.973803	0.983	-7.13262
C12orf45	-0.0459245	4.73669	-0.406706	0.685079	0.765323	-6.866
C12orf49	-0.482029	5.09013	-3.53513	0.000615174	0.00245375	-1.11536
C12orf5	-0.782265	4.39392	-4.96205	2.80938e-06	2.09346e-05	3.97678
C12orf52	-0.217373	5.78739	-1.93083	0.0562891	0.114218	-5.27335
C12orf54	0.567588	-0.855332	5.71569	1.09784e-07	1.15869e-06	6.94634
C12orf56	-0.180239	-0.306557	-1.54272	0.126006	0.212246	-6.15633
C12orf57	0.682831	5.86849	3.51238	0.000664023	0.00262467	-1.27506
C12orf60	-1.00762	1.40209	-3.87308	0.000190315	0.000876643	0.132947
C12orf61	-0.126333	0.406977	-0.818287	0.415107	0.525	-6.70941
C12orf65	0.440397	5.09344	2.77153	0.00663589	0.0193426	-3.26293
C12orf66	-0.477247	2.58641	-1.93989	0.0551639	0.112434	-4.92548
C12orf68	0.0404264	-0.699426	0.40564	0.68586	0.766012	-7.35695
C12orf69	-0.0397772	-0.596517	-0.362539	0.717702	0.791407	-7.27412
C12orf70	-0.191222	0.330985	-1.8899	0.06162	0.122749	-5.52773
C12orf71	0.122706	-0.842321	1.43412	0.154605	0.246651	-6.4368
C12orf73	-0.265078	3.66638	-1.35913	0.177112	0.272972	-5.89555
C12orf74	0.542012	-0.924889	5.21851	9.56793e-07	7.9873e-06	4.77095
C12orf75	-1.13326	6.45008	-4.69146	8.47495e-06	5.61472e-05	2.84934
C12orf76	0.636615	2.42869	2.64402	0.00949103	0.0262146	-3.38425
C12orf77	-0.00667517	-0.851288	-0.099109	0.921247	0.945894	-7.45037
C13orf35	0.0945022	-0.981182	1.48293	0.141185	0.23069	-6.42256
C13orf45	0.0270776	-0.949324	0.417831	0.676952	0.758673	-7.40639
C14orf1	0.636689	6.12212	6.49158	3.15142e-09	4.84928e-08	10.48
C14orf101	0.0419191	3.80257	0.19215	0.848008	0.891556	-6.80839
C14orf105	0.113251	-0.328609	0.825005	0.4113	0.521573	-6.93642
C14orf119	-0.422205	6.77376	-3.75315	0.000290901	0.00127006	-0.653391
C14orf132	0.538672	0.232963	2.35191	0.0206044	0.0503528	-4.34912
C14orf142	-0.0280451	4.68498	-0.197309	0.84398	0.888198	-6.93988
C14orf159	1.81778	3.83723	6.22283	1.10092e-08	1.47722e-07	9.52687
C14orf166	-0.669038	7.56789	-5.83695	6.38436e-08	7.17465e-07	7.41034
C14orf169	-0.244314	5.06759	-1.61227	0.110003	0.191246	-5.74448
C14orf180	1.14823	-0.75623	6.42707	4.26293e-09	6.37067e-08	10.2236
C14orf182	0.328146	0.780224	1.746	0.0838307	0.155737	-5.3616
C14orf2	-0.501718	7.27636	-2.85021	0.0052904	0.0159139	-3.39143
C14orf23	0.0165997	2.02399	0.0407898	0.967543	0.978728	-6.76715
C14orf28	0.413874	2.3	2.00293	0.0478461	0.10041	-4.78108
C14orf37	-0.23666	1.8888	-0.904792	0.367715	0.478967	-6.54322
C14orf39	0.174184	-0.513773	1.59494	0.113829	0.196403	-6.2084
C14orf64	0.474218	-0.485421	3.41522	0.00091695	0.00348611	-1.61091
C14orf79	0.75534	3.35083	3.34631	0.00114853	0.00423053	-1.49476
C14orf80	-0.452403	5.27974	-3.1068	0.00245175	0.00818211	-2.38159
C14orf93	0.969877	2.56072	6.27649	8.59033e-09	1.18912e-07	9.78736
C15orf26	0.0397918	-0.898324	0.611971	0.541923	0.641152	-7.30395
C15orf27	0.219901	-0.440606	1.39951	0.164703	0.258739	-6.33903
C15orf32	0.107359	-0.98829	1.65992	0.100011	0.178029	-6.15092
C15orf37	0.00800394	1.52186	0.035884	0.971445	0.981441	-6.72467
C15orf38	0.462431	3.04284	1.78475	0.0772836	0.146289	-5.23043
C15orf38-AP3S2	0.196683	4.09099	0.746605	0.457025	0.56457	-6.63294
C15orf39	-0.674773	2.78204	-2.9564	0.00386956	0.0121806	-2.60698
C15orf40	0.0707836	4.15369	0.657598	0.512283	0.61539	-6.68561
C15orf41	-0.125979	4.03636	-0.658304	0.511831	0.615059	-6.69998
C15orf43	0.0999794	-0.999633	1.60964	0.110577	0.192043	-6.23038
C15orf48	-1.76642	3.19287	-4.22549	5.21096e-05	0.000278939	1.27903
C15orf52	-0.684465	4.67902	-3.52453	0.000637494	0.00253324	-1.09737
C15orf53	0.107361	-0.995874	1.6799	0.0960472	0.172803	-6.11823
C15orf54	-0.186704	-0.635607	-1.79299	0.0759482	0.144218	-5.82852
C15orf55	0.0464288	-0.798718	0.559371	0.577139	0.673147	-7.34064
C15orf56	0.119406	-0.786733	1.3882	0.168111	0.262939	-6.4715
C15orf57	-0.295265	4.37006	-2.36115	0.0201245	0.0493787	-4.25344
C15orf59	-0.395112	-0.407426	-3.1285	0.00229261	0.00772468	-2.59237
C15orf60	0.104212	-0.830427	1.43618	0.15402	0.245896	-6.48157
C15orf61	0.478794	4.20168	2.92348	0.00426718	0.0132376	-2.80512
C15orf62	1.02478	0.532436	4.13764	7.24434e-05	0.000373099	1.02802
C16orf11	0.140409	-0.952939	2.0734	0.0406631	0.0881545	-5.38117
C16orf13	0.208476	5.99596	1.97731	0.0507137	0.10525	-5.24617
C16orf3	-0.0189193	-0.683353	-0.192816	0.847488	0.891134	-7.35589
C16orf45	0.102038	1.73687	0.37448	0.708827	0.784136	-6.83629
C16orf46	0.931956	1.64927	4.75051	6.68019e-06	4.54231e-05	3.40207
C16orf52	-0.419492	1.60511	-1.96669	0.0519443	0.107246	-4.86138
C16orf54	0.163437	-0.749036	1.38979	0.167629	0.262455	-6.50508
C16orf55	0.109691	3.71496	0.805037	0.422677	0.532667	-6.52975
C16orf58	0.969987	5.32289	6.5237	2.71009e-09	4.2251e-08	10.7106
C16orf59	-0.394722	4.61596	-3.24351	0.00159786	0.0056441	-1.94209
C16orf62	0.736516	4.95569	3.76412	0.000279929	0.00122909	-0.328101
C16orf70	0.00574459	4.92666	0.030817	0.975476	0.983982	-7.04763
C16orf71	0.236163	0.0742557	1.26938	0.207204	0.306962	-6.21857
C16orf72	-0.406709	5.04808	-3.39714	0.000973041	0.00367873	-1.53872
C16orf74	0.724648	4.66053	4.78746	5.75081e-06	3.97482e-05	3.29791
C16orf80	-0.235099	6.1941	-2.52717	0.0130391	0.0343326	-4.11793
C16orf82	0.105869	-0.96909	1.59986	0.112733	0.194896	-6.24229
C16orf86	1.25561	-0.285304	7.05334	2.17166e-10	4.32333e-09	13.2437
C16orf87	-0.631233	4.70986	-3.72638	0.000319432	0.00138025	-0.485421
C16orf88	0.274148	5.09997	2.92943	0.00419258	0.0130283	-2.93447
C16orf89	0.555265	-0.788434	4.92518	3.27214e-06	2.40008e-05	3.60641
C16orf91	-0.0198423	5.2062	-0.169607	0.865656	0.905283	-7.04247
C16orf93	0.740712	1.27181	3.3793	0.00103154	0.00386483	-1.36728
C16orf95	0.0636393	2.51061	0.264079	0.792254	0.847859	-6.71415
C17orf100	1.10884	1.68107	5.88323	5.18409e-08	5.9623e-07	8.064
C17orf102	0.0428169	-0.905763	0.584404	0.560243	0.657723	-7.32884
C17orf103	0.484661	2.25123	1.62396	0.107481	0.187948	-5.45966
C17orf104	-0.869168	0.767831	-4.41657	2.50836e-05	0.000147619	1.91944
C17orf107	0.17082	-0.0254274	1.13633	0.258489	0.364967	-6.63361
C17orf47	0.477148	-0.782222	4.06006	9.65625e-05	0.00047988	0.333594
C17orf49	0.968541	5.78113	8.83958	3.05619e-14	1.4858e-12	21.9058
C17orf50	0.35445	-0.893041	3.99435	0.000122846	0.000592361	0.0626451
C17orf51	-1.61697	3.61051	-8.49666	1.72554e-13	6.86364e-12	20.3013
C17orf53	-1.14193	3.64785	-4.52131	1.66648e-05	0.000102635	2.4743
C17orf58	0.652095	4.61848	4.05315	9.905e-05	0.000490788	0.599536
C17orf59	1.08503	3.72436	6.39139	5.03582e-09	7.40365e-08	10.2665
C17orf61-PLSCR3	-0.416425	2.66981	-0.875754	0.383228	0.494279	-6.41861
C17orf62	0.243376	5.86349	1.34538	0.181494	0.277832	-6.26201
C17orf67	-0.149707	1.5989	-0.705533	0.482092	0.587495	-6.4944
C17orf70	-0.113033	5.53801	-0.49234	0.62354	0.7137	-6.88834
C17orf72	0.167537	-0.321243	1.35295	0.179073	0.275067	-6.40038
C17orf74	0.102748	-0.943506	1.28272	0.202507	0.301602	-6.69344
C17orf75	-0.0781032	5.43141	-0.393394	0.694852	0.772839	-6.98319
C17orf76-AS1	0.216015	6.95445	1.82002	0.0716976	0.138092	-5.62853
C17orf77	0.342453	-0.593463	2.43021	0.0168424	0.0425637	-4.3983
C17orf80	-0.538746	4.55279	-2.45745	0.0156849	0.0400673	-4.02636
C17orf82	0.251719	-0.321839	1.66888	0.0982167	0.175669	-5.83079
C17orf85	0.066223	5.04066	0.611371	0.542318	0.641394	-6.8236
C17orf89	-0.703898	5.80366	-3.75626	0.000287753	0.0012585	-0.518544
C17orf96	-0.230154	1.72268	-1.00122	0.319096	0.429771	-6.33638
C17orf97	0.465484	0.934661	2.18802	0.0309578	0.0704772	-4.59361
C17orf99	0.36035	-0.695705	3.57704	0.000533903	0.00216476	-1.29398
C18orf21	-0.0418757	3.59806	-0.2764	0.782802	0.841054	-6.75593
C18orf25	-0.917817	5.16848	-4.9226	3.30712e-06	2.42486e-05	3.8961
C18orf32	0.617842	5.33298	3.10561	0.00246081	0.00820828	-2.45279
C18orf42	0.107998	-0.982127	1.66326	0.0993392	0.177126	-6.13616
C18orf54	-0.669784	3.13214	-3.20957	0.00177913	0.00619095	-1.86402
C18orf56	0.459044	2.68387	2.26769	0.0254634	0.0600611	-4.25321
C18orf61	0.0031414	-0.101812	0.0194175	0.984546	0.990352	-7.16611
C18orf63	0.114914	-0.990244	1.82184	0.0714194	0.137727	-5.87391
C18orf8	-0.140388	5.6314	-1.13877	0.257475	0.364021	-6.44643
C19orf10	0.0511149	7.41215	0.61284	0.54135	0.640625	-7.15041
C19orf12	-0.126121	5.55979	-1.33334	0.1854	0.282243	-6.19321
C19orf18	0.296911	-0.0348616	2.12761	0.0357874	0.0794149	-5.01148
C19orf21	-2.09079	4.24528	-6.2809	8.41632e-09	1.16905e-07	9.62807
C19orf24	0.270851	5.55769	2.49067	0.0143695	0.0372123	-4.06217
C19orf25	-0.281835	4.76017	-2.29689	0.0236752	0.0564452	-4.40209
C19orf26	-0.438708	0.577837	-2.33979	0.0212486	0.0516572	-4.4342
C19orf33	-1.02822	4.64818	-4.47463	2.00099e-05	0.000120387	2.11146
C19orf35	-0.05492	0.438031	-0.24024	0.810628	0.862342	-6.9701
C19orf38	0.455446	-0.315208	2.9111	0.00442615	0.0136676	-3.04601
C19orf40	0.36383	3.07373	2.61279	0.010342	0.028163	-3.49269
C19orf43	0.0220669	7.69543	0.223091	0.823912	0.872599	-7.31615
C19orf44	0.436923	2.14348	1.75877	0.0816244	0.152568	-5.21174
C19orf45	0.317115	-0.566836	2.73947	0.00726865	0.0208816	-3.7183
C19orf47	-0.427687	3.89172	-1.94929	0.0540157	0.11057	-4.98756
C19orf48	-0.526503	7.38438	-4.55029	1.48671e-05	9.30153e-05	2.14059
C19orf52	0.261217	5.12032	3.2174	0.00173567	0.00605857	-2.08899
C19orf53	0.138065	6.48424	1.21438	0.227416	0.329794	-6.47587
C19orf54	0.746588	3.38057	3.97946	0.000129689	0.000621341	0.517109
C19orf55	0.1759	2.02352	0.719914	0.473229	0.579621	-6.46518
C19orf57	-0.324836	1.79807	-1.1712	0.244255	0.348983	-6.09752
C19orf59	0.190056	-0.94689	3.11463	0.00239317	0.0080132	-2.8304
C19orf60	0.819965	5.7263	6.48099	3.31183e-09	5.08446e-08	10.4967
C19orf66	1.12725	4.35619	5.76657	8.75037e-08	9.47384e-07	7.47624
C19orf70	0.0442841	5.85422	0.308642	0.758225	0.822906	-7.04536
C19orf71	0.0101876	-0.580463	0.0952482	0.924305	0.947755	-7.34191
C19orf73	0.687551	1.16225	3.11632	0.00238073	0.0079795	-2.12097
C19orf77	0.098466	-0.863171	1.5502	0.1242	0.209888	-6.31913
C19orf80	0.18326	-0.953726	2.69526	0.00823139	0.0232393	-3.96877
C19orf81	0.594655	0.251684	3.20172	0.00182372	0.00632752	-1.98511
C1D	-0.175995	5.21727	-1.49914	0.136935	0.22565	-5.97882
C1GALT1	-1.12604	6.26687	-5.30974	6.47836e-07	5.63971e-06	5.31849
C1GALT1C1	-0.141436	6.15832	-0.853535	0.395369	0.50595	-6.85004
C1QBP	-0.786639	8.90449	-6.22456	1.09216e-08	1.46644e-07	9.00907
C1QL1	0.102943	1.15465	0.448264	0.654916	0.740118	-6.81519
C1QL2	0.434922	-0.0307248	2.41642	0.0174566	0.0438358	-4.41286
C1QL3	0.0675368	0.021897	0.47005	0.639326	0.726866	-7.08914
C1QL4	-0.0461993	-0.393772	-0.437937	0.662361	0.74677	-7.29305
C1QTNF1	1.42735	1.16185	4.56253	1.41655e-05	8.89574e-05	2.56977
C1QTNF2	0.473348	0.500898	2.23666	0.0274923	0.0639919	-4.45919
C1QTNF3	0.279603	-0.00610949	1.42835	0.156256	0.248732	-6.10391
C1QTNF3-AMACR	0.0248484	-0.748074	0.238542	0.81194	0.863464	-7.36215
C1QTNF4	0.0244821	-0.505805	0.339743	0.734751	0.804764	-7.44048
C1QTNF5	0.0620589	0.0420688	0.539958	0.590407	0.68459	-7.24142
C1QTNF6	-0.697598	2.9785	-2.70567	0.00799485	0.0226765	-3.35461
C1QTNF7	0.16136	-0.950796	2.09503	0.0386532	0.0845975	-5.33642
C1QTNF8	0.0387125	-0.944824	0.548245	0.584725	0.67949	-7.35634
C1QTNF9	0.272687	-0.808254	2.86508	0.00506619	0.0153265	-3.45842
C1QTNF9B	0.0657571	-0.765517	0.598507	0.550833	0.649137	-7.24325
C1QTNF9B-AS1	-0.014729	0.777316	-0.0864417	0.931285	0.952825	-6.92621
C1R	2.25037	3.76043	7.29429	6.74864e-11	1.53307e-09	14.4682
C1RL	1.02021	1.86164	4.40628	2.61033e-05	0.00015286	2.10245
C1RL-AS1	1.07062	0.886773	4.23546	5.01837e-05	0.000270066	1.43722
C1S	1.83165	3.35012	4.25774	4.61229e-05	0.000251167	1.51165
C1orf101	0.712379	-0.116527	4.12524	7.58676e-05	0.00038914	0.762166
C1orf105	-0.0464892	-0.524584	-0.435393	0.6642	0.748131	-7.24797
C1orf106	0.488194	4.06147	1.46174	0.146898	0.237174	-6.04039
C1orf109	-0.136504	5.02867	-0.870745	0.385945	0.497146	-6.65101
C1orf110	-0.145203	0.105454	-0.976525	0.331122	0.44258	-6.85167
C1orf112	-1.3478	5.30864	-6.0861	2.06347e-08	2.59734e-07	8.75433
C1orf114	0.0298369	-0.481165	0.261314	0.794379	0.84923	-7.428
C1orf115	3.76941	4.10103	12.9	3.91477e-23	1.42701e-20	42.0719
C1orf116	-0.567808	3.71204	-1.97046	0.0515049	0.10653	-5.21488
C1orf122	0.281546	6.52587	2.93017	0.0041834	0.0130058	-3.10805
C1orf123	0.653253	5.34001	6.92325	4.06113e-10	7.6894e-09	12.6162
C1orf127	0.128434	-0.89779	1.715	0.0893918	0.163667	-6.04818
C1orf131	0.445208	4.59073	4.34061	3.36223e-05	0.000190732	1.64126
C1orf140	0.0934545	-0.142772	0.574403	0.566964	0.663987	-7.07736
C1orf141	0.0939643	-0.958734	1.43273	0.155002	0.247094	-6.48296
C1orf145	0.374209	-0.13307	1.94601	0.0544139	0.111198	-5.19201
C1orf151-NBL1	-0.0792617	-0.882475	-0.668728	0.505185	0.608999	-7.22708
C1orf158	-0.00920852	-0.890791	-0.123796	0.901721	0.931719	-7.46962
C1orf159	0.150538	4.89368	1.1285	0.261764	0.368345	-6.34523
C1orf162	0.209066	-0.863234	2.51804	0.013361	0.0350323	-4.36628
[truncated: 18,128 more rows]

## Sheet: lung
Gene	logFC	AveExpr	t	P.Value	adj.P.Val	B
A1BG	0.114722	2.35443	0.576064	0.565845	0.779932	-6.29149
A1BG-AS1	0.26653	1.10519	1.48734	0.140019	0.32039	-5.54144
A1CF	-0.173834	-0.700342	-1.61909	0.108526	0.268022	-5.7043
A2M	-0.213686	-0.244101	-1.41756	0.159378	0.350503	-5.98979
A2M-AS1	-0.100337	-0.555202	-0.654825	0.514059	0.737719	-6.70542
A2ML1	1.39585	0.63927	3.13123	0.00227328	0.01447	-2.00531
A4GALT	0.368365	1.7557	1.00623	0.316693	0.554509	-6.06114
A4GNT	0.0465017	-0.975817	0.706666	0.481391	0.710386	-6.86783
AAAS	0.124399	5.36573	0.846224	0.399415	0.638373	-6.35707
AACS	0.531201	5.0295	2.33611	0.0214478	0.0812344	-3.92979
AACSP1	0.0842031	-0.775585	0.829163	0.408955	0.647807	-6.69277
AADAC	0.252074	-0.171689	1.07785	0.28365	0.516668	-6.35351
AADACL2	0.10645	-0.857066	0.794366	0.428832	0.665526	-6.76843
AADACL3	-0.29041	0.364649	-1.0236	0.308452	0.544956	-6.39616
AADACL4	0.0274026	-0.998851	0.46342	0.644054	0.83055	-7.02731
AADAT	-0.256655	3.30027	-1.36635	0.174843	0.37337	-5.56126
AAED1	0.198818	5.02678	1.1479	0.253702	0.480318	-5.97707
AAGAB	-0.445463	6.24304	-4.20111	5.71235e-05	0.000811464	1.33511
AAK1	0.180148	4.04436	0.668665	0.505225	0.730576	-6.23347
AAMDC	0.598681	3.94541	3.35555	0.00111459	0.00827187	-1.22598
AAMP	-0.110625	7.29747	-0.988916	0.325052	0.563615	-6.45671
AANAT	0.115914	-0.758276	1.33181	0.1859	0.388941	-6.13613
AAR2	-0.0476286	6.20757	-0.304885	0.761077	0.891785	-6.75456
AARD	-0.000953902	2.32774	-0.00208554	0.99834	0.999456	-6.45444
AARS	-0.56935	7.51605	-3.60668	0.000482695	0.00433714	-0.839658
AARS2	0.0316208	4.94111	0.175214	0.86126	0.940155	-6.63158
AARSD1	0.269078	4.97176	2.92842	0.00420526	0.0234133	-2.57049
AASDH	-0.705383	4.05192	-3.52585	0.000634669	0.00533806	-0.699389
AASDHPPT	-0.295179	6.70829	-2.82968	0.00561505	0.0292331	-3.03137
AASS	-1.08657	3.09321	-3.96863	0.000134894	0.00159238	0.756609
AATF	-0.142753	7.04809	-1.30442	0.195036	0.401872	-6.0668
AATK	-0.097275	0.678381	-0.472992	0.637233	0.825859	-6.56298
ABAT	0.00283706	1.47872	0.00985866	0.992153	0.997107	-6.66443
ABCA1	-0.151263	2.93182	-0.358739	0.720534	0.872364	-6.37818
ABCA10	-0.253428	0.167596	-1.38396	0.169401	0.36634	-5.79162
ABCA11P	-0.413463	2.61255	-2.17713	0.0317841	0.108814	-4.08921
ABCA12	0.0867613	0.874089	0.420551	0.67497	0.847482	-6.85117
ABCA13	-0.178308	0.206883	-1.0929	0.277021	0.509095	-6.2416
ABCA17P	-0.180827	-0.264282	-1.4224	0.157971	0.348093	-5.82716
ABCA2	0.144083	3.55824	0.453027	0.651495	0.834703	-6.33989
ABCA3	0.967881	3.3049	3.81909	0.000230619	0.00241502	0.193064
ABCA4	-0.369516	1.67463	-1.10322	0.272538	0.503892	-6.11445
ABCA5	-0.709082	2.16518	-2.76602	0.00674094	0.0336913	-2.7617
ABCA6	0.172835	-0.793212	1.89779	0.0605603	0.176167	-5.26485
ABCA7	-0.42976	2.66195	-1.20627	0.230511	0.449999	-5.72068
ABCA8	-0.0480502	-0.947036	-0.660973	0.510125	0.734637	-6.89191
ABCA9	-0.0441152	-0.0473304	-0.261804	0.794002	0.908124	-6.7086
ABCB1	-0.0674145	-0.152566	-0.56908	0.570557	0.783489	-6.7535
ABCB10	-0.394251	5.69279	-2.86351	0.00508947	0.0271353	-2.80415
ABCB11	0.0299197	-0.864547	0.314537	0.753757	0.888066	-7.07758
ABCB4	-0.0762863	-0.835514	-0.83633	0.40493	0.643712	-6.71612
ABCB5	0.149503	0.39629	0.728802	0.467798	0.699144	-6.3487
ABCB6	0.544949	4.82605	2.79524	0.00620082	0.0315959	-2.88
ABCB7	-0.139888	4.10702	-0.81469	0.417154	0.655226	-6.20624
ABCB8	0.313467	4.9787	2.15064	0.0338741	0.114278	-4.3682
ABCB9	-0.648623	3.65891	-2.82608	0.00567378	0.0294776	-2.63982
ABCC1	-0.00808676	4.56026	-0.0347223	0.972369	0.98965	-6.6461
ABCC10	0.548034	4.48086	2.13024	0.0355647	0.118571	-4.37272
ABCC11	0.271354	-0.0225698	0.918383	0.360592	0.599044	-6.50152
ABCC12	0.0720628	-0.588432	0.624297	0.533831	0.754098	-6.77238
ABCC13	-0.043717	-0.569797	-0.473554	0.636833	0.825591	-6.95817
ABCC2	-0.121799	1.56732	-0.529552	0.597577	0.801387	-6.56913
ABCC3	1.01714	3.70199	2.62126	0.0101047	0.046013	-3.25978
ABCC4	-0.533926	3.31023	-2.40997	0.0177509	0.0706476	-3.78139
ABCC5	0.409521	4.87394	1.58253	0.116635	0.281651	-5.36892
ABCC6	-0.382187	0.591351	-2.09236	0.038896	0.126884	-4.55164
ABCC6P1	-0.150067	-0.771549	-1.6009	0.112501	0.27476	-5.77892
ABCC6P2	-0.575819	0.0419309	-3.30908	0.00129547	0.00923628	-1.57044
ABCC8	-0.00447098	-0.955388	-0.070994	0.943542	0.975882	-7.12758
ABCC9	0.248253	3.65151	0.625057	0.533334	0.753609	-6.21192
ABCD1	-0.0266663	3.11548	-0.0957439	0.923912	0.967212	-6.3885
ABCD2	-0.255502	-0.778251	-2.79746	0.00616138	0.0314666	-3.25331
ABCD3	-0.743451	6.47902	-4.24732	4.79805e-05	0.000707993	1.45087
ABCD4	-0.071768	4.56187	-0.506376	0.613689	0.81204	-6.49107
ABCE1	-0.260521	7.50554	-1.79342	0.075879	0.207615	-5.39592
ABCF1	0.246123	6.97927	2.15139	0.0338137	0.114094	-4.69038
ABCF2	-0.0758715	6.75554	-0.618887	0.537375	0.757281	-6.69299
ABCF3	0.0891641	6.4472	0.631341	0.529234	0.749896	-6.64278
ABCG1	-0.651888	1.10151	-1.66365	0.0992609	0.251367	-5.14124
ABCG2	-1.5884	2.82756	-4.37062	2.99579e-05	0.000478922	2.06436
ABCG4	-0.673766	-0.140451	-3.87191	0.000191112	0.00208483	0.165505
ABCG5	-0.011602	-0.910996	-0.147064	0.883373	0.950681	-7.10366
ABCG8	0.0838615	-0.921172	0.963794	0.337436	0.576926	-6.65142
ABHD1	0.0205996	-0.566252	0.182934	0.855214	0.937785	-6.97864
ABHD10	-1.10668	6.13181	-5.81068	7.18298e-08	3.29321e-06	7.7486
ABHD11	-0.142878	5.39955	-0.928528	0.355333	0.594015	-6.25655
ABHD12	-0.401533	6.59072	-3.33372	0.00119639	0.00874669	-1.58376
ABHD12B	-0.295736	-0.288271	-1.74393	0.0841945	0.224299	-5.2875
ABHD13	-0.42235	5.32399	-1.79217	0.0760793	0.208022	-5.08681
ABHD14A	0.366357	3.90452	2.52666	0.0130568	0.0559481	-3.42445
ABHD14A-ACY1	-0.880603	0.0805446	-2.732	0.0074237	0.0363377	-3.18675
ABHD14B	-0.0954926	5.07625	-0.574757	0.566725	0.780517	-6.42855
ABHD15	0.345618	3.67565	1.77077	0.0795958	0.215095	-4.92527
ABHD16A	0.0299318	6.39498	0.254358	0.799733	0.910824	-6.8392
ABHD16B	-0.00524811	1.62791	-0.0201199	0.983987	0.993779	-6.37507
ABHD2	0.778414	5.20835	4.26348	4.51292e-05	0.000673824	1.65154
ABHD3	-0.118694	5.36131	-0.691953	0.490544	0.718962	-6.40857
ABHD4	-0.572737	4.59609	-2.36431	0.019963	0.0769875	-3.86189
ABHD5	-0.221085	5.35112	-1.59175	0.114545	0.278378	-5.41471
ABHD6	-0.208675	3.62424	-0.867458	0.387734	0.626821	-6.07739
ABHD8	0.192488	4.66646	1.10184	0.273132	0.504619	-5.99483
ABI1	-0.0460617	6.72118	-0.549251	0.584037	0.79179	-6.70554
ABI2	-0.65613	5.42243	-4.99947	2.40515e-06	6.02846e-05	4.40677
ABI3	0.123212	-0.921287	1.39673	0.165536	0.36024	-6.12002
ABI3BP	-0.0419274	0.0198967	-0.238195	0.812209	0.916516	-6.83493
ABL1	0.0565746	5.81426	0.260868	0.794722	0.908518	-6.81244
ABL2	0.459899	4.84639	2.57561	0.0114444	0.0505245	-3.43809
ABLIM1	-1.10302	5.92832	-4.14979	6.92341e-05	0.000950528	1.17736
ABLIM2	0.540286	1.43245	2.24952	0.026635	0.0957291	-3.95365
ABLIM3	-0.301068	3.42815	-1.23021	0.221457	0.43778	-5.85439
ABO	0.144724	-0.539356	1.25996	0.210569	0.42284	-6.26177
ABP1	0.000695359	-0.871447	0.00920606	0.992673	0.997199	-7.11774
ABR	0.342506	4.83209	1.15832	0.249448	0.475255	-6.04996
ABRA	-0.187064	-0.530927	-1.45868	0.147735	0.332453	-5.92934
ABRACL	0.302438	6.37314	2.02115	0.0458928	0.143318	-4.81219
ABT1	0.00242494	6.54784	0.0233722	0.981399	0.993193	-6.86972
ABTB1	0.376581	3.46076	1.58234	0.116678	0.281715	-5.24816
ABTB2	0.632833	3.68511	2.10435	0.0378141	0.124279	-4.32892
ACAA1	0.145155	6.10433	1.49205	0.138782	0.318394	-5.64815
ACAA2	0.351734	6.18619	2.62719	0.00994152	0.0454447	-3.57601
ACACA	-0.0166101	4.74424	-0.0763246	0.939311	0.974306	-6.60958
ACACB	-0.750467	1.0972	-2.97069	0.00370793	0.0212428	-2.25456
ACAD10	0.0866514	3.82185	0.324843	0.745968	0.883874	-6.3988
ACAD11	0.0905894	3.42913	0.325982	0.745108	0.883356	-6.37809
ACAD8	-0.133417	5.07184	-0.844431	0.400411	0.639609	-6.30428
ACAD9	0.029934	5.58527	0.161535	0.871993	0.945114	-6.6964
ACADL	-0.137092	0.138515	-0.583979	0.560528	0.775968	-6.5302
ACADM	-0.604057	6.47252	-3.21896	0.00172715	0.0116107	-1.91797
ACADS	0.287782	4.09843	1.6817	0.095696	0.245152	-5.10029
ACADSB	-0.951197	3.88965	-4.16872	6.4505e-05	0.000895991	1.42708
ACADVL	1.19256	8.2853	11.0001	5.22286e-19	5.84003e-16	32.7481
ACAN	0.00778605	-0.556572	0.0528232	0.957976	0.982532	-6.93134
ACAP1	0.244846	-0.148566	1.62338	0.107604	0.266422	-5.49422
ACAP2	-0.260181	5.60455	-2.22219	0.0284862	0.100396	-4.27001
ACAP3	0.164641	5.01034	0.659264	0.511216	0.735328	-6.44585
ACAT1	-0.691335	6.91232	-3.97924	0.000129793	0.00154303	0.490197
ACAT2	-0.727929	6.84433	-5.64009	1.53519e-07	6.2296e-06	6.93117
ACBD3	-0.0961025	6.79708	-0.961321	0.338671	0.578154	-6.41036
ACBD4	-0.173394	2.22989	-0.759475	0.449326	0.683749	-6.20238
ACBD5	-0.137038	5.54148	-1.0718	0.286346	0.519373	-6.1313
ACBD6	-0.117062	5.82873	-1.02528	0.307663	0.544076	-6.22484
ACBD7	-0.977121	2.46718	-3.80255	0.000244511	0.00253936	0.259199
ACCS	0.525949	1.91433	1.7977	0.0751928	0.206272	-4.80318
ACCSL	0.0318087	-0.964323	0.500904	0.617522	0.813891	-6.99695
ACD	0.0503302	5.41059	0.341827	0.733187	0.878232	-6.61623
ACE	-0.194227	-0.152151	-1.2699	0.207018	0.418506	-6.18453
ACE2	-0.290757	0.375335	-1.18289	0.239613	0.46278	-6.19423
ACER1	-0.000620437	-0.933792	-0.00838929	0.993323	0.997337	-7.13046
ACER2	-0.0434601	0.0887561	-0.187247	0.85184	0.935671	-6.72042
ACER3	-1.00789	4.91289	-3.36513	0.00108035	0.00806535	-1.2661
ACHE	0.863145	1.24865	2.63323	0.00977766	0.0448689	-3.28484
ACIN1	0.0778849	5.09879	0.582722	0.56137	0.776596	-6.51047
ACLY	-0.488983	7.40472	-3.22816	0.00167757	0.0113647	-2.01616
ACMSD	0.027755	-0.915045	0.505737	0.614136	0.81204	-7.00043
ACN9	-0.279316	5.47551	-1.15393	0.251236	0.477533	-6.04834
ACO1	-1.01474	6.05428	-5.81638	7.00177e-08	3.22482e-06	7.7591
ACO2	-0.087869	7.03992	-0.79771	0.426898	0.664057	-6.59557
ACOT1	0.353056	2.26361	1.26955	0.207144	0.418562	-5.56833
ACOT11	-0.378926	2.49817	-1.59212	0.114463	0.278304	-5.41273
ACOT13	-0.0768355	5.75609	-0.642505	0.521992	0.744064	-6.5347
ACOT2	0.295897	4.92597	2.7631	0.00679719	0.0339051	-2.99083
ACOT4	-0.409044	2.56938	-1.55334	0.12345	0.293073	-5.19067
ACOT6	0.0058363	-0.723203	0.0887621	0.929446	0.969375	-7.03346
ACOT7	-0.0508097	7.04156	-0.293587	0.769672	0.895807	-6.86795
ACOT8	0.0949755	4.88173	0.851929	0.396256	0.635392	-6.20913
ACOT9	0.582895	6.0988	4.87354	4.04684e-06	9.16696e-05	3.84494
ACOX1	-0.423218	5.4353	-2.30984	0.0229181	0.0856906	-4.06652
ACOX2	-0.187128	1.10654	-1.06293	0.290331	0.523943	-6.24512
ACOX3	-0.16991	4.64433	-0.899051	0.37075	0.609915	-6.15526
ACOXL	-0.746666	0.188003	-3.65348	0.000411175	0.00382074	-0.540931
ACP1	-0.373424	7.51899	-3.232	0.00165727	0.0112499	-1.96248
ACP2	0.0340913	5.7574	0.291541	0.771232	0.896793	-6.73423
ACP5	-0.0163477	-0.557497	-0.124211	0.901394	0.958467	-7.08171
ACP6	0.064182	4.22999	0.329787	0.742239	0.882288	-6.47342
ACPL2	-0.326953	3.54314	-1.136	0.258628	0.486404	-5.76917
ACPP	0.143841	0.347883	0.738395	0.461975	0.69436	-6.59338
ACPT	0.203866	-0.768956	2.12044	0.0364016	0.120631	-4.78486
ACRBP	0.0851331	-0.769376	0.738291	0.462038	0.694382	-6.81027
ACRC	1.11886	0.271955	3.85998	0.000199423	0.00216027	0.363736
ACRV1	0.0400469	-0.855504	0.511897	0.609833	0.809594	-6.9229
ACSBG1	0.111532	0.238217	0.556425	0.579143	0.789248	-6.65028
ACSF2	-0.903757	3.57021	-3.30678	0.00130508	0.00928176	-1.29732
ACSF3	-0.221272	3.51724	-1.28165	0.202879	0.413043	-5.89842
ACSL1	-0.762513	5.69124	-3.98075	0.000129085	0.0015382	0.624325
ACSL3	-0.644548	7.65334	-5.1866	1.09574e-06	3.12379e-05	4.95167
ACSL4	-0.928873	4.96838	-4.44757	2.22377e-05	0.000374229	2.30367
ACSL5	-0.191983	5.06806	-1.02472	0.307928	0.544238	-6.1774
ACSL6	0.573977	0.860254	2.15207	0.0337585	0.113965	-4.25388
ACSM1	-0.0543592	-0.840729	-0.567072	0.571915	0.784282	-6.90364
ACSM2A	0.0752406	-0.986695	1.16562	0.246496	0.47151	-6.44631
ACSM3	-0.321745	0.329247	-1.83053	0.0700993	0.196366	-5.17018
ACSS1	0.57074	3.36373	1.84199	0.0683915	0.193032	-4.88131
ACSS2	-0.606912	5.14475	-2.69085	0.00833341	0.0395861	-3.1503
ACSS3	-1.06705	2.25796	-3.83689	0.000216504	0.00229588	0.321595
ACTA1	-0.0708327	-0.420685	-0.393986	0.694417	0.859248	-6.82025
ACTA2	-0.288482	2.50836	-0.486609	0.627583	0.820644	-6.27316
ACTB	0.06214	13.5575	0.568672	0.570833	0.783708	-7.46154
ACTBL2	0.29996	1.15688	0.95782	0.340425	0.580109	-6.05369
ACTC1	-0.376367	-0.397301	-1.62554	0.107143	0.265641	-5.49571
ACTG1	0.00305866	11.4662	0.0217117	0.98272	0.99342	-7.43466
ACTG1P4	0.0838029	-0.829266	0.955108	0.341788	0.581503	-6.58518
ACTG2	0.296064	0.758786	0.88405	0.378755	0.618164	-6.37901
ACTL10	1.29261	1.52466	5.21836	9.57403e-07	2.82133e-05	5.40759
ACTL6A	-0.622062	8.01638	-5.44689	3.58186e-07	1.2657e-05	6.03043
ACTL7A	0.0109215	-0.993505	0.163045	0.870806	0.944598	-7.11917
ACTL7B	0.0247038	-0.963867	0.357197	0.721685	0.873112	-7.06743
ACTL8	0.163828	0.124529	0.912395	0.363719	0.602021	-6.37779
ACTN1	-0.496393	9.06519	-3.12855	0.00229223	0.0145768	-2.43879
ACTN2	-0.102347	-0.574965	-0.980676	0.32908	0.567606	-6.54651
ACTN3	0.00756257	-0.945346	0.104111	0.917287	0.964834	-7.10682
ACTN4	0.0150541	6.29636	0.0719538	0.94278	0.975549	-6.80278
ACTR10	-0.172466	6.57314	-1.43452	0.154491	0.343282	-5.82318
ACTR1A	0.244891	6.84123	2.19077	0.0307528	0.106114	-4.57924
ACTR1B	0.633722	3.43933	4.11913	7.76112e-05	0.00103862	1.28149
ACTR2	-0.637078	7.99095	-6.10059	1.93111e-08	1.05906e-06	8.85191
ACTR3	-0.304917	8.53767	-3.55568	0.000573972	0.00493479	-1.08986
ACTR3B	-0.0364625	4.15076	-0.239033	0.811561	0.916267	-6.49399
ACTR3BP2	0.0263112	-0.959195	0.332758	0.740002	0.881599	-7.07927
ACTR3BP5	0.0156133	-0.965991	0.219119	0.826997	0.923852	-7.10915
ACTR3C	-0.344409	2.13727	-1.73401	0.0859478	0.227495	-4.93279
ACTR5	0.196719	4.52598	1.18702	0.237986	0.460704	-5.86575
ACTR6	-0.651057	6.20588	-3.47565	0.000750717	0.00609238	-1.09562
ACTR8	-0.292829	5.12665	-1.93937	0.0552272	0.164383	-4.83338
ACTRT3	0.349951	1.84527	1.55027	0.124184	0.294425	-5.29508
ACVR1	0.467807	3.95633	2.26358	0.0257245	0.0933567	-4.0054
ACVR1B	-0.374376	2.25053	-1.50023	0.136655	0.314625	-5.25602
ACVR1C	0.293312	0.0555889	1.35432	0.178638	0.378547	-5.88306
ACVR2A	-0.281436	3.6744	-1.41806	0.15923	0.350293	-5.44444
ACVR2B	0.567739	1.96734	2.13765	0.0349422	0.11696	-4.15206
ACVR2B-AS1	-0.16275	-0.136761	-0.890757	0.375162	0.614418	-6.32461
ACVRL1	0.0375663	-0.805594	0.445814	0.656679	0.837771	-6.97865
ACY1	0.194526	5.31495	1.48526	0.140569	0.321357	-5.5642
ACY3	-0.246374	-0.276437	-1.38514	0.169043	0.365762	-5.86534
ACYP1	-0.278357	4.24474	-1.76479	0.0806021	0.217085	-4.99641
ACYP2	0.222045	3.24266	1.13983	0.257035	0.484793	-5.76741
ADA	-0.506593	4.23896	-2.09338	0.0388034	0.126662	-4.39779
ADAD1	0.0523175	-0.906122	0.561765	0.575512	0.787172	-6.94239
ADAD2	-0.0601225	-0.690045	-0.702304	0.484094	0.712964	-6.82442
ADAL	-1.03256	2.77806	-5.77671	8.36284e-08	3.74875e-06	7.71968
ADAM10	-0.404567	7.06014	-2.19606	0.0303602	0.105152	-4.52604
ADAM11	-0.687908	0.294416	-2.92867	0.00420205	0.023402	-2.47661
ADAM12	-0.604159	1.91117	-1.93961	0.0551977	0.164344	-4.6823
ADAM15	-0.0956397	7.48037	-0.727736	0.468447	0.699751	-6.67187
ADAM17	-0.305116	5.67807	-2.02983	0.0449858	0.141275	-4.71094
ADAM18	0.0574106	-0.972374	0.767674	0.44446	0.67909	-6.83426
ADAM19	0.498001	3.37349	1.30839	0.19369	0.400047	-5.65714
ADAM1A	-0.0150102	0.298287	-0.0599762	0.952292	0.979879	-6.52182
ADAM2	0.0266604	-0.939564	0.456644	0.648901	0.833201	-7.03033
ADAM20	-0.0162229	-0.930443	-0.235464	0.814322	0.917429	-7.07489
ADAM20P1	-0.0495849	-0.7681	-0.454378	0.650525	0.834194	-6.91585
ADAM21	-0.407641	-0.566737	-3.56641	0.000553511	0.00479987	-0.981099
ADAM21P1	-0.155909	-0.865131	-1.94999	0.0539315	0.161722	-5.20197
ADAM22	-0.900195	1.28249	-2.73465	0.0073684	0.0361717	-2.83748
ADAM23	-0.590518	0.323681	-2.5979	0.0107713	0.0482194	-3.28354
ADAM28	-0.413504	0.309939	-1.9677	0.0518259	0.156999	-4.84955
ADAM29	-0.00734266	-0.959436	-0.102327	0.918699	0.964906	-7.12379
ADAM30	0.0610481	-0.98672	0.914165	0.362793	0.601032	-6.70637
ADAM32	0.192728	-0.148509	1.33788	0.183919	0.386865	-5.93095
ADAM33	-0.060603	-0.877068	-0.627815	0.531533	0.751909	-6.91638
ADAM6	0.013027	-0.981776	0.193203	0.847185	0.933453	-7.11411
ADAM7	0.0122787	-0.979032	0.2111	0.833232	0.926517	-7.1104
ADAM8	1.49001	4.91698	6.2621	9.18176e-09	5.64552e-07	9.73642
ADAM9	-0.799873	8.0808	-4.24801	4.78553e-05	0.000706664	1.32615
ADAMTS1	1.74582	5.69906	6.24567	9.90686e-09	6.02403e-07	9.58052
ADAMTS10	0.0254498	-0.614055	0.185312	0.853354	0.936666	-7.10742
ADAMTS12	-0.811201	1.71675	-2.47079	0.0151443	0.062615	-3.55859
ADAMTS13	-0.622558	-0.0553007	-3.03951	0.0030129	0.0180263	-2.40557
ADAMTS14	0.375204	0.703277	1.45967	0.147463	0.332026	-5.47511
ADAMTS15	-0.35032	1.82089	-1.21606	0.226777	0.444652	-5.90696
ADAMTS16	-0.21699	1.1985	-1.13762	0.257951	0.485772	-6.09965
ADAMTS17	0.563534	1.10704	2.52381	0.0131568	0.0562464	-3.41497
ADAMTS18	-0.156899	-0.563009	-1.6191	0.108523	0.268022	-5.74186
ADAMTS19	-0.138343	-0.779635	-1.4772	0.142712	0.324819	-5.94564
ADAMTS2	-0.499164	0.113767	-3.30426	0.0013157	0.0093408	-1.7169
ADAMTS20	-0.0013609	-0.831796	-0.0148365	0.988192	0.995795	-7.08961
ADAMTS3	-0.86463	0.271002	-4.19072	5.93974e-05	0.000840121	1.37168
ADAMTS4	1.00154	2.07391	3.02906	0.00311005	0.0184813	-2.05262
ADAMTS5	0.638947	0.757726	3.0472	0.00294318	0.0177158	-2.4864
ADAMTS6	-0.0454937	1.32254	-0.261575	0.794178	0.908124	-6.58343
ADAMTS7	-0.179807	1.44148	-0.415089	0.678951	0.849608	-6.32728
ADAMTS8	0.146689	0.300057	0.819159	0.414612	0.652607	-6.46036
ADAMTS9	-0.854211	0.771951	-3.96502	0.000136674	0.00160962	0.682673
ADAMTS9-AS2	-0.128392	-0.763943	-1.40046	0.164419	0.358417	-6.06309
ADAMTSL1	0.0941316	0.557357	0.728458	0.468007	0.69928	-6.67152
ADAMTSL2	0.282048	0.380141	1.37137	0.173278	0.371216	-5.74063
ADAMTSL3	-0.310266	-0.384373	-2.48234	0.0146897	0.0611704	-4.01835
ADAMTSL4	-0.0869001	1.41658	-0.328556	0.743167	0.88238	-6.61137
ADAMTSL5	0.220507	1.7834	0.930304	0.354417	0.593507	-6.29327
ADAP1	-0.705259	4.94142	-3.74123	0.000303288	0.00301306	-0.0717883
ADAP2	-0.785614	0.392493	-3.37459	0.00104754	0.00789068	-1.35232
ADAR	-0.242815	7.12439	-1.22902	0.221901	0.438379	-6.18529
ADARB1	-0.169943	3.4813	-0.731344	0.466251	0.697765	-6.18594
ADARB2	-0.0630409	-0.545083	-0.576138	0.565795	0.779932	-6.88544
ADARB2-AS1	-0.0169589	-0.918475	-0.276418	0.782788	0.902959	-7.08793
ADAT1	-0.141617	5.12631	-1.11725	0.266519	0.496459	-5.96355
ADAT2	0.218396	3.2569	1.02985	0.305526	0.541647	-5.86867
ADAT3	0.489359	3.17661	2.86479	0.00507042	0.0270535	-2.54193
ADC	-0.539732	1.76784	-2.07604	0.0404129	0.130414	-4.33962
ADCK1	0.33891	2.41037	1.00449	0.317529	0.555344	-5.87173
ADCK2	0.0656299	5.18109	0.376729	0.70716	0.865913	-6.60361
ADCK3	-0.267261	5.55401	-1.75049	0.0830506	0.222046	-5.26335
ADCK4	0.0692609	4.01529	0.411787	0.681362	0.850945	-6.37658
ADCK5	0.216512	4.27139	1.27978	0.203534	0.414126	-5.71648
ADCY1	0.479493	1.33274	2.49484	0.0142117	0.0596504	-3.68023
ADCY10	-0.0324679	-0.817117	-0.333592	0.739374	0.881165	-7.02456
ADCY10P1	0.251115	-0.233136	1.63256	0.105656	0.263347	-5.55378
ADCY2	-0.021022	-0.812063	-0.206629	0.836713	0.928332	-7.10495
ADCY3	-0.586891	4.69899	-2.00537	0.0475809	0.147129	-4.60203
ADCY4	0.151179	-0.889891	1.77259	0.0792918	0.214475	-5.5343
ADCY5	0.300608	-0.232773	1.5934	0.114174	0.277701	-5.64949
ADCY6	0.0924764	4.14903	0.361642	0.71837	0.871107	-6.40671
ADCY7	0.387128	3.85374	1.49182	0.138842	0.318496	-5.4148
ADCY8	0.195068	-0.785598	1.85591	0.0663626	0.188575	-5.35706
ADCY9	0.102434	2.35451	0.568404	0.571014	0.78377	-6.54521
ADCYAP1	-0.20274	-0.638474	-1.64081	0.103926	0.260002	-5.68267
ADCYAP1R1	0.00586221	-0.906217	0.0644202	0.948762	0.977864	-7.10715
ADD1	-0.00164186	6.57863	-0.00862644	0.993134	0.997199	-6.90097
ADD2	-0.697549	1.90186	-3.4997	0.000692824	0.00573375	-0.937359
ADD3	-0.996869	5.91048	-4.70486	8.03066e-06	0.000160033	3.24385
ADH1C	-0.256119	-0.356698	-1.47903	0.142223	0.324107	-5.95464
ADH4	0.00114803	-0.883708	0.0161452	0.98715	0.995303	-7.10178
ADH5	-0.650217	7.4311	-4.12365	7.63159e-05	0.00102401	0.911602
ADH6	-0.00657683	-0.920789	-0.0873949	0.93053	0.970101	-7.10482
ADH7	0.0940442	-0.655929	0.540743	0.589867	0.796582	-6.95017
ADHFE1	-0.171796	0.6356	-0.723199	0.471218	0.701633	-6.33746
ADI1	0.202496	7.51895	2.65317	0.009254	0.0429419	-3.57263
ADIPOQ	-0.462199	0.368287	-1.81192	0.0729501	0.201867	-4.98635
ADIPOR1	-0.390848	7.54261	-4.0289	0.000108276	0.00134793	0.58875
ADIPOR2	-0.0337597	4.06311	-0.174633	0.861716	0.940251	-6.45451
ADIRF	2.20929	5.28011	6.81851	6.70449e-10	6.07844e-08	12.2964
ADK	-0.655451	7.64518	-4.86374	4.21273e-06	9.42107e-05	3.6772
ADM	0.427991	5.29903	1.3858	0.168839	0.365479	-5.70982
ADM2	0.25412	2.27197	0.910975	0.364463	0.602757	-5.96633
ADM5	0.960282	1.42068	3.45917	0.000793003	0.00634876	-0.818955
ADNP	-0.125126	5.238	-0.885923	0.37775	0.617374	-6.25804
ADNP2	-0.0574829	4.1132	-0.34432	0.731316	0.877659	-6.46598
ADO	-0.0625533	4.23782	-0.404869	0.686424	0.853923	-6.51861
ADORA1	-0.534666	3.12208	-1.97275	0.0512398	0.155481	-4.62323
ADORA2A	0.734055	2.29931	2.08647	0.0394379	0.128254	-4.37854
ADORA2A-AS1	0.155875	-0.901816	1.78036	0.0780043	0.211818	-5.52724
ADORA2B	-0.352003	5.51608	-1.73543	0.0856948	0.227064	-5.24145
ADORA3	0.0167096	-0.902886	0.211673	0.832786	0.926517	-7.08549
ADPGK	-0.0900807	6.25606	-0.804346	0.423074	0.660657	-6.48746
ADPGK-AS1	0.0701321	-0.668278	0.58863	0.557415	0.77389	-6.80073
ADPRH	0.0901464	1.7288	0.319762	0.749805	0.885849	-6.44639
ADPRHL1	0.490084	2.47142	1.91311	0.0585476	0.171952	-4.59541
ADPRHL2	0.327762	6.08242	2.3143	0.0226623	0.0849394	-4.24124
ADPRM	-0.744609	2.83071	-3.58893	0.000512781	0.00455059	-0.433564
ADRA1A	-0.194115	0.110034	-1.01124	0.314304	0.551808	-6.18576
ADRA1B	0.390973	0.147019	1.95947	0.0527953	0.159169	-4.93899
ADRA1D	-0.105376	-0.498027	-0.839508	0.403154	0.642253	-6.70678
ADRA2A	0.110412	-0.293419	0.63354	0.527804	0.74858	-6.68429
ADRA2B	0.0381625	-0.543122	0.268223	0.789071	0.906277	-6.99579
ADRA2C	-0.42763	0.845592	-2.47237	0.0150815	0.0623855	-3.85115
ADRB1	-0.140264	0.158671	-0.830812	0.408027	0.647058	-6.44716
ADRB2	-0.247077	2.84739	-1.37668	0.171636	0.368967	-5.85107
ADRB3	0.0270444	-0.984858	0.391134	0.696517	0.860374	-7.05183
ADRBK1	-0.314116	6.98061	-1.96631	0.0519888	0.157326	-5.00384
ADRBK2	-0.579788	2.58229	-2.18012	0.0315553	0.108132	-4.09287
ADRM1	0.321756	8.66679	3.43755	0.000851866	0.00671919	-1.47479
ADSL	-0.0618079	6.64194	-0.583989	0.560521	0.775968	-6.7143
ADSS	-0.067219	6.4825	-0.648662	0.518019	0.740338	-6.60394
ADSSL1	-0.385984	1.62246	-2.70463	0.00801821	0.0385069	-3.20256
ADTRP	1.33831	2.71762	4.03569	0.000105612	0.00132198	0.958026
AEBP1	-0.0657706	-0.243809	-0.30581	0.760374	0.891394	-6.84104
AEBP2	0.431389	4.1716	2.30417	0.023247	0.0865764	-3.96469
AEN	0.238426	5.67288	1.38068	0.170405	0.367368	-5.79969
AES	0.214242	6.51716	1.49627	0.137681	0.316373	-5.7391
AFAP1	0.0759546	5.34589	0.385616	0.700587	0.862504	-6.65581
AFAP1-AS1	1.05932	2.31016	3.07181	0.00273019	0.0167226	-1.99955
AFAP1L1	-1.51145	3.27214	-5.41342	4.14201e-07	1.42021e-05	6.19517
AFAP1L2	0.566802	5.15661	2.25924	0.0260028	0.094151	-4.26198
AFF1	0.371771	3.95378	1.92603	0.0568929	0.168024	-4.68825
AFF2	-0.246125	-0.385064	-1.42402	0.157502	0.347465	-5.85419
AFF3	-0.108032	1.22566	-0.524595	0.601007	0.803191	-6.63136
AFF4	0.293088	5.46974	1.93664	0.055565	0.165169	-4.89077
AFG3L1P	-0.0399503	4.23625	-0.251566	0.801885	0.911632	-6.47301
AFG3L2	-0.0273881	7.29241	-0.303528	0.762108	0.892244	-6.93285
AFM	0.0680865	-0.988693	1.04223	0.299778	0.535562	-6.57741
AFMID	0.373927	3.24811	1.71821	0.088802	0.232357	-4.93574
AFP	-0.210154	-0.240949	-1.94514	0.0545196	0.162879	-5.16334
AFTPH	-0.017188	4.37143	-0.113442	0.909904	0.962204	-6.50056
AGA	-0.381536	4.33256	-2.01079	0.0469948	0.145652	-4.54148
AGAP1	-0.016187	3.33654	-0.0799607	0.936426	0.973253	-6.37926
AGAP11	1.41612	0.608477	5.25859	8.06484e-07	2.45569e-05	5.53113
AGAP2	-0.0778783	-0.0364891	-0.419537	0.675709	0.847652	-6.81618
AGAP3	0.419649	5.71793	2.78265	0.00642853	0.0325256	-3.04927
AGAP4	0.0303103	1.78601	0.121628	0.903434	0.959547	-6.36903
AGAP5	0.303887	1.51381	1.27885	0.203861	0.414513	-5.5779
AGAP6	0.600143	3.08861	2.56536	0.0117663	0.0515723	-3.26624
AGAP7	0.37941	-0.117045	1.99124	0.0491372	0.150849	-4.72899
AGAP8	0.323732	1.26649	1.40992	0.161614	0.353912	-5.38769
AGAP9	0.724347	2.23647	2.44402	0.0162465	0.0659925	-3.50796
AGBL1	0.0190185	-0.999539	0.311639	0.755953	0.889392	-7.08499
AGBL2	0.0420778	-0.239601	0.256151	0.798352	0.910031	-6.84284
AGBL3	-0.073606	0.137029	-0.457442	0.648329	0.832999	-6.52805
AGBL4	-0.0235159	-0.708496	-0.245187	0.806806	0.913931	-6.95165
AGBL5	-0.443734	5.02029	-2.59894	0.010741	0.048137	-3.3382
AGER	0.187337	0.3084	0.91162	0.364125	0.602297	-6.16084
AGFG1	-0.439433	6.61975	-3.76285	0.000281177	0.00283814	-0.24025
AGFG2	-0.323571	3.47903	-1.20465	0.231133	0.450689	-5.70118
AGGF1	-0.285052	5.29407	-1.99143	0.0491163	0.150811	-4.78199
AGK	-0.447604	5.64715	-3.88206	0.000184296	0.00203989	0.267014
AGL	-0.161023	4.40799	-0.916711	0.361463	0.599673	-6.06162
AGMAT	-0.473228	2.51664	-1.90537	0.0595571	0.174103	-4.59628
AGMO	-0.392066	-0.286004	-3.44106	0.000842025	0.00666173	-1.34722
AGO1	-0.340925	4.20039	-1.74322	0.0843176	0.224479	-5.05759
AGO2	0.33922	4.85512	1.66355	0.0992808	0.251381	-5.26994
AGO3	-0.0962638	3.8641	-0.467046	0.641466	0.828937	-6.37946
AGO4	-0.12885	3.52979	-0.55877	0.577547	0.788141	-6.32268
AGPAT1	0.0847674	5.08363	0.550455	0.583215	0.791454	-6.5424
AGPAT2	0.15078	7.053	1.10442	0.27202	0.50335	-6.31391
AGPAT3	0.100423	5.43249	0.818379	0.415054	0.65314	-6.40343
AGPAT4	0.37147	2.17987	1.38224	0.169928	0.366889	-5.42776
AGPAT4-IT1	0.124218	-0.314256	0.667704	0.505835	0.730865	-6.60635
AGPAT5	-0.291883	6.40899	-1.43634	0.153975	0.342589	-5.83693
AGPAT6	0.193861	6.50219	1.36454	0.17541	0.374005	-5.93752
AGPAT9	0.0755144	3.68485	0.354151	0.723959	0.874198	-6.68202
AGPHD1	-0.607687	0.90952	-4.01797	0.000112695	0.00138376	0.830399
AGPS	-0.966462	6.20862	-4.35519	3.17918e-05	0.000499901	1.89371
AGR2	1.23739	3.60751	2.39146	0.0186202	0.0731827	-3.81495
AGR3	0.0742521	-0.790796	0.745902	0.457448	0.691166	-6.82739
AGRN	0.482517	4.70287	1.55805	0.122328	0.29147	-5.37508
AGSK1	-0.353606	1.35695	-1.23624	0.219217	0.435084	-5.62273
AGT	0.246277	0.89422	0.702009	0.484277	0.713054	-6.36743
AGTPBP1	-0.654598	4.67706	-3.00312	0.0033638	0.0196983	-2.36441
AGTR1	-0.0646051	-0.497027	-0.618849	0.5374	0.757281	-6.89181
AGTR2	0.0302811	-0.993386	0.472788	0.637378	0.825994	-7.02331
AGTRAP	0.00390919	5.78951	0.0284917	0.977326	0.991514	-6.72269
AGXT	0.0550732	-0.812369	0.479016	0.632956	0.823343	-7.01014
AGXT2	0.00565609	-0.991293	0.0949662	0.924529	0.967252	-7.12722
AGXT2L1	-0.077866	-0.421	-0.529365	0.597707	0.801387	-6.77752
AGXT2L2	0.487198	3.21271	2.95604	0.00387379	0.0219813	-2.27741
AHCTF1	-0.438593	6.34391	-2.94198	0.0040393	0.0227283	-2.69273
AHCTF1P1	-0.326625	0.176709	-1.90224	0.0599701	0.174956	-4.85481
AHCY	-0.277807	7.28019	-2.76453	0.00676966	0.0338097	-3.24172
AHCYL1	-0.558829	6.52134	-3.55837	0.000568765	0.00489838	-0.886265
AHCYL2	0.013222	3.95859	0.0567016	0.954894	0.981037	-6.45167
AHDC1	0.48492	1.99778	1.73294	0.0861389	0.227911	-4.9004
AHI1	0.420331	4.44858	2.62904	0.00989105	0.045286	-3.22681
AHNAK	1.23734	7.33533	7.0179	2.57636e-10	2.6729e-08	13.0903
AHNAK2	1.62006	4.16378	5.39019	4.58043e-07	1.54942e-05	6.0122
AHR	0.14983	6.41876	0.630905	0.529518	0.750008	-6.64171
AHRR	-0.916106	1.05691	-2.79116	0.00627379	0.031887	-2.76239
AHSA1	0.134436	7.29378	1.30994	0.193167	0.399311	-6.1064
AHSA2	0.865383	3.4895	3.00894	0.00330524	0.0194289	-2.16011
AHSG	-0.000653005	-0.913191	-0.00935888	0.992551	0.997199	-7.12766
AHSP	0.047901	-0.98581	0.778554	0.43805	0.673283	-6.82761
AICDA	0.2631	0.0505683	1.21706	0.226398	0.444124	-5.99665
AIDA	-0.459579	5.5324	-3.1589	0.00208571	0.0135547	-1.96513
AIF1L	-1.00883	4.02122	-3.82637	0.000224747	0.0023609	0.182853
AIFM1	-0.192176	6.50764	-2.00355	0.0477786	0.147627	-4.86833
AIFM2	0.276158	5.46706	1.69984	0.0922192	0.23888	-5.28558
AIFM3	-0.341206	-0.328525	-2.07766	0.0402603	0.130067	-4.81288
AIG1	0.127553	4.09785	0.555113	0.580037	0.789878	-6.29096
AIM1	0.947042	4.50776	2.88123	0.00483246	0.0260619	-2.5859
AIM1L	-0.513652	2.6121	-1.34452	0.181772	0.383613	-5.54663
AIM2	-0.537761	1.85698	-2.06297	0.0416641	0.133467	-4.63148
AIMP1	-0.397247	6.55811	-2.22091	0.0285757	0.100602	-4.41551
AIMP2	0.338186	6.52445	3.2109	0.00177168	0.0118743	-1.96105
AIP	0.223406	5.71417	2.03073	0.0448924	0.141047	-4.73421
AIPL1	0.0471068	0.14419	0.253075	0.800721	0.910824	-6.63673
AIRE	-0.0234318	-0.770044	-0.250975	0.80234	0.911991	-7.01498
AIRN	0.00839528	-0.943885	0.119803	0.904875	0.960031	-7.11674
AJAP1	-0.0935797	-0.313154	-0.727574	0.468547	0.699761	-6.79269
AJUBA	-1.21275	5.59833	-4.86664	4.16293e-06	9.33043e-05	3.87812
AK1	0.858149	5.85086	6.51613	2.80829e-09	2.04052e-07	10.859
AK2	-0.339367	8.22853	-3.17199	0.00200215	0.013109	-2.2402
AK3	-0.381266	6.04868	-3.94327	0.000147874	0.00171497	0.480897
AK4	-0.689862	6.34266	-4.16991	6.42187e-05	0.000892632	1.20615
AK5	-0.749501	0.841706	-2.35218	0.0205901	0.0787864	-3.95059
AK7	-0.189509	-0.584514	-2.01108	0.0469643	0.145602	-5.05904
AK8	-0.218448	0.839495	-1.17586	0.242397	0.466259	-5.99658
AKAP1	0.092973	6.34864	0.727109	0.46883	0.699953	-6.5734
AKAP10	-0.217179	5.09302	-1.51722	0.132314	0.307871	-5.50278
AKAP11	0.194995	3.73976	1.10815	0.27041	0.501343	-5.85474
AKAP12	1.46363	3.31909	4.78999	5.69206e-06	0.000119712	3.63343
AKAP13	0.434813	5.46041	2.0117	0.0468977	0.145463	-4.71441
AKAP14	0.0238399	-0.89583	0.321151	0.748755	0.885129	-7.00581
AKAP17A	-0.0361031	5.37276	-0.234078	0.815395	0.917752	-6.66937
AKAP2	0.0817107	5.21097	0.349516	0.727425	0.875703	-6.71856
AKAP3	-0.256987	-0.0569424	-1.49831	0.137151	0.315406	-5.74945
AKAP5	-0.353576	1.74989	-1.33601	0.184528	0.387602	-5.47443
AKAP6	-0.281294	0.648206	-1.47338	0.143737	0.326191	-5.6024
AKAP7	-0.0526007	2.26202	-0.194628	0.846072	0.932749	-6.32496
AKAP8	0.32423	5.73774	2.92197	0.00428628	0.0237266	-2.69456
AKAP8L	0.316801	6.45537	2.87508	0.00492022	0.0264219	-2.90898
AKAP9	0.377093	6.1903	2.69363	0.00826895	0.0393729	-3.34322
AKD1	-0.409897	2.16395	-1.6938	0.0933648	0.241288	-4.96211
AKIP1	0.118282	4.98748	1.02063	0.309851	0.546736	-6.10453
AKIRIN1	-0.050991	6.74965	-0.477369	0.634124	0.823895	-6.78541
AKIRIN2	0.299241	5.62663	2.23612	0.0275291	0.0980148	-4.31016
AKNA	0.384652	1.3638	1.69854	0.0924644	0.239453	-4.95596
AKNAD1	0.29077	-0.326824	2.38363	0.0189989	0.074251	-4.11248
AKR1A1	0.314121	6.82857	3.64654	0.000421098	0.00389496	-0.66378
AKR1B1	-0.459692	6.04024	-1.9595	0.0527917	0.159169	-4.91811
AKR1B10	-1.25541	3.19527	-2.00451	0.0476742	0.147349	-4.53265
AKR1B15	-0.017823	1.10179	-0.074025	0.941136	0.974999	-6.73726
AKR1C1	1.44738	3.34794	1.62697	0.106839	0.265245	-5.12058
AKR1C2	0.48837	3.32436	0.654178	0.514474	0.737949	-6.24677
AKR1C3	0.535702	4.41067	0.760248	0.448866	0.683502	-6.22691
AKR1C4	-0.0131467	-0.897678	-0.252748	0.800973	0.910956	-7.09474
AKR1CL1	0.0424667	-0.992813	0.701564	0.484554	0.713275	-6.88206
AKR1D1	-0.129207	-0.197569	-0.904787	0.367717	0.606345	-6.45623
AKR1E2	-0.0737593	1.14722	-0.543529	0.587955	0.794693	-6.61665
AKR7A2	-0.159075	6.34138	-1.598	0.113145	0.276041	-5.5373
AKR7A2P1	0.0286206	-0.931389	0.408883	0.683485	0.85247	-7.03257
AKR7A3	0.401203	0.104358	2.03672	0.044277	0.139549	-4.70346
AKR7L	0.201598	-0.0759442	1.08942	0.278546	0.510613	-6.05987
AKT1	-0.581577	7.91711	-4.98586	2.54521e-06	6.31657e-05	4.09611
AKT1S1	0.282387	5.62755	2.1933	0.0305643	0.105663	-4.39627
AKT2	0.0620812	4.16692	0.240418	0.810491	0.915836	-6.49142
AKT3	-0.397743	2.32682	-1.58005	0.117202	0.282695	-5.3589
AKTIP	-0.083074	5.08519	-0.673231	0.502328	0.728359	-6.34463
ALAD	0.154336	4.64318	0.830504	0.4082	0.647171	-6.21164
ALAS1	-0.252753	6.5181	-2.18803	0.0309577	0.106656	-4.5151
ALB	-0.128673	-0.836963	-1.30599	0.194502	0.401213	-6.23199
ALCAM	-1.11813	7.87084	-5.8829	5.19183e-08	2.5059e-06	7.906
ALDH16A1	0.201441	5.85046	1.17239	0.243782	0.468187	-6.05903
ALDH18A1	-0.29946	7.04162	-2.2095	0.0293831	0.102619	-4.53956
ALDH1A1	0.452248	0.922328	1.46013	0.147338	0.331819	-5.66455
ALDH1A2	-0.151546	-0.562298	-1.40614	0.162731	0.355661	-5.97435
ALDH1A3	-4.30435	6.60826	-7.94878	2.68161e-12	5.18968e-10	17.6395
ALDH1B1	-0.276165	5.80754	-1.50738	0.134815	0.311924	-5.62935
ALDH1L1	-0.76769	0.877457	-3.65304	0.000411789	0.00382468	-0.547855
ALDH1L1-AS2	-0.0610743	-0.822826	-0.732948	0.465277	0.696715	-6.8478
ALDH1L2	-0.370925	2.64536	-1.41173	0.161084	0.352981	-5.69902
ALDH2	-0.277911	5.53767	-0.995367	0.321921	0.560154	-6.18088
ALDH3A1	1.16528	1.23901	3.00216	0.00337353	0.0197303	-2.21698
ALDH3A2	-0.295121	6.52812	-1.74394	0.0841912	0.224299	-5.32037
ALDH3B1	-0.438304	4.00081	-2.08317	0.039744	0.128937	-4.39048
ALDH3B2	0.242199	3.31132	0.820641	0.413771	0.651998	-6.33011
ALDH4A1	-0.313235	4.5153	-1.05665	0.293177	0.527515	-5.97541
ALDH5A1	-0.296399	4.21746	-1.13683	0.258282	0.486164	-5.90239
ALDH6A1	-0.590574	3.98574	-3.04889	0.00292815	0.0176461	-2.12445
ALDH7A1	-0.371481	6.26764	-2.01185	0.0468816	0.145436	-4.82178
ALDH8A1	0.0446121	0.518776	0.227545	0.820457	0.920582	-6.68439
ALDH9A1	-0.719818	6.85123	-5.76584	8.77895e-08	3.90053e-06	7.49082
ALDOA	-0.324862	10.3416	-3.56563	0.000554972	0.0048084	-1.22743
ALDOB	0.204662	-0.915909	2.51154	0.0135945	0.0576399	-3.96744
ALDOC	-1.1592	2.40944	-3.90821	0.000167799	0.001907	0.528053
ALG1	0.0663403	5.80222	0.647382	0.518844	0.741095	-6.52227
ALG10	-0.677459	2.73084	-2.7063	0.0079806	0.0383996	-2.88536
ALG10B	-0.457056	3.17276	-2.24574	0.0268849	0.0963477	-3.95157
ALG11	-0.210423	4.53082	-1.34736	0.18086	0.382131	-5.6413
ALG12	0.251439	4.71556	2.13542	0.0351282	0.117427	-4.35553
ALG13	-0.0046405	5.17892	-0.0247377	0.980313	0.992682	-6.62412
ALG14	-0.366466	4.55247	-2.11504	0.0368705	0.121874	-4.35651
ALG1L	0.177986	-0.00868741	1.10058	0.273677	0.505348	-6.24648
ALG1L2	-0.197688	-0.631647	-2.04385	0.0435539	0.13781	-4.90904
ALG1L9P	-0.0944987	0.462105	-0.426866	0.670379	0.845197	-6.48178
ALG2	0.140517	6.21658	1.37299	0.172775	0.370506	-5.8733
ALG3	0.194958	6.83472	2.06318	0.0416435	0.133443	-4.77551
ALG5	-0.240009	6.08149	-0.734575	0.464289	0.69601	-6.49118
ALG6	-0.617351	5.27145	-3.85201	0.000205167	0.00220397	0.200472
ALG8	-0.619667	6.61353	-4.04723	0.000101231	0.00127661	0.743663
ALG9	0.107102	4.92986	0.889524	0.375821	0.614972	-6.23707
ALK	-0.0453466	-0.599112	-0.511373	0.610198	0.809642	-6.87863
ALKBH1	-0.14098	4.12204	-0.79566	0.428083	0.665074	-6.19684
ALKBH2	0.461465	4.7616	3.87248	0.000190717	0.00208473	0.333568
ALKBH3	-0.0782255	5.02323	-0.669282	0.504833	0.730255	-6.42231
ALKBH4	-0.289952	4.30998	-1.58354	0.116403	0.281289	-5.34686
ALKBH5	-0.0446417	6.94881	-0.29324	0.769937	0.895982	-6.86424
ALKBH6	0.10388	4.56912	0.85614	0.393934	0.633283	-6.17661
ALKBH7	0.191871	5.17765	1.7292	0.0868085	0.229201	-5.20061
ALKBH8	-0.51658	3.78125	-2.01293	0.0467652	0.145186	-4.50012
ALLC	0.0543202	-0.919949	0.776125	0.439477	0.674549	-6.7963
ALMS1	0.0947224	2.88149	0.324494	0.746231	0.884013	-6.32663
ALMS1P	0.043879	-0.912867	0.551367	0.582592	0.791151	-6.94719
ALOX12	-0.256391	0.0489547	-2.08537	0.0395403	0.128463	-4.78105
ALOX12B	0.166844	-0.0338844	0.874153	0.384095	0.623291	-6.48648
ALOX12P2	0.0326644	1.44235	0.184989	0.853606	0.93668	-6.74522
ALOX15	-0.206573	1.0842	-0.88423	0.378658	0.61808	-6.37767
ALOX15B	0.860859	-0.394228	3.13507	0.00224634	0.0143586	-2.09848
ALOX5	-0.44342	1.67248	-0.934493	0.352264	0.591376	-6.01546
ALOX5AP	0.103692	0.0489526	0.559485	0.577061	0.787852	-6.61387
ALOXE3	-0.321147	0.863638	-1.87505	0.0636557	0.183078	-5.09082
ALPI	-0.189699	-0.783912	-1.72702	0.087201	0.229694	-5.50918
ALPK1	-0.832304	2.42066	-3.41127	0.000928934	0.00720765	-0.958697
ALPK2	-0.398964	0.711408	-2.6167	0.0102319	0.0464213	-3.54673
ALPK3	-0.390298	1.42336	-1.31569	0.191236	0.396743	-5.82432
ALPL	-0.1966	-0.0240877	-1.45787	0.147959	0.33274	-5.82637
ALPP	-0.938724	1.83498	-2.71367	0.00781715	0.037812	-3.16475
ALPPL2	-0.0541074	-0.663696	-0.637059	0.525519	0.746828	-6.85462
ALS2	-0.67762	4.40159	-2.90607	0.00449225	0.0246095	-2.53617
ALS2CL	-0.0507983	4.05187	-0.154003	0.877913	0.947999	-6.43176
ALS2CR11	-0.076138	0.0147965	-0.676565	0.500218	0.726872	-6.72108
ALS2CR12	0.136073	-0.83845	1.62656	0.106926	0.265298	-5.74586
ALS2CR8	-0.676649	2.12178	-2.90856	0.0044595	0.0244561	-2.36705
ALX1	0.0342395	0.403808	0.199829	0.842013	0.93096	-6.76779
ALX3	-0.0345554	-0.630575	-0.351703	0.725789	0.875006	-6.96144
ALX4	-0.307547	0.445257	-1.49586	0.137787	0.316543	-5.73712
ALYREF	-0.446931	7.15483	-4.52754	1.62609e-05	0.000288864	2.40411
AMACR	-0.117228	4.34841	-0.724725	0.470286	0.700855	-6.2402
AMBN	-0.173803	-0.829522	-1.75542	0.0821987	0.220295	-5.52725
AMBP	0.0876915	-0.844614	0.913709	0.363031	0.601179	-6.69352
AMBRA1	0.075861	4.15433	0.287716	0.77415	0.898887	-6.49572
AMD1	-0.0118543	6.79905	-0.0796576	0.936666	0.973366	-6.88912
AMDHD1	-0.12379	0.293452	-0.660204	0.510616	0.735028	-6.58835
AMDHD2	0.0410203	3.98092	0.228342	0.819839	0.920244	-6.38965
AMER1	-0.18117	0.747981	-0.949233	0.344753	0.584223	-6.08971
AMER3	0.00455497	-0.88867	0.0565066	0.955049	0.981037	-7.09908
AMFR	-0.39542	6.5451	-2.45632	0.0157312	0.0645114	-3.87546
AMH	0.516502	1.91141	1.84683	0.0676796	0.191426	-4.86476
AMHR2	0.0266627	-0.945072	0.374356	0.708919	0.866752	-7.03498
AMICA1	0.0209337	-0.953431	0.294684	0.768836	0.895508	-7.06278
AMIGO1	-0.592439	0.993133	-2.54842	0.0123165	0.0534947	-3.52137
AMIGO2	-0.0283683	5.74385	-0.0942822	0.925071	0.96741	-6.68921
AMIGO3	0.663222	1.2794	2.60439	0.0105824	0.0475959	-3.14428
AMMECR1	0.190317	5.05099	0.9299	0.354625	0.593608	-6.19371
AMMECR1L	0.2417	4.46247	1.17825	0.241448	0.465097	-5.89553
AMN	0.83168	0.293797	3.91422	0.000164205	0.00187462	0.460858
AMN1	-0.375164	3.15054	-2.01566	0.0464735	0.144615	-4.42673
AMOT	-0.325506	2.05705	-1.13142	0.260539	0.488623	-6.02413
AMOTL1	-0.45182	5.73966	-1.91979	0.0576867	0.170006	-4.93625
AMOTL2	0.170435	6.8356	0.800534	0.425268	0.662426	-6.58361
AMPD2	0.0152591	5.33476	0.0723244	0.942486	0.975549	-6.68459
AMPD3	-0.340163	2.83172	-1.18073	0.240466	0.463807	-5.72696
AMPH	-0.290164	-0.25871	-1.60488	0.111622	0.273377	-5.57043
AMT	0.152595	0.91538	0.449229	0.654222	0.836512	-6.39067
AMTN	-0.305813	-0.16195	-1.61134	0.110206	0.271129	-5.59156
AMY1A	0.074471	0.766538	0.444423	0.657681	0.838113	-6.87536
AMY1B	-0.0231588	-0.302157	-0.124222	0.901384	0.958467	-6.94206
AMY2A	0.0573213	-0.919804	0.589308	0.556962	0.773635	-6.95211
AMY2B	-0.0436241	0.300075	-0.197879	0.843535	0.931818	-6.61398
AMZ1	-0.094298	0.990086	-0.539064	0.591021	0.797658	-6.64027
AMZ2	-0.527967	6.85728	-5.23578	8.88969e-07	2.64288e-05	5.24233
AMZ2P1	-0.546264	3.13576	-2.51635	0.0134215	0.0571349	-3.35696
ANAPC1	-0.364608	5.79688	-2.16008	0.033116	0.112229	-4.46915
ANAPC10	-0.612938	4.97873	-2.87014	0.00499177	0.026744	-2.67569
ANAPC11	0.112002	7.6284	1.08775	0.279277	0.511559	-6.38347
ANAPC13	-0.273276	6.58881	-1.73255	0.086207	0.228061	-5.34051
ANAPC15	-0.119698	5.23933	-1.12244	0.264318	0.493409	-6.01525
ANAPC16	-0.221397	6.99149	-2.35474	0.0204565	0.0784243	-4.20942
ANAPC1P1	0.109359	-0.845017	1.20116	0.232481	0.452616	-6.3605
ANAPC2	0.443039	2.07953	1.90047	0.0602045	0.175487	-4.60395
ANAPC4	-0.257633	5.20602	-1.43322	0.154862	0.343763	-5.68693
ANAPC5	-0.0605943	7.77479	-0.630383	0.529859	0.750285	-6.81585
ANAPC7	-0.0274688	6.15938	-0.269353	0.788204	0.905961	-6.78419
ANG	-0.909225	1.87553	-3.53795	0.000609352	0.00516614	-0.596684
ANGEL1	-0.0793024	4.13124	-0.334106	0.738987	0.881128	-6.42853
ANGEL2	-0.38469	4.98948	-2.361	0.0201323	0.0774913	-3.93708
ANGPT1	-1.37233	1.17352	-3.82799	0.000223454	0.00235346	0.211611
ANGPT2	0.775509	0.121235	3.92008	0.000160781	0.00184495	0.496746
ANGPT4	-0.185525	-0.802646	-2.30413	0.0232496	0.0865764	-4.4577
ANGPTL1	-0.110637	-0.748271	-1.16985	0.244796	0.469285	-6.36913
ANGPTL2	0.168216	0.58485	1.11421	0.267815	0.498023	-6.30109
ANGPTL3	0.0650103	-0.910237	0.873893	0.384236	0.623419	-6.70704
ANGPTL4	3.145	2.9099	6.28473	8.26843e-09	5.20058e-07	9.88918
ANGPTL5	-0.204606	-0.767557	-2.16956	0.0323697	0.11035	-4.73225
ANGPTL6	-0.355953	-0.357383	-3.04858	0.00293089	0.0176564	-2.43399
ANK1	-0.530523	2.00572	-1.42957	0.155907	0.345435	-5.49033
ANK2	0.162276	1.32559	0.606744	0.545373	0.763864	-6.23771
ANK3	0.655163	3.90348	2.827	0.00565878	0.0294301	-2.75713
ANKAR	0.0201897	1.15815	0.0887955	0.929419	0.969375	-6.45005
ANKDD1A	-0.279892	1.0604	-1.13602	0.258618	0.486404	-5.83213
ANKEF1	-0.350955	3.0944	-2.12798	0.0357557	0.118951	-4.49389
ANKFN1	-0.428659	-0.250713	-2.87468	0.00492606	0.0264462	-2.95983
ANKFY1	-0.349581	5.47194	-1.4905	0.139188	0.319009	-5.61109
ANKH	0.21971	5.37876	1.08941	0.278546	0.510613	-6.22221
ANKHD1	-0.195498	6.41226	-1.38008	0.170588	0.367604	-5.91634
ANKHD1-EIF4EBP3	0.215867	2.83775	0.56643	0.57235	0.784506	-6.2673
ANKIB1	0.00202483	4.34367	0.0106616	0.991514	0.996921	-6.5523
ANKK1	0.084467	-0.825644	0.873408	0.384499	0.62368	-6.72132
ANKLE1	0.308594	1.37769	1.15866	0.249307	0.475171	-5.76252
ANKLE2	0.62493	6.48572	4.03635	0.000105357	0.0013212	0.680753
ANKMY1	0.140329	2.45802	0.557433	0.578457	0.788726	-6.20159
ANKMY2	-0.344811	5.05042	-2.48213	0.0146981	0.0611721	-3.61566
ANKRA2	-0.140649	3.97021	-0.786586	0.433354	0.66913	-6.14613
ANKRD1	-1.12727	2.00753	-3.42024	0.000901929	0.00703065	-1.29246
ANKRD10	0.632678	5.53028	3.94678	0.000146009	0.00169966	0.468433
ANKRD11	0.292233	6.48116	1.86101	0.0656315	0.187132	-5.15101
ANKRD12	0.239397	6.06582	2.12958	0.0356202	0.118672	-4.60433
ANKRD13A	-1.19583	6.38618	-5.24853	8.41894e-07	2.54045e-05	5.36114
ANKRD13B	0.582588	3.01662	2.35321	0.020536	0.0786244	-3.7799
ANKRD13C	-0.436438	5.82066	-2.97814	0.00362609	0.02087	-2.51724
ANKRD13D	0.507269	4.91095	3.23455	0.00164394	0.0111858	-1.68752
ANKRD16	-0.177722	3.97378	-0.946559	0.346108	0.585435	-6.07793
ANKRD17	-0.0341152	5.70354	-0.252983	0.800792	0.910853	-6.72196
ANKRD18A	0.264737	2.12971	0.986418	0.32627	0.564759	-5.86461
ANKRD18B	-0.631428	0.231773	-3.73555	0.000309373	0.00306737	-0.20812
ANKRD18DP	-0.00827665	-0.758404	-0.0825222	0.934394	0.972115	-7.03898
ANKRD19P	0.16522	0.200121	0.925225	0.35704	0.595622	-6.36035
ANKRD2	-0.55972	0.764799	-4.45052	2.19836e-05	0.000370573	2.20266
ANKRD20A1	0.0324034	-0.452141	0.17606	0.860597	0.939902	-6.87934
ANKRD20A11P	0.00273929	-0.744229	0.0241792	0.980757	0.992843	-7.01131
ANKRD20A12P	-0.0368847	0.0509023	-0.231138	0.817672	0.919145	-6.65806
ANKRD20A19P	-0.0502582	-0.51038	-0.432707	0.666144	0.842703	-6.94128
ANKRD20A2	0.414711	-0.416829	2.64768	0.00939572	0.043463	-3.42298
ANKRD20A3	-0.282511	-0.155521	-1.15674	0.250091	0.476034	-6.02997
ANKRD20A4	0.214933	-0.226594	1.11963	0.265507	0.495169	-6.05626
ANKRD20A5P	-0.00735712	0.26058	-0.0328671	0.973845	0.990278	-6.57773
ANKRD20A8P	0.116697	-0.550863	0.9942	0.322486	0.560861	-6.45405
ANKRD20A9P	0.23255	4.10989	0.65925	0.511226	0.735328	-6.24756
ANKRD22	1.17437	2.53854	3.44974	0.000818186	0.00651152	-0.976823
ANKRD23	0.0110785	1.21474	0.0446676	0.96446	0.985765	-6.39963
ANKRD24	-0.430065	-0.0553487	-2.56093	0.0119079	0.052012	-3.70432
ANKRD26	0.10251	4.30718	0.710455	0.479048	0.708111	-6.27629
ANKRD26P1	0.0267556	-0.938367	0.367545	0.713976	0.868939	-7.05494
ANKRD26P3	-0.0475878	-0.912983	-0.597452	0.551534	0.768767	-6.91561
ANKRD27	-0.489232	6.40091	-3.28388	0.00140472	0.00983063	-1.72832
ANKRD28	-0.449901	5.79163	-3.13942	0.0022162	0.0142011	-2.06671
ANKRD29	0.0277579	1.79213	0.16498	0.869287	0.944104	-6.73287
ANKRD30A	-0.0103822	-0.706404	-0.138217	0.890342	0.954201	-7.07592
ANKRD30B	-0.472629	0.0539163	-2.30884	0.0229762	0.0858238	-4.22861
ANKRD30BL	0.110367	-0.778091	1.26898	0.207345	0.41863	-6.24638
ANKRD30BP2	0.231795	0.978227	1.11633	0.266912	0.496868	-6.02743
ANKRD31	-0.225626	-0.338745	-1.77037	0.0796621	0.215216	-5.38185
ANKRD32	-0.301556	4.20442	-1.32941	0.186689	0.390062	-5.6336
ANKRD33B	1.01559	2.18818	4.12905	7.47992e-05	0.00101107	1.29223
ANKRD34A	-0.0433095	0.0069004	-0.294837	0.76872	0.895475	-6.7954
ANKRD34B	-0.100905	-0.557186	-0.737074	0.462775	0.695095	-6.69122
ANKRD34C	0.0334485	-0.934606	0.395158	0.693554	0.858721	-7.03541
ANKRD35	0.398011	0.147685	1.94854	0.0541062	0.162084	-4.93125
ANKRD36	0.247713	5.5254	1.17	0.244735	0.469256	-6.00924
ANKRD36B	0.374638	5.09425	1.85745	0.0661419	0.188187	-4.93526
ANKRD36BP1	-0.686444	1.76348	-2.77831	0.00650869	0.0327911	-2.70743
ANKRD36BP2	-0.201648	-0.281975	-1.5272	0.129816	0.303743	-5.7302
ANKRD37	0.277306	2.79729	0.90851	0.365757	0.604053	-5.95992
ANKRD39	0.304495	4.50543	2.30802	0.0230232	0.0859478	-3.9802
ANKRD40	0.335217	4.2356	1.88405	0.0624146	0.180362	-4.7891
ANKRD42	0.33561	2.29406	1.97797	0.0506384	0.154352	-4.49395
ANKRD44	-0.532426	1.23957	-2.32501	0.022059	0.0830025	-3.8903
ANKRD45	-0.0708206	-0.231957	-0.454293	0.650586	0.834194	-6.70358
ANKRD46	-0.222776	4.72132	-0.987815	0.325588	0.564106	-6.0612
ANKRD49	-0.300195	4.87119	-1.96205	0.0524903	0.158463	-4.68003
ANKRD50	-0.154883	4.63006	-0.951994	0.343357	0.582857	-6.08998
ANKRD52	0.486442	4.47573	1.61963	0.108409	0.267887	-5.28412
ANKRD53	-0.147189	-0.596345	-1.27198	0.206283	0.417482	-6.1594
ANKRD54	0.13115	5.07348	1.23342	0.220261	0.43651	-5.89545
ANKRD55	-0.133013	-0.865263	-1.60436	0.111737	0.273527	-5.80753
ANKRD6	-0.575495	3.05563	-2.22413	0.0283514	0.100022	-4.03397
ANKRD61	0.126099	-0.20759	0.828949	0.409075	0.647844	-6.44285
ANKRD63	-0.118205	-0.845539	-1.61459	0.109498	0.26975	-5.79725
ANKRD65	0.497222	1.5914	1.62342	0.107597	0.266422	-5.25791
ANKRD7	-0.250809	-0.423379	-2.03908	0.0440365	0.138922	-4.88785
ANKRD9	0.617827	4.85984	5.44213	3.65668e-07	1.28443e-05	6.22133
ANKS1A	0.149131	4.68007	0.688364	0.492791	0.721	-6.40223
ANKS1B	-0.175791	0.176767	-0.978705	0.330049	0.568559	-6.2589
ANKS3	0.135297	3.6819	0.64703	0.519071	0.741142	-6.23339
ANKS4B	0.00406823	0.0638533	0.0216677	0.982755	0.99342	-6.67799
ANKS6	-0.133662	4.12015	-0.560359	0.576467	0.787632	-6.38236
ANKUB1	0.00458999	-0.93172	0.0754222	0.940027	0.97438	-7.12587
ANKZF1	-0.0715112	4.85056	-0.436227	0.663597	0.841284	-6.50716
ANLN	-1.29178	8.33081	-7.57771	1.68348e-11	2.50988e-09	15.7327
ANO1	2.37756	4.77147	5.47293	3.19802e-07	1.14735e-05	6.34632
ANO10	-0.0937314	4.96176	-0.831283	0.407761	0.646884	-6.23009
ANO2	-0.485739	-0.491715	-2.54981	0.0122704	0.0533174	-3.75507
ANO3	-0.0901536	-0.710786	-0.743561	0.458857	0.692206	-6.75754
ANO5	-0.334795	1.02526	-1.45645	0.148351	0.33328	-5.48087
ANO6	0.138426	5.83185	0.685265	0.494736	0.722213	-6.50758
ANO7	-0.215356	0.81353	-0.95371	0.342492	0.582061	-5.99021
ANO8	0.702592	0.284504	3.1047	0.00246769	0.0154262	-1.94419
ANO9	1.04086	1.5077	4.2388	4.95537e-05	0.000725887	1.60945
ANP32A	-0.331104	6.12629	-3.28021	0.0014213	0.00993972	-1.7105
ANP32A-IT1	0.242007	0.399264	1.14056	0.256731	0.484441	-5.91715
ANP32B	0.171869	7.41622	1.59204	0.114481	0.278313	-5.73157
ANP32E	-0.508236	7.32221	-3.66059	0.000401233	0.00375435	-0.729545
ANPEP	-0.104937	1.94432	-0.344906	0.730878	0.877603	-6.65552
ANTXR1	-0.418618	4.11703	-1.60727	0.111096	0.272552	-5.22568
ANTXR2	0.548335	4.60643	2.2598	0.0259664	0.0940482	-4.20351
ANXA1	0.495162	9.2895	2.02182	0.0458216	0.143162	-5.11955
ANXA10	-0.9574	0.373668	-2.80407	0.0060455	0.0309928	-2.96483
ANXA11	-0.0685672	7.66315	-0.42946	0.668498	0.844305	-6.88756
ANXA13	0.0022482	-0.909675	0.0288322	0.977055	0.99145	-7.12656
ANXA2	0.188683	11.4969	1.9676	0.0518378	0.157011	-5.48691
ANXA2P1	0.491667	1.99313	3.1271	0.00230259	0.0146243	-1.77188
ANXA2P2	0.0718986	-0.459942	0.679791	0.498182	0.725084	-6.67897
ANXA2P3	0.358945	1.37497	2.09145	0.0389792	0.12705	-4.25493
ANXA2R	0.314423	1.35188	1.65694	0.100615	0.253928	-5.20071
ANXA3	-0.480602	7.57121	-2.56713	0.0117101	0.0514043	-3.7432
ANXA4	0.621676	6.21046	4.14187	7.13108e-05	0.000973066	1.11729
ANXA5	0.33237	8.93242	3.28424	0.0014031	0.00982266	-1.98858
ANXA6	0.000336599	4.94165	0.00142545	0.998865	0.999521	-6.80484
ANXA7	0.0668178	8.01251	0.83961	0.403097	0.642253	-6.68163
ANXA8	0.3983	4.07189	1.0355	0.30289	0.538968	-5.94709
ANXA8L1	1.66797	5.69642	5.30166	6.70699e-07	2.11586e-05	5.63329
ANXA8L2	1.21176	6.0135	5.06606	1.82139e-06	4.73633e-05	4.63736
ANXA9	-0.69343	1.37338	-3.47815	0.000744498	0.00605679	-0.956466
AOAH	0.0604191	-0.838701	0.743722	0.45876	0.692164	-6.7566
AOC2	0.16545	0.250706	0.779263	0.437635	0.673127	-6.24349
AOC3	0.322965	-0.437966	1.95053	0.0538655	0.161596	-4.93297
AOC4	-0.0128496	-0.877376	-0.156525	0.87593	0.946811	-7.08329
AOX1	-0.927269	2.95856	-3.3356	0.00118912	0.0087094	-1.41679
AOX2P	-0.160585	-0.591738	-1.3719	0.173114	0.370943	-6.11254
AP1AR	-0.478397	6.06589	-2.75658	0.0069244	0.0343777	-3.13384
AP1B1	-0.262283	5.95005	-1.60216	0.112222	0.274379	-5.48026
AP1G1	-0.374507	5.89315	-2.3472	0.0208529	0.07951	-4.05963
AP1G2	0.0291536	6.09011	0.14109	0.888078	0.953146	-6.72935
AP1M1	0.00565995	6.90149	0.0558491	0.955572	0.981053	-6.9579
AP1M2	-0.64953	6.4655	-3.5836	0.000522157	0.00460537	-0.791261
AP1S1	-0.709556	4.91962	-4.07465	9.15073e-05	0.00118138	1.01244
AP1S2	-0.611599	4.69863	-3.23058	0.00166474	0.0112891	-1.74473
AP1S3	-0.0177907	4.7283	-0.0987768	0.92151	0.966052	-6.55511
AP2A1	0.309542	4.78667	1.39654	0.165592	0.360271	-5.64892
AP2A2	0.493468	3.58694	2.55428	0.0121237	0.0527597	-3.34662
AP2B1	-0.498141	6.68035	-2.70496	0.00801083	0.0385069	-3.34267
AP2M1	-0.318701	9.22448	-3.47922	0.000741861	0.00605001	-1.38835
AP2S1	0.0865015	7.03904	0.732137	0.465769	0.697302	-6.63292
AP3B1	-0.550331	5.8341	-4.79454	5.5878e-06	0.000118136	3.55893
AP3B2	-0.0960428	0.709922	-0.501768	0.616916	0.81346	-6.63489
AP3D1	0.00167549	6.61571	0.0125666	0.989998	0.996334	-6.85391
AP3M1	-0.641398	6.30404	-5.25386	8.22956e-07	2.49077e-05	5.34907
AP3M2	-0.714396	4.88633	-3.79657	0.000249723	0.0025815	0.105074
AP3S1	-0.0722643	6.91859	-0.552871	0.581565	0.790619	-6.70144
AP3S2	-0.676667	4.73858	-3.83547	0.000217598	0.00230379	0.265411
AP4B1	0.00644064	3.9219	0.0285265	0.977298	0.991514	-6.46354
AP4B1-AS1	0.269339	1.03657	1.25815	0.211218	0.423616	-5.62734
AP4E1	-0.312888	3.82086	-1.50551	0.135292	0.312682	-5.33108
AP4M1	0.262523	4.23091	2.1097	0.037339	0.12295	-4.43218
AP4S1	-0.00851998	2.93127	-0.0374987	0.970161	0.98823	-6.36089
AP5B1	-0.359228	4.91053	-1.79296	0.0759532	0.207733	-5.06634
AP5M1	-0.576951	5.74997	-3.59018	0.000510593	0.00453318	-0.708569
AP5S1	0.21389	4.74087	1.88957	0.061664	0.178628	-4.83353
AP5Z1	0.152345	5.94372	1.13561	0.258788	0.486503	-6.12258
APAF1	-0.411894	3.81692	-1.75517	0.082243	0.220358	-4.96482
APBA1	-0.370974	-0.329746	-1.96972	0.0515911	0.156405	-4.94888
APBA2	-0.933353	3.25624	-3.73468	0.00031031	0.00307212	-0.167619
APBA3	0.444308	4.5712	2.58842	0.0110531	0.0492071	-3.40289
APBB1	-0.122974	3.42503	-0.477651	0.633924	0.823851	-6.42871
APBB1IP	-0.0386383	0.306223	-0.298982	0.765564	0.893788	-6.94499
APBB2	-0.141229	4.46179	-0.791166	0.430689	0.66696	-6.2929
APBB3	0.404616	2.69943	1.5197	0.13169	0.307023	-5.24112
APC	0.0646592	4.25223	0.251046	0.802285	0.911985	-6.50282
APC2	0.0721505	0.17545	0.307724	0.758922	0.89092	-6.6561
APCDD1	-0.300664	2.35516	-0.973946	0.332395	0.571473	-6.50232
APCDD1L	1.09475	2.35057	2.13316	0.0353182	0.117978	-4.37231
APCDD1L-AS1	1.47917	1.30104	3.25299	0.00155039	0.0106792	-1.4548
APCS	-0.197548	-0.56618	-1.62279	0.107731	0.266638	-5.74298
APEH	0.255327	6.82981	2.39457	0.0184713	0.0728145	-4.06411
APEX1	0.330795	7.42019	3.51699	0.000653834	0.00547182	-1.13731
APEX2	-0.202405	5.81595	-2.08628	0.0394553	0.12827	-4.63756
APH1A	-0.388574	6.67187	-3.66586	0.000394007	0.00369877	-0.567776
APH1B	-0.348805	2.53242	-1.38563	0.168893	0.365517	-5.501
API5	-0.410169	7.84157	-2.99152	0.00348332	0.0202159	-2.72814
APIP	-0.419562	5.94396	-1.98838	0.0494577	0.151558	-4.82314
APITD1	-0.469166	4.82204	-3.99387	0.000123061	0.00148225	0.760603
APITD1-CORT	-0.195322	1.66407	-0.880538	0.380644	0.619891	-5.96172
APLF	-0.474809	2.59755	-1.83289	0.0697444	0.195617	-4.7685
APLN	-1.09443	1.42268	-3.32729	0.00122152	0.00888808	-1.27058
APLNR	-0.00639082	-0.933247	-0.0808927	0.935686	0.972907	-7.1183
APLP1	-0.754844	2.82324	-2.70448	0.00802145	0.0385133	-3.02415
APLP2	0.0849154	8.88488	0.621394	0.535731	0.755883	-6.92839
APMAP	-0.369401	7.27284	-3.85854	0.000200451	0.0021679	0.0155179
APOA1	0.364406	-0.436279	2.17333	0.0320771	0.109702	-4.51483
APOA1BP	0.0512844	6.77697	0.566589	0.572242	0.784465	-6.72181
APOA2	-0.014761	-0.959898	-0.258808	0.796307	0.909266	-7.08933
APOA4	0.0346398	-0.960684	0.550061	0.583484	0.791467	-6.98068
APOA5	0.0327278	-0.969724	0.477316	0.634162	0.823895	-7.01831
APOB	-0.0149835	-0.954691	-0.179079	0.858232	0.938845	-7.11084
APOBEC2	-0.0797707	-0.292785	-0.512945	0.609102	0.809052	-6.64056
APOBEC3A	0.219137	0.643714	0.800421	0.425333	0.662426	-6.20958
APOBEC3B	-0.0542361	5.4468	-0.302428	0.762944	0.892414	-6.66294
APOBEC3C	0.374632	4.9267	1.61383	0.109664	0.269963	-5.29907
APOBEC3D	0.236476	1.62727	1.0976	0.274973	0.506635	-5.76108
APOBEC3F	-0.0496244	2.87464	-0.230852	0.817894	0.919189	-6.36895
APOBEC3G	0.225368	1.21105	1.25894	0.210936	0.423281	-5.99318
APOBEC3H	0.0510334	-0.854831	0.638366	0.524671	0.746134	-6.89927
APOBEC4	0.0172862	-0.98444	0.239678	0.811062	0.916062	-7.10461
APOBR	-0.0219376	-0.735004	-0.180569	0.857065	0.938475	-6.97478
APOC1	0.623761	1.16024	1.7733	0.0791731	0.214211	-4.86979
APOC1P1	-0.10844	-0.545523	-1.04666	0.29774	0.533016	-6.4136
APOC2	-0.16198	-0.500392	-1.52478	0.130419	0.304801	-5.89854
APOC4	-0.026247	-0.874129	-0.396276	0.692732	0.858324	-7.01939
APOC4-APOC2	-0.00101206	-0.982502	-0.0176017	0.985991	0.994638	-7.13025
APOD	0.181808	0.0245726	0.57517	0.566447	0.780346	-6.85751
APOE	2.29931	3.56171	6.36454	5.70703e-09	3.76216e-07	10.2257
APOF	0.017707	-0.848276	0.186287	0.852591	0.936071	-7.0988
APOL1	0.604453	3.71611	2.03418	0.0445376	0.140151	-4.42954
APOL2	0.411335	3.9196	1.81694	0.0721727	0.200389	-4.84343
APOL3	0.983259	2.46476	2.69715	0.00818801	0.0390799	-2.9427
APOL4	0.250758	0.915795	0.655422	0.513676	0.737377	-6.29567
APOL5	0.083895	-0.964805	1.09725	0.275123	0.506809	-6.51685
APOL6	-0.257671	5.31292	-1.32929	0.186727	0.390062	-5.77759
APOLD1	-0.838049	2.82573	-3.41139	0.000928566	0.00720758	-1.00832
APOM	-0.106763	0.728881	-0.475827	0.635219	0.824363	-6.44826
APOO	-0.171497	5.26427	-1.11458	0.267658	0.497797	-6.00908
APOOL	-0.206726	4.16915	-1.39831	0.165063	0.359549	-5.52817
APOPT1	0.0828818	5.58825	0.73593	0.463468	0.695587	-6.46157
APP	-0.750676	7.10904	-3.14191	0.00219913	0.0141231	-2.20882
APPBP2	-0.458465	4.96789	-3.52677	0.000632721	0.00532613	-0.804444
APPL1	-0.518481	5.81641	-4.03562	0.000105637	0.00132198	0.77561
APPL2	-0.0576507	4.66966	-0.39932	0.690495	0.856819	-6.49567
APRT	0.675611	7.49609	4.88673	3.83349e-06	8.78778e-05	3.77961
APTX	-0.584497	5.76184	-5.44672	3.58448e-07	1.2657e-05	6.20343
AQP1	1.75652	1.39452	2.67535	0.00870168	0.0408725	-3.1051
AQP10	0.0175133	-0.964911	0.238805	0.811737	0.916279	-7.09348
AQP11	-0.713954	1.60614	-2.77269	0.00661401	0.0332302	-2.75157
AQP12A	-0.0604715	-0.947036	-0.850762	0.396901	0.636156	-6.74445
AQP12B	-0.089012	-0.94724	-1.22391	0.223815	0.440645	-6.35714
AQP2	-0.00482734	-0.945169	-0.0642102	0.948929	0.977886	-7.12305
AQP3	0.920294	4.40787	2.55518	0.0120941	0.0526877	-3.41856
AQP4	0.113667	0.195477	0.543988	0.587641	0.794642	-6.79348
AQP4-AS1	0.089064	0.261015	0.38044	0.704413	0.8646	-6.55573
AQP5	0.255181	-0.469032	1.53375	0.128196	0.300724	-5.81443
AQP6	-0.157713	0.578921	-0.700539	0.48519	0.713638	-6.32089
AQP7	-0.0158137	-0.817705	-0.204659	0.838247	0.928989	-7.02842
AQP7P1	0.130044	0.144267	0.87378	0.384297	0.623469	-6.5565
AQP7P3	0.0578294	-0.340179	0.459276	0.647016	0.832196	-6.78847
AQP8	-0.102957	-0.906086	-1.31626	0.191046	0.396657	-6.21893
AQP9	-0.0599294	-0.688465	-0.541774	0.58916	0.79584	-6.93972
AQPEP	-0.097275	0.831687	-0.321191	0.748725	0.885129	-6.92033
AQR	-0.645961	5.48376	-3.87466	0.000189242	0.00207004	0.267012
AR	0.15026	0.623197	0.729271	0.467513	0.698821	-6.59264
ARAF	0.243204	6.3573	1.86477	0.0650974	0.185978	-5.13525
ARAP1	0.492521	4.06422	1.94428	0.0546246	0.163023	-4.66545
ARAP2	0.118185	3.86746	0.439347	0.661342	0.840428	-6.35906
ARAP3	0.127416	1.5437	0.686591	0.493903	0.721623	-6.51169
ARC	2.4138	1.91784	5.75137	9.36476e-08	4.11538e-06	7.6002
ARCN1	-0.0816115	7.8718	-0.647305	0.518893	0.741113	-6.80117
AREG	1.88113	5.12552	8.12001	1.14171e-12	2.4446e-10	18.4456
ARF1	-0.0334442	9.74504	-0.413448	0.680149	0.850324	-7.12652
ARF3	-0.0850354	5.78476	-0.669447	0.504728	0.730208	-6.52067
ARF4	-0.0536132	8.69387	-0.308235	0.758534	0.890686	-7.0355
ARF5	0.114231	7.52351	1.1067	0.271036	0.501991	-6.35671
ARF6	0.319723	8.18432	3.28948	0.00137972	0.00969949	-1.91014
ARFGAP1	0.204366	5.87874	1.2775	0.204336	0.415128	-5.96026
ARFGAP2	0.139269	6.84131	1.14056	0.256731	0.484441	-6.25261
ARFGAP3	-0.0133661	5.32154	-0.0775376	0.938348	0.974064	-6.64604
ARFGEF1	-0.248694	5.19413	-1.29505	0.198235	0.406549	-5.78893
ARFGEF2	0.0223336	5.48496	0.155743	0.876545	0.94719	-6.65662
ARFIP1	-0.601337	5.70232	-3.35269	0.00112498	0.0083336	-1.40103
ARFIP2	-0.0643746	6.17236	-0.482857	0.630236	0.821824	-6.72541
ARFRP1	0.332594	5.8188	2.61685	0.0102277	0.0464154	-3.4306
ARG2	0.117725	3.79607	0.525977	0.60005	0.802685	-6.35443
ARGFX	-0.0875483	0.936296	-0.373597	0.709482	0.86712	-6.35827
ARGFXP2	-0.0565149	-0.827389	-0.719762	0.473323	0.703691	-6.80848
ARGLU1	0.384326	6.71655	3.8413	0.000213142	0.0022722	-0.00450678
ARHGAP1	0.198742	6.60066	1.15149	0.252231	0.47875	-6.1996
ARHGAP10	0.12985	4.04744	0.533319	0.594976	0.799886	-6.32667
ARHGAP11A	-0.774162	6.47232	-5.51297	2.68502e-07	9.91587e-06	6.41541
ARHGAP11B	0.093854	2.39569	0.389045	0.698056	0.860841	-6.26765
ARHGAP12	-0.0259408	5.71775	-0.180136	0.857404	0.938593	-6.71931
ARHGAP15	-0.0653459	-0.918885	-0.786448	0.433434	0.669151	-6.78282
ARHGAP17	0.288151	5.1341	1.7195	0.0885657	0.231959	-5.264
ARHGAP18	-0.538063	4.97221	-2.99341	0.00346352	0.0201359	-2.34675
ARHGAP19	-0.746468	4.04315	-2.53573	0.0127437	0.0548881	-3.43219
ARHGAP19-SLIT1	-0.402265	0.372819	-1.38328	0.169608	0.366632	-5.59153
ARHGAP20	-0.854334	-0.412775	-4.38545	2.82923e-05	0.000454461	2.00483
ARHGAP21	0.358617	4.92596	2.08485	0.0395884	0.128598	-4.51501
ARHGAP22	-0.708922	3.6361	-2.34725	0.0208498	0.07951	-3.9528
ARHGAP23	0.545865	4.41413	1.76503	0.0805606	0.217002	-5.08199
ARHGAP24	0.177965	2.11932	0.507213	0.613104	0.811784	-6.26421
ARHGAP25	0.0276447	0.390964	0.111518	0.911426	0.962725	-6.72204
ARHGAP26	-0.121035	4.22841	-0.54453	0.587269	0.794459	-6.39647
ARHGAP27	0.707822	5.3842	3.39706	0.000973304	0.00746274	-1.27032
ARHGAP28	0.272453	1.32739	0.81155	0.418946	0.656937	-6.14336
ARHGAP29	-0.702935	7.42996	-3.42229	0.000895858	0.00699144	-1.42395
ARHGAP30	1.50196	1.33151	3.84025	0.000213934	0.00227822	0.364162
ARHGAP31	0.173206	3.03597	0.636705	0.525748	0.747033	-6.22371
ARHGAP32	0.530484	4.71785	2.09116	0.0390061	0.127117	-4.5312
ARHGAP33	-0.193005	1.36418	-0.552943	0.581516	0.790619	-6.21517
ARHGAP35	0.128785	4.89461	0.802016	0.424414	0.661997	-6.29107
ARHGAP36	-0.369897	-0.488969	-1.58546	0.115968	0.280573	-5.58316
ARHGAP39	0.199102	3.71155	0.852425	0.395982	0.63511	-6.11711
ARHGAP4	-0.133052	1.44762	-0.483127	0.630044	0.821781	-6.42147
ARHGAP40	0.573361	1.98384	2.7178	0.00772691	0.0374655	-3.13919
ARHGAP42	0.330668	3.22766	1.27718	0.204446	0.415148	-5.62095
ARHGAP44	-0.21626	1.25825	-1.09352	0.276749	0.508873	-6.0347
ARHGAP5	0.0945672	6.23937	0.631256	0.52929	0.749896	-6.62248
ARHGAP5-AS1	0.717813	1.62379	2.9655	0.00376584	0.0214899	-2.27637
ARHGAP6	0.0765402	-0.456613	0.56733	0.571741	0.784259	-6.78324
ARHGAP8	0.0105701	3.62337	0.0795873	0.936722	0.973366	-6.83183
ARHGAP9	-0.0450317	-0.68887	-0.342417	0.732744	0.877957	-6.89288
ARHGDIA	0.473975	7.01881	3.01314	0.00326354	0.0192344	-2.58576
ARHGDIB	-0.0821873	6.79935	-0.536074	0.593078	0.798858	-6.69152
ARHGDIG	-0.48917	0.302821	-2.27411	0.0250604	0.0916742	-4.17485
ARHGEF1	0.450276	6.55557	3.09825	0.00251728	0.0156839	-2.32162
ARHGEF10	0.0267902	2.71777	0.106269	0.915578	0.964216	-6.36205
ARHGEF10L	-0.358869	4.57884	-1.58257	0.116625	0.281651	-5.39725
ARHGEF11	-0.0699	4.85365	-0.32227	0.74791	0.884931	-6.55713
ARHGEF12	-0.147983	5.36146	-0.830337	0.408294	0.647244	-6.33463
ARHGEF15	0.0266435	-0.97774	0.374195	0.709039	0.866842	-7.06465
ARHGEF16	-0.629384	4.19702	-3.09786	0.00252024	0.0156897	-2.10506
ARHGEF17	0.0503296	3.7834	0.163966	0.870083	0.94446	-6.47633
ARHGEF18	-0.198567	4.97762	-0.775537	0.439823	0.67477	-6.36873
ARHGEF19	-0.0566716	4.51011	-0.261534	0.79421	0.908124	-6.57058
ARHGEF2	-0.171379	3.92223	-0.852946	0.395694	0.634896	-6.13217
ARHGEF25	0.0453839	-0.753518	0.466908	0.641565	0.828937	-6.94802
ARHGEF26	-1.06455	3.54566	-4.11859	7.77668e-05	0.00104001	1.26168
ARHGEF26-AS1	0.235778	1.5702	0.835525	0.405381	0.644174	-6.02001
ARHGEF28	-0.392046	4.27952	-1.58547	0.115965	0.280573	-5.34441
ARHGEF3	-0.0786992	4.11323	-0.434125	0.665117	0.84229	-6.36408
ARHGEF33	-0.0383308	-0.536893	-0.363761	0.716792	0.870046	-6.94323
ARHGEF35	-0.0298555	4.23721	-0.144981	0.885013	0.951158	-6.46721
ARHGEF37	1.1513	2.57059	3.54522	0.000594596	0.00506665	-0.663596
ARHGEF38	0.238901	0.222881	1.69311	0.0934972	0.241477	-5.50022
ARHGEF38-IT1	-0.0135197	-0.874349	-0.180272	0.857298	0.938579	-7.1102
ARHGEF39	-0.26687	4.24544	-1.38756	0.168305	0.364715	-5.56395
ARHGEF4	0.00871664	3.33868	0.0311946	0.975175	0.991217	-6.49136
ARHGEF40	0.525009	3.60186	2.63392	0.0097591	0.0448144	-3.14991
ARHGEF5	-0.0456904	4.16545	-0.193494	0.846958	0.9333	-6.49233
ARHGEF6	-1.00631	1.53834	-3.37822	0.00103521	0.00782121	-1.12182
ARHGEF7	0.0883652	5.05096	0.409684	0.6829	0.852194	-6.59038
ARHGEF9	-0.0783362	3.614	-0.515348	0.607428	0.807457	-6.39619
ARID1A	0.415899	4.53031	1.76384	0.0807621	0.2174	-5.06398
ARID1B	0.287459	4.6758	1.43436	0.154539	0.343311	-5.5859
ARID2	0.0817603	4.07258	0.405856	0.685701	0.853691	-6.431
ARID3A	0.116708	1.06422	0.578623	0.564123	0.778834	-6.53011
ARID3B	0.303352	2.66603	0.927825	0.355696	0.594361	-5.93926
ARID3C	-0.243309	-0.815469	-2.51874	0.0133361	0.0568391	-3.93
ARID4A	0.0699273	4.41119	0.533725	0.594697	0.799776	-6.40111
ARID4B	0.0886986	5.99758	0.680893	0.497487	0.724577	-6.5613
ARID5A	-0.37063	3.95963	-1.52662	0.12996	0.304011	-5.35028
ARID5B	0.623001	3.89324	1.8448	0.0679779	0.192087	-4.8032
ARIH1	0.135141	4.96932	0.919746	0.359883	0.598427	-6.1992
ARIH2	-0.0663107	6.42077	-0.654341	0.514369	0.737906	-6.62162
ARIH2OS	0.179995	1.97944	0.796157	0.427796	0.664781	-6.03058
ARL1	-0.165541	6.76776	-1.02628	0.307193	0.54374	-6.33114
ARL10	0.202993	-0.138425	1.14937	0.253099	0.479736	-6.08061
ARL11	0.139706	0.868693	0.771209	0.442371	0.676941	-6.41738
ARL13A	-0.0301532	-0.915843	-0.578746	0.56404	0.778791	-6.9567
ARL13B	0.00171612	3.8049	0.0104661	0.99167	0.996921	-6.46147
ARL14	1.44008	2.14732	5.78231	8.15596e-08	3.6806e-06	7.69687
ARL14EP	-0.376823	5.36386	-1.66817	0.0983597	0.250118	-5.33335
ARL14EPL	0.159022	1.35856	0.746936	0.456826	0.69084	-6.58655
ARL15	-0.166389	3.39419	-0.500184	0.618026	0.814232	-6.25746
ARL16	0.25977	5.30627	2.48877	0.0144421	0.0603563	-3.70056
ARL17A	0.127801	4.18795	0.580389	0.562936	0.778068	-6.36102
ARL17B	-0.152731	2.36328	-0.890849	0.375113	0.614418	-5.98864
ARL2	0.432351	6.4032	3.98029	0.000129298	0.00153896	0.490971
ARL2-SNX15	-0.250319	-0.821261	-2.09236	0.0388966	0.126884	-4.84432
ARL2BP	-0.092633	6.62884	-1.01524	0.3124	0.549909	-6.33648
ARL3	-0.367597	5.55111	-2.28513	0.0243816	0.0897456	-4.15332
ARL4A	1.08983	6.47156	6.21433	1.14495e-08	6.67956e-07	9.4623
ARL4C	0.618168	6.28768	2.63439	0.00974648	0.0447666	-3.49581
ARL4D	-0.533306	4.366	-1.9682	0.0517684	0.156872	-4.60643
ARL5A	-0.389498	6.60547	-2.81323	0.00588821	0.0303566	-3.04586
ARL5B	-0.326774	5.25465	-1.71467	0.0894524	0.233638	-5.25652
ARL6	-0.511539	2.73826	-1.62486	0.107287	0.265867	-5.07873
ARL6IP1	-0.860878	9.61361	-8.5844	1.10904e-13	3.2826e-11	20.5783
ARL6IP4	0.282316	7.33392	2.77848	0.00650557	0.0327836	-3.22563
ARL6IP5	0.548556	7.65263	4.30271	3.88702e-05	0.000594484	1.54462
ARL6IP6	-0.00796189	5.74621	-0.0717825	0.942916	0.975549	-6.74029
ARL8A	0.0366855	4.20568	0.161947	0.871669	0.944927	-6.54304
ARL8B	-0.255663	6.67718	-0.83744	0.404309	0.643131	-6.47517
ARL9	0.257684	0.372242	2.18884	0.0308967	0.106519	-4.45889
ARMC1	-0.607693	6.50335	-5.77834	8.30219e-08	3.72987e-06	7.56064
ARMC10	-0.289658	6.61233	-2.46938	0.0152004	0.0628209	-3.90648
ARMC12	0.0225261	-0.703086	0.220513	0.825914	0.923407	-6.94544
ARMC2	0.201046	1.19452	0.879687	0.381103	0.620237	-6.00663
ARMC3	-0.0139477	-0.556268	-0.128683	0.897863	0.956912	-7.00316
ARMC4	-0.855887	1.26865	-4.42752	2.40403e-05	0.000396606	2.28252
ARMC5	0.599179	3.90916	3.98924	0.000125154	0.00150477	0.806832
ARMC6	-0.147798	6.19527	-1.36451	0.17542	0.374005	-5.9189
ARMC7	0.0618866	1.97549	0.237738	0.812563	0.916555	-6.31007
ARMC8	-0.279495	6.02952	-2.60073	0.0106884	0.0479443	-3.49822
ARMC9	-0.768213	3.80693	-3.32708	0.00122235	0.00888808	-1.27905
ARMCX1	-0.559983	3.21339	-2.73436	0.00737444	0.0361837	-3.12097
ARMCX2	0.114021	1.2735	0.641245	0.522806	0.744619	-6.50573
ARMCX3	0.0940312	5.47591	0.607397	0.544941	0.763419	-6.51333
ARMCX4	0.266619	0.0616258	1.428	0.156355	0.346048	-5.67331
ARMCX5	-0.46245	4.70104	-3.30004	0.00133369	0.00943191	-1.47571
ARMCX5-GPRASP2	-0.864372	2.96056	-2.99266	0.00347138	0.0201699	-2.18257
ARMCX6	0.202679	5.14504	1.70445	0.0913513	0.237334	-5.24447
ARNT	-0.463628	5.21701	-2.35878	0.0202468	0.0777983	-4.00435
ARNT2	-1.17335	3.31618	-3.52934	0.00062727	0.00529355	-0.688427
ARNTL	0.2341	4.01509	1.66759	0.0984738	0.250282	-5.09674
ARNTL2	0.216739	5.74098	0.864211	0.389506	0.628742	-6.36599
ARPC1A	-0.0534643	7.91742	-0.639577	0.523886	0.745461	-6.81593
ARPC1B	0.184832	8.5266	1.90835	0.0591671	0.173291	-5.26599
ARPC2	-0.343408	8.914	-4.05918	9.68782e-05	0.00123723	0.558498
ARPC3	0.0288743	8.55324	0.25694	0.797744	0.9097	-7.03996
ARPC4	0.271129	7.10528	2.67469	0.00871757	0.0409325	-3.44134
ARPC4-TTLL3	0.305961	1.68103	0.795265	0.428312	0.665294	-6.05912
ARPC5	0.014021	8.60687	0.174334	0.86195	0.940251	-7.07764
ARPC5L	0.406502	7.16631	4.15623	6.75888e-05	0.000931754	1.04406
ARPP19	-0.26421	7.29026	-2.44188	0.0163372	0.0662545	-4.03615
ARPP21	0.0117807	-0.916691	0.158058	0.874724	0.946467	-7.1015
ARRB1	0.465897	4.08633	2.89788	0.00460192	0.025101	-2.5521
ARRB2	-0.577611	3.07576	-2.80907	0.00595912	0.0306202	-2.65437
ARRDC1	0.147775	6.32377	1.07863	0.283305	0.516324	-6.22496
ARRDC2	0.445118	4.95799	2.23053	0.0279094	0.098983	-4.27217
ARRDC3	-0.754106	6.28867	-2.0822	0.0398349	0.12917	-4.6617
ARRDC3-AS1	0.155329	0.898386	0.657743	0.51219	0.736133	-6.21428
ARRDC4	0.0736963	2.61568	0.344676	0.73105	0.877633	-6.55377
ARRDC5	-0.000166709	-0.911424	-0.00254362	0.997975	0.999456	-7.12704
ARSA	0.866475	2.61134	3.42757	0.000880376	0.00688932	-0.917793
ARSB	-0.0828583	3.64941	-0.423144	0.673084	0.846697	-6.37849
ARSD	-0.341279	3.45794	-0.965208	0.336731	0.576195	-5.90362
ARSE	0.0374624	0.309782	0.34173	0.733259	0.878262	-6.78246
ARSF	0.0536454	-0.894794	0.636597	0.525818	0.747081	-6.91317
ARSG	-0.199016	1.69872	-0.676978	0.499957	0.726642	-6.117
ARSH	-0.0395959	-0.832594	-0.55364	0.581041	0.790336	-6.95155
ARSI	-0.252532	1.96098	-0.789778	0.431496	0.667336	-6.07565
ARSJ	0.403626	3.52003	1.50993	0.134164	0.310953	-5.39656
ARSK	-0.466584	3.36755	-2.03005	0.0449634	0.141226	-4.42188
ART1	0.0371825	-0.956547	0.45161	0.652512	0.835333	-7.01589
ART3	0.241461	0.233056	0.903947	0.36816	0.60689	-6.48023
ART4	0.402368	-0.309205	2.71314	0.00782894	0.0378468	-3.34942
ART5	-0.3141	-0.739691	-2.66099	0.00905576	0.042191	-3.54196
ARTN	0.00284079	2.53765	0.00904371	0.992802	0.997199	-6.35221
ARV1	-0.60869	5.03718	-3.95483	0.000141816	0.00166046	0.597294
ARVCF	-0.272142	3.40873	-0.896519	0.372093	0.611407	-6.08174
ARX	0.0319984	-0.638346	0.325549	0.745434	0.883434	-7.01893
AS3MT	-1.2936	1.36849	-4.17068	6.40345e-05	0.000890686	1.37543
ASAH1	-0.464624	6.5937	-3.00262	0.00336881	0.0197105	-2.51619
ASAH2	-0.477174	0.940501	-2.81398	0.00587544	0.0303062	-2.63933
ASAH2B	-0.545913	2.21311	-2.52064	0.0132686	0.0566278	-3.32416
ASAP1	-0.0372054	5.70919	-0.164791	0.869436	0.944113	-6.73599
ASAP1-IT1	0.377037	-0.717362	2.99352	0.00346238	0.020135	-2.6612
ASAP2	0.359879	5.36559	1.76433	0.0806792	0.217206	-5.18292
ASAP3	-0.53557	4.74964	-2.00791	0.0473056	0.146458	-4.63843
ASB1	0.2408	4.50043	1.69018	0.0940575	0.242422	-5.19002
ASB10	0.0179409	-0.982479	0.277814	0.78172	0.902522	-7.09485
ASB11	-0.0932476	-0.0429162	-0.57412	0.567154	0.780737	-6.61774
ASB12	0.0298115	-0.606221	0.264367	0.792033	0.907195	-6.85277
ASB13	-0.631136	5.43725	-4.64938	1.00309e-05	0.000193013	3.01369
ASB14	-0.158934	-0.362841	-1.13108	0.260683	0.488662	-6.20294
ASB15	0.205942	-0.90651	2.35462	0.0204624	0.0784321	-4.35137
ASB16	-0.39072	-0.364161	-2.35121	0.0206413	0.0789224	-4.14934
ASB16-AS1	-0.275517	3.10892	-1.05465	0.294086	0.52855	-5.86354
ASB18	-0.0544511	-0.875138	-0.821447	0.413314	0.651481	-6.77345
ASB2	-0.914408	0.269129	-3.30521	0.00131172	0.00931908	-1.55586
ASB3	-0.355119	4.37103	-3.48951	0.000716827	0.00588641	-0.815335
ASB4	0.00228587	-0.647937	0.0205231	0.983666	0.993727	-7.01956
ASB5	-0.215022	-0.814801	-2.17013	0.0323251	0.110254	-4.73769
ASB6	0.361085	6.09622	3.39497	0.000979999	0.00749409	-1.37985
ASB7	-0.425524	3.95486	-1.88058	0.0628905	0.181471	-4.7552
ASB8	-0.0492371	4.6585	-0.438794	0.661742	0.840651	-6.47164
ASB9	0.934865	1.98653	3.01851	0.00321097	0.0189857	-2.16694
ASB9P1	0.0396333	-0.869729	0.461837	0.645185	0.83124	-6.97179
ASCC1	-0.40176	5.29936	-3.71546	0.000331805	0.00324728	-0.246997
ASCC2	-0.174639	6.1232	-1.34244	0.182442	0.384706	-5.87736
ASCC3	-0.0728826	5.44874	-0.458736	0.647403	0.832393	-6.53877
ASCL1	-0.0327053	-0.931191	-0.389415	0.697784	0.860768	-7.0214
ASCL2	-0.43075	0.0947073	-2.76843	0.00669488	0.033526	-3.2269
ASCL4	0.0187436	-0.948831	0.231026	0.817759	0.919189	-7.1028
ASCL5	-0.046177	-0.801737	-0.55365	0.581034	0.790336	-6.9168
ASF1A	0.0851359	6.1046	0.610137	0.543133	0.761892	-6.61674
ASF1B	-0.527896	6.42207	-4.45093	2.19486e-05	0.000370293	2.18279
ASGR1	0.2408	-0.591574	1.92629	0.0568605	0.167988	-5.07138
ASH1L	0.280035	5.34178	1.64879	0.102277	0.257156	-5.35795
ASH1L-AS1	0.219839	2.47564	1.3524	0.179249	0.379439	-5.45893
ASH2L	-0.506991	6.51146	-3.70344	0.00034596	0.00334605	-0.416059
ASIC1	-0.89488	1.24656	-3.08392	0.00263065	0.0162215	-1.94264
ASIC2	-0.133232	-0.892039	-1.55169	0.123844	0.293767	-5.88114
ASIC3	0.476386	-0.23872	2.95494	0.00388643	0.0220407	-2.62678
ASIC4	0.0172639	-0.911083	0.218354	0.827591	0.923998	-7.07806
ASL	0.0915125	5.31284	0.693963	0.489288	0.717764	-6.392
ASMTL	-0.183087	4.22513	-0.910182	0.364879	0.603231	-6.0946
ASMTL-AS1	0.187985	-0.0578579	1.07653	0.28424	0.517271	-6.22594
ASNA1	-0.099296	7.38929	-0.98812	0.325439	0.564037	-6.47242
ASNS	-0.680394	6.16025	-4.59047	1.2682e-05	0.000234391	2.69922
ASNSD1	-0.85224	6.58653	-3.66017	0.000401813	0.00375558	-0.552944
ASPA	0.0258841	-0.947175	0.378033	0.706194	0.865583	-7.05991
ASPG	0.337742	-0.727094	2.4956	0.0141828	0.0595697	-3.9612
ASPH	-1.30073	8.65563	-7.50345	2.42543e-11	3.36666e-09	15.3785
ASPHD1	-0.119801	1.15885	-0.624242	0.533867	0.754098	-6.59271
ASPHD2	-0.136982	2.05941	-0.502033	0.61673	0.813429	-6.21602
ASPM	-0.931411	6.52683	-5.84399	6.1854e-08	2.92926e-06	7.83133
ASPN	0.12382	-0.798087	1.28185	0.20281	0.412945	-6.22675
ASPRV1	-0.00439153	-0.00813875	-0.0200287	0.98406	0.993787	-6.7996
ASPSCR1	0.126518	5.63864	0.945735	0.346526	0.585897	-6.29452
ASRGL1	-0.724455	2.22976	-2.68111	0.00856309	0.0403439	-3.03286
ASS1	-0.283906	6.38592	-1.34847	0.180503	0.381496	-5.93156
ASTE1	-0.207806	3.46608	-0.859411	0.392136	0.631603	-6.02392
ASTL	0.0612988	-0.895983	0.799236	0.426017	0.663092	-6.76454
ASTN1	0.155069	-0.600296	1.08108	0.282217	0.515256	-6.36083
ASTN2	0.496984	4.07855	1.90675	0.0593754	0.173775	-4.71318
ASUN	-0.52623	5.85406	-3.22152	0.00171318	0.0115344	-1.83775
ASXL1	0.146836	5.61083	0.981751	0.328553	0.567153	-6.28081
ASXL2	0.198871	3.32863	0.967031	0.335823	0.57539	-5.95727
ASXL3	-0.244926	-0.722799	-1.89973	0.0603023	0.175619	-5.17135
ASZ1	0.0336453	-0.789318	0.330648	0.741591	0.882181	-6.98739
ATAD1	-0.552036	6.42715	-2.81767	0.00581329	0.030055	-2.99657
ATAD2	-1.16663	7.74049	-7.42869	3.49967e-11	4.60378e-09	15.0559
ATAD2B	0.19084	3.98014	0.842939	0.401241	0.640218	-6.14776
ATAD3A	0.0432375	6.75458	0.353976	0.72409	0.874198	-6.82619
ATAD3B	0.529481	5.64311	2.9272	0.00422039	0.0234716	-2.65359
ATAD3C	0.164892	1.14581	0.820823	0.413667	0.651886	-6.06495
ATAD5	-0.351102	4.74859	-1.88608	0.0621374	0.179767	-4.84936
ATAT1	0.338615	2.42903	1.22906	0.221885	0.438379	-5.62967
ATCAY	0.0707168	2.84206	0.217398	0.828334	0.924435	-6.32179
ATE1	-0.169529	4.17637	-1.01186	0.314007	0.551486	-6.01018
ATF1	-0.332891	4.88518	-1.91211	0.0586767	0.172231	-4.8233
ATF2	-0.524953	5.59673	-3.37314	0.00105252	0.00791924	-1.3639
ATF3	3.99639	4.7412	8.70122	6.15088e-14	1.9046e-11	21.2755
ATF4	0.501007	7.61251	5.89492	4.91788e-08	2.38511e-06	7.94869
ATF5	1.06737	2.46871	4.92044	3.33676e-06	7.8825e-05	4.24676
ATF6	-0.460589	6.25638	-4.71571	7.68749e-06	0.000155347	3.22374
ATF6B	0.112639	3.88213	0.405624	0.685871	0.853765	-6.42191
ATF7	0.0533364	4.47236	0.313271	0.754717	0.888574	-6.52883
ATF7IP	0.199634	6.09663	1.30404	0.195165	0.402015	-5.95237
ATF7IP2	-0.0953462	1.08649	-0.348052	0.728521	0.876361	-6.41834
ATG10	-0.188417	3.33851	-1.18845	0.237425	0.459939	-5.69316
ATG12	-0.136691	6.41507	-1.42006	0.158649	0.34932	-5.78684
ATG13	0.26434	6.25894	1.87746	0.0633215	0.182328	-5.11287
ATG14	-0.254259	3.67272	-1.04845	0.296919	0.531964	-5.91203
ATG16L1	0.145415	5.13389	0.67996	0.498075	0.725066	-6.40146
ATG16L2	1.10678	2.75556	4.83843	4.67244e-06	0.000102991	3.90785
ATG2A	0.257801	2.9497	1.02525	0.30768	0.544076	-5.876
ATG2B	0.014149	3.14543	0.0538672	0.957147	0.98208	-6.42966
ATG3	-0.453286	6.73118	-3.75561	0.000288405	0.0028981	-0.254202
ATG4A	-0.407604	4.62961	-2.94891	0.00395687	0.0223582	-2.42723
ATG4B	0.152791	5.55596	1.17413	0.243084	0.467248	-5.98493
ATG4C	-0.777418	4.4456	-4.83814	4.67806e-06	0.000102991	3.86337
ATG4D	0.0760297	5.09725	0.478952	0.633001	0.823343	-6.61813
ATG5	-0.366394	6.41778	-2.29066	0.0240471	0.088872	-4.23572
ATG7	-0.00100264	5.2088	-0.00686869	0.994533	0.997805	-6.58346
ATG9A	0.0571049	6.20908	0.292518	0.770487	0.896341	-6.78991
ATG9B	-0.0850609	0.450933	-0.327541	0.743932	0.882589	-6.71338
ATHL1	2.60619	2.65208	6.98191	3.06386e-10	3.13027e-08	13.0553
ATIC	0.0284199	6.77147	0.266314	0.790537	0.906688	-6.81921
ATL1	0.382323	3.05434	1.54623	0.125155	0.295901	-5.35885
ATL2	0.146164	6.86802	1.05263	0.295006	0.529669	-6.35709
ATL3	-0.354469	5.66222	-2.46095	0.0155411	0.0638782	-3.79855
ATM	-0.120133	3.97274	-0.635079	0.526803	0.747741	-6.29104
ATMIN	-0.294671	6.76492	-2.37643	0.019353	0.0752982	-4.1235
ATN1	0.75455	3.04472	2.60331	0.0106136	0.0476724	-3.16673
ATOH1	-0.00661802	-0.976718	-0.10019	0.920391	0.965775	-7.11541
ATOH7	0.456702	-0.339285	2.89454	0.00464732	0.0252938	-2.77701
ATOH8	-0.423732	0.715077	-1.41246	0.160867	0.352659	-5.63159
ATOX1	0.541212	6.4032	3.11414	0.00239683	0.0150989	-2.22251
ATP10A	-0.0100745	0.830305	-0.0649033	0.948378	0.977769	-6.87682
ATP10B	-0.213527	-0.763072	-1.69038	0.094019	0.242388	-5.61023
ATP10D	-0.358626	3.75191	-1.51126	0.133824	0.310364	-5.386
ATP11A	-0.332174	5.06625	-1.33594	0.184553	0.387612	-5.82118
ATP11B	-0.38891	6.1457	-2.31478	0.0226354	0.0848719	-4.16318
ATP11C	-0.378915	4.90716	-2.70534	0.00800231	0.0384856	-3.14251
ATP12A	-0.0918182	-0.824389	-1.00633	0.316644	0.554509	-6.59933
ATP13A1	0.0353038	6.53911	0.209036	0.834838	0.926999	-6.88156
ATP13A2	-0.00957819	6.33792	-0.0489407	0.961063	0.984053	-6.83807
ATP13A3	-0.843363	6.2737	-4.1211	7.70429e-05	0.00103238	1.01619
ATP13A4	-0.0439252	-0.221156	-0.25735	0.797428	0.909593	-6.92915
ATP13A5	-0.14612	0.652595	-0.437912	0.662379	0.841047	-6.67337
ATP1A1	0.133232	6.79425	1.02637	0.307153	0.543717	-6.36453
ATP1A1OS	-0.621276	1.18545	-2.95675	0.00386552	0.021947	-2.27585
ATP1A2	0.0726387	-0.482806	0.551247	0.582674	0.791151	-6.81953
ATP1A3	-0.765689	0.0854822	-4.26082	4.55881e-05	0.000678663	1.51988
ATP1A4	0.0865178	-0.927611	0.957771	0.34045	0.580109	-6.65418
ATP1B1	-0.0356395	5.77158	-0.170793	0.864726	0.941233	-6.66049
ATP1B2	-0.0169759	-0.20241	-0.102234	0.918772	0.964906	-6.81825
ATP1B3	0.25196	8.04478	1.81558	0.0723827	0.200833	-5.35727
ATP1B4	-0.0609663	0.194492	-0.356546	0.72217	0.873161	-6.58225
ATP2A1	-0.0255559	0.0638399	-0.119203	0.90535	0.960264	-6.63236
ATP2A2	0.176605	5.87138	0.910086	0.364929	0.603231	-6.3603
ATP2A3	0.135832	0.824882	0.474665	0.636043	0.824955	-6.44958
ATP2B1	0.383343	5.78974	2.59508	0.0108546	0.0485165	-3.54634
ATP2B2	-0.197692	-0.578903	-1.75033	0.0830774	0.222088	-5.529
ATP2B3	-0.173091	-0.625803	-1.18228	0.239853	0.462983	-6.21921
ATP2B4	0.641973	5.35366	2.6938	0.00826514	0.0393729	-3.19336
ATP2C1	0.03477	6.1418	0.3084	0.758409	0.890686	-6.73172
ATP2C2	-0.402157	2.37265	-1.89105	0.0614643	0.178127	-4.93353
ATP4A	0.049342	-0.980982	0.765053	0.446012	0.68055	-6.83642
ATP4B	0.0723497	-0.974842	1.08425	0.280817	0.51357	-6.52801
ATP5A1	-0.139999	9.16038	-1.83535	0.0693767	0.194857	-5.5482
ATP5B	-0.305772	10.1569	-4.27288	4.35472e-05	0.00065311	1.15977
ATP5C1	-0.708516	9.00257	-3.34112	0.00116802	0.00857985	-1.80946
ATP5D	0.401016	7.05516	3.51891	0.000649639	0.00544123	-1.08229
ATP5E	0.0672867	8.56843	0.336568	0.737136	0.880129	-6.98079
ATP5EP2	0.227739	2.61666	1.26437	0.208988	0.420926	-5.57087
ATP5F1	-0.462212	7.81402	-3.31852	0.00125663	0.00905878	-1.74639
ATP5G1	0.13131	7.07521	0.863481	0.389905	0.62927	-6.53481
ATP5G2	0.334104	6.90026	3.21896	0.00172711	0.0116107	-1.9733
ATP5G3	-0.07686	8.4886	-0.681243	0.497266	0.724447	-6.85327
ATP5H	0.0375653	7.45036	0.31682	0.752029	0.887087	-6.88926
ATP5I	0.416961	6.62484	1.89601	0.0607973	0.176626	-5.12413
ATP5J	-0.184648	7.99948	-1.32286	0.18885	0.393354	-6.14134
ATP5J2	0.181274	7.24782	1.27242	0.206126	0.417331	-6.14836
ATP5J2-PTCD1	-0.798653	0.98783	-1.58915	0.115131	0.279195	-5.35962
ATP5L	-0.0258248	8.19882	-0.163567	0.870397	0.944596	-7.02375
ATP5L2	0.139177	-0.582744	1.35296	0.179069	0.379262	-6.05366
ATP5O	-0.378819	8.174	-2.19309	0.0305803	0.105682	-4.6702
ATP5S	-0.0824935	2.9502	-0.549569	0.58382	0.791709	-6.22945
ATP5SL	0.220072	5.53975	2.36603	0.0198752	0.0767663	-4.00306
ATP6AP1	-0.0391918	7.66275	-0.275484	0.783504	0.903434	-6.93382
ATP6AP1L	-0.437402	-0.152765	-3.47817	0.00074445	0.00605679	-1.11797
ATP6AP2	-0.0340525	7.6983	-0.441243	0.659974	0.839405	-6.85528
ATP6V0A1	-0.178127	5.19792	-0.801021	0.424988	0.662426	-6.3898
ATP6V0A2	0.137605	5.49246	1.017	0.311568	0.548734	-6.23943
ATP6V0A4	-0.367134	2.06723	-1.09849	0.274586	0.506192	-6.09903
ATP6V0B	-0.00212206	8.40421	-0.0190693	0.984823	0.993959	-7.06891
ATP6V0C	0.247437	5.94421	1.39729	0.165367	0.359977	-5.79427
ATP6V0D1	-0.208787	6.84647	-2.06248	0.0417113	0.133554	-4.77476
ATP6V0D2	-0.254697	0.475142	-1.38256	0.169829	0.366805	-5.82972
ATP6V0E1	-0.389977	7.88485	-3.34978	0.00113566	0.00840036	-1.65232
ATP6V0E2	-0.267253	5.68549	-2.57151	0.0115723	0.0509106	-3.56888
ATP6V0E2-AS1	-1.32603	1.18206	-5.03863	2.04291e-06	5.2246e-05	4.69525
ATP6V1A	-0.346818	6.8031	-2.4538	0.0158354	0.0648199	-3.94214
ATP6V1B1	0.520686	1.70674	1.47556	0.143153	0.32549	-5.43675
ATP6V1B2	-0.912849	6.54568	-7.68992	9.68013e-12	1.55866e-09	16.3481
ATP6V1C1	-0.937415	7.18992	-4.70643	7.98019e-06	0.000159298	3.12375
ATP6V1C2	0.51208	2.07118	1.29724	0.197484	0.405381	-5.62821
ATP6V1D	-0.658554	6.64059	-4.22595	5.20181e-05	0.000752545	1.37778
ATP6V1E1	-0.480647	6.85487	-4.62964	1.08533e-05	0.000205295	2.85167
ATP6V1E2	-0.0338224	0.535883	-0.145235	0.884813	0.951119	-6.48505
ATP6V1F	-0.246469	6.87472	-2.77149	0.00663669	0.033309	-3.18259
ATP6V1G1	-0.229917	8.09031	-1.51529	0.132802	0.308653	-5.87782
ATP6V1G2	-0.441181	-0.392419	-3.45809	0.000795851	0.00636649	-1.24239
ATP6V1G2-DDX39B	-0.000327177	-0.750518	-0.0022266	0.998228	0.999456	-7.00226
ATP6V1G3	-0.103271	-0.773411	-1.2568	0.211706	0.424235	-6.29298
ATP6V1H	-0.269873	6.12398	-2.18367	0.0312863	0.107494	-4.45212
ATP7A	-0.628963	3.22125	-2.50799	0.0137239	0.0580784	-3.38539
ATP7B	-0.569332	1.66409	-1.61907	0.10853	0.268022	-5.07206
ATP8A1	0.295737	1.27103	1.09785	0.274864	0.506563	-5.83148
ATP8A2	-0.103729	-0.231084	-0.598271	0.550989	0.768308	-6.59369
ATP8B1	-0.809454	4.34444	-2.72232	0.00762928	0.0371226	-2.91366
ATP8B2	-0.282693	1.93955	-0.973923	0.332406	0.571473	-5.91762
ATP8B3	-0.12225	1.70112	-0.340584	0.73412	0.87856	-6.30658
ATP8B4	-0.0912367	-0.603944	-0.595023	0.55315	0.770147	-6.83217
ATP8B5P	0.0606441	-0.381607	0.563246	0.574507	0.786178	-6.73875
ATP9A	0.218622	4.82726	0.653052	0.515197	0.738611	-6.35117
ATP9B	0.0191642	2.98664	0.0728587	0.942062	0.975354	-6.43797
ATPAF1	-0.507018	6.24989	-3.01575	0.00323793	0.0191114	-2.44954
ATPAF2	0.262772	3.89444	1.42913	0.156032	0.345485	-5.44399
ATPBD4	-0.500728	3.81859	-3.04213	0.00298901	0.0179368	-2.05556
ATPBD4-AS1	-0.102196	-0.712949	-1.04672	0.297709	0.533016	-6.49337
ATPIF1	-0.0757319	7.2662	-0.5541	0.580727	0.790231	-6.74994
ATR	-0.315978	4.68135	-1.54827	0.124665	0.295229	-5.39521
ATRAID	-0.156332	7.43228	-1.24951	0.214349	0.428336	-6.13534
ATRIP	-0.0858845	3.77223	-0.363656	0.71687	0.870046	-6.39661
ATRN	-0.22026	4.57586	-1.09571	0.275796	0.507585	-5.96536
ATRNL1	-1.55681	1.47747	-5.20177	1.0274e-06	2.9851e-05	5.33378
ATRX	0.262508	6.5897	2.07754	0.0402711	0.130081	-4.7686
ATXN1	0.0366005	2.46803	0.210147	0.833974	0.926602	-6.67576
ATXN10	-0.52596	7.32972	-4.71098	7.83525e-06	0.000157072	3.10733
ATXN1L	0.607292	3.33914	2.30926	0.0229517	0.0857685	-3.84673
ATXN2	-0.0598305	5.24383	-0.377047	0.706924	0.865763	-6.60776
ATXN2L	0.200207	4.61224	0.826247	0.410599	0.649031	-6.28161
ATXN3	-0.510076	4.62525	-4.39061	2.77346e-05	0.000447286	2.15205
ATXN7	0.242709	3.71526	1.1253	0.263111	0.491566	-5.83254
ATXN7L1	0.216107	1.68178	0.983985	0.327459	0.565977	-5.86417
ATXN7L2	-0.056479	2.79368	-0.230962	0.817808	0.919189	-6.33657
ATXN7L3	0.512716	3.43758	2.51483	0.0134759	0.057294	-3.43118
ATXN7L3B	0.0859879	6.41129	0.60583	0.545978	0.764445	-6.68486
AUH	0.0509706	4.0413	0.33979	0.734715	0.878805	-6.40971
AUNIP	-0.846803	4.16193	-4.54482	1.5191e-05	0.000272504	2.78067
AUP1	0.478542	7.47276	4.22498	5.22092e-05	0.000753812	1.26344
AURKA	-1.13926	7.43517	-6.84708	5.84914e-10	5.42514e-08	12.3229
AURKAIP1	0.331765	7.65462	3.17413	0.00198879	0.013033	-2.17544
AURKAPS1	0.355202	0.119618	2.04756	0.0431814	0.136933	-4.56593
AURKB	-0.327258	6.46029	-2.24055	0.0272305	0.0971925	-4.40601
AURKC	0.246843	-0.224083	1.60446	0.111715	0.273504	-5.45228
AUTS2	0.198912	1.87168	0.958497	0.340086	0.579761	-6.33572
AVEN	0.523805	4.05796	3.85272	0.000204653	0.0022027	0.349489
AVIL	0.420287	-0.164965	2.13273	0.0353541	0.118044	-4.57632
AVL9	0.0957441	4.22254	0.529317	0.59774	0.801387	-6.39236
AVPI1	0.474679	4.97145	2.75366	0.00698209	0.0346214	-2.95687
AVPR1A	-0.0833976	-0.208934	-0.535506	0.59347	0.799001	-6.69162
AVPR1B	0.0404258	-0.98625	0.59073	0.556012	0.772903	-6.94462
AVPR2	-0.144937	-0.595277	-1.35414	0.178693	0.378585	-6.14695
AWAT1	0.0318567	-0.987701	0.495896	0.621038	0.816543	-7.0092
AWAT2	0.0571187	0.0688796	0.261492	0.794242	0.908124	-6.90305
AXDND1	0.0561112	-0.412654	0.372615	0.710211	0.867305	-6.82337
AXIN1	0.156617	3.82961	0.786499	0.433404	0.669151	-6.15492
AXIN2	1.58497	1.78796	3.88963	0.000179365	0.00200226	0.519424
AXL	-0.546733	4.93154	-2.75898	0.0068775	0.0341871	-3.21837
AZGP1	0.816866	3.49691	1.74956	0.0832119	0.222388	-5.19719
AZGP1P1	0.00518865	-0.521932	0.0333229	0.973482	0.990076	-7.02568
AZI1	-0.475964	4.6617	-1.81914	0.0718328	0.19972	-4.96404
AZI2	-0.141296	5.57484	-1.42404	0.157495	0.347465	-5.6824
AZIN1	-0.263587	7.65259	-1.80031	0.0747771	0.205474	-5.37264
AZU1	0.124782	-0.828376	1.21417	0.227496	0.445626	-6.30488
B2M	-0.187443	11.1902	-1.11418	0.267831	0.498023	-6.71298
B3GALNT1	0.156562	5.08768	0.856434	0.393772	0.633283	-6.23776
B3GALNT2	-0.388837	5.80924	-2.64571	0.00944682	0.0436593	-3.37772
B3GALT1	-0.035753	-0.710044	-0.409645	0.682928	0.852194	-6.91286
B3GALT2	0.103657	-0.547705	0.814232	0.417415	0.655378	-6.69123
B3GALT4	1.27072	2.58705	3.58023	0.000528161	0.00464605	-0.472142
B3GALT5	-0.68885	0.135357	-4.08934	8.66713e-05	0.00113078	0.938223
B3GALT6	0.420166	5.80746	4.45758	2.13868e-05	0.000362334	2.23064
B3GALTL	-0.675574	4.70912	-3.03724	0.00303372	0.0181186	-2.2001
B3GAT1	-0.0305719	-0.898299	-0.368555	0.713225	0.86868	-7.03645
B3GAT2	0.0198334	-0.808859	0.215085	0.830132	0.925106	-6.96892
B3GAT3	0.321348	5.4962	2.36416	0.0199703	0.0770005	-4.02493
B3GNT1	0.0151549	4.25662	0.0756364	0.939857	0.97438	-6.52271
B3GNT2	-0.380783	5.81205	-2.78175	0.00644515	0.032577	-3.00511
B3GNT3	0.0654719	2.35153	0.335238	0.738136	0.880746	-6.65603
B3GNT4	-0.166947	0.991211	-0.691934	0.490556	0.718962	-6.21568
B3GNT5	0.658448	5.4162	2.81967	0.00577986	0.0299206	-2.88417
B3GNT6	-0.0642534	0.00656629	-0.343759	0.731737	0.877744	-6.69821
B3GNT7	0.620467	0.905003	2.86229	0.00510755	0.0272101	-2.70607
B3GNT8	0.778732	0.834475	3.08073	0.00265653	0.0163511	-2.08247
B3GNT9	0.593786	3.2242	2.1587	0.0332263	0.112565	-4.14007
B3GNTL1	-0.298747	2.70326	-1.4653	0.145924	0.329595	-5.37692
B4GALNT1	-0.623193	3.2655	-2.05261	0.0426792	0.135747	-4.50521
B4GALNT2	-0.149182	-0.433623	-0.72268	0.471535	0.701815	-6.69655
B4GALNT3	0.379305	1.96289	0.841279	0.402166	0.641197	-6.15467
B4GALNT4	0.553087	2.31083	2.04406	0.0435323	0.13781	-4.38968
B4GALT1	-0.398749	5.31609	-1.69351	0.0934197	0.241368	-5.2623
B4GALT2	-0.0454205	5.86061	-0.348655	0.728069	0.876274	-6.72269
B4GALT3	0.250794	6.36561	2.64715	0.00940942	0.0435164	-3.44525
B4GALT4	-0.418116	5.32811	-2.52737	0.0130322	0.0558917	-3.50728
B4GALT5	0.889246	4.33518	4.18335	6.10635e-05	0.000859457	1.44537
B4GALT6	-0.199191	1.18432	-0.888324	0.376463	0.615822	-6.06606
B4GALT7	0.0755644	4.71656	0.801158	0.424908	0.662426	-6.23458
B9D1	-0.069257	3.6382	-0.377852	0.706328	0.865583	-6.36567
B9D2	0.824854	2.88146	3.80048	0.0002463	0.0025553	0.231196
BAALC	0.428509	1.42937	1.96425	0.0522313	0.157894	-5.08759
BAAT	-0.127396	-0.571217	-1.07974	0.282813	0.515782	-6.32378
BABAM1	0.244779	6.92906	3.28635	0.00139361	0.00978077	-1.78552
BACE1	0.00249099	3.01735	0.00935665	0.992553	0.997199	-6.49754
BACE1-AS	-0.0552129	-0.610246	-0.515389	0.6074	0.807457	-6.82575
BACE2	-0.24566	6.19724	-2.00032	0.048132	0.148468	-4.82359
BACH1	0.197683	5.03892	1.16048	0.24857	0.474305	-5.99295
BACH2	0.00416971	0.641714	0.0209344	0.983339	0.993683	-6.60561
BAD	0.202542	6.53318	1.71816	0.088812	0.232357	-5.38644
BAG1	0.598193	6.57334	5.71397	1.10628e-07	4.68761e-06	7.24432
BAG2	-0.525996	6.34598	-1.97758	0.0506824	0.154395	-4.89723
BAG3	0.0899403	6.62062	0.511484	0.610121	0.809594	-6.68745
BAG4	-0.347378	5.33337	-3.02323	0.00316541	0.0187714	-2.31536
BAG5	0.0537985	5.94984	0.463164	0.644237	0.83055	-6.70157
BAG6	0.369967	4.74477	2.11034	0.0372829	0.122794	-4.46552
BAGE	-0.0446034	-0.455299	-0.460608	0.646063	0.831681	-6.97069
BAGE2	0.0316878	-0.113368	0.247203	0.80525	0.913329	-6.96453
BAGE3	0.0316878	-0.113368	0.247203	0.80525	0.913329	-6.96453
BAGE4	0.0526442	-0.832284	0.443951	0.658022	0.838281	-7.02663
BAGE5	0.0587237	-0.123593	0.376026	0.707681	0.866129	-6.88957
BAHCC1	0.242089	1.81749	0.97771	0.330538	0.569194	-5.95005
BAHD1	0.0338862	3.21918	0.137232	0.891119	0.954201	-6.36307
BAI1	0.000776152	-0.699702	0.00904563	0.9928	0.997199	-7.0568
BAI2	-0.984935	1.33714	-3.30228	0.00132414	0.00937756	-1.41281
BAI3	-0.120947	-0.824895	-1.43415	0.154597	0.343345	-6.00542
BAIAP2	0.241642	6.02814	1.12845	0.261785	0.490134	-6.15683
BAIAP2-AS1	0.0289888	2.23533	0.110454	0.912267	0.963026	-6.32826
BAIAP2L1	-0.0875802	5.85604	-0.535984	0.59314	0.798858	-6.58576
BAIAP2L2	0.546599	0.985774	1.96001	0.0527313	0.159071	-4.7465
BAIAP3	-0.136847	1.62805	-0.364234	0.71644	0.870046	-6.27543
BAK1	0.0814248	6.56395	0.817344	0.415643	0.653872	-6.55339
BAMBI	1.26358	5.58146	6.31558	7.16604e-09	4.59334e-07	9.95752
BANF1	0.00173845	8.0464	0.0176898	0.985921	0.994618	-7.04174
BANK1	-0.338063	0.243546	-1.54528	0.125386	0.296271	-5.61452
BANP	0.0280197	4.29395	0.179136	0.858187	0.938845	-6.50937
BAP1	0.137274	4.86316	0.912861	0.363475	0.601766	-6.20687
BARD1	-0.781846	4.56993	-4.95618	2.8786e-06	6.9973e-05	4.31657
BARHL1	-0.0393429	-0.900386	-0.544455	0.587321	0.794476	-6.95891
BARX1	-0.0840111	3.17829	-0.516322	0.606751	0.807343	-6.71498
BARX2	0.443724	2.22956	2.12116	0.0363396	0.120475	-4.48462
BASP1	-0.913737	5.17141	-3.68434	0.000369634	0.00351921	-0.410038
BATF	1.07093	2.61362	4.60599	1.19245e-05	0.000222796	3.00559
BATF2	-0.35788	0.888625	-1.25208	0.213415	0.426766	-5.65272
BATF3	0.137584	1.70803	0.48715	0.627201	0.820572	-6.24156
BAX	-0.0027552	6.01285	-0.0240057	0.980895	0.992883	-6.79953
BAZ1A	0.574721	5.9307	4.67458	9.06869e-06	0.000178074	3.07831
BAZ1B	0.105954	6.48038	0.943024	0.347904	0.587143	-6.4384
BAZ2A	0.300828	5.13186	1.46344	0.14643	0.330462	-5.60703
BAZ2B	0.290319	4.22932	1.26089	0.210235	0.422337	-5.71851
BBC3	1.3245	3.09205	6.18379	1.31796e-08	7.51506e-07	9.46862
BBIP1	0.0476465	3.44198	0.266057	0.790734	0.906688	-6.4004
BBOX1	0.118354	1.28015	0.490812	0.624617	0.818955	-6.71487
BBS1	0.0377816	4.04102	0.192785	0.847512	0.933621	-6.43391
BBS10	-0.67469	3.77972	-3.29902	0.00133807	0.00945956	-1.38898
BBS12	-0.828222	2.36029	-3.18373	0.00192981	0.012714	-1.62911
BBS2	-0.194617	4.84267	-1.0508	0.295839	0.530753	-6.03225
BBS4	-0.392532	3.80761	-1.87587	0.0635419	0.182832	-4.70214
BBS5	0.380572	5.07133	1.84845	0.0674439	0.191089	-4.96124
BBS7	-0.567044	4.48904	-3.22593	0.00168946	0.0114205	-1.65312
BBS9	-0.186022	3.05469	-0.643986	0.521035	0.743175	-6.18166
BBX	0.100449	6.26256	0.861987	0.390723	0.630085	-6.44959
BCAM	0.418313	1.84239	0.871446	0.385563	0.624767	-6.0518
BCAN	0.39258	-0.0511293	1.62235	0.107826	0.266808	-5.49154
BCAP29	-0.277088	6.55495	-1.97687	0.050764	0.154473	-4.89644
BCAP31	0.131003	8.7869	1.49838	0.137133	0.315401	-5.99036
BCAR1	-0.0102985	6.78288	-0.0558358	0.955582	0.981053	-6.85493
BCAR3	-0.0777027	5.82472	-0.279517	0.780416	0.901586	-6.6931
BCAS1	0.32169	0.720479	0.986665	0.326149	0.564631	-6.16571
BCAS2	-0.242238	6.179	-2.10775	0.0375116	0.123426	-4.61819
BCAS3	-0.18162	3.73312	-0.640174	0.523499	0.745055	-6.24657
BCAS4	-0.106415	3.86477	-0.484579	0.629017	0.821256	-6.41582
BCAT1	-0.5113	5.37243	-2.46847	0.0152371	0.06296	-3.77826
BCAT2	-0.0756328	5.77506	-0.524352	0.601175	0.803313	-6.62825
BCCIP	-0.513481	7.568	-2.85772	0.00517611	0.0274301	-3.03162
BCDIN3D	0.0110273	2.81283	0.0461649	0.963269	0.985065	-6.36898
BCDIN3D-AS1	-0.45997	0.333178	-2.60474	0.0105721	0.0475602	-3.37017
BCHE	-0.42159	0.684816	-2.12849	0.0357125	0.118847	-4.65681
BCKDHA	0.273447	5.85197	2.3165	0.0225373	0.0846127	-4.13634
BCKDHB	-0.471423	4.40316	-3.27327	0.00145321	0.0101242	-1.45455
BCKDK	-0.146829	6.06098	-1.17205	0.243918	0.468313	-6.11454
BCL10	-0.0531733	5.22071	-0.33251	0.740189	0.881643	-6.59683
BCL11A	0.173956	1.85236	0.640267	0.523439	0.745055	-6.4916
BCL11B	0.130091	0.0986178	0.737353	0.462606	0.694945	-6.70562
BCL2	-0.178415	0.564186	-0.823355	0.412233	0.650492	-6.09941
BCL2A1	0.249847	-0.00147747	1.00432	0.317607	0.555433	-6.35259
BCL2L1	0.393222	6.16475	2.64051	0.00958351	0.0441794	-3.4353
BCL2L10	0.0821123	-0.538382	0.742966	0.459216	0.692384	-6.7071
BCL2L11	0.776348	4.03567	3.18671	0.00191181	0.0126266	-1.71214
BCL2L12	-0.00927864	5.97976	-0.0898179	0.928609	0.969125	-6.77471
BCL2L13	0.215896	5.65843	1.82528	0.0708943	0.198014	-5.05881
BCL2L14	0.580005	0.220973	3.23287	0.00165271	0.0112265	-1.83409
BCL2L15	0.000298464	0.925417	0.00122615	0.999024	0.999521	-6.52094
BCL2L2	0.210185	2.83095	0.916706	0.361466	0.599673	-5.93961
BCL2L2-PABPN1	0.448629	5.62963	4.40121	2.66207e-05	0.000432791	2.086
BCL3	0.59681	5.42836	2.7188	0.0077052	0.0373963	-3.19026
BCL6	0.658305	3.07155	3.12181	0.00234064	0.0148273	-1.82084
BCL6B	-0.000761727	-0.884955	-0.00875809	0.993029	0.997199	-7.12434
BCL7A	0.156166	3.8619	0.788994	0.431952	0.667785	-6.24448
BCL7B	0.335463	6.48021	3.55391	0.000577403	0.00495793	-0.93296
BCL7C	0.0236922	6.17648	0.161942	0.871673	0.944927	-6.73935
BCL9	-0.0425259	3.39184	-0.186706	0.852263	0.935764	-6.43326
BCL9L	0.820492	3.57779	3.52367	0.000639347	0.00537292	-0.683906
BCLAF1	-0.499063	7.40324	-5.49597	2.89215e-07	1.05454e-05	6.26928
BCMO1	-0.10203	-0.450469	-0.85036	0.397123	0.636166	-6.66102
BCO2	0.21714	0.111564	1.03175	0.304639	0.540504	-6.20205
BCOR	-0.34747	3.5965	-1.54331	0.125863	0.29705	-5.28914
BCORL1	0.36734	1.6563	1.43491	0.154381	0.343162	-5.36435
BCR	0.472025	5.92887	2.21207	0.0291999	0.102168	-4.38496
BCRP2	0.42254	0.364104	2.27959	0.0247208	0.0906459	-4.15791
BCRP3	0.112664	-0.391721	0.936636	0.351165	0.590271	-6.45586
BCS1L	0.0316751	5.01888	0.323759	0.746785	0.884358	-6.59201
BCYRN1	0.42257	0.965598	1.53925	0.126849	0.298893	-5.47936
BDH1	-0.395811	4.69676	-2.22204	0.0284967	0.100409	-4.12982
BDH2	-0.214259	4.04433	-1.02841	0.306198	0.542313	-5.93927
BDKRB1	0.0581632	-0.014485	0.336239	0.737384	0.880216	-7.00658
BDKRB2	-0.036281	0.0277354	-0.238636	0.811868	0.916302	-7.03528
BDNF	-0.481273	3.15378	-2.07309	0.0406925	0.131065	-4.56855
BDNF-AS	-0.608998	0.0472418	-3.87147	0.000191407	0.00208692	0.254786
BDP1	0.448803	5.42902	2.55199	0.0121987	0.0530173	-3.5901
BEAN1	1.91804	0.67765	6.0979	1.95497e-08	1.06633e-06	9.08517
BECN1	-0.165704	6.30016	-1.71406	0.0895648	0.23384	-5.38381
BEGAIN	-0.106915	0.887311	-0.578223	0.564392	0.778957	-6.57313
BEND2	0.0556211	-0.541136	0.464763	0.643095	0.829929	-6.87512
BEND3	0.532314	3.05541	2.15431	0.0335783	0.113489	-4.19374
BEND3P3	-0.423957	1.32052	-1.83918	0.0688062	0.193931	-4.85408
BEND4	-0.224561	-0.467154	-1.86781	0.0646687	0.184937	-5.19618
BEND5	-0.147049	0.0186602	-1.04992	0.296245	0.531134	-6.33079
BEND6	0.457637	1.78606	1.79645	0.0753919	0.206628	-4.78526
BEND7	0.0697923	2.82088	0.265135	0.791442	0.906834	-6.36508
BEST1	0.2189	-0.505145	1.39359	0.166479	0.36185	-5.94927
BEST2	0.035411	-0.762143	0.320469	0.749271	0.885429	-6.94526
BEST3	-0.261756	-0.249784	-1.68751	0.0945714	0.243329	-5.45771
BEST4	0.319291	-0.552814	2.64998	0.00933602	0.0432565	-3.58132
BET1	-0.659529	5.78344	-3.52824	0.000629605	0.00531031	-0.880362
BET1L	0.369221	5.00192	2.66064	0.00906448	0.0422121	-3.28155
BET3L	0.0381723	-0.936984	0.488374	0.626337	0.819974	-6.98664
BEX1	-0.02532	-0.098909	-0.213019	0.831739	0.925857	-6.85649
BEX2	-0.282637	3.53524	-1.10215	0.272997	0.504453	-5.90078
BEX4	0.169585	3.21863	0.880198	0.380828	0.619989	-6.22586
BEX5	-0.0788757	0.82253	-0.394553	0.693999	0.858995	-6.63269
BFAR	-0.124916	5.40038	-1.53663	0.127489	0.299686	-5.53993
BFSP1	-0.166496	1.31757	-0.573775	0.567387	0.780895	-6.23262
BFSP2	-0.00713645	-0.865562	-0.0766351	0.939064	0.974305	-7.10927
BGLAP	0.320106	-0.422254	1.7748	0.0789239	0.213738	-5.26914
BGN	0.0647078	1.59734	0.330643	0.741595	0.882181	-6.95187
BHLHA15	0.031514	0.0391479	0.241313	0.809799	0.915457	-6.85919
BHLHB9	-0.981774	2.55233	-3.84587	0.000209704	0.00224362	0.381002
BHLHE22	0.00356826	-0.917068	0.0449052	0.964271	0.985765	-7.13043
BHLHE23	0.0200777	-0.997992	0.312554	0.75526	0.889058	-7.08488
BHLHE40	2.08862	6.96601	7.54562	1.97138e-11	2.85452e-09	15.6557
BHLHE40-AS1	-0.214933	-0.402228	-1.76115	0.0812193	0.218309	-5.41548
BHLHE41	1.28727	3.72963	4.14612	7.01891e-05	0.000959712	1.34839
BHMT	-0.00796653	-0.937262	-0.109923	0.912687	0.963026	-7.09952
BHMT2	0.207443	0.945132	1.06224	0.290642	0.524124	-6.0147
BICC1	-0.958637	0.914886	-3.47456	0.000753442	0.00610488	-0.844789
BICD1	0.635156	2.68841	2.01971	0.0460448	0.143681	-4.41582
BICD2	0.0670512	6.19538	0.402627	0.688068	0.855029	-6.72946
BID	0.272988	6.99511	1.87914	0.0630895	0.181887	-5.1694
BIK	1.48464	3.79792	7.44858	3.17467e-11	4.23156e-09	15.2296
BIN1	0.151973	4.76128	0.746556	0.457054	0.690917	-6.32097
BIN2	0.0539184	-0.0283964	0.237325	0.812882	0.916627	-6.73277
BIN3	-0.0688081	4.9008	-0.38831	0.698598	0.861078	-6.57803
BIRC2	0.0683883	7.09335	0.432637	0.666195	0.842703	-6.8506
BIRC3	2.76763	4.56296	10.4249	9.6739e-18	8.56714e-15	29.8057
BIRC5	-0.525664	7.97448	-4.85178	4.42419e-06	9.82844e-05	3.57608
BIRC6	0.0928587	5.1095	0.495438	0.62136	0.816806	-6.51079
BIRC7	0.023246	-0.952999	0.322129	0.748016	0.884931	-7.07622
BIRC8	0.0391909	-0.974242	0.59528	0.552979	0.770089	-6.9432
BIVM	-0.478046	4.62364	-3.90519	0.00016963	0.0019213	0.481384
BIVM-ERCC5	-1.62094	0.967546	-4.75282	6.61799e-06	0.000136896	3.51444
BLCAP	-0.0757631	6.78755	-0.72665	0.46911	0.700038	-6.56167
BLID	0.113182	-0.715394	1.08947	0.278523	0.510613	-6.41213
BLK	-0.102458	-0.639434	-1.43966	0.153037	0.341191	-6.01464
BLM	-1.0616	4.53067	-4.53094	1.60453e-05	0.000286552	2.68354
BLMH	0.0601485	5.42125	0.363711	0.716829	0.870046	-6.66098
BLNK	-0.16816	1.35772	-0.634225	0.527358	0.74816	-6.55201
BLOC1S1	0.150469	5.13663	0.875243	0.383504	0.622653	-6.24462
BLOC1S1-RDH5	-0.326831	0.441344	-1.60989	0.110523	0.271611	-5.30283
BLOC1S2	-0.221991	6.24424	-1.66364	0.099263	0.251367	-5.44261
BLOC1S3	0.349474	3.80779	2.18401	0.0312604	0.107423	-4.14718
BLOC1S4	0.307124	5.21735	3.11476	0.00239221	0.0150792	-2.08781
BLOC1S5	-0.465331	4.76247	-3.07466	0.0027064	0.0166072	-2.13023
BLOC1S5-TXNDC5	0.260803	0.239179	0.754845	0.452087	0.686274	-6.42385
BLOC1S6	-0.542125	5.95293	-5.06985	1.79267e-06	4.67371e-05	4.64396
BLVRA	-0.0136256	6.23597	-0.0791311	0.937084	0.973555	-6.79715
BLVRB	-0.631164	6.66561	-3.73204	0.000313181	0.00309141	-0.271994
BLZF1	-0.859726	5.55168	-3.99046	0.0001246	0.001499	0.706914
BMF	-0.339092	0.883279	-1.10799	0.270481	0.501343	-5.93029
BMI1	-0.727506	5.95228	-3.78241	0.0002625	0.00268462	-0.12637
BMP1	0.307782	5.14357	0.92406	0.357643	0.595971	-6.26476
BMP2	1.54863	1.74092	3.43984	0.000845417	0.00668069	-0.928189
BMP2K	-0.201219	3.18287	-0.984842	0.327039	0.565589	-5.92824
BMP3	-0.169025	0.676667	-0.588315	0.557625	0.774022	-6.63509
BMP4	0.35105	2.90475	1.16702	0.245931	0.470816	-6.06654
BMP5	0.106188	0.16653	0.293215	0.769956	0.895982	-6.57573
BMP6	-0.0300824	0.729487	-0.114678	0.908926	0.961524	-6.44887
BMP7	0.742762	2.78553	2.26895	0.0253837	0.0925875	-3.95846
BMP8A	0.218545	0.726014	0.85636	0.393812	0.633283	-6.15845
BMP8B	-0.412615	0.265743	-1.59783	0.113183	0.276093	-5.35244
BMPER	-0.681753	0.286871	-2.48015	0.0147751	0.061404	-3.78665
BMPR1A	-0.803595	5.18886	-4.83365	4.76457e-06	0.000104349	3.74773
BMPR1B	-0.539991	1.18708	-2.05406	0.0425359	0.135484	-4.40735
BMPR2	0.0318914	4.71359	0.145227	0.884819	0.951119	-6.56571
BMS1	-0.325952	6.91892	-2.96095	0.0038174	0.0216981	-2.72068
BMS1P1	-0.111816	2.44479	-0.53269	0.59541	0.800041	-6.20532
BMS1P2	0.265236	2.63797	1.41708	0.159517	0.350732	-5.37649
BMS1P4	0.157692	2.03733	0.670821	0.503855	0.729455	-6.11687
BMS1P5	-0.129836	2.46988	-0.616328	0.539055	0.758499	-6.15888
BMS1P6	0.265236	2.61862	1.31353	0.191959	0.397573	-5.51241
BNC1	-0.117348	0.697032	-0.646315	0.519532	0.741604	-6.74232
BNC2	-0.35511	1.02131	-1.6159	0.109215	0.269252	-5.52498
BNIP1	0.031699	4.20671	0.222093	0.824687	0.922838	-6.48254
BNIP2	-0.220119	6.49785	-1.71902	0.0886547	0.232036	-5.36928
BNIP3	-1.58207	6.58465	-6.26469	9.07248e-09	5.61852e-07	9.70962
BNIP3L	-0.904919	6.70386	-5.381	4.76607e-07	1.59347e-05	5.84434
BNIPL	0.851116	0.656308	2.81266	0.0058978	0.0303904	-2.8626
BOC	-0.568561	2.17339	-1.02884	0.305997	0.542148	-6.01328
BOD1	-0.230811	5.37084	-1.7838	0.0774403	0.210712	-5.14136
BOD1L1	0.220142	5.34653	1.28605	0.201348	0.411382	-5.91334
BOD1L2	0.0231935	-0.973307	0.331703	0.740796	0.881809	-7.06483
BOK	-0.101143	6.02693	-0.911751	0.364057	0.602297	-6.40772
BOK-AS1	0.0673408	-0.703321	0.798288	0.426564	0.663635	-6.63087
BOLA1	0.388727	3.81991	2.73266	0.00741003	0.0362875	-2.95095
BOLA2	0.455764	5.33852	2.61792	0.0101975	0.0462996	-3.36696
BOLA2B	0.455764	5.33852	2.61792	0.0101975	0.0462996	-3.36696
BOLA3	-0.51134	5.71142	-2.92798	0.00421074	0.0234309	-2.60192
BOLA3-AS1	-0.175691	1.40064	-0.664154	0.508095	0.732936	-6.19126
BOLL	0.16712	-0.771263	1.70226	0.0917614	0.237989	-5.55321
BOP1	0.28148	8.02505	2.08075	0.0399706	0.129449	-4.92065
BORA	-1.55563	4.87345	-7.13646	1.45294e-10	1.58931e-08	13.7821
BPESC1	-0.0106388	-0.937265	-0.145006	0.884994	0.951158	-7.11434
BPGM	0.244319	5.21764	1.22745	0.222487	0.439076	-5.89899
BPHL	-0.0558886	4.87442	-0.36239	0.717812	0.870754	-6.59751
BPI	-0.129697	-0.836925	-1.04482	0.298585	0.53406	-6.51322
BPIFA1	0.0164475	-0.867406	0.197881	0.843533	0.931818	-7.11367
BPIFA4P	0.0301162	-0.975154	0.441041	0.66012	0.839405	-7.03781
BPIFB1	-0.102987	0.22093	-0.698901	0.486209	0.714754	-6.82973
BPIFB2	-0.287975	-0.419439	-1.00165	0.318889	0.556874	-6.44629
BPIFB4	0.0274026	-0.980338	0.422099	0.673844	0.846869	-7.04564
BPIFC	0.0308183	-0.858738	0.303435	0.762178	0.892244	-7.06643
BPNT1	-0.80264	4.951	-4.19851	5.76834e-05	0.000818754	1.45017
BPTF	0.720332	4.63676	3.18342	0.00193169	0.0127222	-1.81362
BRAF	-0.353721	2.74951	-1.68469	0.0951152	0.244182	-4.97936
BRAP	0.0276128	5.55283	0.214285	0.830754	0.925323	-6.70987
BRAT1	0.0503149	7.09311	0.40642	0.685288	0.853456	-6.85284
BRCA1	-0.966595	4.49149	-4.95819	2.85474e-06	6.94769e-05	4.31909
BRCA2	-0.690866	5.06799	-5.28594	7.17439e-07	2.23182e-05	5.58903
BRCC3	-0.645265	6.01435	-5.58323	1.97278e-07	7.63579e-06	6.77277
BRD1	0.1717	4.59284	0.800617	0.42522	0.662426	-6.28559
BRD2	0.966666	7.29065	5.50016	2.83973e-07	1.03919e-05	6.27635
BRD3	-0.222022	5.6786	-1.7158	0.0892439	0.233244	-5.34052
BRD4	0.375241	5.69914	1.80137	0.0746078	0.205113	-5.2016
BRD7	-0.0693588	5.72317	-0.55088	0.582925	0.791294	-6.57686
BRD7P3	-0.00367649	-0.897724	-0.0431739	0.965648	0.986078	-7.10672
BRD8	-0.351788	5.97686	-2.27691	0.0248863	0.0911698	-4.30248
BRD9	0.287513	5.76744	1.45084	0.149904	0.335981	-5.69981
BRDT	-0.0304547	-0.351614	-0.220077	0.826253	0.923507	-6.88732
BRE	-0.250064	5.25726	-1.61727	0.108918	0.268718	-5.33757
BRE-AS1	2.13574	0.905616	6.58672	2.0143e-09	1.5775e-07	11.2608
BREA2	-0.038066	-0.106535	-0.217801	0.828021	0.924274	-6.7212
BRF1	0.0945314	3.92228	0.638608	0.524514	0.745964	-6.31143
BRF2	0.136305	4.19626	0.749853	0.455075	0.688934	-6.21874
BRI3	-0.0811731	3.87851	-0.306508	0.759845	0.891223	-6.42682
BRI3BP	0.0524042	5.06998	0.298907	0.765621	0.893788	-6.55366
BRICD5	0.384686	0.445243	1.80568	0.0739271	0.20377	-4.99546
BRIP1	-1.1906	4.99914	-5.61478	1.71673e-07	6.82859e-06	6.98953
BRIX1	-0.331258	7.63225	-1.70963	0.0903842	0.23546	-5.5176
BRK1	-0.132315	7.86928	-1.57434	0.118516	0.28475	-5.74967
BRMS1	0.419029	6.77263	4.6442	1.02407e-05	0.000196112	2.88393
BRMS1L	-0.564753	4.5904	-4.88908	3.79655e-06	8.72297e-05	4.05907
BROX	-0.124979	3.18198	-0.578873	0.563955	0.778752	-6.19736
BRPF1	0.179722	4.91238	0.717087	0.474965	0.704831	-6.39728
BRPF3	0.489034	4.31302	2.00092	0.0480665	0.148334	-4.64591
BRSK1	-0.280865	-0.464343	-2.19704	0.0302883	0.104997	-4.58782
BRSK2	-0.101128	0.839546	-0.543131	0.588228	0.794902	-6.54231
BRWD1	0.0462038	6.23401	0.397737	0.691658	0.85768	-6.73664
BRWD1-IT2	-0.0161568	0.134588	-0.0953172	0.924251	0.967212	-6.66583
BRWD3	-0.275298	2.26283	-1.08199	0.281814	0.514707	-5.77941
BSCL2	0.224255	6.45439	2.23786	0.0274117	0.0977007	-4.40705
BSDC1	-0.108928	6.18418	-0.76742	0.44461	0.679216	-6.53873
BSG	0.156692	9.65354	1.94817	0.0541515	0.16214	-5.33862
BSN	-0.15123	-0.0864481	-0.82445	0.411614	0.650163	-6.41116
BSN-AS2	-0.208838	-0.0272151	-1.24038	0.217688	0.433291	-5.9789
BSND	-0.0343364	-0.924608	-0.434514	0.664836	0.842111	-7.00859
BSPRY	-0.398138	3.95907	-2.2839	0.0244568	0.0899235	-4.23294
BST1	-0.562359	0.525635	-3.06845	0.00275841	0.0168268	-2.19844
BST2	0.281724	7.00678	1.13625	0.258524	0.486381	-6.22323
BTAF1	-0.0881295	5.11816	-0.441263	0.659959	0.839405	-6.58212
BTBD1	-0.678249	6.97789	-4.10003	8.33109e-05	0.00109595	0.88378
BTBD10	-0.445577	6.48746	-3.14901	0.00215103	0.0138851	-2.10943
BTBD11	-0.332578	1.58156	-1.68561	0.0949369	0.243828	-5.51511
BTBD16	0.207737	-0.697106	1.51708	0.132348	0.307916	-5.88038
BTBD17	0.0200726	-0.967153	0.272936	0.785456	0.90472	-7.08954
BTBD18	0.0851116	-0.429775	0.532813	0.595325	0.799981	-6.75674
BTBD19	0.944666	-0.261351	4.39705	2.70523e-05	0.000438744	2.0669
BTBD2	0.0262028	4.98351	0.137907	0.890587	0.954201	-6.65951
BTBD3	0.0563599	5.12205	0.353206	0.724665	0.874533	-6.63906
BTBD6	0.582539	5.64824	5.84676	6.10912e-08	2.89996e-06	7.88469
BTBD7	0.186636	4.35555	1.22269	0.224272	0.44123	-5.80847
BTBD8	-0.546422	0.638236	-2.70031	0.00811573	0.0388172	-3.10748
BTBD9	0.187066	3.2593	0.767189	0.444747	0.67937	-6.13146
BTC	-0.687016	0.963394	-3.23378	0.00164795	0.0112093	-1.647
BTD	0.245481	3.93133	1.48294	0.141184	0.322324	-5.36221
BTF3	0.0159871	8.52292	0.159774	0.873376	0.945895	-7.07267
BTF3L4	-0.380873	7.37472	-2.49625	0.0141585	0.059542	-3.94985
BTF3P11	0.235581	0.348541	1.5854	0.115982	0.280573	-5.29334
BTG1	0.766281	6.35342	5.81449	7.06126e-08	3.2448e-06	7.6877
BTG2	0.633208	3.82313	1.65429	0.101153	0.255031	-5.18318
BTG3	0.154005	6.52653	1.12556	0.263003	0.491456	-6.22607
BTG4	0.011347	-0.81272	0.111919	0.911108	0.962725	-7.05609
BTK	-0.0320183	-0.760767	-0.306753	0.759659	0.891182	-7.00994
BTLA	-0.099099	-0.716273	-0.829849	0.408568	0.647357	-6.68504
BTN1A1	0.0306467	-0.937114	0.41096	0.681966	0.851379	-7.03597
BTN2A1	0.340533	5.09152	2.77968	0.00648326	0.0326957	-2.97772
BTN2A2	0.246447	3.90818	1.24469	0.216106	0.431265	-5.76536
BTN2A3P	0.226087	0.90638	1.01837	0.310919	0.547974	-5.96008
BTN3A1	0.540661	3.68676	2.33825	0.0213319	0.0809174	-3.90798
BTN3A2	0.638253	3.76393	3.07088	0.0027379	0.0167546	-2.05685
BTN3A3	0.682495	2.90391	2.49332	0.0142691	0.0597824	-3.47867
BTNL2	-0.0313458	-0.959377	-0.494822	0.621794	0.817162	-7.00065
BTNL3	0.0147704	-0.961781	0.215435	0.82986	0.925106	-7.10985
BTNL8	0.0373315	-0.936095	0.442308	0.659206	0.83894	-7.01687
BTNL9	-0.136404	0.996891	-1.14619	0.254409	0.481468	-6.30032
BTRC	-0.0975501	4.20016	-0.415795	0.678436	0.849396	-6.4408
BUB1	-1.49343	7.00387	-8.1692	8.92775e-13	1.9746e-10	18.6736
BUB1B	-1.06886	6.28482	-6.39861	4.86891e-09	3.24492e-07	10.3109
BUB3	-0.627755	8.3635	-6.69144	1.22738e-09	1.02931e-07	11.5049
BUD13	0.0395767	4.71798	0.241965	0.809295	0.915197	-6.61491
BUD31	0.270773	7.05303	2.73007	0.00746435	0.0364648	-3.33745
BVES	-0.161341	0.996913	-0.715971	0.475651	0.705396	-6.25586
BVES-AS1	-0.0869992	-0.902907	-1.34199	0.182588	0.384851	-6.20862
BYSL	0.059479	6.26222	0.567123	0.571881	0.784282	-6.72564
BZRAP1	-0.282088	1.35945	-0.780918	0.436665	0.672386	-6.26354
BZRAP1-AS1	0.059469	-0.232857	0.344196	0.731409	0.877659	-6.71927
BZW1	-0.725582	9.65035	-4.55713	1.44711e-05	0.000262633	2.30051
BZW2	-0.0143496	7.53097	-0.149083	0.881783	0.949962	-6.95891
C10orf10	2.73993	3.86499	10.3583	1.35707e-17	1.01162e-14	29.3521
C10orf105	0.0336657	-0.795871	0.335598	0.737866	0.880589	-7.00905
C10orf107	0.0185602	-0.865146	0.264155	0.792195	0.907316	-7.06384
C10orf11	-0.0307709	0.477936	-0.259012	0.796149	0.909229	-6.94441
C10orf111	0.832847	0.179197	4.70166	8.13452e-06	0.000161837	3.31094
C10orf113	0.238978	-0.890206	2.68385	0.00849791	0.0401308	-3.55563
C10orf114	0.216469	2.17101	0.837046	0.40453	0.643272	-6.07779
C10orf118	0.0242409	4.82889	0.20529	0.837756	0.928734	-6.54182
C10orf12	-0.29422	2.88837	-1.081	0.282253	0.515275	-5.81475
C10orf128	0.0786442	-0.914003	0.869036	0.386874	0.625984	-6.73757
C10orf129	0.0619762	-0.900016	0.741464	0.460121	0.692764	-6.84761
C10orf131	-0.242747	-0.327717	-2.05037	0.0429015	0.136324	-4.85245
C10orf137	-0.442294	4.55203	-2.59342	0.0109038	0.0487015	-3.34072
C10orf2	-0.026521	3.47022	-0.111261	0.911629	0.962739	-6.43733
C10orf25	0.987154	0.354297	4.66862	9.28815e-06	0.000181674	3.19019
C10orf32	0.256665	4.78003	1.82923	0.0702962	0.196753	-4.95207
C10orf32-AS3MT	-0.794	1.03641	-2.46637	0.0153215	0.0632437	-3.54162
C10orf35	-0.241013	4.58926	-1.41009	0.161566	0.353846	-5.63193
C10orf40	0.0194493	-0.992474	0.288867	0.773271	0.898203	-7.09193
C10orf54	-0.3119	4.18007	-0.874518	0.383897	0.623121	-6.0863
C10orf55	0.608701	1.51299	2.64813	0.00938381	0.0434379	-3.29634
C10orf67	-0.045779	0.0933322	-0.286953	0.774732	0.899096	-6.80613
C10orf68	0.0829749	-0.498646	0.619424	0.537023	0.757068	-6.68348
C10orf71	0.0193437	-0.975853	0.262581	0.793405	0.908096	-7.09546
C10orf76	-0.00549559	4.3168	-0.0265721	0.978853	0.992123	-6.52091
C10orf82	-0.226622	-0.562796	-2.62978	0.00987075	0.0452136	-3.65332
C10orf88	-0.277446	3.9785	-2.22218	0.0284872	0.100396	-4.09424
C10orf90	-0.0983103	-0.605989	-1.03001	0.305448	0.541605	-6.5104
C10orf91	0.0290188	-0.884695	0.377219	0.706797	0.865763	-7.01807
C10orf95	0.209245	0.248973	1.49035	0.139227	0.319015	-5.54917
C10orf99	0.0453519	-0.938859	0.495333	0.621434	0.816849	-7.00844
C11orf1	-0.0502817	4.17812	-0.293128	0.770022	0.896007	-6.44709
C11orf16	0.394931	-0.603966	2.01109	0.046963	0.145602	-4.87466
C11orf21	-0.0395261	-0.922556	-0.57091	0.56932	0.782485	-6.9417
C11orf24	0.0842487	5.79752	0.715322	0.476049	0.705594	-6.51797
C11orf30	0.0026636	3.83685	0.0125961	0.989975	0.996334	-6.48804
C11orf31	0.296597	7.56988	1.57363	0.11868	0.284977	-5.7431
C11orf34	0.161372	-0.838696	1.72734	0.0871428	0.229617	-5.56415
C11orf35	0.289845	1.47763	1.18133	0.240226	0.46357	-5.76262
C11orf42	0.00428595	-0.976728	0.0695583	0.944682	0.976528	-7.12171
C11orf44	-0.180071	-0.740899	-1.51854	0.131981	0.307488	-5.874
C11orf45	-0.0202467	0.910999	-0.0810262	0.93558	0.972884	-6.55608
C11orf48	0.250615	6.29508	1.86921	0.0644711	0.184555	-5.1112
C11orf49	-0.0863859	4.93392	-0.595887	0.552575	0.769933	-6.4164
C11orf52	0.446461	2.45982	2.39643	0.0183833	0.0725632	-3.69356
C11orf53	-0.144299	-0.754249	-1.16584	0.246406	0.471427	-6.38388
C11orf54	-0.382119	4.99955	-2.30799	0.0230253	0.0859478	-4.01963
C11orf57	0.0751181	4.73369	0.529183	0.597832	0.801387	-6.47891
C11orf58	-0.0595588	8.09486	-0.411941	0.68125	0.850907	-6.97619
C11orf63	0.117115	2.47339	0.792369	0.429991	0.666442	-6.36632
C11orf65	-0.253371	-0.125702	-2.05994	0.0419581	0.134167	-4.82052
C11orf68	0.0204527	5.73865	0.234574	0.815011	0.917537	-6.7263
C11orf70	0.0875896	1.83066	0.455489	0.649728	0.833646	-6.39538
C11orf71	0.399767	3.62895	2.94985	0.00394585	0.0223114	-2.32837
C11orf73	-0.031246	6.03127	-0.23677	0.813312	0.916855	-6.73331
C11orf74	-0.183451	3.71429	-0.839003	0.403436	0.642503	-6.07539
C11orf75	0.18553	4.51085	0.936788	0.351087	0.590268	-6.14493
C11orf80	0.0265803	4.48019	0.149089	0.881779	0.949962	-6.50219
C11orf82	-1.13465	5.04057	-4.35109	3.22965e-05	0.000506649	2.00972
C11orf83	0.430068	6.05441	2.61591	0.010254	0.0464774	-3.48689
C11orf84	-0.146951	2.31658	-0.696002	0.488015	0.716693	-6.10588
C11orf86	-0.347829	-0.0401671	-1.84078	0.0685698	0.193373	-5.22571
C11orf87	-0.168185	-0.655764	-1.52918	0.129326	0.302703	-5.90222
C11orf91	1.17388	0.601882	5.68852	1.23872e-07	5.12997e-06	7.32432
C11orf92	-0.744138	0.338316	-2.64871	0.00936885	0.0433786	-3.31486
C11orf93	-0.177661	-0.218754	-0.974343	0.332199	0.571341	-6.52746
C11orf95	0.682851	2.55016	2.6902	0.00834865	0.0396211	-2.94498
C11orf96	2.05875	-0.335905	9.03854	1.11559e-14	4.2365e-12	22.9323
C12orf10	0.460756	4.66294	2.741	0.00723735	0.0356239	-2.99362
C12orf23	-0.280079	5.91807	-1.88457	0.062344	0.180227	-4.99704
C12orf29	-0.609562	5.82827	-2.93918	0.00407315	0.0228548	-2.62251
C12orf36	-0.0125062	-0.129983	-0.0809813	0.935616	0.972884	-7.05548
C12orf39	-0.149636	-0.596286	-1.33085	0.186216	0.3894	-6.19467
C12orf4	-0.704497	5.25667	-3.002	0.00337515	0.0197303	-2.35501
C12orf43	0.225082	4.37372	1.36202	0.176201	0.374883	-5.62493
C12orf44	0.510585	5.80536	4.79586	5.55795e-06	0.000117752	3.5597
C12orf45	0.0411723	4.73669	0.356156	0.722462	0.87328	-6.52515
C12orf49	-0.103838	5.09013	-0.723124	0.471264	0.701633	-6.36905
C12orf5	-0.168697	4.39392	-1.00318	0.318157	0.556088	-6.16784
C12orf52	-0.142623	5.78739	-1.22647	0.222856	0.439531	-5.99537
C12orf54	0.0265636	-0.855332	0.317957	0.75117	0.886826	-7.06186
C12orf56	-0.156827	-0.306557	-1.3712	0.17333	0.371287	-6.08702
C12orf57	0.086831	5.86849	0.455613	0.64964	0.833618	-6.69117
C12orf60	-0.0451654	1.40209	-0.156004	0.876339	0.947062	-6.39547
C12orf61	0.446141	0.406977	2.27065	0.0252766	0.0922637	-3.99077
C12orf65	0.177863	5.09344	1.16845	0.245358	0.469941	-5.99866
C12orf66	-0.387379	2.58641	-1.4896	0.139426	0.319325	-5.30025
C12orf68	0.0854216	-0.699426	0.763361	0.447016	0.681597	-6.69337
C12orf69	0.0458078	-0.596517	0.43137	0.667112	0.843403	-6.93937
C12orf70	0.346017	0.330985	2.59825	0.010761	0.0482157	-3.433
C12orf71	0.190944	-0.842321	2.06617	0.0413541	0.132664	-4.9491
C12orf73	-0.0468748	3.66638	-0.230862	0.817886	0.919189	-6.40701
C12orf74	0.0100859	-0.924889	0.109032	0.913392	0.963261	-7.12642
C12orf75	-0.708859	6.45008	-3.03497	0.00305472	0.0181954	-2.43707
C12orf76	0.07514	2.42869	0.289405	0.772861	0.89796	-6.30085
C12orf77	-0.111245	-0.851288	-1.62061	0.108198	0.267466	-5.79561
C13orf35	0.045776	-0.981182	0.678982	0.498692	0.725547	-6.89046
C13orf45	0.198303	-0.949324	2.83127	0.00558924	0.0291324	-3.20889
C14orf1	-0.216769	6.12212	-2.03408	0.0445478	0.140162	-4.7637
C14orf101	-0.438118	3.80257	-1.92337	0.0572302	0.168896	-4.65937
C14orf105	0.00770226	-0.328609	0.0535748	0.957379	0.982219	-6.89034
C14orf119	-0.316696	6.77376	-2.63459	0.0097411	0.0447521	-3.52221
C14orf132	-0.383154	0.232963	-1.9023	0.0599618	0.174956	-5.0617
C14orf142	-0.126645	4.68498	-0.852419	0.395985	0.63511	-6.21951
C14orf159	-0.253915	3.83723	-0.955583	0.34155	0.58133	-6.11178
C14orf166	-0.551178	7.56789	-4.51663	1.69737e-05	0.000299675	2.34031
C14orf169	-0.158064	5.06759	-1.03832	0.301585	0.537311	-6.15435
C14orf180	0.0896388	-0.75623	0.667937	0.505687	0.730748	-6.87593
C14orf182	0.398879	0.780224	1.99084	0.0491816	0.150919	-4.5469
C14orf2	-0.334805	7.27636	-1.81327	0.0727401	0.201443	-5.31427
C14orf23	0.0025637	2.02399	0.00576753	0.99541	0.998155	-6.34639
C14orf28	0.00268229	2.3	0.0121886	0.990299	0.996438	-6.34333
C14orf37	-0.483111	1.8888	-1.48985	0.139359	0.319212	-5.32476
C14orf39	0.380251	-0.513773	2.68899	0.00837693	0.0396992	-3.38733
C14orf64	0.0215085	-0.485421	0.194609	0.846088	0.932749	-7.01856
C14orf79	0.202774	3.35083	0.899029	0.370761	0.609915	-6.05637
C14orf80	0.384181	5.27974	2.85779	0.00517507	0.0274301	-2.82857
C14orf93	-0.161218	2.56072	-0.947507	0.345627	0.585115	-5.89913
C15orf26	0.104036	-0.898324	1.51246	0.133518	0.30992	-5.96118
C15orf27	-0.241686	-0.440606	-1.38554	0.168919	0.365535	-5.92079
C15orf32	0.0197969	-0.98829	0.291541	0.771231	0.896793	-7.08792
C15orf37	0.307523	1.52186	1.33657	0.184345	0.387338	-5.49222
C15orf38	0.159808	3.04284	0.560733	0.576213	0.787549	-6.21158
C15orf38-AP3S2	-0.233268	4.09099	-0.81522	0.416852	0.654956	-6.16568
C15orf39	0.500702	2.78204	1.99617	0.0485898	0.149513	-4.44334
C15orf40	0.13603	4.15369	1.15002	0.252834	0.479386	-5.82398
C15orf41	-0.643905	4.03636	-2.84703	0.00533955	0.0281333	-2.58506
C15orf43	0.0302564	-0.999633	0.466772	0.641662	0.828947	-7.02613
C15orf48	0.381612	3.19287	0.893656	0.373616	0.61304	-6.19187
C15orf52	0.495441	4.67902	2.59939	0.0107277	0.0480992	-3.39431
C15orf53	0.0302811	-0.995874	0.45348	0.65117	0.83444	-7.03226
C15orf54	-0.217853	-0.635607	-1.96233	0.0524577	0.158437	-5.12389
C15orf55	-0.048712	-0.798718	-0.506543	0.613572	0.81204	-6.88275
C15orf56	-0.0434776	-0.786733	-0.477671	0.633909	0.823851	-6.92132
C15orf57	-0.572093	4.37006	-4.01034	0.000115882	0.00141527	0.85765
C15orf59	-0.561792	-0.407426	-3.96415	0.000137104	0.00161279	0.453894
C15orf60	0.0823968	-0.830427	1.0337	0.303728	0.539656	-6.54261
C15orf61	0.601105	4.20168	3.44898	0.000820248	0.00651813	-0.958773
C15orf62	0.414461	0.532436	1.85498	0.0664963	0.188849	-4.95466
C16orf11	0.0336759	-0.952939	0.480544	0.631873	0.822727	-7.01029
C16orf13	0.20864	5.99596	1.83789	0.0689989	0.194316	-5.10428
C16orf3	-0.332458	-0.683353	-3.33513	0.00119095	0.00871642	-1.73304
C16orf45	-0.204149	1.73687	-0.854864	0.394637	0.634008	-6.33655
C16orf46	0.148271	1.64927	0.753931	0.452633	0.686574	-6.11338
C16orf52	0.579117	1.60511	2.52918	0.012969	0.0556711	-3.31217
C16orf54	0.235899	-0.749036	1.72999	0.0866669	0.228901	-5.50409
C16orf55	0.363944	3.71496	2.42905	0.0168934	0.0679621	-3.60393
C16orf58	0.246301	5.32289	1.54478	0.125505	0.29642	-5.51491
C16orf59	-0.222818	4.61596	-1.74644	0.083755	0.223534	-5.0774
C16orf62	-0.22004	4.95569	-1.19073	0.236533	0.458886	-5.98135
C16orf70	-0.121188	4.92666	-0.609636	0.543463	0.762249	-6.46214
C16orf71	-0.0207515	0.0742557	-0.119722	0.904939	0.960031	-6.74379
C16orf72	0.294557	5.04808	2.34238	0.0211094	0.0802669	-3.97481
C16orf74	-0.482355	4.66053	-2.7127	0.0078386	0.0378468	-3.04296
C16orf80	-0.233486	6.1941	-2.25496	0.0262791	0.0949417	-4.31031
C16orf82	0.00768089	-0.96909	0.111231	0.911653	0.962739	-7.12569
C16orf86	-0.0281396	-0.285304	-0.234812	0.814827	0.917496	-7.02562
C16orf87	-0.124678	4.70986	-0.677065	0.499902	0.726622	-6.35367
C16orf88	0.263369	5.09997	2.60154	0.0106651	0.0478609	-3.39523
C16orf89	-0.0485801	-0.788434	-0.48425	0.62925	0.82133	-6.98434
C16orf91	0.526682	5.2062	4.28611	4.14099e-05	0.000626659	1.71068
C16orf93	0.461547	1.27181	2.19227	0.0306409	0.105837	-4.14621
C16orf95	0.499837	2.51061	1.92759	0.0566961	0.167615	-4.55651
C17orf100	-0.249678	1.68107	-1.25362	0.212854	0.426069	-5.58383
C17orf102	-0.0298819	-0.905763	-0.383974	0.7018	0.863183	-7.02601
C17orf103	-0.537304	2.25123	-1.67425	0.0971548	0.247905	-4.9965
C17orf104	-0.502423	0.767831	-2.38521	0.0189219	0.0740646	-3.86346
C17orf107	0.231405	-0.0254274	1.29067	0.199744	0.408873	-5.94107
C17orf47	0.0579429	-0.782222	0.525189	0.600595	0.802881	-6.93048
C17orf49	0.809575	5.78113	7.3906	4.21687e-11	5.40592e-09	14.9506
C17orf50	0.0119325	-0.893041	0.14526	0.884793	0.951119	-7.11615
C17orf51	-0.258228	3.61051	-1.33692	0.184233	0.387289	-5.58378
C17orf53	-0.365597	3.64785	-1.431	0.155495	0.344827	-5.46087
C17orf58	0.00288309	4.61848	0.0158568	0.98738	0.995303	-6.56675
C17orf59	0.267643	3.72436	1.47509	0.143279	0.325593	-5.38058
C17orf61-PLSCR3	-0.551222	2.66981	-1.15916	0.249106	0.474968	-5.80566
C17orf62	-0.293098	5.86349	-1.53474	0.127953	0.300467	-5.60939
C17orf67	0.606481	1.5989	2.76394	0.00678112	0.033852	-2.76436
C17orf70	0.0106485	5.53801	0.0515974	0.958951	0.982929	-6.77516
C17orf72	-0.170136	-0.321243	-1.23629	0.2192	0.435084	-6.11008
C17orf74	0.00883002	-0.943506	0.105105	0.9165	0.964683	-7.12158
C17orf75	-0.0687987	5.43141	-0.329666	0.74233	0.882288	-6.61903
C17orf76-AS1	0.00914808	6.95445	0.0752502	0.940163	0.97438	-6.90007
C17orf77	-0.0158376	-0.593463	-0.119772	0.9049	0.960031	-6.99917
C17orf80	-0.63434	4.55279	-2.72315	0.00761143	0.0370574	-3.02318
C17orf82	0.277184	-0.321839	1.81766	0.0720612	0.200135	-5.23663
C17orf85	0.168201	5.04066	1.50645	0.135052	0.312293	-5.52829
C17orf89	0.179021	5.80366	0.878344	0.381828	0.620978	-6.34194
C17orf96	0.832701	1.72268	3.10562	0.00246068	0.0153999	-1.84135
C17orf97	-0.361442	0.934661	-1.46868	0.145008	0.32816	-5.40185
C17orf99	0.191644	-0.695705	1.92662	0.0568194	0.167911	-5.1994
C18orf21	-0.0481973	3.59806	-0.319371	0.7501	0.886042	-6.41151
C18orf25	-0.0488348	5.16848	-0.284764	0.776404	0.899326	-6.67684
C18orf32	-0.139506	5.33298	-0.685625	0.49451	0.72207	-6.4767
C18orf42	0.00955888	-0.982127	0.141805	0.887515	0.952592	-7.12227
C18orf54	-0.641522	3.13214	-3.07307	0.00271968	0.0166639	-1.97848
C18orf56	0.512025	2.68387	2.46507	0.0153739	0.063408	-3.49529
C18orf61	0.0874011	-0.101812	0.513093	0.608999	0.809011	-6.64509
C18orf63	0.000628042	-0.990244	0.00949624	0.992442	0.997198	-7.13036
C18orf8	-0.100678	5.6314	-0.812103	0.41863	0.656802	-6.42091
C19orf10	0.388731	7.41215	4.40754	2.59761e-05	0.000425058	1.94331
C19orf12	0.0698907	5.55979	0.712574	0.477741	0.707022	-6.45047
C19orf18	0.275211	-0.0348616	1.64905	0.102224	0.257118	-5.3843
C19orf21	1.0335	4.24528	2.69909	0.00814371	0.0389167	-3.09986
C19orf24	0.784522	5.55769	7.07347	1.9705e-10	2.08739e-08	13.4644
C19orf25	-0.218799	4.76017	-1.66399	0.0991941	0.251256	-5.21804
C19orf26	-0.135105	0.577837	-0.515882	0.607057	0.80742	-6.31068
C19orf33	0.784185	4.64818	3.58679	0.000516522	0.00456968	-0.721968
C19orf35	0.212748	0.438031	0.853103	0.395607	0.634858	-6.21628
C19orf38	-0.0622165	-0.315208	-0.473513	0.636862	0.825591	-6.85064
C19orf40	0.239793	3.07373	1.56931	0.119683	0.286747	-5.16718
C19orf43	0.468	7.69543	4.89674	3.67894e-06	8.50128e-05	3.74329
C19orf44	-0.219896	2.14348	-0.842234	0.401634	0.640647	-5.99878
C19orf45	-0.0213878	-0.566836	-0.172884	0.863086	0.94072	-6.93819
C19orf47	-0.00634879	3.89172	-0.0276288	0.978012	0.991908	-6.46775
C19orf48	0.0212571	7.38438	0.178267	0.858868	0.939072	-6.94514
C19orf52	0.297804	5.12032	3.61681	0.000466282	0.00422171	-0.563779
C19orf53	0.414413	6.48424	3.62825	0.000448381	0.00409649	-0.687321
C19orf54	0.0632716	3.38057	0.312293	0.755457	0.889136	-6.36164
C19orf55	0.0344605	2.02352	0.134795	0.893041	0.954806	-6.33446
C19orf57	-0.829382	1.79807	-2.87804	0.00487777	0.0262359	-2.4951
C19orf59	-0.00628902	-0.94689	-0.100202	0.920381	0.965775	-7.1203
C19orf60	0.714336	5.7263	5.60618	1.7831e-07	7.02318e-06	6.85118
C19orf66	0.206877	4.35619	1.08578	0.280143	0.512706	-5.98288
C19orf70	0.289565	5.85422	2.04946	0.0429916	0.136567	-4.71877
C19orf71	0.010311	-0.580463	0.0864112	0.931309	0.970428	-6.89423
C19orf73	0.161076	1.16225	0.724699	0.470301	0.700855	-6.13678
C19orf77	-0.0237336	-0.863171	-0.346107	0.729978	0.877097	-7.03807
C19orf80	0.125595	-0.953726	1.74381	0.0842148	0.224324	-5.6001
C19orf81	-0.0296768	0.251684	-0.266083	0.790714	0.906688	-6.9916
C1D	-0.31768	5.21727	-2.37476	0.0194361	0.0754837	-3.90386
C1GALT1	-1.20727	6.26687	-5.43476	3.77562e-07	1.3193e-05	6.12612
C1GALT1C1	-0.328767	6.15832	-1.77489	0.0789094	0.213728	-5.21931
C1QBP	-0.189895	8.90449	-1.43708	0.153765	0.342272	-6.09733
C1QL1	-0.267719	1.15465	-1.02114	0.309611	0.546387	-5.93771
C1QL2	0.0383033	-0.0307248	0.212721	0.83197	0.926063	-6.90267
C1QL3	0.037096	0.021897	0.220888	0.825623	0.923284	-6.68224
C1QL4	-0.0683251	-0.393772	-0.521703	0.603012	0.804574	-6.69921
C1QTNF1	0.691927	1.16185	2.22919	0.0280015	0.0992054	-4.15535
C1QTNF2	-0.352595	0.500898	-1.87759	0.0633035	0.182302	-4.95767
C1QTNF3	-0.241921	-0.00610949	-1.23669	0.219051	0.435054	-6.02226
C1QTNF3-AMACR	-0.0148906	-0.748074	-0.14587	0.884313	0.951018	-7.05993
C1QTNF4	0.0102146	-0.505805	0.128317	0.898151	0.957067	-7.05079
C1QTNF5	-0.248195	0.0420688	-1.59345	0.114162	0.277701	-5.49779
C1QTNF6	-0.222737	2.9785	-0.805247	0.422556	0.660105	-6.16142
C1QTNF7	0.00463852	-0.950796	0.0581454	0.953747	0.980542	-7.1222
C1QTNF8	-0.00390384	-0.944824	-0.0532849	0.957609	0.982405	-7.12872
C1QTNF9	0.256258	-0.808254	2.48806	0.0144691	0.0604439	-4.00194
C1QTNF9B	0.249617	-0.765517	2.01629	0.0464066	0.144482	-4.96957
C1QTNF9B-AS1	0.377371	0.777316	1.97584	0.0508826	0.154747	-4.59177
C1R	-0.718708	3.76043	-2.46608	0.0153332	0.0632788	-3.63311
C1RL	0.182404	1.86164	0.745815	0.4575	0.691166	-6.07285
C1RL-AS1	0.643628	0.886773	2.52916	0.0129697	0.0556711	-3.39708
C1S	-1.02194	3.35012	-2.65883	0.00911015	0.042366	-3.19158
C1orf101	0.0734754	-0.116527	0.423477	0.672842	0.846515	-6.69547
C1orf105	-0.216998	-0.524584	-2.03432	0.0445229	0.140127	-4.97284
C1orf106	0.0527037	4.06147	0.140286	0.888711	0.953368	-6.63634
C1orf109	0.100314	5.02867	0.618661	0.537523	0.757316	-6.46817
C1orf110	-0.165813	0.105454	-0.979941	0.329441	0.567867	-6.38349
C1orf112	-1.33319	5.30864	-5.44084	3.67722e-07	1.2894e-05	6.23883
C1orf114	-0.373957	-0.481165	-2.50498	0.013834	0.0584462	-3.81606
C1orf115	-1.05063	4.10103	-3.44895	0.000820312	0.00651813	-1.00706
C1orf116	-1.22301	3.71204	-3.1537	0.00211981	0.0137144	-1.81647
C1orf122	0.216764	6.52587	2.12286	0.0361935	0.12009	-4.64721
C1orf123	0.132136	5.34001	1.44323	0.152031	0.339501	-5.68964
C1orf127	0.0137471	-0.89779	0.173706	0.862442	0.940517	-7.09715
C1orf131	0.173782	4.59073	1.51777	0.132176	0.307607	-5.43646
C1orf140	-0.0193941	-0.142772	-0.108083	0.914143	0.9638	-6.80053
C1orf141	-0.00491886	-0.958734	-0.0717264	0.942961	0.975549	-7.11844
C1orf145	0.112518	-0.13307	0.702229	0.484141	0.71298	-6.65124
C1orf151-NBL1	0.0590233	-0.882475	0.500704	0.617662	0.813932	-6.99098
C1orf158	-0.042334	-0.890791	-0.559867	0.576801	0.787818	-6.96348
C1orf159	0.204772	4.89368	1.52125	0.131302	0.306331	-5.49648
C1orf162	-0.0544387	-0.863234	-0.621994	0.535338	0.755486	-6.87506
[truncated: 18,128 more rows]

## Sheet: liver
Gene	logFC	AveExpr	t	P.Value	adj.P.Val	B
A1BG	0.480362	2.35443	2.64259	0.00952862	0.0363707	-3.1374
A1BG-AS1	0.281537	1.10519	1.67802	0.0964136	0.18666	-5.23407
A1CF	0.0553129	-0.700342	0.50504	0.614624	0.722915	-6.77193
A2M	0.299842	-0.244101	1.83073	0.0700696	0.148233	-5.17723
A2M-AS1	0.31369	-0.555202	2.02877	0.0450956	0.108058	-4.81577
A2ML1	1.973	0.63927	4.27892	4.25579e-05	0.00055441	1.77382
A4GALT	0.197729	1.7557	0.582816	0.561308	0.677508	-6.38605
A4GNT	0.128987	-0.975817	2.0494	0.042998	0.104583	-5.01705
AAAS	0.300814	5.36573	2.12764	0.0357848	0.0920084	-4.46944
AACS	0.911142	5.0295	4.40519	2.62137e-05	0.00037686	2.20773
AACSP1	0.322174	-0.775585	3.1291	0.00228837	0.0127092	-2.26633
AADAC	0.117818	-0.171689	0.529054	0.597921	0.708821	-6.75872
AADACL2	0.217963	-0.857066	1.70289	0.0916434	0.180163	-5.61505
AADACL3	-0.448165	0.364649	-1.56974	0.119582	0.217888	-5.61484
AADACL4	0.121563	-0.998851	2.11923	0.036506	0.0930896	-4.88018
AADAT	-0.136554	3.30027	-0.756152	0.451306	0.578342	-6.15105
AAED1	-0.233663	5.02678	-1.42781	0.15641	0.265345	-5.60115
AAGAB	-0.360524	6.24304	-3.60488	0.000485662	0.00379632	-0.657609
AAK1	0.52939	4.04436	2.09276	0.0388601	0.0970996	-4.32535
AAMDC	0.728243	3.94541	4.23119	5.09995e-05	0.000646797	1.65861
AAMP	-0.179499	7.29747	-1.657	0.100603	0.19242	-5.54015
AANAT	0.174281	-0.758276	2.17104	0.0322547	0.0855211	-4.7081
AAR2	-0.0450211	6.20757	-0.303113	0.762423	0.837605	-6.72388
AARD	0.679651	2.32774	1.44617	0.151205	0.258873	-5.33455
AARS	-0.444349	7.51605	-2.93607	0.00411087	0.0197894	-2.78643
AARS2	0.307355	4.94111	1.77603	0.0787198	0.161311	-5.06734
AARSD1	0.110235	4.97176	1.25337	0.212946	0.33302	-5.84656
AASDH	-0.340069	4.05192	-1.85829	0.0660203	0.142102	-4.80761
AASDHPPT	-0.372531	6.70829	-3.76056	0.000283448	0.00250572	-0.243815
AASS	0.0781425	3.09321	0.312379	0.755392	0.83313	-6.39778
AATF	-0.375342	7.04809	-3.48457	0.000728747	0.00519387	-1.12146
AATK	0.051232	0.678381	0.246082	0.806115	0.867861	-6.55132
ABAT	0.82375	1.47872	2.7016	0.00808658	0.0324091	-3.0454
ABCA1	0.69784	2.93182	1.6996	0.0922636	0.180923	-4.98968
ABCA10	-0.474293	0.167596	-2.52798	0.0130108	0.0452513	-3.55709
ABCA11P	-0.170494	2.61255	-0.942752	0.348042	0.479273	-5.89304
ABCA12	0.460365	0.874089	1.94394	0.0546661	0.123611	-4.8757
ABCA13	0.587422	0.206883	3.21094	0.00177143	0.0104373	-1.76902
ABCA17P	0.189413	-0.264282	1.57637	0.118047	0.215976	-5.57709
ABCA2	0.732527	3.55824	2.41513	0.0175152	0.0558683	-3.62182
ABCA3	0.876454	3.3049	3.44188	0.000839747	0.00583014	-0.940246
ABCA4	0.389521	1.67463	1.07332	0.285669	0.41487	-5.99002
ABCA5	-0.493432	2.16518	-1.99311	0.048929	0.114311	-4.4258
ABCA6	0.0668605	-0.793212	0.761065	0.44838	0.575985	-6.7032
ABCA7	0.343644	2.66195	0.966592	0.336042	0.467371	-5.8981
ABCA8	0.118933	-0.947036	1.6672	0.0985516	0.189514	-5.67357
ABCA9	0.0139668	-0.0473304	0.083883	0.933314	0.957042	-6.67008
ABCB1	-0.259314	-0.152566	-2.40215	0.0181139	0.0572695	-4.11955
ABCB10	-0.439188	5.69279	-3.40088	0.000961193	0.00645295	-1.26391
ABCB11	0.116901	-0.864547	1.26195	0.209853	0.329592	-6.27976
ABCB4	0.02545	-0.835514	0.296598	0.767379	0.840971	-7.00064
ABCB5	0.512163	0.39629	2.43325	0.0167096	0.0540438	-3.66547
ABCB6	0.732151	4.82605	3.98678	0.000126282	0.00132922	0.719095
ABCB7	0.0524258	4.10702	0.318406	0.75083	0.830008	-6.44402
ABCB8	0.339848	4.9787	2.39114	0.0186353	0.0584227	-3.80335
ABCB9	0.467509	3.65891	2.26769	0.0254631	0.0726841	-3.97268
ABCC1	0.132962	4.56026	0.594212	0.55369	0.670836	-6.43054
ABCC10	0.43037	4.48086	1.70278	0.0916644	0.180187	-5.09562
ABCC11	0.636291	-0.0225698	2.16011	0.0331141	0.0871453	-4.56606
ABCC12	0.29895	-0.588432	2.61536	0.0102695	0.0384912	-3.58764
ABCC13	0.00026871	-0.569797	0.00270401	0.997848	0.998393	-6.91596
ABCC2	0.0101476	1.56732	0.0434886	0.965397	0.978492	-6.61254
ABCC3	1.34753	3.70199	3.41791	0.000908867	0.00619044	-1.01145
ABCC4	-0.706446	3.31023	-3.42978	0.000873981	0.00600044	-1.06281
ABCC5	0.20718	4.87394	0.844628	0.400302	0.530371	-6.21491
ABCC6	0.00830643	0.591351	0.0454846	0.96381	0.977605	-6.60029
ABCC6P1	0.119133	-0.771549	1.29016	0.199921	0.317712	-6.15426
ABCC6P2	0.111268	0.0419309	0.623803	0.534154	0.653432	-6.44853
ABCC8	0.103969	-0.955388	1.67451	0.0971031	0.18762	-5.6762
ABCC9	0.703685	3.65151	2.02547	0.0454398	0.108606	-4.47346
ABCD1	0.810612	3.11548	3.02188	0.00317847	0.016353	-2.07216
ABCD2	-0.0216037	-0.778251	-0.242633	0.808778	0.869752	-6.944
ABCD3	-0.457735	6.47902	-2.74338	0.00718875	0.0298028	-3.17664
ABCD4	0.140408	4.56187	1.03742	0.302003	0.432197	-6.05238
ABCE1	-0.542476	7.50554	-3.89944	0.000173167	0.0017203	0.142371
ABCF1	-0.103585	6.97927	-0.915473	0.362109	0.493411	-6.46739
ABCF2	-0.153358	6.75554	-1.27402	0.205562	0.324581	-6.01737
ABCF3	0.00385027	6.4472	0.0282391	0.977527	0.985372	-6.79461
ABCG1	0.558133	1.10151	1.43391	0.154665	0.26314	-5.4142
ABCG2	-0.99382	2.82756	-3.02882	0.00311231	0.0160826	-2.26516
ABCG4	-0.162267	-0.140451	-0.977237	0.330771	0.462194	-6.29573
ABCG5	0.141958	-0.910996	1.83906	0.068824	0.146383	-5.38714
ABCG8	0.208385	-0.921172	2.4457	0.016175	0.0528756	-4.14198
ABHD1	0.316188	-0.566252	2.75426	0.00697029	0.0291605	-3.23928
ABHD10	-1.15402	6.13181	-6.63093	1.63469e-09	1.35396e-07	11.4043
ABHD11	0.0556244	5.39955	0.379804	0.704883	0.796616	-6.57958
ABHD12	-0.193326	6.59072	-1.71098	0.090135	0.178137	-5.38887
ABHD12B	-0.0129561	-0.288271	-0.0831613	0.933887	0.957244	-6.78037
ABHD13	-0.538394	5.32399	-2.53319	0.0128305	0.0448253	-3.58637
ABHD14A	1.02695	3.90452	7.62227	1.3517e-11	2.40758e-09	16.047
ABHD14A-ACY1	0.159663	0.0805446	0.512788	0.609212	0.718398	-6.59775
ABHD14B	0.13785	5.07625	0.855915	0.394058	0.524793	-6.18094
ABHD15	0.665664	3.67565	3.66512	0.00039501	0.00325168	-0.235738
ABHD16A	0.141714	6.39498	1.23753	0.218741	0.339654	-6.05881
ABHD16B	0.0916215	1.62791	0.367638	0.713907	0.803233	-6.2737
ABHD2	0.716127	5.20835	4.06819	9.37139e-05	0.00104788	0.995255
ABHD3	-0.232863	5.36131	-1.44984	0.150181	0.257535	-5.5973
ABHD4	-0.0672769	4.59609	-0.300544	0.764376	0.839006	-6.50556
ABHD5	-0.0873462	5.35112	-0.666341	0.506702	0.628987	-6.41391
ABHD6	0.30246	3.62424	1.29818	0.197161	0.314295	-5.5769
ABHD8	0.549728	4.66646	3.28522	0.00139866	0.00867783	-1.48356
ABI1	0.0790224	6.72118	0.980182	0.329323	0.460842	-6.33668
ABI2	-0.405442	5.42243	-3.22033	0.00171965	0.0101907	-1.74507
ABI3	0.424464	-0.921287	4.69417	8.38321e-06	0.000149089	2.99372
ABI3BP	0.85035	0.0198967	4.13072	7.43348e-05	0.000868332	1.18894
ABL1	0.0552886	5.81426	0.259099	0.796083	0.860837	-6.7478
ABL2	0.112593	4.84639	0.64613	0.519651	0.640955	-6.36213
ABLIM1	-0.89186	5.92832	-3.60811	0.000480348	0.00376478	-0.633038
ABLIM2	0.296376	1.43245	1.30109	0.196169	0.313186	-5.52418
ABLIM3	0.226131	3.42815	0.928305	0.355448	0.48631	-6.09899
ABO	0.230018	-0.539356	2.06796	0.0411829	0.101306	-4.90411
ABP1	0.160328	-0.871447	2.17701	0.0317937	0.0847453	-4.73969
ABR	0.309185	4.83209	1.04947	0.296449	0.426248	-6.09221
ABRA	-0.145762	-0.530927	-1.18744	0.237822	0.361692	-6.24492
ABRACL	-0.0417862	6.37314	-0.286669	0.774949	0.846167	-6.71374
ABT1	-0.126093	6.54784	-1.28138	0.202976	0.321323	-6.02798
ABTB1	0.526486	3.46076	2.29926	0.0235351	0.068671	-3.89118
ABTB2	0.505565	3.68511	1.73199	0.0863079	0.172556	-4.96049
ACAA1	0.305238	6.10433	3.33196	0.0012032	0.00772713	-1.48239
ACAA2	0.574033	6.18619	4.411	2.56311e-05	0.000370601	2.02259
ACACA	0.0205801	4.74424	0.0975927	0.922448	0.949673	-6.55807
ACACB	-0.150393	1.0972	-0.607148	0.545106	0.662922	-6.16849
ACAD10	0.687891	3.82185	2.793	0.00624069	0.0268907	-2.75011
ACAD11	-0.0512064	3.42913	-0.18875	0.850665	0.900068	-6.35638
ACAD8	0.161343	5.07184	1.07547	0.284712	0.413746	-6.05674
ACAD9	0.266793	5.58527	1.53734	0.127315	0.228109	-5.5314
ACADL	0.595033	0.138515	2.26629	0.0255522	0.0728765	-4.03548
ACADM	-0.562436	6.47252	-3.22555	0.0016915	0.0100697	-1.89117
ACADS	0.986425	4.09843	6.27987	8.45665e-09	5.31897e-07	9.88997
ACADSB	-0.417594	3.88965	-1.98249	0.0501224	0.116317	-4.56372
ACADVL	0.943396	8.2853	9.14329	6.55716e-15	3.14228e-12	23.4596
ACAN	0.168634	-0.556572	1.18586	0.238443	0.362391	-6.18901
ACAP1	0.271827	-0.148566	1.82529	0.0708926	0.149519	-5.09155
ACAP2	-0.0426098	5.60455	-0.397096	0.692129	0.786588	-6.59172
ACAP3	0.24555	5.01034	1.02759	0.306583	0.437352	-6.10273
ACAT1	-1.02262	6.91232	-6.35487	5.96976e-09	4.01851e-07	10.0982
ACAT2	-0.658595	6.84433	-5.32751	6.00227e-07	1.7924e-05	5.64011
ACBD3	-0.148583	6.79708	-1.54758	0.12483	0.224814	-5.6473
ACBD4	0.437629	2.22989	1.93366	0.0559356	0.125705	-4.61014
ACBD5	-0.0342762	5.54148	-0.278794	0.780969	0.850363	-6.61858
ACBD6	-0.130731	5.82873	-1.18696	0.238011	0.361817	-6.00428
ACBD7	-0.122737	2.46718	-0.513986	0.608377	0.717581	-6.21076
ACCS	0.9884	1.91433	3.53612	0.000613118	0.00455119	-0.56953
ACCSL	0.236306	-0.964323	3.75301	0.000291048	0.00255449	-0.441584
ACD	-0.0317556	5.41059	-0.222787	0.824148	0.881336	-6.60079
ACE	0.433384	-0.152151	2.53027	0.0129314	0.0450451	-3.69722
ACE2	-0.040086	0.375335	-0.167546	0.867273	0.911175	-6.82017
ACER1	0.153697	-0.933792	2.10678	0.0375975	0.0950063	-4.88504
ACER2	0.254669	0.0887561	1.10253	0.272835	0.4008	-6.06143
ACER3	-0.92017	4.91289	-3.35243	0.00112592	0.00734089	-1.30804
ACHE	0.392985	1.24865	1.4142	0.160358	0.270267	-5.70631
ACIN1	-0.0686708	5.09879	-0.5285	0.598304	0.709107	-6.48756
ACLY	-0.41575	7.40472	-2.85522	0.0052139	0.0234923	-3.01697
ACMSD	0.161604	-0.915045	3.03372	0.00306639	0.0158983	-2.66055
ACN9	-0.132866	5.47551	-0.601037	0.549153	0.666634	-6.53547
ACO1	-0.473053	6.05428	-2.95524	0.003883	0.0189646	-2.59431
ACO2	0.311373	7.03992	2.98934	0.00350618	0.0175787	-2.60825
ACOT1	0.878319	2.26361	3.32907	0.00121451	0.00778732	-1.18789
ACOT11	0.340741	2.49817	1.29884	0.196936	0.314034	-5.655
ACOT13	0.336959	5.75609	2.9681	0.00373677	0.0183932	-2.50898
ACOT2	0.524807	4.92597	5.14432	1.31046e-06	3.39893e-05	5.02869
ACOT4	0.606253	2.56938	2.3878	0.0187964	0.0587824	-3.60602
ACOT6	0.249728	-0.723203	3.87084	0.000191845	0.00186085	0.0176954
ACOT7	-0.033322	7.04156	-0.202585	0.839864	0.893329	-6.85957
ACOT8	0.463116	4.88173	4.35278	3.20874e-05	0.000438441	2.04173
ACOT9	0.237334	6.0988	2.03577	0.0443745	0.106872	-4.7044
ACOX1	0.318383	5.4353	1.88539	0.0622323	0.135866	-4.91267
ACOX2	0.204832	1.10654	1.21572	0.226907	0.349156	-6.03663
ACOX3	0.421958	4.64433	2.36514	0.0199209	0.0611387	-3.83909
ACOXL	-0.841479	0.188003	-4.00654	0.000117503	0.00125931	0.71899
ACP1	-0.431169	7.51899	-3.93285	0.000153544	0.00155374	0.288175
ACP2	0.334058	5.7574	3.00322	0.00336276	0.017062	-2.44341
ACP5	0.355103	-0.557497	2.4029	0.0180785	0.0571996	-4.08693
ACP6	0.535637	4.22999	2.94339	0.00402247	0.0194756	-2.40895
ACPL2	0.304358	3.54314	1.11446	0.26771	0.395175	-5.76486
ACPP	0.706161	0.347883	3.40272	0.000955396	0.00641831	-1.26789
ACPT	0.247128	-0.768956	2.75927	0.00687169	0.028874	-3.30198
ACRBP	0.312981	-0.769376	2.72844	0.00749883	0.0307078	-3.40919
ACRC	0.351701	0.271955	1.45264	0.149404	0.256596	-5.5466
ACRV1	0.216003	-0.855504	2.87371	0.00494003	0.0225836	-3.03639
ACSBG1	0.589	0.238217	3.03482	0.00305612	0.0158737	-2.3654
ACSF2	0.283665	3.57021	1.09141	0.27767	0.405896	-5.77754
ACSF3	0.564835	3.51724	2.91167	0.00441871	0.020872	-2.49461
ACSL1	-0.706785	5.69124	-3.72852	0.00031705	0.00272937	-0.162894
ACSL3	-0.570189	7.65334	-4.80103	5.4421e-06	0.000105625	3.43599
ACSL4	-0.740225	4.96838	-3.66142	0.000400084	0.00328209	-0.375137
ACSL5	0.0837805	5.06806	0.463806	0.643778	0.747509	-6.54531
ACSL6	0.397632	0.860254	1.58405	0.116288	0.213493	-5.245
ACSM1	0.203161	-0.840729	2.15016	0.0339137	0.0885894	-4.73372
ACSM2A	0.17763	-0.986695	2.83329	0.00555674	0.024678	-3.1983
ACSM3	0.107984	0.329247	0.618869	0.537387	0.656349	-6.5506
ACSS1	0.587819	3.36373	2.00624	0.0474859	0.112059	-4.55662
ACSS2	-0.167196	5.14475	-0.782902	0.435504	0.563909	-6.28816
ACSS3	-0.425769	2.25796	-1.51373	0.133198	0.235764	-5.2324
ACTA1	0.0242472	-0.420685	0.146197	0.884056	0.92342	-6.88564
ACTA2	-0.0649094	2.50836	-0.115732	0.908093	0.9409	-6.3568
ACTB	0.165195	13.5575	1.5798	0.117259	0.214982	-6.3444
ACTBL2	0.464078	1.15688	1.62816	0.106586	0.200885	-5.22377
ACTC1	-0.224716	-0.397301	-1.06387	0.289909	0.419421	-6.24462
ACTG1	0.147668	11.4662	1.08278	0.281465	0.410244	-6.79904
ACTG1P4	0.231353	-0.829266	2.79188	0.00626088	0.0269438	-3.25453
ACTG2	0.0228225	0.758786	0.077827	0.938119	0.959914	-6.81402
ACTL10	1.29905	1.52466	5.42157	3.99813e-07	1.27731e-05	6.24217
ACTL6A	-0.623272	8.01638	-5.84142	6.25741e-08	2.75586e-06	7.73359
ACTL7A	0.151044	-0.993505	2.29856	0.0235764	0.0687513	-4.4882
ACTL7B	0.18011	-0.963867	2.6048	0.0105705	0.0391975	-3.75892
ACTL8	-0.0116753	0.124529	-0.0706067	0.94385	0.963808	-6.78898
ACTN1	-0.516919	9.06519	-3.3848	0.00101317	0.00673448	-1.64081
ACTN2	0.0795456	-0.574965	0.77023	0.442949	0.570831	-6.65901
ACTN3	0.177505	-0.945346	2.49797	0.0140943	0.0478615	-4.01794
ACTN4	0.195216	6.29636	0.952108	0.3433	0.474626	-6.29476
ACTR10	-0.0459295	6.57314	-0.408213	0.683976	0.780274	-6.74145
ACTR1A	0.170886	6.84123	1.58738	0.115531	0.212589	-5.63651
ACTR1B	0.952401	3.43933	6.49591	3.08798e-09	2.32779e-07	10.8459
ACTR2	-0.501952	7.99095	-5.10588	1.54098e-06	3.86724e-05	4.61857
ACTR3	-0.362202	8.53767	-4.42779	2.40147e-05	0.00035025	1.94953
ACTR3B	-0.0643653	4.15076	-0.428156	0.669443	0.768444	-6.36598
ACTR3BP2	0.120026	-0.959195	1.55342	0.123429	0.222917	-5.88048
ACTR3BP5	0.123954	-0.965991	1.77385	0.0790809	0.161886	-5.5176
ACTR3C	0.0968976	2.13727	0.497654	0.619802	0.727434	-6.20541
ACTR5	0.22318	4.52598	1.388	0.168172	0.279781	-5.56503
ACTR6	-0.304706	6.20588	-1.76317	0.0808762	0.164557	-5.25452
ACTR8	-0.316727	5.12665	-2.13726	0.0349746	0.0904394	-4.39102
ACTRT3	-0.0506763	1.84527	-0.23475	0.814875	0.874113	-6.40202
ACVR1	0.400836	3.95633	1.99613	0.0485939	0.113766	-4.49558
ACVR1B	0.00528682	2.25053	0.0222908	0.98226	0.988324	-6.31522
ACVR1C	0.121042	0.0555889	0.561682	0.575569	0.690497	-6.55656
ACVR2A	-0.145147	3.6744	-0.770501	0.44279	0.57074	-6.10381
ACVR2B	0.220408	1.96734	0.872945	0.38475	0.515845	-5.93704
ACVR2B-AS1	0.36003	-0.136761	2.02401	0.0455919	0.108879	-4.66861
ACVRL1	0.352216	-0.805594	3.9356	0.000152032	0.00154153	0.27003
ACY1	0.665492	5.31495	5.34197	5.64009e-07	1.70192e-05	5.83126
ACY3	0.0162087	-0.276437	0.101261	0.919543	0.948137	-6.83152
ACYP1	-0.458676	4.24474	-3.02431	0.00315508	0.0162701	-2.15586
ACYP2	0.698859	3.24266	3.80485	0.000242529	0.00221792	0.24912
ADA	0.191988	4.23896	0.85212	0.39615	0.526518	-6.14899
ADAD1	0.237815	-0.906122	2.57212	0.011553	0.0416342	-3.81565
ADAD2	0.108197	-0.690045	1.37184	0.173132	0.286016	-6.13613
ADAL	-0.68238	2.77806	-4.0516	9.96187e-05	0.00109985	1.09582
ADAM10	-0.207801	7.06014	-1.19825	0.233607	0.356972	-6.14637
ADAM11	-0.574229	0.294416	-2.5595	0.0119542	0.0427424	-3.37764
ADAM12	-0.145763	1.91117	-0.482593	0.630422	0.736269	-6.34122
ADAM15	0.0738177	7.48037	0.598565	0.550794	0.668103	-6.73889
ADAM17	-0.102709	5.67807	-0.717987	0.474412	0.599893	-6.43284
ADAM18	0.157511	-0.972374	2.18405	0.0312571	0.0838032	-4.74646
ADAM19	0.454734	3.37349	1.24853	0.214703	0.335039	-5.69564
ADAM1A	0.321868	0.298287	1.47978	0.142025	0.247169	-5.50754
ADAM2	0.139724	-0.939564	2.48003	0.0147795	0.0494954	-4.09463
ADAM20	0.0991212	-0.930443	1.47714	0.142728	0.248159	-5.96546
ADAM20P1	0.199845	-0.7681	1.81648	0.0722427	0.151493	-5.30575
ADAM21	-0.0654748	-0.566737	-0.595509	0.552826	0.670043	-6.7575
ADAM21P1	0.0261767	-0.865131	0.337668	0.736309	0.819719	-6.9654
ADAM22	0.0239378	1.28249	0.0741658	0.941024	0.962142	-6.31014
ADAM23	-0.0912119	0.323681	-0.408652	0.683654	0.78004	-6.36423
ADAM28	-0.293328	0.309939	-1.50228	0.136124	0.239427	-5.62177
ADAM29	0.138684	-0.959436	1.95071	0.0538447	0.122317	-5.1844
ADAM30	0.162857	-0.98672	2.52059	0.0132703	0.0458133	-3.98594
ADAM32	0.378632	-0.148509	2.70194	0.00807878	0.0323908	-3.25083
ADAM33	0.213269	-0.877068	2.12536	0.0359795	0.0922614	-4.78096
ADAM6	0.142592	-0.981776	2.13576	0.0351	0.0906645	-4.82468
ADAM7	0.175652	-0.979032	3.08914	0.0025888	0.014018	-2.50214
ADAM8	1.13597	4.91698	4.89977	3.63337e-06	7.64947e-05	4.01432
ADAM9	-0.596306	8.0808	-3.35103	0.00113105	0.00736325	-1.63142
ADAMTS1	0.444909	5.69906	1.55212	0.123741	0.223359	-5.59816
ADAMTS10	0.197831	-0.614055	1.42964	0.155886	0.264836	-6.02165
ADAMTS12	-2.09444	1.71675	-6.38295	5.23778e-09	3.62271e-07	10.3462
ADAMTS13	0.0641408	-0.0553007	0.313507	0.754538	0.832613	-6.68657
ADAMTS14	0.0710518	0.703277	0.32987	0.742177	0.823855	-6.55563
ADAMTS15	0.151675	1.82089	0.493413	0.622785	0.729913	-6.37147
ADAMTS16	-0.309873	1.1985	-1.67989	0.0960492	0.186086	-5.30809
ADAMTS17	0.460261	1.10704	2.14263	0.0345295	0.0897554	-4.20812
ADAMTS18	-0.0352451	-0.563009	-0.382323	0.70302	0.795194	-6.93361
ADAMTS19	0.0385046	-0.779635	0.434675	0.66472	0.764636	-6.90647
ADAMTS2	0.04004	0.113767	0.255242	0.799052	0.863074	-6.74732
ADAMTS20	0.0435191	-0.831796	0.489911	0.625253	0.731887	-6.9199
ADAMTS3	-0.314879	0.271002	-1.55125	0.123949	0.223602	-5.42416
ADAMTS4	1.18908	2.07391	3.88055	0.000185298	0.00181043	0.516922
ADAMTS5	0.677602	0.757726	3.22027	0.00171997	0.0101907	-1.91645
ADAMTS6	-0.309759	1.32254	-1.8913	0.06143	0.134582	-4.85368
ADAMTS7	0.465757	1.44148	1.12704	0.262378	0.389237	-5.75857
ADAMTS8	0.307795	0.300057	1.90001	0.0602649	0.132594	-5.04224
ADAMTS9	-0.285536	0.771951	-1.42526	0.157144	0.266206	-5.53125
ADAMTS9-AS2	0.115693	-0.763943	1.31093	0.192833	0.309403	-6.13946
ADAMTSL1	0.384969	0.557357	3.08077	0.00265622	0.0143176	-2.3554
ADAMTSL2	0.615617	0.380141	2.93141	0.0041681	0.0199884	-2.48435
ADAMTSL3	0.316726	-0.384373	2.2744	0.0250423	0.0717586	-4.30853
ADAMTSL4	0.271615	1.41658	1.0622	0.290664	0.420246	-6.06086
ADAMTSL5	0.489866	1.7834	2.12208	0.0362603	0.092698	-4.47853
ADAP1	-0.497063	4.94142	-2.99864	0.00340944	0.0172373	-2.32997
ADAP2	-0.185827	0.392493	-0.792207	0.430084	0.558435	-6.32175
ADAR	-0.177288	7.12439	-0.929332	0.354918	0.485881	-6.45883
ADARB1	-0.283124	3.4813	-1.24994	0.21419	0.334393	-5.63231
ADARB2	-0.0422373	-0.545083	-0.367154	0.714268	0.803356	-6.85306
ADARB2-AS1	-0.123718	-0.918475	-1.98796	0.0495046	0.115335	-5.08821
ADAT1	0.24765	5.12631	2.09611	0.0385552	0.0965776	-4.43762
ADAT2	0.00402158	3.2569	0.0198076	0.984236	0.989595	-6.34885
ADAT3	0.160797	3.17661	0.961753	0.338455	0.46967	-5.90904
ADC	-0.0867476	1.76784	-0.348438	0.728231	0.813256	-6.31639
ADCK1	0.455096	2.41037	1.40859	0.162007	0.272385	-5.36549
ADCK2	0.39657	5.18109	2.41132	0.0176892	0.0562321	-3.84317
ADCK3	-9.47929e-07	5.55401	-6.44941e-06	0.999995	0.999995	-6.72411
ADCK4	0.393637	4.01529	2.44981	0.0160019	0.0524723	-3.55833
ADCK5	0.427723	4.27139	2.7264	0.00754207	0.0308347	-2.97138
ADCY1	0.283054	1.33274	1.53404	0.128125	0.229081	-5.48664
ADCY10	0.270764	-0.817117	2.73592	0.00734208	0.0302444	-3.36739
ADCY10P1	0.637669	-0.233136	4.18402	6.091e-05	0.000743836	1.25152
ADCY2	0.244535	-0.812063	2.21218	0.0291916	0.0798287	-4.57088
ADCY3	-0.547141	4.69899	-1.92258	0.0573311	0.1278	-4.70809
ADCY4	0.204094	-0.889891	2.49461	0.0142204	0.0481195	-4.01926
ADCY5	0.477587	-0.232773	2.56421	0.011803	0.0423006	-3.65514
ADCY6	0.769574	4.14903	3.18723	0.0019087	0.011036	-1.68434
ADCY7	0.237192	3.85374	0.959042	0.339812	0.471066	-6.01695
ADCY8	0.0844945	-0.785598	0.853569	0.395351	0.525736	-6.66894
ADCY9	0.365209	2.35451	1.94581	0.0544382	0.123373	-4.74369
ADCYAP1	-0.00169711	-0.638474	-0.0147956	0.988224	0.992019	-7.00579
ADCYAP1R1	0.195902	-0.906217	2.14821	0.0340723	0.0888964	-4.76486
ADD1	0.173395	6.57863	0.938118	0.350407	0.481386	-6.41119
ADD2	-0.831937	1.90186	-4.21082	5.50718e-05	0.000688466	1.48408
ADD3	-0.885666	5.91048	-4.73514	7.10823e-06	0.000130512	3.33153
ADH1C	0.0389548	-0.356698	0.209692	0.834328	0.889429	-6.86611
ADH4	0.0745293	-0.883708	1.06979	0.287247	0.416529	-6.47039
ADH5	-0.712532	7.4311	-4.86669	4.16201e-06	8.47863e-05	3.69876
ADH6	0.20861	-0.920789	2.80546	0.00602142	0.0261831	-3.24124
ADH7	0.499088	-0.655929	2.4063	0.0179205	0.0567921	-4.02999
ADHFE1	0.0457315	0.6356	0.186197	0.852661	0.901288	-6.46583
ADI1	0.136956	7.51895	1.85713	0.0661867	0.142353	-5.23544
ADIPOQ	0.048505	0.368287	0.187492	0.851649	0.900727	-6.47539
ADIPOR1	-0.261634	7.54261	-2.84951	0.00530121	0.023827	-3.00841
ADIPOR2	0.0100708	4.06311	0.054229	0.956859	0.973104	-6.42716
ADIRF	2.0729	5.28011	7.43785	3.34605e-11	5.30282e-09	15.1855
ADK	-0.724183	7.64518	-5.83571	6.41986e-08	2.79681e-06	7.72257
ADM	1.18478	5.29903	4.14606	7.02052e-05	0.0008307	1.22674
ADM2	0.147776	2.27197	0.552357	0.581916	0.69579	-6.18347
ADM5	0.579247	1.42068	2.21643	0.0288903	0.079285	-3.98448
ADNP	-0.198156	5.238	-1.4658	0.145789	0.25185	-5.55437
ADNP2	0.0392436	4.1132	0.243076	0.808436	0.869477	-6.44786
ADO	0.0978277	4.23782	0.658258	0.51186	0.633709	-6.34335
ADORA1	0.423697	3.12208	1.55742	0.122477	0.221721	-5.24613
ADORA2A	0.0318745	2.29931	0.0878265	0.930187	0.95476	-6.36616
ADORA2A-AS1	0.254735	-0.901816	3.02648	0.00313443	0.0161802	-2.65583
ADORA2B	-0.537964	5.51608	-2.85331	0.00524287	0.0236017	-2.81477
ADORA3	0.198944	-0.902886	2.58637	0.0111149	0.0405419	-3.80585
ADPGK	-0.0291644	6.25606	-0.273494	0.785028	0.853366	-6.73921
ADPGK-AS1	0.171033	-0.668278	1.50006	0.136699	0.24027	-5.82283
ADPRH	0.500794	1.7288	1.72671	0.0872577	0.173988	-4.94695
ADPRHL1	0.807016	2.47142	3.32629	0.00122547	0.00784409	-1.20027
ADPRHL2	0.1694	6.08242	1.22911	0.221867	0.34329	-6.04479
ADPRM	-0.823476	2.83071	-4.23776	4.97491e-05	0.000633735	1.7276
ADRA1A	0.335658	0.110034	1.68573	0.0949148	0.184746	-5.18721
ADRA1B	0.605955	0.147019	3.09495	0.00254297	0.0138294	-2.1989
ADRA1D	-0.17238	-0.498027	-1.31669	0.190903	0.30736	-6.07575
ADRA2A	-0.10543	-0.293419	-0.634248	0.527344	0.647462	-6.64953
ADRA2B	0.448289	-0.543122	2.84369	0.00539155	0.0241146	-2.96504
ADRA2C	-0.140702	0.845592	-0.862208	0.390602	0.521399	-6.41867
ADRB1	0.0489695	0.158671	0.300753	0.764217	0.838955	-6.69983
ADRB2	-0.47117	2.84739	-2.71582	0.0077702	0.0314796	-3.19551
ADRB3	0.174837	-0.984858	2.54471	0.01244	0.0438494	-3.9075
ADRBK1	-0.25717	6.98061	-1.71252	0.0898498	0.177783	-5.43585
ADRBK2	0.164831	2.58229	0.679029	0.498663	0.622192	-6.15249
ADRM1	0.0374383	8.66679	0.417301	0.677338	0.774832	-6.95102
ADSL	-0.170546	6.64194	-1.6687	0.0982539	0.189113	-5.46655
ADSS	-0.267715	6.4825	-2.734	0.00738188	0.0303539	-3.19336
ADSSL1	0.588876	1.62246	3.88007	0.000185614	0.00181264	0.369123
ADTRP	1.64609	2.71762	5.23787	8.81073e-07	2.48026e-05	5.47478
AEBP1	-0.042757	-0.243809	-0.188332	0.850992	0.900285	-6.73543
AEBP2	0.264333	4.1716	1.50204	0.136187	0.239491	-5.39952
AEN	-0.218819	5.67288	-1.28396	0.202073	0.320307	-5.85953
AES	0.384712	6.51716	2.86497	0.00506775	0.0230141	-2.88907
AFAP1	-0.213027	5.34589	-1.09635	0.275517	0.40362	-6.06867
AFAP1-AS1	0.860391	2.31016	2.51169	0.0135893	0.0465472	-3.36483
AFAP1L1	-1.28666	3.27214	-4.94742	2.9849e-06	6.53011e-05	4.33223
AFAP1L2	1.01673	5.15661	4.38312	2.85489e-05	0.000402103	2.01403
AFF1	0.427657	3.95378	2.28793	0.0242121	0.0700873	-3.92562
AFF2	-0.1199	-0.385064	-0.726395	0.469265	0.594992	-6.55859
AFF3	0.504112	1.22566	2.30161	0.0233966	0.0683808	-4.06528
AFF4	0.232208	5.46974	1.57776	0.117728	0.215606	-5.44822
AFG3L1P	-0.217617	4.23625	-1.38869	0.16796	0.279615	-5.49692
AFG3L2	-0.0792228	7.29241	-0.899615	0.370451	0.501912	-6.51856
AFM	0.115697	-0.988693	1.87361	0.0638561	0.138569	-5.36321
AFMID	0.525153	3.24811	2.62317	0.0100517	0.0378857	-3.10223
AFP	-0.102434	-0.240949	-0.921569	0.358935	0.489915	-6.49178
AFTPH	0.145479	4.37143	1.00711	0.31627	0.447555	-5.97568
AGA	0.103247	4.33256	0.598361	0.55093	0.668227	-6.33412
AGAP1	-0.0762921	3.33654	-0.393363	0.694875	0.78872	-6.26855
AGAP11	1.23708	0.608477	4.85763	4.31946e-06	8.74626e-05	3.95055
AGAP2	0.438248	-0.0364891	2.18672	0.0310561	0.0834311	-4.42047
AGAP3	0.344824	5.71793	2.31207	0.0227901	0.0671589	-4.10616
AGAP4	-0.0951414	1.78601	-0.403692	0.687287	0.78272	-6.27098
AGAP5	0.642546	1.51381	2.77463	0.00657758	0.0280006	-2.69544
AGAP6	0.492635	3.08861	2.197	0.030291	0.0819335	-4.04755
AGAP7	0.522814	-0.117045	2.98499	0.00355232	0.0177232	-2.42221
AGAP8	0.224392	1.26649	1.04109	0.300303	0.430254	-5.80607
AGAP9	0.934095	2.23647	3.3194	0.00125306	0.00797104	-1.21354
AGBL1	0.150639	-0.999539	2.53312	0.0128331	0.0448266	-3.95866
AGBL2	0.28333	-0.239601	1.68998	0.0940952	0.183673	-5.37056
AGBL3	0.18174	0.137029	1.16156	0.248134	0.373203	-5.91479
AGBL4	0.260084	-0.708496	2.69626	0.00820847	0.0327477	-3.38625
AGBL5	-0.0278141	5.02029	-0.182072	0.855889	0.903846	-6.58731
AGER	0.603592	0.3084	3.09188	0.00256709	0.0139266	-2.02576
AGFG1	-0.232192	6.61975	-2.10091	0.0381221	0.0959042	-4.67307
AGFG2	0.195944	3.47903	0.779685	0.437388	0.565396	-6.09648
AGGF1	-0.0826881	5.29407	-0.607385	0.544949	0.662811	-6.50303
AGK	-0.404049	5.64715	-3.66223	0.000398968	0.00327874	-0.425611
AGL	0.189335	4.40799	1.16653	0.24613	0.37077	-5.80486
AGMAT	0.259819	2.51664	1.10929	0.26992	0.397678	-5.72109
AGMO	0.063365	-0.286004	0.504253	0.615174	0.723436	-6.64399
AGO1	-0.342672	4.20039	-1.80995	0.0732577	0.152968	-4.89881
AGO2	0.0236515	4.85512	0.123035	0.902322	0.936522	-6.59421
AGO3	-0.0526449	3.8641	-0.269547	0.788055	0.855096	-6.42356
AGO4	0.172921	3.52979	0.781473	0.43634	0.56441	-6.13686
AGPAT1	0.178626	5.08363	1.18527	0.238674	0.362551	-5.94085
AGPAT2	0.302541	7.053	2.31641	0.0225427	0.0666251	-4.2705
AGPAT3	0.138813	5.43249	1.17069	0.244458	0.368991	-6.0118
AGPAT4	0.0929191	2.17987	0.360117	0.719506	0.807039	-6.25146
AGPAT4-IT1	0.102286	-0.314256	0.615293	0.539736	0.658101	-6.6697
AGPAT5	-0.619095	6.40899	-3.2006	0.00183014	0.0106819	-1.95629
AGPAT6	0.0424142	6.50219	0.301189	0.763886	0.838755	-6.74134
AGPAT9	-0.366191	3.68485	-1.82792	0.0704943	0.148881	-5.08886
AGPHD1	-0.274732	0.90952	-1.88696	0.0620177	0.1355	-4.80873
AGPS	-0.967707	6.20862	-4.99783	2.42169e-06	5.5075e-05	4.31327
AGR2	2.09643	3.60751	4.24875	4.77219e-05	0.000612172	1.66748
AGR3	0.147755	-0.790796	1.4949	0.138038	0.241991	-5.92374
AGRN	0.857565	4.70287	2.97677	0.00364104	0.0180412	-2.35209
AGSK1	0.266111	1.35695	0.958609	0.34003	0.47127	-5.86866
AGT	1.16513	0.89422	3.4951	0.000703572	0.00505021	-0.872219
AGTPBP1	-0.589174	4.67706	-2.76896	0.00668471	0.0283157	-2.93459
AGTR1	-0.123835	-0.497027	-1.14516	0.254832	0.380706	-6.3149
AGTR2	0.159008	-0.993386	2.54428	0.0124543	0.0438845	-3.93222
AGTRAP	0.375853	5.78951	2.94539	0.00399866	0.019379	-2.57345
AGXT	0.271517	-0.812369	2.34234	0.0211116	0.0636477	-4.35836
AGXT2	0.136285	-0.991293	2.36973	0.019688	0.0606646	-4.34452
AGXT2L1	0.332423	-0.421	2.218	0.0287797	0.0790675	-4.42108
AGXT2L2	0.689911	3.21271	4.39679	2.70801e-05	0.000387654	2.29252
AHCTF1	-0.639739	6.34391	-4.42855	2.39439e-05	0.000349724	2.14401
AHCTF1P1	-0.230821	0.176709	-1.45737	0.148097	0.255004	-5.57427
AHCY	-0.364769	7.28019	-3.88747	0.000180761	0.0017843	0.127457
AHCYL1	-0.30033	6.52134	-2.01647	0.046388	0.110321	-4.82253
AHCYL2	0.132031	3.95859	0.593264	0.554322	0.67137	-6.24593
AHDC1	0.439404	1.99778	1.64433	0.103197	0.19638	-5.01088
AHI1	0.374594	4.44858	2.43659	0.0165647	0.0537391	-3.643
AHNAK	0.794798	7.33533	4.55492	1.4598e-05	0.000235428	2.52476
AHNAK2	1.53246	4.16378	5.34945	5.46112e-07	1.65536e-05	5.86096
AHR	0.479108	6.41876	2.1747	0.0319715	0.0849603	-4.52618
AHRR	-1.02946	1.05691	-3.29697	0.00134694	0.00843234	-1.35266
AHSA1	-0.101313	7.29378	-1.00861	0.315555	0.446856	-6.39185
AHSA2	0.91828	3.4895	3.32769	0.00121996	0.00781234	-1.2308
AHSG	0.111206	-0.913191	1.63682	0.10476	0.198432	-5.74686
AHSP	0.223125	-0.98581	3.68792	0.000365085	0.00304899	-0.669752
AICDA	0.701439	0.0505683	3.05565	0.00286838	0.0151851	-2.16582
AIDA	-0.546506	5.5324	-3.93851	0.000150439	0.00153233	0.502169
AIF1L	-0.873592	4.02122	-3.41421	0.00092001	0.00623889	-1.08409
AIFM1	-0.123193	6.50764	-1.325	0.188142	0.30396	-5.91505
AIFM2	-0.0442592	5.46706	-0.288436	0.773601	0.84499	-6.63663
AIFM3	-0.0169384	-0.328525	-0.102223	0.918781	0.947594	-6.83155
AIG1	0.589716	4.09785	2.68679	0.00842859	0.0334336	-2.98289
AIM1	1.09665	4.50776	3.49092	0.000713456	0.00510477	-0.818275
AIM1L	-0.287624	2.6121	-0.775814	0.43966	0.567682	-6.08291
AIM2	-0.93792	1.85698	-3.06825	0.00276006	0.0147509	-2.0342
AIMP1	-0.727884	6.55811	-4.39485	2.7284e-05	0.000388913	2.00031
AIMP2	-0.0706616	6.52445	-0.695031	0.488621	0.613313	-6.57692
AIP	0.469787	5.71417	4.46789	2.05433e-05	0.000309952	2.34572
AIPL1	0.293354	0.14419	1.55676	0.122635	0.221948	-5.38976
AIRE	0.119403	-0.770044	1.28049	0.203286	0.321712	-6.15222
AIRN	0.165947	-0.943885	2.43288	0.0167257	0.0540488	-4.18558
AJAP1	-0.13058	-0.313154	-0.945109	0.346844	0.477951	-6.46033
AJUBA	-1.23358	5.59833	-5.49435	2.91264e-07	9.70576e-06	6.41335
AK1	0.854652	5.85086	6.72847	1.0295e-09	9.08801e-08	11.8523
AK2	-0.333571	8.22853	-3.28839	0.00138454	0.00860614	-1.87241
AK3	0.0262614	6.04868	0.292248	0.770692	0.842937	-6.6597
AK4	-0.117975	6.34266	-0.782178	0.435928	0.564288	-6.49577
AK5	-0.111334	0.841706	-0.350841	0.726434	0.812037	-6.48498
AK7	0.170225	-0.584514	1.79894	0.0749948	0.155642	-5.36668
AK8	0.060494	0.839495	0.332463	0.740224	0.822712	-6.56405
AKAP1	0.117158	6.34864	0.942414	0.348215	0.479412	-6.34246
AKAP10	-0.159887	5.09302	-1.19452	0.235053	0.358402	-5.91478
AKAP11	0.193589	3.73976	1.15976	0.248864	0.373909	-5.77014
AKAP12	0.534832	3.31909	1.85419	0.0666108	0.142914	-4.90663
AKAP13	0.315332	5.46041	1.49226	0.138728	0.242988	-5.53549
AKAP14	0.0497808	-0.89583	0.719679	0.473373	0.598918	-6.78716
AKAP17A	-0.0536851	5.37276	-0.357277	0.721625	0.808559	-6.57814
AKAP2	-0.979109	5.21097	-4.15245	6.85519e-05	0.000816416	1.22035
AKAP3	0.197531	-0.0569424	1.13901	0.257376	0.383576	-6.12391
AKAP5	0.413159	1.74989	1.65359	0.101294	0.193467	-4.99829
AKAP6	0.110586	0.648206	0.582591	0.561458	0.677619	-6.42668
AKAP7	0.342806	2.26202	1.33647	0.184378	0.299441	-5.44948
AKAP8	0.053438	5.73774	0.493775	0.62253	0.729784	-6.60188
AKAP8L	0.175058	6.45537	1.6283	0.106557	0.200868	-5.51547
AKAP9	0.158288	6.1903	1.16134	0.248222	0.373251	-6.11818
AKD1	-0.0725117	2.16395	-0.313237	0.754742	0.832721	-6.26261
AKIP1	0.209071	4.98748	1.96936	0.0516326	0.118726	-4.73609
AKIRIN1	-0.0585813	6.74965	-0.572769	0.568066	0.683574	-6.6973
AKIRIN2	0.0422161	5.62663	0.323036	0.747331	0.827367	-6.63075
AKNA	0.499351	1.3638	2.3434	0.0210552	0.0635348	-3.7142
AKNAD1	0.22148	-0.326824	2.02736	0.0452424	0.108262	-4.88792
AKR1A1	0.46434	6.82857	5.61635	1.70487e-07	6.29614e-06	6.8356
AKR1B1	-0.553857	6.04024	-2.59203	0.0109452	0.0401309	-3.56412
AKR1B10	0.569844	3.19527	0.976173	0.331296	0.462648	-5.99621
AKR1B15	0.614116	1.10179	2.35805	0.0202844	0.0619426	-3.90125
AKR1C1	0.950676	3.34794	1.3014	0.196063	0.313088	-5.68656
AKR1C2	0.00962141	3.32436	0.016316	0.987014	0.991448	-6.60756
AKR1C3	0.287272	4.41067	0.526736	0.599524	0.710135	-6.54474
AKR1C4	0.0416574	-0.897678	0.82514	0.411224	0.540697	-6.73464
AKR1CL1	0.116933	-0.992813	2.00086	0.0480728	0.113046	-5.1131
AKR1D1	0.154117	-0.197569	1.0404	0.300622	0.430527	-6.20992
AKR1E2	0.394852	1.14722	2.66273	0.0090122	0.0351256	-3.20035
AKR7A2	0.334887	6.34138	3.64109	0.000429058	0.00344821	-0.582435
AKR7A2P1	0.153351	-0.931389	2.22541	0.0282623	0.0780403	-4.62721
AKR7A3	0.478208	0.104358	2.46797	0.0152571	0.0506149	-3.72468
AKR7L	0.233684	-0.0759442	1.41919	0.158903	0.268486	-5.68851
AKT1	-0.605647	7.91711	-5.43127	3.83329e-07	1.23051e-05	5.95554
AKT1S1	0.0994192	5.62755	0.807739	0.421126	0.549997	-6.37589
AKT2	0.297969	4.16692	1.19361	0.235408	0.358672	-5.77521
AKT3	-0.259747	2.32682	-1.14063	0.256705	0.382804	-5.95743
AKTIP	-0.0356771	5.08519	-0.305974	0.76025	0.836457	-6.49727
ALAD	0.676926	4.64318	3.86977	0.000192577	0.00186525	0.365751
ALAS1	0.0951168	6.5181	0.861705	0.390878	0.521732	-6.44527
ALB	0.0979335	-0.836963	1.02982	0.30554	0.436143	-6.50506
ALCAM	-0.828124	7.87084	-4.78831	5.73109e-06	0.000110172	3.34514
ALDH16A1	0.278314	5.85046	1.72441	0.0876733	0.174708	-5.26114
ALDH18A1	-0.138256	7.04162	-1.07974	0.282811	0.411787	-6.3193
ALDH1A1	0.992974	0.922328	2.89487	0.0046428	0.0216912	-2.55499
ALDH1A2	0.218782	-0.562298	2.18837	0.0309322	0.0831759	-4.60634
ALDH1A3	-3.63375	6.60826	-7.20313	1.05155e-10	1.36545e-08	14.0927
ALDH1B1	0.0352896	5.80754	0.205444	0.837636	0.891729	-6.71008
ALDH1L1	-0.278216	0.877457	-1.37511	0.172121	0.28482	-5.81964
ALDH1L1-AS2	0.0969933	-0.822826	1.17257	0.243709	0.368142	-6.35794
ALDH1L2	-0.396142	2.64536	-1.4658	0.145789	0.25185	-5.51889
ALDH2	0.0973616	5.53767	0.389693	0.697579	0.790808	-6.6239
ALDH3A1	1.3823	1.23901	3.68859	0.000364244	0.00304323	-0.153827
ALDH3A2	0.0774823	6.52812	0.506372	0.613691	0.722162	-6.7059
ALDH3B1	-0.0755075	4.00081	-0.367432	0.71406	0.803258	-6.36277
ALDH3B2	0.672931	3.31132	2.25089	0.0265447	0.0746077	-4.12299
ALDH4A1	0.162892	4.5153	0.576071	0.56584	0.681815	-6.32656
ALDH5A1	0.51625	4.21746	2.07834	0.040196	0.0995355	-4.41637
ALDH6A1	0.484868	3.98574	2.73934	0.00727136	0.0300355	-2.94729
ALDH7A1	-0.225035	6.26764	-1.27776	0.204244	0.322924	-5.95953
ALDH8A1	-0.0728913	0.518776	-0.405198	0.686183	0.781995	-6.63239
ALDH9A1	-0.202601	6.85123	-1.7374	0.0853441	0.170986	-5.34884
ALDOA	0.226892	10.3416	2.68885	0.00838012	0.0332742	-3.73044
ALDOB	0.13835	-0.915909	1.84457	0.0680119	0.145016	-5.35726
ALDOC	0.24331	2.40944	0.867387	0.387772	0.518895	-6.08425
ALG1	0.134933	5.80222	1.38832	0.168075	0.279721	-5.75203
ALG10	-0.199978	2.73084	-0.861472	0.391005	0.521833	-5.97628
ALG10B	-0.136275	3.17276	-0.71743	0.474754	0.600232	-6.09852
ALG11	-0.224056	4.53082	-1.53476	0.127949	0.228897	-5.3661
ALG12	0.356275	4.71556	3.24117	0.00160975	0.00967439	-1.60828
ALG13	-0.0324492	5.17892	-0.187939	0.851299	0.900482	-6.6077
ALG14	-0.267755	4.55247	-1.7095	0.0904088	0.17852	-5.11278
ALG1L	0.0573555	-0.00868741	0.367281	0.714173	0.803306	-6.73386
ALG1L2	-0.095706	-0.631647	-1.05286	0.294902	0.424721	-6.38598
ALG1L9P	0.353011	0.462105	1.58478	0.116122	0.213276	-5.26168
ALG2	0.124216	6.21658	1.24557	0.215786	0.336363	-5.98255
ALG3	0.120439	6.83472	1.31914	0.190085	0.306379	-5.9498
ALG5	-0.373851	6.08149	-1.23959	0.217979	0.338785	-5.99751
ALG6	-0.27484	5.27145	-1.82596	0.070791	0.149398	-5.02799
ALG8	-0.779273	6.61353	-5.46405	3.32403e-07	1.0914e-05	6.22225
ALG9	0.178238	4.92986	1.54127	0.126358	0.226828	-5.42382
ALK	0.0854014	-0.599112	0.975125	0.331813	0.463166	-6.46688
ALKBH1	-0.143032	4.12204	-0.846785	0.399104	0.529272	-6.12267
ALKBH2	0.217705	4.7616	1.88991	0.0616177	0.134905	-4.80613
ALKBH3	0.113132	5.02323	1.00936	0.315196	0.446442	-6.1021
ALKBH4	-0.096715	4.30998	-0.552509	0.581812	0.695742	-6.3863
ALKBH5	0.0272571	6.94881	0.189167	0.850339	0.899878	-6.86247
ALKBH6	0.278174	4.56912	2.35148	0.0206268	0.0626806	-3.82763
ALKBH7	0.563034	5.17765	5.53184	2.47219e-07	8.49109e-06	6.59509
ALKBH8	-0.717506	3.78125	-2.99496	0.00344742	0.0173779	-2.21576
ALLC	0.181821	-0.919949	2.75039	0.00704718	0.0293419	-3.41541
ALMS1	0.192836	2.88149	0.6929	0.489952	0.614523	-6.11035
ALMS1P	0.198883	-0.912867	2.54222	0.0125235	0.044028	-3.89597
ALOX12	-0.213443	0.0489547	-1.6863	0.0948036	0.184556	-5.40112
ALOX12B	0.214746	-0.0338844	1.18915	0.23715	0.360944	-6.1392
ALOX12P2	-0.0757274	1.44235	-0.429726	0.668304	0.767486	-6.59156
ALOX15	0.0816645	1.0842	0.335835	0.737688	0.820754	-6.58944
ALOX15B	1.19265	-0.394228	4.35593	3.17013e-05	0.000434344	1.94648
ALOX5	1.3917	1.67248	2.88556	0.00477147	0.0221178	-2.43306
ALOX5AP	0.521544	0.0489526	2.72047	0.00766902	0.0312142	-3.10886
ALOXE3	-0.30536	0.863638	-1.83976	0.0687202	0.146239	-5.10608
ALPI	-0.0466919	-0.783912	-0.471977	0.637955	0.742675	-6.89161
ALPK1	0.212586	2.42066	0.91571	0.361986	0.493309	-5.90488
ALPK2	-0.451707	0.711408	-3.14714	0.00216359	0.0121435	-2.11811
ALPK3	0.216206	1.42336	0.76081	0.448531	0.576106	-6.35234
ALPL	-0.171021	-0.0240877	-1.28761	0.200804	0.318769	-5.99067
ALPP	-1.00317	1.83498	-2.79725	0.00616523	0.0266408	-2.85097
ALPPL2	-0.0706348	-0.663696	-0.86941	0.386671	0.517965	-6.64295
ALS2	-0.748355	4.40159	-3.30804	0.00129981	0.00820358	-1.37124
ALS2CL	0.32211	4.05187	1.04746	0.297371	0.42727	-5.89479
ALS2CR11	0.351287	0.0147965	3.12891	0.00228972	0.0127132	-2.20332
ALS2CR12	0.129813	-0.83845	1.65901	0.100195	0.191822	-5.67897
ALS2CR8	0.300308	2.12178	1.35581	0.178162	0.292009	-5.41824
ALX1	0.0845938	0.403808	0.506315	0.613731	0.722162	-6.60406
ALX3	0.201676	-0.630575	2.11733	0.0366708	0.093309	-4.77706
ALX4	-0.062074	0.445257	-0.317415	0.751579	0.830608	-6.7601
ALYREF	-0.413871	7.15483	-4.3732	2.96619e-05	0.000413439	1.86219
AMACR	0.423669	4.34841	2.81497	0.00585867	0.0256398	-2.72678
AMBN	0.200476	-0.829522	2.03951	0.0439923	0.106277	-4.93382
AMBP	0.322103	-0.844614	3.25277	0.00155146	0.00937722	-1.95947
AMBRA1	0.219271	4.15433	0.858932	0.392398	0.523345	-6.12519
AMD1	-0.102073	6.79905	-0.709599	0.479577	0.605017	-6.59385
AMDHD1	0.0277356	0.293452	0.153006	0.878697	0.919493	-6.74593
AMDHD2	0.0400988	3.98092	0.238078	0.8123	0.872234	-6.37026
AMER1	0.0148144	0.747981	0.0805984	0.93592	0.958395	-6.48653
AMER3	0.106332	-0.88867	1.31822	0.190394	0.306747	-6.1554
AMFR	-0.232668	6.5451	-1.5154	0.132775	0.235119	-5.63195
AMH	0.325492	1.91141	1.30298	0.195526	0.312575	-5.7193
AMHR2	0.113174	-0.945072	1.67054	0.0978877	0.188629	-5.69317
AMICA1	0.0512371	-0.953431	0.759383	0.44938	0.576848	-6.7876
AMIGO1	-0.0854239	0.993133	-0.366283	0.714915	0.803891	-6.49565
AMIGO2	-0.116769	5.74385	-0.454466	0.650462	0.753184	-6.66552
AMIGO3	0.580744	1.2794	2.46526	0.0153662	0.0508941	-3.46543
AMMECR1	0.193811	5.05099	0.979903	0.32946	0.460969	-6.10052
AMMECR1L	-0.041484	4.46247	-0.20327	0.83933	0.892828	-6.48267
AMN	0.504883	0.293797	2.3472	0.0208528	0.0631735	-3.86489
AMN1	0.080338	3.15054	0.457963	0.647956	0.751255	-6.25563
AMOT	0.670546	2.05705	2.30946	0.0229402	0.0674433	-3.99374
AMOTL1	-0.549355	5.73966	-2.46097	0.0155404	0.0513345	-3.78399
AMOTL2	-0.528394	6.8356	-2.47471	0.0149887	0.0499632	-3.85241
AMPD2	-0.160883	5.33476	-0.784751	0.434424	0.562908	-6.32988
AMPD3	-0.0815009	2.83172	-0.29271	0.77034	0.842781	-6.31867
AMPH	-0.267508	-0.25871	-1.4576	0.148033	0.254917	-5.69713
AMT	0.59252	0.91538	1.86652	0.0648508	0.140148	-4.78732
AMTN	-0.136104	-0.16195	-0.741585	0.460049	0.586611	-6.5505
AMY1A	0.403626	0.766538	2.44412	0.016242	0.0530256	-4.00584
AMY1B	0.522055	-0.302157	2.62322	0.0100504	0.0378857	-3.48382
AMY2A	0.125544	-0.919804	1.34114	0.182863	0.297557	-6.18859
AMY2B	0.614233	0.300075	2.91548	0.00436935	0.0206873	-2.55369
AMZ1	0.0494772	0.990086	0.288286	0.773715	0.845003	-6.68138
AMZ2	-0.258425	6.85728	-2.76713	0.00671964	0.028419	-3.17408
AMZ2P1	-0.406063	3.13576	-2.09136	0.038988	0.0973346	-4.29277
ANAPC1	-0.449757	5.79688	-2.74329	0.00719046	0.0298028	-3.08009
ANAPC10	-0.508922	4.97873	-2.64826	0.00938056	0.0359939	-3.25969
ANAPC11	0.447173	7.6284	4.57907	1.3268e-05	0.00021764	2.58565
ANAPC13	-0.37394	6.58881	-2.54639	0.0123837	0.0437046	-3.67137
ANAPC15	-0.201204	5.23933	-1.98079	0.0503166	0.11662	-4.69571
ANAPC16	0.108211	6.99149	1.23226	0.220695	0.342003	-6.141
ANAPC1P1	0.234996	-0.845017	2.68248	0.00853055	0.033745	-3.55266
ANAPC2	0.516087	2.07953	2.32675	0.0219618	0.0654853	-3.73447
ANAPC4	-0.454849	5.20602	-2.6858	0.00845191	0.0335063	-3.21401
ANAPC5	0.157928	7.77479	1.74166	0.0845924	0.169936	-5.49442
ANAPC7	0.145054	6.15938	1.49611	0.137724	0.24158	-5.6853
ANG	0.379139	1.87553	1.49307	0.138515	0.2427	-5.23387
ANGEL1	-0.052868	4.13124	-0.231375	0.817488	0.876312	-6.4142
ANGEL2	-0.179921	4.98948	-1.16501	0.24674	0.371578	-5.93265
ANGPT1	-0.374804	1.17352	-0.903531	0.36838	0.500173	-5.93306
ANGPT2	0.301852	0.121235	1.69607	0.0929323	0.181968	-5.20087
ANGPT4	-0.0769229	-0.802646	-1.00877	0.31548	0.446781	-6.51618
ANGPTL1	0.0142853	-0.748271	0.153996	0.877918	0.918965	-6.97625
ANGPTL2	0.343754	0.58485	2.32684	0.0219568	0.0654799	-4.22445
ANGPTL3	0.0752177	-0.910237	1.06569	0.289088	0.418474	-6.49312
ANGPTL4	2.8995	2.9099	5.54396	2.34425e-07	8.14899e-06	6.72449
ANGPTL5	-0.16032	-0.767557	-1.78517	0.0772158	0.159038	-5.4332
ANGPTL6	0.136923	-0.357383	1.18778	0.237686	0.36153	-6.10786
ANK1	0.176808	2.00572	0.492742	0.623257	0.730339	-6.32189
ANK2	0.398697	1.32559	1.52856	0.129477	0.230844	-5.2309
ANK3	1.03379	3.90348	4.63626	1.05704e-05	0.000181219	3.09507
ANKAR	0.237133	1.15815	1.05737	0.292847	0.422427	-5.84158
ANKDD1A	0.833412	1.0604	3.28862	0.00138351	0.00860502	-1.32825
ANKEF1	-0.0902859	3.0944	-0.509665	0.611391	0.720081	-6.41741
ANKFN1	-0.000323201	-0.250713	-0.00222412	0.99823	0.998676	-6.8768
ANKFY1	-0.257997	5.47194	-1.1616	0.248117	0.373203	-6.01076
ANKH	0.789453	5.37876	4.16027	6.65757e-05	0.000798552	1.17196
ANKHD1	-0.186602	6.41226	-1.3521	0.179343	0.293303	-5.8996
ANKHD1-EIF4EBP3	0.423056	2.83775	1.11552	0.267258	0.39471	-5.74407
ANKIB1	0.103514	4.34367	0.568614	0.570872	0.686107	-6.35392
ANKK1	0.265426	-0.825644	2.67035	0.00882354	0.0346007	-3.54367
ANKLE1	0.670451	1.37769	2.6331	0.00978107	0.0371462	-3.09368
ANKLE2	0.558216	6.48572	3.79353	0.000252414	0.0022833	-0.117105
ANKMY1	0.39734	2.45802	1.66387	0.0992181	0.190423	-4.98988
ANKMY2	-0.0991121	5.05042	-0.783686	0.435046	0.563533	-6.28487
ANKRA2	0.0716632	3.97021	0.424258	0.672274	0.770725	-6.33691
ANKRD1	-1.95343	2.00753	-5.55372	2.24596e-07	7.90426e-06	6.68748
ANKRD10	0.675633	5.53028	4.40085	2.66583e-05	0.000382705	2.10345
ANKRD11	0.256069	6.48116	1.66585	0.0988208	0.189878	-5.42626
ANKRD12	0.267007	6.06582	2.44975	0.0160047	0.0524723	-3.86239
ANKRD13A	-0.665445	6.38618	-3.16188	0.00206643	0.0117408	-2.01494
ANKRD13B	0.368972	3.01662	1.5116	0.133738	0.236448	-5.25784
ANKRD13C	-0.350938	5.82066	-2.52634	0.013068	0.0453715	-3.64282
ANKRD13D	0.455411	4.91095	3.03432	0.00306077	0.0158811	-2.22323
ANKRD16	-0.00608773	3.97378	-0.034372	0.972648	0.982509	-6.49485
ANKRD17	-0.0780016	5.70354	-0.596021	0.552486	0.669711	-6.52601
ANKRD18A	0.308751	2.12971	1.20617	0.230551	0.3536	-5.59951
ANKRD18B	-0.549061	0.231773	-3.26795	0.00147817	0.00904013	-1.59678
ANKRD18DP	0.0639592	-0.758404	0.671971	0.503126	0.626269	-6.78716
ANKRD19P	0.491527	0.200121	2.74706	0.00711416	0.0295779	-3.08317
ANKRD2	-0.404939	0.764799	-3.3202	0.00124984	0.00795808	-1.55437
ANKRD20A1	0.397952	-0.452141	2.26235	0.0258027	0.0733312	-4.36496
ANKRD20A11P	0.0383929	-0.744229	0.360145	0.719486	0.807039	-6.92559
ANKRD20A12P	0.0120745	0.0509023	0.0793635	0.936899	0.958959	-6.64763
ANKRD20A19P	0.17152	-0.51038	1.44583	0.151301	0.258971	-5.89767
ANKRD20A2	0.362475	-0.416829	2.59375	0.010894	0.0400116	-3.58399
ANKRD20A3	-0.279665	-0.155521	-1.24615	0.215575	0.336086	-5.92702
ANKRD20A4	0.44294	-0.226594	2.41149	0.0176811	0.0562299	-3.83208
ANKRD20A5P	0.173635	0.26058	0.846642	0.399183	0.529322	-6.22969
ANKRD20A8P	0.201693	-0.550863	1.79702	0.0753019	0.156135	-5.31997
ANKRD20A9P	0.902126	4.10989	2.84632	0.00535059	0.0239847	-2.64298
ANKRD22	0.126057	2.53854	0.386558	0.699891	0.792769	-6.42339
ANKRD23	0.0784574	1.21474	0.334564	0.738643	0.821471	-6.32036
ANKRD24	0.0497728	-0.0553487	0.296292	0.767611	0.841121	-6.7537
ANKRD26	0.205083	4.30718	1.46458	0.14612	0.252335	-5.42761
ANKRD26P1	0.0937429	-0.938367	1.30626	0.194412	0.311218	-6.20716
ANKRD26P3	0.0487731	-0.912983	0.639833	0.523721	0.644832	-6.85159
ANKRD27	-0.457808	6.40091	-3.16037	0.00207617	0.011781	-2.04136
ANKRD28	-0.664379	5.79163	-4.71247	7.78851e-06	0.000140718	3.28562
ANKRD29	0.125673	1.79213	0.77311	0.441251	0.569226	-6.403
ANKRD30A	-0.0785364	-0.706404	-0.978928	0.329939	0.461351	-6.46158
ANKRD30B	-0.167635	0.0539163	-0.830567	0.408164	0.537639	-6.41098
ANKRD30BL	0.0994605	-0.778091	1.15724	0.249885	0.374932	-6.31136
ANKRD30BP2	0.73054	0.978227	3.24435	0.00159359	0.00959731	-1.54699
ANKRD31	0.0827253	-0.338745	0.650321	0.516952	0.638324	-6.63535
ANKRD32	-0.296755	4.20442	-1.41227	0.160923	0.271059	-5.51828
ANKRD33B	-0.390385	2.18818	-1.53258	0.128486	0.229544	-5.20925
ANKRD34A	0.236417	0.0069004	1.60973	0.110556	0.206149	-5.48317
ANKRD34B	0.175577	-0.557186	1.28758	0.200814	0.318769	-6.0632
ANKRD34C	0.100766	-0.934606	1.21642	0.226642	0.348917	-6.3173
ANKRD35	1.0534	0.147685	4.96177	2.81271e-06	6.2006e-05	4.26566
ANKRD36	0.172455	5.5254	0.814327	0.417361	0.546499	-6.27651
ANKRD36B	0.383633	5.09425	1.96098	0.0526171	0.120357	-4.69902
ANKRD36BP1	-0.395839	1.76348	-1.6863	0.0948041	0.184556	-4.94672
ANKRD36BP2	-0.224567	-0.281975	-1.79065	0.0763257	0.15777	-5.27585
ANKRD37	1.67272	2.79729	6.21431	1.14503e-08	6.64149e-07	9.6034
ANKRD39	0.145838	4.50543	1.13908	0.257345	0.383559	-5.86023
ANKRD40	0.337311	4.2356	1.97861	0.0505652	0.117007	-4.58012
ANKRD42	0.184066	2.29406	1.14633	0.254351	0.380166	-5.71069
ANKRD44	0.00803665	1.23957	0.036036	0.971324	0.981714	-6.43274
ANKRD45	0.224437	-0.231957	1.37949	0.170769	0.283049	-5.74606
ANKRD46	-0.092487	4.72132	-0.436555	0.66336	0.763856	-6.42819
ANKRD49	-0.196038	4.87119	-1.40053	0.1644	0.275075	-5.59424
ANKRD50	-0.125404	4.63006	-0.834747	0.405817	0.535458	-6.1904
ANKRD52	0.297597	4.47573	1.00405	0.317739	0.449027	-6.00345
ANKRD53	0.208999	-0.596345	1.79153	0.0761829	0.157523	-5.29482
ANKRD54	0.101913	5.07348	0.981403	0.328724	0.460323	-6.11275
ANKRD55	0.0106684	-0.865263	0.133756	0.89386	0.93071	-7.02991
ANKRD6	0.0608126	3.05563	0.246915	0.805472	0.867587	-6.34433
ANKRD61	0.361446	-0.20759	2.42284	0.0171683	0.0550583	-3.88301
ANKRD63	0.0413188	-0.845539	0.566954	0.571995	0.687234	-6.85018
ANKRD65	0.351048	1.5914	1.16378	0.247235	0.372128	-5.81573
ANKRD7	-0.0958725	-0.423379	-0.684328	0.495325	0.619102	-6.48329
ANKRD9	0.516797	4.85984	4.71589	7.6819e-06	0.000139166	3.34042
ANKS1A	0.112491	4.68007	0.535709	0.593329	0.70533	-6.4449
ANKS1B	0.3818	0.176767	2.14223	0.0345627	0.0897806	-4.43119
ANKS3	-0.00693856	3.6819	-0.0344205	0.972609	0.982509	-6.39416
ANKS4B	0.157568	0.0638533	0.851433	0.39653	0.5269	-6.25341
ANKS6	-0.0481279	4.12015	-0.21094	0.833356	0.888587	-6.47856
ANKUB1	0.0159041	-0.93172	0.260669	0.794875	0.859947	-7.01059
ANKZF1	0.225079	4.85056	1.4514	0.149746	0.257031	-5.5428
ANLN	-1.14225	8.33081	-7.13457	1.4663e-10	1.74628e-08	13.6213
ANO1	1.41475	4.77147	3.44111	0.000841879	0.0058389	-1.08868
ANO10	0.508899	4.96176	4.81358	5.17108e-06	0.000101441	3.7534
ANO2	-0.26676	-0.491715	-1.46167	0.146916	0.253427	-5.80986
ANO3	0.259077	-0.710786	2.06013	0.0419397	0.102804	-4.8374
ANO5	0.124385	1.02526	0.547491	0.585242	0.698479	-6.30181
ANO6	0.450957	5.83185	2.33669	0.0214166	0.0642594	-4.06003
ANO7	0.734173	0.81353	3.27527	0.00144394	0.00889841	-1.37128
ANO8	0.511751	0.284504	2.49582	0.0141748	0.0480538	-3.51591
ANO9	1.26426	1.5077	5.21561	9.6869e-07	2.65893e-05	5.36687
ANP32A	-0.375559	6.12629	-3.85744	0.000201239	0.0019269	0.149235
ANP32A-IT1	0.554328	0.399264	2.65082	0.00931436	0.0358589	-3.13995
ANP32B	-0.1179	7.41622	-1.11161	0.268927	0.396477	-6.30682
ANP32E	-0.900776	7.32221	-6.65884	1.43245e-09	1.2165e-07	11.4122
ANPEP	-0.00663023	1.94432	-0.0219093	0.982563	0.988457	-6.63887
ANTXR1	-0.27428	4.11703	-1.10857	0.27023	0.397961	-5.85215
ANTXR2	0.250286	4.60643	1.09393	0.276571	0.404633	-6.06555
ANXA1	-0.829326	9.2895	-3.68286	0.000371534	0.00308902	-0.746231
ANXA10	-1.5495	0.373668	-4.20959	5.5328e-05	0.000690811	1.49995
ANXA11	0.107733	7.66315	0.715271	0.476081	0.601688	-6.70081
ANXA13	0.133249	-0.909675	1.7429	0.084375	0.169737	-5.56465
ANXA2	0.0080941	11.4969	0.088328	0.92979	0.954497	-7.35771
ANXA2P1	0.140161	1.99313	0.939912	0.34949	0.480477	-5.87601
ANXA2P2	0.266258	-0.459942	2.52374	0.0131594	0.0455946	-3.74824
ANXA2P3	0.153866	1.37497	0.94642	0.346178	0.477228	-5.88838
ANXA2R	0.411653	1.35188	2.22957	0.0279755	0.0774715	-4.09323
ANXA3	-0.82243	7.57121	-4.67847	8.92833e-06	0.000157218	2.98567
ANXA4	0.809346	6.21046	5.6037	1.80277e-07	6.59714e-06	6.86381
ANXA5	0.261616	8.93242	2.69461	0.00824636	0.0328532	-3.57401
ANXA6	0.166921	4.94165	0.738645	0.461824	0.588076	-6.49597
ANXA7	0.0844045	8.01251	1.11342	0.268154	0.395655	-6.3833
ANXA8	0.992658	4.07189	2.85549	0.00520973	0.0234889	-2.62401
ANXA8L1	1.46632	5.69642	5.09969	1.58164e-06	3.9454e-05	4.80729
ANXA8L2	1.37884	6.0135	6.264	9.10172e-09	5.60215e-07	9.74294
ANXA9	0.385178	1.37338	1.78139	0.0778347	0.159969	-4.92244
AOAH	-0.0935234	-0.838701	-1.23003	0.221523	0.342858	-6.26492
AOC2	-0.0435203	0.250706	-0.218043	0.827833	0.884525	-6.49955
AOC3	0.412248	-0.437966	2.64822	0.00938162	0.0359939	-3.39615
AOC4	0.225389	-0.877376	2.72587	0.00755334	0.0308682	-3.4161
AOX1	-0.024651	2.95856	-0.0802816	0.936171	0.958604	-6.47595
AOX2P	-0.0361672	-0.591738	-0.329848	0.742194	0.823855	-6.97598
AP1AR	-0.744358	6.06589	-4.49104	1.87656e-05	0.000288758	2.40331
AP1B1	-0.00905573	5.95005	-0.0591089	0.952981	0.970337	-6.72524
AP1G1	-0.227783	5.89315	-1.48552	0.1405	0.245131	-5.60261
AP1G2	0.265886	6.09011	1.35213	0.179333	0.293303	-5.80574
AP1M1	0.112088	6.90149	1.15032	0.252709	0.378387	-6.25962
AP1M2	-0.315979	6.4655	-1.81176	0.0729757	0.152629	-5.16888
AP1S1	-0.195412	4.91962	-1.22075	0.225005	0.346918	-5.86972
AP1S2	-0.45479	4.69863	-2.49142	0.0143409	0.0484377	-3.64557
AP1S3	0.395721	4.7283	2.51097	0.0136153	0.0466206	-3.57822
AP2A1	0.637105	4.78667	3.02092	0.00318769	0.0163796	-2.25006
AP2A2	0.546211	3.58694	2.99898	0.00340601	0.0172243	-2.20032
AP2B1	-0.150013	6.68035	-0.872292	0.385104	0.516217	-6.4791
AP2M1	-0.0733533	9.22448	-0.854523	0.394824	0.525466	-6.74218
AP2S1	0.099907	7.03904	0.879378	0.38127	0.512442	-6.4729
AP3B1	-0.35218	5.8341	-3.27152	0.00146138	0.00897292	-1.66864
AP3B2	-0.184798	0.709922	-1.06944	0.287403	0.416665	-6.21314
AP3D1	0.0701758	6.61571	0.551395	0.582572	0.696367	-6.66729
AP3M1	-0.309253	6.30404	-2.71916	0.00769736	0.031279	-3.24809
AP3M2	-0.396116	4.88633	-2.20915	0.0294088	0.080259	-4.16944
AP3S1	-0.0797044	6.91859	-0.653471	0.514928	0.63645	-6.62831
AP3S2	-0.314515	4.73858	-1.89402	0.061065	0.133913	-4.75089
AP4B1	-0.135624	3.9219	-0.622932	0.534724	0.65397	-6.22885
AP4B1-AS1	0.633301	1.03657	3.13569	0.00224202	0.0125275	-1.7774
AP4E1	0.0298074	3.82086	0.151569	0.879827	0.920401	-6.39655
AP4M1	0.423235	4.23091	3.50062	0.000690693	0.00497759	-0.822706
AP4S1	0.261657	2.93127	1.24435	0.216231	0.336823	-5.60416
AP5B1	-0.197244	4.91053	-1.04642	0.29785	0.427539	-6.07608
AP5M1	-0.481961	5.74997	-3.15333	0.00212228	0.0119893	-1.99878
AP5S1	0.457538	4.74087	4.24284	4.88016e-05	0.000623242	1.64452
AP5Z1	0.276651	5.94372	2.19188	0.03067	0.0827296	-4.40323
APAF1	-0.101216	3.81692	-0.467122	0.641412	0.745665	-6.35016
APBA1	-0.0363465	-0.329746	-0.189982	0.849702	0.899534	-6.73526
APBA2	-1.03673	3.25624	-4.06362	9.53062e-05	0.00105979	1.0083
APBA3	0.390807	4.5712	2.36167	0.020098	0.0615415	-3.88741
APBB1	0.170189	3.42503	0.684972	0.49492	0.618827	-6.26479
APBB1IP	0.225993	0.306223	1.8317	0.0699234	0.148017	-5.30268
APBB2	-0.157274	4.46179	-0.912883	0.363464	0.494854	-6.14578
APBB3	0.539303	2.69943	2.11868	0.0365538	0.0931643	-4.17743
APC	-0.169815	4.25223	-0.684837	0.495005	0.618845	-6.25985
APC2	0.298579	0.17545	1.28893	0.200347	0.318212	-5.81639
APCDD1	0.293309	2.35516	0.890145	0.375489	0.506703	-6.43514
APCDD1L	2.02318	2.35057	3.8447	0.000210575	0.00198648	0.322324
APCDD1L-AS1	1.391	1.30104	3.37092	0.00106017	0.00700526	-1.11965
APCS	-0.298466	-0.56618	-2.31425	0.0226653	0.0669089	-4.2983
APEH	0.352861	6.82981	3.45409	0.000806462	0.00564383	-1.18555
APEX1	0.27868	7.42019	3.04557	0.00295788	0.0155232	-2.48637
APEX2	-0.0164903	5.81595	-0.17628	0.860425	0.906904	-6.70008
APH1A	-0.0802319	6.67187	-0.810216	0.419708	0.548822	-6.52814
APH1B	0.317903	2.53242	1.28936	0.2002	0.318053	-5.56846
API5	-0.366532	7.84157	-2.77225	0.00662234	0.0281343	-3.27054
APIP	-0.817709	5.94396	-4.28647	4.13533e-05	0.000540818	1.63574
APITD1	-0.324998	4.82204	-3.02137	0.00318329	0.0163635	-2.24465
APITD1-CORT	-0.194999	1.66407	-0.925028	0.357142	0.488162	-5.89334
APLF	-0.354959	2.59755	-1.43057	0.15562	0.264451	-5.36034
APLN	-0.0393531	1.42268	-0.115052	0.908631	0.941226	-6.31175
APLNR	0.30863	-0.933247	3.7123	0.00033548	0.00285105	-0.521843
APLP1	-0.244321	2.82324	-0.912091	0.363878	0.495252	-6.06182
APLP2	0.120829	8.88488	0.933991	0.352521	0.48362	-6.65897
APMAP	-0.228815	7.27284	-2.58408	0.0111842	0.0407282	-3.69179
APOA1	0.278491	-0.436279	1.89065	0.0615184	0.134746	-5.11034
APOA1BP	0.113319	6.77697	1.31054	0.192965	0.309541	-5.99563
APOA2	0.0903727	-0.959898	1.65204	0.101612	0.193902	-5.73244
APOA4	0.140462	-0.960684	2.26488	0.0256414	0.0730481	-4.55755
APOA5	0.173554	-0.969724	2.56842	0.0116693	0.0419484	-3.862
APOB	0.137248	-0.954691	1.64876	0.102284	0.19495	-5.70602
APOBEC2	-0.017197	-0.292785	-0.118426	0.905964	0.939237	-6.75113
APOBEC3A	0.483206	0.643714	1.78217	0.0777067	0.159755	-4.91421
APOBEC3B	-0.390486	5.4468	-2.14479	0.0343515	0.0894658	-4.38214
APOBEC3C	0.239037	4.9267	1.11555	0.267245	0.39471	-5.95787
APOBEC3D	0.758488	1.62727	3.71358	0.000333986	0.00284114	-0.0107297
APOBEC3F	0.324536	2.87464	1.61864	0.108622	0.203484	-5.11387
APOBEC3G	0.043765	1.21105	0.257517	0.7973	0.861571	-6.71429
APOBEC3H	0.237325	-0.854831	2.96355	0.00378793	0.0185814	-2.80139
APOBEC4	0.168958	-0.98444	2.3785	0.0192505	0.0597003	-4.30747
APOBR	0.112497	-0.735004	0.971076	0.333815	0.465155	-6.48713
APOC1	0.789751	1.16024	2.28919	0.0241358	0.0698939	-3.83123
APOC1P1	0.115287	-0.545523	1.09171	0.277542	0.405783	-6.26689
APOC2	0.116237	-0.500392	1.24072	0.217563	0.338505	-6.32764
APOC4	0.11573	-0.874129	1.83657	0.0691946	0.146908	-5.40274
APOC4-APOC2	0.130979	-0.982502	2.36477	0.0199395	0.061168	-4.35669
APOD	1.24342	0.0245726	3.04648	0.00294965	0.0154926	-2.27561
APOE	2.42583	3.56171	6.9843	3.02874e-10	3.34942e-08	13.0708
APOF	0.219677	-0.848276	2.28759	0.0242325	0.0701363	-4.46848
APOL1	1.05136	3.71611	3.95846	0.000139966	0.00144466	0.713164
APOL2	0.454316	3.9196	2.09642	0.0385271	0.0965468	-4.29189
APOL3	0.80837	2.46476	2.28209	0.0245674	0.0708032	-3.85317
APOL4	0.728058	0.915795	1.9254	0.0569732	0.127222	-4.64699
APOL5	0.191967	-0.964805	2.56794	0.0116846	0.0419883	-3.85617
APOL6	0.0411154	5.31292	0.223212	0.823818	0.881124	-6.59212
APOLD1	-0.794736	2.82573	-3.38223	0.00102171	0.00678455	-1.07033
APOM	0.05896	0.728881	0.272114	0.786086	0.853895	-6.4774
APOO	-0.387459	5.26427	-2.62645	0.00996169	0.0376312	-3.27778
APOOL	-0.0172781	4.16915	-0.124006	0.901555	0.935919	-6.45355
APOPT1	0.0127954	5.58825	0.122946	0.902392	0.936547	-6.71982
APP	0.0577319	7.10904	0.260989	0.794629	0.859727	-6.87889
APPBP2	-0.164456	4.96789	-1.35574	0.178187	0.29201	-5.70401
APPL1	-0.202672	5.81641	-1.63344	0.105469	0.199361	-5.38293
APPL2	0.335665	4.66966	2.4523	0.015898	0.0522586	-3.65756
APRT	0.740486	7.49609	5.54643	2.31899e-07	8.10319e-06	6.52039
APTX	-0.478005	5.76184	-4.72901	7.28614e-06	0.000133195	3.33253
AQP1	1.68114	1.39452	2.92976	0.00418854	0.0200673	-2.49459
AQP10	0.117969	-0.964911	1.6601	0.0999752	0.191492	-5.70865
AQP11	0.0217468	1.60614	0.0862373	0.931447	0.95576	-6.32246
AQP12A	0.177245	-0.947036	2.52237	0.0132074	0.0456779	-3.94443
AQP12B	0.0574755	-0.94724	0.823853	0.411952	0.541352	-6.7236
AQP2	0.149511	-0.945169	2.01818	0.0462061	0.10998	-5.05665
AQP3	0.505909	4.40787	1.47005	0.144636	0.250331	-5.45529
AQP4	0.220607	0.195477	1.07998	0.282707	0.411695	-6.30293
AQP4-AS1	0.245075	0.261015	1.07329	0.285682	0.41487	-6.00417
AQP5	0.45955	-0.469032	2.92466	0.00425227	0.0202426	-2.84562
AQP6	0.388183	0.578921	1.71193	0.089958	0.177944	-5.05141
AQP7	0.165538	-0.817705	2.20088	0.0300065	0.0814375	-4.62552
AQP7P1	0.141573	0.144267	0.96142	0.338622	0.46986	-6.40659
AQP7P3	0.146591	-0.340179	1.18837	0.237456	0.3613	-6.13283
AQP8	0.0945144	-0.906086	1.25484	0.212414	0.332396	-6.25331
AQP9	-0.14084	-0.688465	-1.23369	0.220163	0.341421	-6.21771
AQPEP	-0.926381	0.831687	-2.76395	0.00678092	0.0286181	-3.11891
AQR	-0.646004	5.48376	-4.09221	8.57573e-05	0.000973512	1.03065
AR	0.541957	0.623197	2.57608	0.0114298	0.0413385	-3.5544
ARAF	0.243337	6.3573	1.92463	0.0570705	0.127388	-4.97765
ARAP1	0.626673	4.06422	2.69611	0.00821187	0.0327482	-3.03695
ARAP2	0.0452105	3.86746	0.178572	0.858629	0.905841	-6.4174
ARAP3	0.246636	1.5437	1.32997	0.186505	0.301969	-5.7945
ARC	1.89744	1.91784	4.72081	7.53101e-06	0.000137049	3.46082
ARCN1	-0.180403	7.8718	-1.50174	0.136264	0.239569	-5.86056
AREG	1.30347	5.12552	6.01043	2.91413e-08	1.48113e-06	8.56527
ARF1	0.0430263	9.74504	0.554338	0.580564	0.69471	-7.01768
ARF3	0.0896548	5.78476	0.756187	0.451286	0.578342	-6.44649
ARF4	-0.0504059	8.69387	-0.300324	0.764544	0.839006	-6.99184
ARF5	0.395887	7.52351	4.07024	9.30068e-05	0.00104166	0.729657
ARF6	0.192302	8.18432	2.04642	0.0432959	0.105067	-4.95941
ARFGAP1	0.156439	5.87874	0.998922	0.320204	0.451724	-6.21302
ARFGAP2	0.138967	6.84131	1.18165	0.2401	0.364113	-6.1621
ARFGAP3	0.303828	5.32154	1.86171	0.0655321	0.141307	-4.93161
ARFGEF1	0.0801772	5.19413	0.439396	0.661307	0.762182	-6.48787
ARFGEF2	0.107484	5.48496	0.787282	0.432948	0.561465	-6.32949
ARFIP1	-0.412938	5.70232	-2.46382	0.0154245	0.0510273	-3.75565
ARFIP2	-0.0686043	6.17236	-0.556284	0.579239	0.69366	-6.68327
ARFRP1	0.153474	5.8188	1.22981	0.221608	0.342916	-5.9195
ARG2	0.0754054	3.79607	0.351768	0.72574	0.811563	-6.39183
ARGFX	0.456534	0.936296	2.01834	0.0461894	0.109966	-4.42239
ARGFXP2	0.129299	-0.827389	1.687	0.09467	0.184402	-5.60425
ARGLU1	-0.0677006	6.71655	-0.697637	0.486996	0.611884	-6.59169
ARHGAP1	0.354388	6.60066	2.13733	0.0349688	0.0904394	-4.58688
ARHGAP10	0.027343	4.04744	0.11755	0.906656	0.939905	-6.42433
ARHGAP11A	-0.813317	6.47232	-6.13922	1.61766e-08	8.85335e-07	9.14839
ARHGAP11B	-0.163575	2.39569	-0.711549	0.478374	0.603991	-6.06214
ARHGAP12	-0.233199	5.71775	-1.67449	0.0971072	0.18762	-5.31249
ARHGAP15	0.0310747	-0.918885	0.394174	0.694278	0.788407	-6.98487
ARHGAP17	0.14324	5.1341	0.862779	0.390289	0.521258	-6.27416
ARHGAP18	-0.0322672	4.97221	-0.192668	0.847603	0.898265	-6.57126
ARHGAP19	-0.671768	4.04315	-2.44552	0.0161827	0.0528836	-3.63015
ARHGAP19-SLIT1	-0.400738	0.372819	-1.42327	0.157718	0.266936	-5.49059
ARHGAP20	-0.54794	-0.412775	-2.88244	0.00481533	0.0222493	-2.73401
ARHGAP21	0.355768	4.92596	2.10011	0.0381935	0.0960181	-4.42438
ARHGAP22	0.0252607	3.6361	0.0890625	0.929207	0.954192	-6.5899
ARHGAP23	0.463359	4.41413	1.58293	0.116544	0.213885	-5.35061
ARHGAP24	-0.457863	2.11932	-1.33687	0.184248	0.299278	-5.46738
ARHGAP25	0.428657	0.390964	1.53234	0.128545	0.229609	-5.38146
ARHGAP26	0.0886233	4.22841	0.408805	0.683542	0.780001	-6.40464
ARHGAP27	0.477152	5.3842	2.39691	0.0183602	0.0578121	-3.8918
ARHGAP28	0.221132	1.32739	0.688764	0.49254	0.616617	-6.19755
ARHGAP29	-0.852634	7.42996	-4.25716	4.62247e-05	0.000594862	1.41874
ARHGAP30	0.971807	1.33151	2.7748	0.00657438	0.0279988	-2.76352
ARHGAP31	0.150157	3.03597	0.569628	0.570186	0.685571	-6.21453
ARHGAP32	0.36104	4.71785	1.47017	0.144603	0.250308	-5.54806
ARHGAP33	-0.00896286	1.36418	-0.027672	0.977978	0.985617	-6.35734
ARHGAP35	0.163092	4.89461	1.05232	0.295146	0.424905	-6.01805
ARHGAP36	-0.254493	-0.488969	-1.17857	0.24132	0.365609	-6.12911
ARHGAP39	0.00695908	3.71155	0.0304346	0.97578	0.98424	-6.41432
ARHGAP4	0.454877	1.44762	1.65693	0.100616	0.192427	-5.12501
ARHGAP40	0.772435	1.98384	3.76798	0.000276162	0.00245617	-0.0416026
ARHGAP42	0.0785339	3.22766	0.316107	0.75257	0.831474	-6.32772
ARHGAP44	0.0988122	1.25825	0.481149	0.631444	0.737015	-6.39281
ARHGAP5	0.0975102	6.23937	0.687306	0.493455	0.617455	-6.55855
ARHGAP5-AS1	1.09401	1.62379	4.75969	6.43638e-06	0.000121524	3.62196
ARHGAP6	-0.00686214	-0.456613	-0.0516812	0.958884	0.974235	-6.87715
ARHGAP8	0.10943	3.62337	0.781653	0.436235	0.56441	-6.39892
ARHGAP9	0.178509	-0.68887	1.45092	0.14988	0.257172	-5.89394
ARHGDIA	0.1982	7.01881	1.28786	0.200719	0.318678	-6.0525
ARHGDIB	0.0144741	6.79935	0.102889	0.918254	0.947196	-6.83334
ARHGDIG	-0.380421	0.302821	-1.86915	0.0644798	0.139565	-4.94947
ARHGEF1	0.229663	6.55557	1.59559	0.113684	0.209969	-5.5786
ARHGEF10	0.0845875	2.71777	0.353432	0.724497	0.810694	-6.27722
ARHGEF10L	0.0474471	4.57884	0.220447	0.825965	0.882857	-6.57121
ARHGEF11	0.0772185	4.85365	0.369514	0.712513	0.80219	-6.49699
ARHGEF12	-0.0482131	5.36146	-0.281382	0.778989	0.848874	-6.59479
ARHGEF15	0.139957	-0.97774	1.98409	0.0499416	0.116017	-5.12671
ARHGEF16	-0.579702	4.19702	-2.93621	0.00410914	0.0197869	-2.50434
ARHGEF17	0.296203	3.7834	1.01758	0.311292	0.442258	-5.95355
ARHGEF18	-0.0888328	4.97762	-0.364268	0.716415	0.804872	-6.568
ARHGEF19	0.334071	4.51011	1.61785	0.108793	0.203634	-5.29172
ARHGEF2	-0.322898	3.92223	-1.66614	0.0987627	0.189802	-5.09674
ARHGEF25	0.222077	-0.753518	2.29067	0.0240465	0.069658	-4.41753
ARHGEF26	-0.933967	3.54566	-3.75717	0.000286838	0.00252324	0.0767475
ARHGEF26-AS1	0.622109	1.5702	2.37607	0.0193709	0.059972	-3.66419
ARHGEF28	-0.63134	4.27952	-2.61794	0.010197	0.0382831	-3.24304
ARHGEF3	0.437851	4.11323	2.56041	0.0119249	0.0426608	-3.30958
ARHGEF33	-0.0482076	-0.536893	-0.458047	0.647896	0.75125	-6.82442
ARHGEF35	0.109895	4.23721	0.545963	0.586287	0.699396	-6.27333
ARHGEF37	1.37319	2.57059	4.32588	3.55752e-05	0.000479111	1.9915
ARHGEF38	0.30882	0.222881	2.20133	0.0299738	0.0813935	-4.47536
ARHGEF38-IT1	0.114142	-0.874349	1.58957	0.115036	0.211871	-5.8366
ARHGEF39	0.00582106	4.24544	0.0323916	0.974223	0.98331	-6.49125
ARHGEF4	0.104154	3.33868	0.37475	0.708627	0.799238	-6.34795
ARHGEF40	0.669761	3.60186	3.52553	0.000635365	0.0046781	-0.662122
ARHGEF5	-0.0544832	4.16545	-0.236532	0.813496	0.873239	-6.42728
ARHGEF6	0.156369	1.53834	0.538982	0.591077	0.703525	-6.24242
ARHGEF7	-0.00305081	5.05096	-0.0145468	0.988422	0.992059	-6.62045
ARHGEF9	-0.0638261	3.614	-0.43106	0.667337	0.766944	-6.38113
ARID1A	0.392753	4.53031	1.69129	0.0938448	0.183293	-5.12284
ARID1B	0.433014	4.6758	2.23464	0.0276294	0.0767984	-4.13713
ARID2	0.039468	4.07258	0.200518	0.841476	0.894199	-6.43493
ARID3A	0.539571	1.06422	2.6632	0.00900042	0.0351137	-3.21284
ARID3B	-0.199401	2.66603	-0.639685	0.523816	0.644832	-6.12625
ARID3C	0.0161026	-0.815469	0.176343	0.860375	0.906904	-6.97056
ARID4A	0.119268	4.41119	0.935313	0.351843	0.48292	-6.05815
ARID4B	0.00614625	5.99758	0.0484805	0.961428	0.976134	-6.73654
ARID5A	-0.304373	3.95963	-1.29955	0.196693	0.313745	-5.61737
ARID5B	0.483842	3.89324	1.5231	0.130837	0.232732	-5.30269
ARIH1	0.099376	4.96932	0.696386	0.487776	0.612493	-6.32562
ARIH2	-0.196524	6.42077	-1.96303	0.0523745	0.120002	-4.88141
ARIH2OS	0.675295	1.97944	3.19	0.00189219	0.0109658	-1.58867
ARL1	-0.0890243	6.76776	-0.587954	0.557867	0.674447	-6.66348
ARL10	0.361785	-0.138425	1.94024	0.0551202	0.124359	-4.76788
ARL11	0.503851	0.868693	2.65978	0.00908606	0.0352966	-3.20085
ARL13A	0.0863315	-0.915843	1.72319	0.0878934	0.174996	-5.61434
ARL13B	0.0785737	3.8049	0.510448	0.610844	0.719647	-6.31492
ARL14	0.0883867	2.14732	0.424546	0.672065	0.77053	-6.58896
ARL14EP	-0.346296	5.36386	-1.6439	0.103286	0.196525	-5.36065
ARL14EPL	0.269196	1.35856	1.30816	0.193769	0.310497	-5.97017
ARL15	0.479736	3.39419	1.54752	0.124845	0.224814	-5.20845
ARL16	0.311849	5.30627	3.04194	0.0029907	0.0156429	-2.23461
ARL17A	0.253729	4.18795	1.19495	0.234888	0.358237	-5.78308
ARL17B	-0.147591	2.36328	-0.924539	0.357395	0.488442	-5.94868
ARL2	0.722123	6.4032	6.92417	4.04333e-10	4.23854e-08	12.7323
ARL2-SNX15	-0.211829	-0.821261	-1.90485	0.0596254	0.131631	-5.19658
ARL2BP	0.0770112	6.62884	0.885341	0.378062	0.509321	-6.42502
ARL3	-0.0176597	5.55111	-0.122129	0.903038	0.936888	-6.70071
ARL4A	0.97833	6.47156	6.01967	2.79405e-08	1.43094e-06	8.60005
ARL4C	0.529375	6.28768	2.26261	0.0257864	0.0733055	-4.28005
ARL4D	0.424497	4.366	1.82679	0.0706654	0.14918	-4.9268
ARL5A	-0.311699	6.60547	-2.39814	0.0183022	0.0576748	-4.03983
ARL5B	-0.424808	5.25465	-2.37365	0.0194918	0.0602166	-3.95411
ARL6	-0.508179	2.73826	-1.74177	0.0845734	0.169936	-4.88594
ARL6IP1	-0.820526	9.61361	-8.65155	7.90414e-14	2.89248e-11	20.928
ARL6IP4	0.237355	7.33392	2.47139	0.0151202	0.0503015	-3.95639
ARL6IP5	0.707822	7.65263	5.84793	6.07682e-08	2.70593e-06	7.79275
ARL6IP6	0.0795638	5.74621	0.761635	0.448041	0.575654	-6.43308
ARL8A	-0.00520033	4.20568	-0.0236278	0.981196	0.987575	-6.50354
ARL8B	-0.193449	6.67718	-0.665475	0.507253	0.629244	-6.57087
ARL9	0.0616327	0.372242	0.493801	0.622512	0.729784	-6.53332
ARMC1	-0.433201	6.50335	-4.36244	3.09165e-05	0.00042562	1.89365
ARMC10	-0.0355676	6.61233	-0.324557	0.746183	0.826679	-6.79711
ARMC12	0.363811	-0.703086	3.64926	0.000417184	0.00337894	-0.65905
ARMC2	0.561892	1.19452	2.56401	0.0118094	0.0423157	-3.22947
ARMC3	0.0389754	-0.556268	0.377058	0.706916	0.798232	-6.90592
ARMC4	-0.268169	1.26865	-1.37139	0.173274	0.286135	-5.57188
ARMC5	0.500936	3.90916	3.46934	0.000766646	0.00540844	-0.839474
ARMC6	-0.300136	6.19527	-2.882	0.00482155	0.0222613	-2.81752
ARMC7	0.414979	1.97549	1.68064	0.0959035	0.185887	-4.94889
ARMC8	-0.322895	6.02952	-3.14015	0.00221119	0.0123796	-2.04092
ARMC9	-0.0190906	3.80693	-0.0904457	0.928111	0.953504	-6.45031
ARMCX1	-0.284947	3.21339	-1.33301	0.185507	0.30079	-5.71306
ARMCX2	0.273444	1.2735	1.40879	0.161947	0.272352	-5.57099
ARMCX3	0.341274	5.47591	2.3492	0.020747	0.062954	-4.00792
ARMCX4	0.476769	0.0616258	2.54868	0.0123077	0.0435508	-3.47495
ARMCX5	-0.298167	4.70104	-2.2561	0.0262055	0.0740249	-4.11766
ARMCX5-GPRASP2	-0.0931377	2.96056	-0.34375	0.731744	0.8159	-6.31671
ARMCX6	0.275063	5.14504	2.44757	0.0160962	0.0526778	-3.75368
ARNT	-0.14873	5.21701	-0.794691	0.428644	0.557205	-6.35213
ARNT2	-1.04633	3.31618	-3.21358	0.00175671	0.0103627	-1.58582
ARNTL	0.373005	4.01509	2.77515	0.00656767	0.0279766	-2.76448
ARNTL2	-0.656094	5.74098	-2.92635	0.00423111	0.0201852	-2.6709
ARPC1A	0.145847	7.91742	1.82486	0.070958	0.149609	-5.3432
ARPC1B	0.382927	8.5266	4.18462	6.07736e-05	0.000742678	1.05633
ARPC2	-0.491084	8.914	-6.25338	9.55986e-09	5.84837e-07	9.48304
ARPC3	0.181088	8.55324	1.70862	0.0905732	0.178687	-5.60726
ARPC4	0.387963	7.10528	3.99043	0.000124615	0.001315	0.526119
ARPC4-TTLL3	1.06071	1.68103	2.82982	0.00561285	0.0248449	-2.55172
ARPC5	0.170319	8.60687	2.22307	0.0284251	0.0783179	-4.64102
ARPC5L	0.137817	7.16631	1.43658	0.153906	0.262181	-5.84717
ARPP19	-0.207964	7.29026	-2.01629	0.0464074	0.110342	-4.90768
ARPP21	0.177775	-0.916691	2.39285	0.0185533	0.0582654	-4.24506
ARRB1	0.736997	4.08633	4.67587	9.02191e-06	0.000158312	3.266
ARRB2	-0.640585	3.07576	-3.28635	0.00139364	0.00865469	-1.33129
ARRDC1	0.341662	6.32377	2.61575	0.0102583	0.038463	-3.4693
ARRDC2	0.499957	4.95799	2.60213	0.0106477	0.0393655	-3.38997
ARRDC3	-0.502532	6.28867	-1.56631	0.120384	0.218974	-5.60671
ARRDC3-AS1	0.153997	0.898386	0.696579	0.487656	0.612484	-6.173
ARRDC4	-0.135973	2.61568	-0.773822	0.440832	0.568841	-6.42777
ARRDC5	0.133893	-0.911424	2.08168	0.0398828	0.0989425	-4.93715
ARSA	1.13332	2.61134	4.76905	6.19703e-06	0.000118002	3.67541
ARSB	0.0136229	3.64941	0.0727909	0.942116	0.962683	-6.4281
ARSD	0.329017	3.45794	0.976417	0.331175	0.462597	-5.86107
ARSE	0.106474	0.309782	1.04173	0.300006	0.429889	-6.29005
ARSF	0.147168	-0.894794	1.80988	0.0732688	0.152975	-5.45382
ARSG	0.047842	1.69872	0.171442	0.864217	0.909352	-6.29738
ARSH	0.138975	-0.832594	2.01262	0.0467989	0.110971	-5.06765
ARSI	0.564659	1.96098	1.82899	0.0703321	0.148664	-4.72527
ARSJ	0.457934	3.52003	1.82073	0.0715897	0.150432	-4.88004
ARSK	-0.0949194	3.36755	-0.442838	0.658824	0.760068	-6.29782
ART1	0.154194	-0.956547	1.91972	0.0576963	0.128353	-5.24667
ART3	1.39903	0.233056	4.52646	1.63306e-05	0.000256785	2.59723
ART4	0.236592	-0.309205	1.77763	0.0784549	0.160932	-5.37053
ART5	0.108024	-0.739691	0.950605	0.344059	0.475348	-6.47347
ARTN	0.0610207	2.53765	0.204345	0.838492	0.892219	-6.3013
ARV1	-0.593386	5.03718	-4.11098	7.99947e-05	0.00091898	1.14634
ARVCF	-0.0747699	3.40873	-0.256374	0.79818	0.862317	-6.40313
ARX	0.159522	-0.638346	1.59681	0.113412	0.209661	-5.71392
AS3MT	-0.765869	1.36849	-2.33865	0.0213103	0.0639978	-3.80738
ASAH1	0.0918233	6.5937	0.625584	0.53299	0.652484	-6.60139
ASAH2	-0.74019	0.940501	-4.5861	1.2904e-05	0.000212277	2.98796
ASAH2B	-0.815378	2.21311	-4.01006	0.000116004	0.00124789	0.961016
ASAP1	-0.301267	5.70919	-1.38932	0.167771	0.279391	-5.75709
ASAP1-IT1	0.149632	-0.717362	1.34983	0.180069	0.294271	-6.09812
ASAP2	0.252312	5.36559	1.29248	0.199122	0.316817	-5.84714
ASAP3	0.0350715	4.74964	0.13794	0.890561	0.928189	-6.55472
ASB1	-0.0523832	4.50043	-0.381633	0.70353	0.795629	-6.46962
ASB10	0.179676	-0.982479	2.82429	0.0057033	0.0251417	-3.21824
ASB11	0.392243	-0.0429162	2.2744	0.0250426	0.0717586	-4.1377
ASB12	0.160259	-0.606221	1.53097	0.128881	0.230086	-5.72229
ASB13	-0.345359	5.43725	-2.65369	0.00924068	0.0356856	-3.30688
ASB14	0.0119849	-0.362841	0.0913052	0.92743	0.953144	-6.81958
ASB15	0.293284	-0.90651	3.53795	0.000609355	0.00452979	-1.11677
ASB16	-0.0993452	-0.364161	-0.626863	0.532154	0.651786	-6.60588
ASB16-AS1	0.00701639	3.10892	0.0282305	0.977534	0.985372	-6.37534
ASB18	0.0616698	-0.875138	0.961339	0.338662	0.46986	-6.60062
ASB2	-0.734281	0.269129	-2.4627	0.01547	0.0511439	-3.647
ASB3	0.0655492	4.37103	0.696371	0.487785	0.612493	-6.23853
ASB4	0.533978	-0.647937	4.50459	1.77951e-05	0.000275934	2.35817
ASB5	0.0576856	-0.814801	0.586054	0.559138	0.675416	-6.7979
ASB6	0.212502	6.09622	2.04491	0.0434474	0.105319	-4.72546
ASB7	-0.264895	3.95486	-1.22528	0.223301	0.345031	-5.69946
ASB8	0.311796	4.6585	2.9692	0.00372444	0.0183595	-2.37136
ASB9	0.603856	1.98653	2.0721	0.0407868	0.100615	-4.37303
ASB9P1	0.131851	-0.869729	1.6017	0.112325	0.20848	-5.76891
ASCC1	-0.257658	5.29936	-2.50895	0.0136886	0.0468078	-3.61287
ASCC2	0.0503026	6.1232	0.408192	0.683991	0.780274	-6.65702
ASCC3	0.0424711	5.44874	0.292432	0.770552	0.84283	-6.60823
ASCL1	0.106705	-0.931191	1.31452	0.19163	0.308211	-6.19096
ASCL2	-0.0253304	0.0947073	-0.168027	0.866896	0.911011	-6.85673
ASCL4	0.144963	-0.948831	1.82398	0.071092	0.149806	-5.42749
ASCL5	0.156503	-0.801737	1.98323	0.0500384	0.116205	-5.11001
ASF1A	-0.0266503	6.1046	-0.201039	0.84107	0.894064	-6.75147
ASF1B	-0.151466	6.42207	-1.33681	0.184267	0.299286	-5.92537
ASGR1	0.169931	-0.591574	1.45154	0.149709	0.256989	-5.83441
ASH1L	0.168632	5.34178	1.00942	0.315169	0.446435	-6.12421
ASH1L-AS1	0.0232018	2.47564	0.150465	0.880696	0.920819	-6.30687
ASH2L	-0.24001	6.51146	-1.82503	0.0709326	0.149572	-5.15817
ASIC1	-0.297878	1.24656	-1.04133	0.300192	0.430125	-5.81085
ASIC2	-0.0120317	-0.892039	-0.14603	0.884186	0.923455	-7.02289
ASIC3	0.570885	-0.23872	3.95923	0.000139574	0.0014421	0.438492
ASIC4	0.17595	-0.911083	2.24699	0.0268019	0.0750965	-4.56154
ASL	0.273713	5.31284	2.20194	0.0299294	0.081305	-4.25995
ASMTL	0.0711945	4.22513	0.372536	0.710269	0.80038	-6.4034
ASMTL-AS1	0.50817	-0.0578579	2.85351	0.00523995	0.0235938	-2.8063
ASNA1	0.130262	7.38929	1.38379	0.169452	0.281377	-5.99304
ASNS	-0.861084	6.16025	-5.85515	5.88287e-08	2.63707e-06	7.91783
ASNSD1	-1.35385	6.58653	-6.2722	8.76264e-09	5.46498e-07	9.73848
ASPA	0.156035	-0.947175	2.25406	0.0263379	0.0743067	-4.55513
ASPG	0.485627	-0.727094	3.70155	0.000348245	0.0029327	-0.510354
ASPH	-0.939257	8.65563	-5.84247	6.22792e-08	2.74889e-06	7.70805
ASPHD1	-0.120211	1.15885	-0.615357	0.539694	0.658101	-6.5002
ASPHD2	0.197523	2.05941	0.75956	0.449275	0.576821	-6.02528
ASPM	-0.661428	6.52683	-4.42544	2.42347e-05	0.000353202	2.10228
ASPN	0.22485	-0.798087	2.42156	0.0172253	0.0551972	-4.14676
ASPRV1	-0.033594	-0.00813875	-0.161252	0.872215	0.914946	-6.75625
ASPSCR1	0.284506	5.63864	2.15508	0.0335164	0.0878707	-4.414
ASRGL1	-0.189108	2.22976	-0.684567	0.495175	0.618953	-6.12087
ASS1	0.616827	6.38592	3.08449	0.00262605	0.0141777	-2.26689
ASTE1	-0.150839	3.46608	-0.667282	0.506104	0.628627	-6.15287
ASTL	0.218508	-0.895983	2.92813	0.00420886	0.020133	-2.90651
ASTN1	0.349807	-0.600296	2.53389	0.0128064	0.0447844	-3.78746
ASTN2	0.710643	4.07855	2.91675	0.00435297	0.0206341	-2.43749
ASUN	-0.524153	5.85406	-3.50789	0.000674107	0.00488576	-0.98099
ASXL1	0.0024021	5.61083	0.0164384	0.986917	0.991399	-6.70057
ASXL2	0.275653	3.32863	1.38024	0.170541	0.282787	-5.43851
ASXL3	-0.228528	-0.722799	-1.88793	0.0618867	0.135303	-5.17469
ASZ1	0.270059	-0.789318	2.60616	0.0105313	0.0391076	-3.65426
ATAD1	-0.789191	6.42715	-4.34491	3.30714e-05	0.000449142	1.82586
ATAD2	-1.07929	7.74049	-7.37668	4.51391e-11	6.6315e-09	14.8124
ATAD2B	0.16768	3.98014	0.754146	0.452505	0.579435	-6.15563
ATAD3A	-0.164652	6.75458	-1.41333	0.160611	0.270671	-5.86656
ATAD3B	0.0526153	5.64311	0.300316	0.764549	0.839006	-6.65479
ATAD3C	0.494093	1.14581	2.54834	0.012319	0.0435665	-3.26896
ATAD5	-0.215286	4.74859	-1.19516	0.234805	0.358215	-5.83146
ATAT1	0.226606	2.42903	0.85625	0.393873	0.524616	-5.96679
ATCAY	0.98227	2.84206	3.37601	0.0010427	0.00691025	-1.08295
ATE1	-0.340849	4.17637	-2.17013	0.0323258	0.0856756	-4.22484
ATF1	-0.39674	4.88518	-2.43693	0.0165497	0.0537163	-3.73029
ATF2	-0.259253	5.59673	-1.80296	0.0743561	0.154631	-5.13366
ATF3	3.39514	4.7412	7.65227	1.16578e-11	2.11384e-09	16.2082
ATF4	0.206981	7.61251	2.49433	0.0142308	0.0481302	-3.92389
ATF5	0.850628	2.46871	4.05212	9.94257e-05	0.00109832	1.10419
ATF6	-0.329773	6.25638	-3.58314	0.000522959	0.00402189	-0.748687
ATF6B	0.264394	3.88213	0.995292	0.321957	0.45353	-5.98029
ATF7	0.219609	4.47236	1.3629	0.175926	0.289263	-5.64024
ATF7IP	0.37922	6.09663	2.59683	0.0108029	0.0397423	-3.50699
ATF7IP2	0.289284	1.08649	1.07753	0.283792	0.412813	-5.85002
ATG10	0.107228	3.33851	0.717025	0.475002	0.600488	-6.10704
ATG12	0.138965	6.41507	1.5379	0.127179	0.227958	-5.59868
ATG13	0.29994	6.25894	2.19079	0.0307511	0.0828663	-4.4513
ATG14	0.168221	3.67272	0.737664	0.462418	0.588535	-6.16338
ATG16L1	0.150342	5.13389	0.733383	0.465012	0.590903	-6.32544
ATG16L2	1.07778	2.75556	4.8355	4.72881e-06	9.3788e-05	3.91664
ATG2A	0.32513	2.9497	1.33944	0.183415	0.298214	-5.4733
ATG2B	-0.135065	3.14543	-0.531369	0.596322	0.707592	-6.24473
ATG3	-0.471811	6.73118	-4.15405	6.81418e-05	0.000812256	1.12377
ATG4A	-0.326656	4.62961	-2.48781	0.0144789	0.0488135	-3.55527
ATG4B	0.306414	5.55596	2.4471	0.0161161	0.052717	-3.73687
ATG4C	-0.491576	4.4456	-3.30224	0.00132429	0.00832419	-1.4062
ATG4D	0.0398852	5.09725	0.255535	0.798826	0.862923	-6.63549
ATG5	-0.412679	6.41778	-2.79941	0.00612706	0.0265089	-3.02306
ATG7	0.303256	5.2088	2.21827	0.0287605	0.0790257	-4.18902
ATG9A	0.105147	6.20908	0.556906	0.578815	0.693276	-6.63006
ATG9B	0.360562	0.450933	1.3022	0.19579	0.312792	-5.78849
ATHL1	2.08785	2.65208	5.64883	1.47697e-07	5.59831e-06	7.18204
ATIC	0.045727	6.77147	0.451511	0.652583	0.754655	-6.72351
ATL1	0.762517	3.05434	3.20397	0.00181084	0.0106104	-1.66433
ATL2	-0.0199575	6.86802	-0.153746	0.878115	0.919101	-6.88163
ATL3	-0.237057	5.66222	-1.72892	0.0868578	0.17338	-5.22856
ATM	0.303368	3.97274	1.7437	0.0842345	0.169555	-5.0131
ATMIN	-0.261545	6.76492	-2.17575	0.0318902	0.0848474	-4.50964
ATN1	0.845169	3.04472	3.04664	0.00294829	0.0154895	-2.00271
ATOH1	0.0956901	-0.976718	1.50312	0.135909	0.239216	-5.95523
ATOH7	0.558612	-0.339285	3.80496	0.00024244	0.00221792	-0.0378983
ATOH8	0.2934	0.715077	1.01757	0.311297	0.442258	-6.05952
ATOX1	0.432344	6.4032	2.53301	0.0128368	0.0448294	-3.6811
ATP10A	0.166849	0.830305	1.03685	0.302267	0.432452	-6.22929
ATP10B	0.0303363	-0.763072	0.248769	0.804042	0.866464	-6.94434
ATP10D	-0.137027	3.75191	-0.639426	0.523984	0.644832	-6.31872
ATP11A	-0.117635	5.06625	-0.494682	0.621892	0.72929	-6.54277
ATP11B	-0.318168	6.1457	-2.06216	0.0417425	0.102444	-4.69186
ATP11C	-0.521666	4.90716	-3.84476	0.000210536	0.00198648	0.232776
ATP12A	0.0636409	-0.824389	0.724485	0.470432	0.596058	-6.79846
ATP13A1	0.146594	6.53911	0.894869	0.372971	0.504318	-6.45398
ATP13A2	0.26078	6.33792	1.4007	0.164347	0.275025	-5.83812
ATP13A3	-0.96059	6.2737	-4.96471	2.77869e-06	6.13904e-05	4.20181
ATP13A4	0.337868	-0.221156	2.03064	0.0449023	0.107756	-4.88574
ATP13A5	0.163046	0.652595	0.523868	0.60151	0.711902	-6.61996
ATP1A1	0.187329	6.79425	1.48873	0.139654	0.244122	-5.74339
ATP1A1OS	0.145664	1.18545	0.705318	0.482225	0.607406	-6.08277
ATP1A2	0.393903	-0.482806	2.7925	0.00624972	0.0269123	-3.07473
ATP1A3	-0.245292	0.0854822	-1.25808	0.211245	0.331235	-5.8628
ATP1A4	0.262312	-0.927611	2.96418	0.00378082	0.0185601	-2.82869
ATP1B1	0.617654	5.77158	3.17025	0.00201305	0.0115203	-1.90376
ATP1B2	0.235181	-0.20241	1.38613	0.168739	0.28054	-5.77385
ATP1B3	0.262691	8.04478	2.01358	0.0466963	0.110806	-4.97161
ATP1B4	0.207108	0.194492	1.21382	0.227629	0.350106	-5.84262
ATP2A1	-0.00809739	0.0638399	-0.0421126	0.966491	0.979254	-6.66482
ATP2A2	0.188536	5.87138	1.0275	0.306623	0.437377	-6.22251
ATP2A3	0.686751	0.824882	2.27945	0.0247295	0.0710841	-3.93848
ATP2B1	0.0218373	5.78974	0.148666	0.882112	0.921964	-6.71077
ATP2B2	0.0236181	-0.578903	0.204023	0.838744	0.892345	-6.91477
ATP2B3	0.051411	-0.625803	0.368166	0.713514	0.803013	-6.81117
ATP2B4	0.75201	5.35366	3.20494	0.00180528	0.0105809	-1.76125
ATP2C1	-0.00496716	6.1418	-0.0458537	0.963517	0.977504	-6.73646
ATP2C2	0.144475	2.37265	0.635483	0.526541	0.646832	-6.33473
ATP4A	0.179784	-0.980982	2.85909	0.00515545	0.0233282	-3.13203
ATP4B	0.196628	-0.974842	3.05921	0.00283743	0.015069	-2.58305
ATP5A1	0.0825864	9.16038	1.12578	0.26291	0.389632	-6.53729
ATP5B	-0.0715271	10.1569	-1.05905	0.292085	0.421661	-6.69062
ATP5C1	-0.710718	9.00257	-3.70051	0.000349505	0.00294024	-0.694355
ATP5D	0.493642	7.05516	4.55253	1.47363e-05	0.0002369	2.52731
ATP5E	0.164411	8.56843	0.889142	0.376026	0.507349	-6.63889
ATP5EP2	0.291911	2.61666	1.71031	0.0902576	0.178309	-4.91086
ATP5F1	-0.461511	7.81402	-3.55718	0.000571064	0.00429514	-1.00139
ATP5G1	0.130374	7.07521	0.895121	0.372836	0.504238	-6.46894
ATP5G2	0.465613	6.90026	4.69116	8.48519e-06	0.000150601	3.07391
ATP5G3	0.0395468	8.4886	0.367516	0.713998	0.803233	-6.98328
ATP5H	-0.0475716	7.45036	-0.418978	0.676116	0.773932	-6.81334
ATP5I	0.494619	6.62484	2.34189	0.0211361	0.0637122	-4.18166
ATP5J	-0.141374	7.99948	-1.07182	0.286338	0.41566	-6.41312
ATP5J2	0.490557	7.24782	3.62156	0.000458762	0.00363524	-0.755174
ATP5J2-PTCD1	-1.28572	0.98783	-2.71118	0.00787217	0.0317937	-3.05995
ATP5L	-0.0478348	8.19882	-0.324991	0.745856	0.826491	-6.97239
ATP5L2	0.333471	-0.582744	3.20902	0.0017822	0.0104945	-1.97232
ATP5O	-0.311662	8.174	-1.92962	0.0564415	0.126461	-5.17789
ATP5S	0.0585982	2.9502	0.412238	0.681033	0.77802	-6.26739
ATP5SL	0.354504	5.53975	3.91216	0.000165432	0.00165654	0.415505
ATP6AP1	0.241738	7.66275	1.76684	0.0802559	0.163543	-5.3914
ATP6AP1L	0.227934	-0.152765	1.81589	0.072335	0.151607	-5.12289
ATP6AP2	0.135849	7.6983	1.85293	0.0667919	0.143196	-5.23363
ATP6V0A1	-0.191042	5.19792	-0.882104	0.379801	0.511014	-6.2682
ATP6V0A2	0.0662721	5.49246	0.506364	0.613698	0.722162	-6.57647
ATP6V0A4	0.00419247	2.06723	0.0125037	0.990048	0.992868	-6.61155
ATP6V0B	0.0277977	8.40421	0.260543	0.794972	0.859962	-6.99538
ATP6V0C	0.277353	5.94421	1.62018	0.108292	0.203036	-5.42082
ATP6V0D1	-0.0441015	6.84647	-0.45218	0.652103	0.754346	-6.70924
ATP6V0D2	0.655273	0.475142	3.03155	0.00308664	0.0159745	-2.18873
ATP6V0E1	-0.287403	7.88485	-2.62709	0.00994415	0.0376073	-3.61796
ATP6V0E2	-0.0162368	5.68549	-0.157308	0.875314	0.917081	-6.67317
ATP6V0E2-AS1	-0.935148	1.18206	-3.74855	0.000295629	0.00258025	0.066718
ATP6V1A	-0.0727499	6.8031	-0.544907	0.587011	0.699968	-6.69027
ATP6V1B1	1.02901	1.70674	2.91594	0.00436332	0.0206685	-2.40836
ATP6V1B2	-0.872034	6.54568	-7.52821	2.14761e-11	3.69445e-09	15.5905
ATP6V1C1	-0.865905	7.18992	-4.65797	9.69227e-06	0.000168024	2.94766
ATP6V1C2	0.985552	2.07118	2.62777	0.00992563	0.0375725	-3.1373
ATP6V1D	-0.934087	6.64059	-6.37924	5.32935e-09	3.67342e-07	10.2304
ATP6V1E1	-0.461594	6.85487	-4.7091	7.89474e-06	0.000141873	3.17433
ATP6V1E2	0.0520676	0.535883	0.241907	0.809339	0.87011	-6.46332
ATP6V1F	-0.0392484	6.87472	-0.465503	0.642567	0.74662	-6.74477
ATP6V1G1	-0.392146	8.09031	-2.71056	0.00788586	0.0318137	-3.4305
ATP6V1G2	-0.0257985	-0.392419	-0.207702	0.835877	0.890284	-6.81327
ATP6V1G2-DDX39B	-0.0646885	-0.750518	-0.490043	0.625159	0.731886	-6.90695
ATP6V1G3	0.118929	-0.773411	1.4652	0.145952	0.252088	-5.94547
ATP6V1H	-0.165868	6.12398	-1.38357	0.169521	0.281445	-5.77934
ATP7A	0.228137	3.22125	0.980614	0.329111	0.460736	-5.9009
ATP7B	0.090101	1.66409	0.269491	0.788098	0.855097	-6.27225
ATP8A1	0.551791	1.27103	2.12392	0.0361022	0.0924581	-4.212
ATP8A2	-0.0690299	-0.231084	-0.429999	0.668106	0.767346	-6.67464
ATP8B1	-0.308444	4.34444	-1.11431	0.267771	0.395212	-5.81319
ATP8B2	0.207885	1.93955	0.753525	0.452876	0.579681	-6.07313
ATP8B3	0.494617	1.70112	1.46752	0.145322	0.251301	-5.30161
ATP8B4	0.119445	-0.603944	0.807693	0.421153	0.549997	-6.63818
ATP8B5P	0.114417	-0.381607	1.09507	0.276074	0.404172	-6.25031
ATP9A	0.455519	4.82726	1.42841	0.15624	0.265191	-5.53049
ATP9B	0.335738	2.98664	1.33336	0.185393	0.300653	-5.53732
ATPAF1	-0.205507	6.24989	-1.34367	0.182045	0.29661	-5.91067
ATPAF2	0.453062	3.89444	2.65872	0.00911297	0.035338	-3.07302
ATPBD4	-0.442385	3.81859	-3.02761	0.00312375	0.0161333	-2.12253
ATPBD4-AS1	0.254577	-0.712949	2.52969	0.0129513	0.0450832	-3.82486
ATPIF1	0.0868169	7.2662	0.678363	0.499082	0.622561	-6.65751
ATR	-0.208406	4.68135	-1.07453	0.28513	0.414252	-5.96983
ATRAID	0.110461	7.43228	0.982255	0.328306	0.459906	-6.45394
ATRIP	0.0289113	3.77223	0.126934	0.899244	0.934242	-6.40907
ATRN	0.178704	4.57586	0.940314	0.349285	0.480327	-6.09532
ATRNL1	-1.0121	1.47747	-3.52829	0.000629499	0.0046461	-0.640666
ATRX	0.310394	6.5897	2.53475	0.012777	0.0446928	-3.72156
ATXN1	0.541069	2.46803	3.05569	0.00286807	0.0151851	-2.17556
ATXN10	-0.363808	7.32972	-3.46016	0.000790393	0.00554224	-1.24525
ATXN1L	0.10892	3.33914	0.423287	0.67298	0.771403	-6.25172
ATXN2	0.0699659	5.24383	0.456703	0.648859	0.75189	-6.52877
ATXN2L	0.014127	4.61224	0.0591358	0.95296	0.970337	-6.55077
ATXN3	-0.447986	4.62525	-4.14319	7.09602e-05	0.000838647	1.27494
ATXN7	0.176527	3.71526	0.841862	0.401841	0.531676	-6.05293
ATXN7L1	0.322778	1.68178	1.54899	0.124491	0.224317	-5.14911
ATXN7L2	-0.415074	2.79368	-1.77084	0.0795834	0.162622	-4.81456
ATXN7L3	0.332782	3.43758	1.68938	0.0942109	0.183828	-5.02207
ATXN7L3B	-0.0455693	6.41129	-0.327856	0.743695	0.825014	-6.7538
AUH	0.314467	4.0413	2.17929	0.0316188	0.084447	-4.14241
AUNIP	-0.614759	4.16193	-3.49736	0.000698281	0.00502119	-0.765792
AUP1	0.201534	7.47276	1.86294	0.0653575	0.141022	-5.21857
AURKA	-0.964651	7.43517	-6.08761	2.04923e-08	1.08825e-06	8.87907
AURKAIP1	0.219433	7.65462	2.21404	0.0290596	0.0795868	-4.55923
AURKAPS1	0.101402	0.119618	0.62618	0.5326	0.652139	-6.39512
AURKB	-0.458839	6.46029	-3.3331	0.00119878	0.00770859	-1.57038
AURKC	0.0965052	-0.224083	0.702751	0.483817	0.60884	-6.50292
AUTS2	0.205859	1.87168	0.980966	0.328938	0.460591	-6.22339
AVEN	0.123057	4.05796	0.949936	0.344397	0.475533	-5.99513
AVIL	0.776298	-0.164965	3.9492	0.000144734	0.0014855	0.496892
AVL9	0.054684	4.22254	0.313971	0.754186	0.832613	-6.43872
AVPI1	0.801617	4.97145	5.19108	1.07509e-06	2.90058e-05	5.2211
AVPR1A	0.291099	-0.208934	1.76281	0.0809379	0.164616	-5.17366
AVPR1B	0.111979	-0.98625	1.69931	0.0923186	0.181003	-5.64785
AVPR2	0.00948468	-0.595277	0.0924444	0.926527	0.952654	-7.01405
AWAT1	0.134762	-0.987701	2.17656	0.0318279	0.0847763	-4.76589
AWAT2	0.637749	0.0688796	2.82864	0.00563192	0.0248965	-2.98249
AXDND1	0.56892	-0.412654	3.45343	0.00080824	0.00565431	-1.11423
AXIN1	0.112882	3.82961	0.592519	0.554819	0.671811	-6.2495
AXIN2	1.11344	1.78796	2.83278	0.00556491	0.0246984	-2.56964
AXL	-0.476051	4.93154	-2.31662	0.0225306	0.0666088	-4.16269
AZGP1	2.61311	3.49691	4.9718	2.69817e-06	5.99111e-05	4.39638
AZGP1P1	0.352921	-0.521932	2.38784	0.0187945	0.0587824	-4.21901
AZI1	-0.32016	4.6617	-1.27228	0.206177	0.325341	-5.74032
AZI2	-0.0852173	5.57484	-0.915991	0.361839	0.493143	-6.24786
AZIN1	-0.237131	7.65259	-1.68518	0.0950214	0.184872	-5.52666
AZU1	0.255925	-0.828376	2.6181	0.0101927	0.0382738	-3.68504
B2M	-0.092734	11.1902	-0.607911	0.544602	0.662697	-7.16357
B3GALNT1	-0.0647096	5.08768	-0.376736	0.707155	0.798301	-6.51035
B3GALNT2	-0.414316	5.80924	-2.96535	0.00376762	0.0185044	-2.52235
B3GALT1	0.147651	-0.710044	1.74429	0.0841313	0.169411	-5.446
B3GALT2	0.201468	-0.547705	1.62999	0.106198	0.200392	-5.65747
B3GALT4	1.71731	2.58705	5.12491	1.4223e-06	3.63113e-05	5.04784
B3GALT5	-0.165245	0.135357	-0.994359	0.322409	0.453851	-6.21288
B3GALT6	0.208619	5.80746	2.30017	0.0234813	0.0685734	-4.20209
B3GALTL	-0.571626	4.70912	-2.73938	0.00727049	0.0300355	-2.97086
B3GAT1	0.145422	-0.898299	1.81945	0.0717849	0.150768	-5.42709
B3GAT2	0.178158	-0.808859	1.98049	0.0503505	0.116658	-5.01038
B3GAT3	0.330064	5.4962	2.4636	0.0154334	0.0510396	-3.73844
B3GNT1	0.351293	4.25662	1.87997	0.0629745	0.137041	-4.79771
B3GNT2	-0.398613	5.81205	-3.0495	0.00292265	0.0153909	-2.25857
B3GNT3	0.284311	2.35153	1.33323	0.185435	0.300696	-5.67323
B3GNT4	0.094934	0.991211	0.395116	0.693585	0.787887	-6.29854
B3GNT5	0.601041	5.4162	2.69948	0.00813462	0.0325433	-3.16066
B3GNT6	0.638816	0.00656629	3.07247	0.00272467	0.0146083	-2.10493
B3GNT7	1.32224	0.905003	5.74804	9.50498e-08	3.88835e-06	7.58384
B3GNT8	1.28807	0.834475	5.14307	1.3174e-06	3.41253e-05	5.07565
B3GNT9	0.842019	3.2242	3.32623	0.0012257	0.00784409	-1.23052
B3GNTL1	0.10112	2.70326	0.513469	0.608737	0.717922	-6.24633
B4GALNT1	-0.813751	3.2655	-2.74199	0.00721704	0.0298638	-2.91218
B4GALNT2	0.476203	-0.433623	2.14126	0.0346422	0.0899055	-4.56588
B4GALNT3	0.935038	1.96289	1.94516	0.0545171	0.123483	-4.54062
B4GALNT4	0.543421	2.31083	2.11097	0.0372273	0.0944383	-4.23137
B4GALT1	0.232084	5.31609	1.06709	0.28846	0.417716	-6.1021
B4GALT2	0.164185	5.86061	1.3313	0.186067	0.301406	-5.88097
B4GALT3	0.286022	6.36561	3.09723	0.00252516	0.0137585	-2.20409
B4GALT4	-0.0574461	5.32811	-0.376757	0.707139	0.798301	-6.50281
B4GALT5	0.953398	4.33518	4.69065	8.5027e-06	0.000150779	3.31939
B4GALT6	0.345263	1.18432	1.62224	0.107848	0.202432	-5.14647
B4GALT7	0.320273	4.71656	3.65536	0.000408514	0.00333286	-0.341265
B9D1	0.149773	3.6382	0.901494	0.369456	0.501149	-6.05293
B9D2	0.786729	2.88146	3.76209	0.000281933	0.00249537	0.132279
BAALC	1.17083	1.42937	4.45224	2.18365e-05	0.000325316	2.28319
BAAT	-0.135231	-0.571217	-1.22584	0.223092	0.344762	-6.14306
BABAM1	0.354878	6.92906	4.97663	2.64466e-06	5.89824e-05	4.18423
BACE1	0.166884	3.01735	0.657876	0.512105	0.633934	-6.25167
BACE1-AS	0.136764	-0.610246	1.30721	0.19409	0.310822	-6.05354
BACE2	-0.173148	6.19724	-1.45239	0.149471	0.256664	-5.68863
BACH1	-0.108151	5.03892	-0.659773	0.510891	0.63293	-6.39908
BACH2	-0.0645598	0.641714	-0.362758	0.717538	0.80555	-6.57049
BAD	0.288592	6.53318	2.62109	0.0101094	0.0380323	-3.50872
BAG1	0.422951	6.57334	4.15189	6.86933e-05	0.000817616	1.11213
BAG2	-0.763596	6.34598	-3.15125	0.00213607	0.0120293	-2.09654
BAG3	0.360495	6.62062	2.19569	0.0303875	0.0821614	-4.4555
BAG4	-0.158101	5.33337	-1.45112	0.149824	0.25712	-5.59763
BAG5	-0.344767	5.94984	-3.01425	0.00325263	0.0166283	-2.41112
BAG6	0.242013	4.74477	1.40618	0.16272	0.273322	-5.59584
BAGE	-0.0932717	-0.455299	-0.941967	0.348442	0.479609	-6.53113
BAGE2	0.0679795	-0.113368	0.544368	0.58738	0.700201	-6.79159
BAGE3	0.0679795	-0.113368	0.544368	0.58738	0.700201	-6.79159
BAGE4	0.107746	-0.832284	0.929727	0.354715	0.485636	-6.63516
BAGE5	-0.0718704	-0.123593	-0.480028	0.632239	0.737685	-6.80559
BAHCC1	0.185367	1.81749	0.781165	0.436521	0.564571	-6.08085
BAHD1	0.0978323	3.21918	0.419167	0.675978	0.77387	-6.26131
BAI1	0.113837	-0.699702	1.31588	0.191172	0.30767	-6.10792
BAI2	-0.445656	1.33714	-1.51226	0.133571	0.236195	-5.34531
BAI3	-0.0782032	-0.824895	-0.95006	0.344334	0.475533	-6.51834
BAIAP2	0.3483	6.02814	1.69397	0.0933322	0.182494	-5.3376
BAIAP2-AS1	0.590118	2.23533	2.40062	0.0181856	0.05739	-3.58042
BAIAP2L1	0.122276	5.85604	0.785141	0.434197	0.562698	-6.38933
BAIAP2L2	-0.0161302	0.985774	-0.0577591	0.954054	0.970889	-6.53286
BAIAP3	0.52646	1.62805	1.47039	0.144545	0.250263	-5.26278
BAK1	-0.105298	6.56395	-1.09473	0.27622	0.404355	-6.24484
BAMBI	0.426534	5.58146	2.02443	0.0455479	0.108812	-4.65081
BANF1	-0.032389	8.0464	-0.344342	0.7313	0.81554	-6.94455
BANK1	0.5413	0.243546	2.322	0.0222271	0.066043	-4.04003
BANP	0.00841227	4.29395	0.0555372	0.955819	0.972391	-6.47481
BAP1	0.130692	4.86316	0.886481	0.37745	0.508701	-6.16997
BARD1	-0.612063	4.56993	-4.08742	8.72896e-05	0.000988677	1.11764
BARHL1	0.106475	-0.900386	1.5265	0.12999	0.231553	-5.90614
BARX1	0.13701	3.17829	0.875952	0.383121	0.514243	-6.42446
BARX2	0.417785	2.22956	1.97446	0.0510414	0.117708	-4.68549
BASP1	-0.513488	5.17141	-2.18503	0.0311828	0.0836823	-4.40228
BATF	0.398942	2.61362	1.66221	0.0995517	0.190826	-5.02725
BATF2	0.237627	0.888625	0.840314	0.402704	0.532573	-6.00355
BATF3	-0.33512	1.70803	-1.2384	0.218419	0.339286	-5.57557
BAX	-0.116822	6.01285	-1.0495	0.296435	0.426248	-6.2033
BAZ1A	0.187535	5.9307	1.55204	0.123759	0.223359	-5.52677
BAZ1B	-0.0568126	6.48038	-0.517232	0.606118	0.715723	-6.68866
BAZ2A	0.275651	5.13186	1.37687	0.171576	0.284137	-5.6738
BAZ2B	0.413097	4.22932	1.88354	0.0624842	0.136239	-4.74626
BBC3	0.879438	3.09205	4.13329	7.36269e-05	0.000863571	1.3509
BBIP1	-0.294583	3.44198	-1.7722	0.0793561	0.162284	-4.90659
BBOX1	0.74261	1.28015	2.94237	0.00403469	0.0195254	-2.57747
BBS1	0.406541	4.04102	2.23247	0.0277768	0.0770378	-4.04934
BBS10	-0.26655	3.77972	-1.39049	0.167415	0.278914	-5.52309
BBS12	-0.275049	2.36029	-1.1094	0.269875	0.397648	-5.72587
BBS2	0.129888	4.84267	0.734933	0.464072	0.589894	-6.27512
BBS4	0.0746215	3.80761	0.383419	0.70221	0.794679	-6.31936
BBS5	0.609722	5.07133	3.128	0.00229618	0.012742	-1.97402
BBS7	-0.690099	4.48904	-4.15668	6.74772e-05	0.000806128	1.348
BBS9	0.213128	3.05469	0.782975	0.435461	0.563889	-6.06312
BBX	0.249134	6.26256	2.24695	0.0268044	0.0750965	-4.33086
BCAM	1.43768	1.84239	3.04384	0.0029735	0.0155691	-2.01976
BCAN	0.637325	-0.0511293	2.68915	0.00837316	0.0332596	-3.25057
BCAP29	-0.423384	6.55495	-3.24902	0.00157008	0.00947272	-1.79371
BCAP31	0.133675	8.7869	1.58069	0.117056	0.214727	-5.81851
BCAR1	-0.154396	6.78288	-0.876447	0.382853	0.514021	-6.43884
BCAR3	0.0641437	5.82472	0.244672	0.807203	0.868708	-6.67904
BCAS1	1.70789	0.720479	4.87945	3.9498e-06	8.12028e-05	4.03721
BCAS2	-0.407084	6.179	-3.7066	0.000342185	0.00289348	-0.335956
BCAS3	0.468277	3.73312	1.75621	0.0820632	0.166177	-4.93404
BCAS4	0.29675	3.86477	1.41433	0.160321	0.270255	-5.51839
BCAT1	-0.89962	5.37243	-4.73137	7.21715e-06	0.000132174	3.3306
BCAT2	0.133648	5.77506	0.985219	0.326855	0.45844	-6.26349
BCCIP	-0.925043	7.568	-5.55048	2.27819e-07	7.98642e-06	6.49427
BCDIN3D	0.245359	2.81283	1.08044	0.2825	0.411454	-5.77134
BCDIN3D-AS1	0.0992054	0.333178	0.53813	0.591663	0.703973	-6.36215
BCHE	-0.353414	0.684816	-1.79196	0.0761147	0.157431	-5.21743
BCKDHA	0.944421	5.85197	8.38541	3.01962e-13	9.35014e-11	19.7615
BCKDHB	0.466438	4.40316	3.53963	0.000605909	0.00451003	-0.658348
BCKDK	0.0236901	6.06098	0.199038	0.84263	0.894969	-6.74471
BCL10	-0.0444608	5.22071	-0.294036	0.76933	0.842408	-6.58312
BCL11A	0.742321	1.85236	2.5802	0.0113026	0.0410258	-3.36836
BCL11B	0.375657	0.0986178	1.96816	0.0517723	0.118946	-4.9213
BCL2	0.126571	0.564186	0.611551	0.5422	0.660465	-6.21328
BCL2A1	0.697224	-0.00147747	2.76202	0.00681827	0.0287129	-3.09491
BCL2L1	0.367976	6.16475	2.62529	0.00999331	0.0377365	-3.45324
BCL2L10	0.271717	-0.538382	2.54488	0.0124341	0.0438364	-3.79569
BCL2L11	0.653312	4.03567	2.71114	0.007873	0.0317937	-2.92695
BCL2L12	-0.172891	5.97976	-1.75688	0.0819492	0.166069	-5.23144
BCL2L13	0.23004	5.65843	2.05568	0.0423761	0.103555	-4.60582
BCL2L14	0.436896	0.220973	2.66898	0.00885722	0.034703	-3.36877
BCL2L15	0.562307	0.925417	2.22689	0.0281598	0.0778427	-4.02725
BCL2L2	-0.235287	2.83095	-1.07827	0.283464	0.412558	-5.75286
BCL2L2-PABPN1	0.120984	5.62963	1.22362	0.223925	0.345627	-5.9403
BCL3	0.308001	5.42836	1.40301	0.163661	0.274248	-5.69278
BCL6	1.19771	3.07155	5.9818	3.31912e-08	1.65356e-06	8.59248
BCL6B	0.173311	-0.884955	1.95577	0.0532362	0.121332	-5.14337
BCL7A	0.352294	3.8619	1.85078	0.0671036	0.143589	-4.84593
BCL7B	0.206223	6.48021	2.25952	0.0259842	0.0736259	-4.34421
BCL7C	0.0285283	6.17648	0.216263	0.829216	0.885533	-6.7502
BCL9	0.272456	3.39184	1.25569	0.212106	0.332156	-5.64846
BCL9L	0.57589	3.57779	2.52716	0.0130395	0.0452963	-3.34713
BCLAF1	-0.620163	7.40324	-7.12198	1.55851e-10	1.82373e-08	13.6194
BCMO1	0.14516	-0.450469	1.23475	0.219771	0.340885	-6.20347
BCO2	0.335942	0.111564	1.59963	0.112784	0.208985	-5.3956
BCOR	0.0502512	3.5965	0.232909	0.8163	0.875409	-6.38318
BCORL1	0.337353	1.6563	1.40478	0.163135	0.27369	-5.38885
BCR	0.401605	5.92887	1.97413	0.0510796	0.11775	-4.82839
BCRP2	0.492147	0.364104	2.88038	0.00484455	0.0222974	-2.71371
BCRP3	0.247214	-0.391721	2.2456	0.0268941	0.0752846	-4.43921
BCS1L	0.0434698	5.01888	0.466044	0.642181	0.746343	-6.50263
BCYRN1	0.536297	0.965598	1.97598	0.0508667	0.117529	-4.67578
BDH1	-0.0449656	4.69676	-0.276081	0.783046	0.851847	-6.47972
BDH2	0.345863	4.04433	1.85643	0.0662871	0.142468	-4.81492
BDKRB1	0.403074	-0.014485	2.02541	0.0454452	0.108606	-4.83542
BDKRB2	0.197142	0.0277354	1.12637	0.26266	0.389445	-6.21341
BDNF	-1.00485	3.15378	-4.40938	2.57926e-05	0.000371867	2.2076
BDNF-AS	-0.108347	0.0472418	-0.686561	0.493922	0.617924	-6.37307
BDP1	0.172498	5.42902	0.994046	0.32256	0.453966	-6.17531
BEAN1	1.46249	0.67765	5.37225	4.94968e-07	1.51863e-05	5.978
BECN1	-0.145652	6.30016	-1.55658	0.122677	0.221972	-5.58673
BEGAIN	0.0211053	0.887311	0.113908	0.909535	0.941866	-6.64999
BEND2	0.318097	-0.541136	2.50136	0.013968	0.0475335	-3.81124
BEND3	0.332711	3.05541	1.39306	0.16664	0.277922	-5.43512
BEND3P3	-0.126308	1.32052	-0.537528	0.592078	0.704251	-6.25558
BEND4	-0.000139026	-0.467154	-0.00115496	0.999081	0.99923	-6.82854
BEND5	0.294397	0.0186602	2.2477	0.0267551	0.0750106	-4.4014
BEND6	0.583823	1.78606	2.41333	0.0175971	0.0560228	-3.54576
BEND7	0.456258	2.82088	1.81769	0.0720566	0.15124	-4.77257
BEST1	0.244703	-0.505145	1.66574	0.0988441	0.189904	-5.5279
BEST2	0.0613261	-0.762143	0.581011	0.562519	0.678603	-6.79198
BEST3	-0.129438	-0.249784	-0.893779	0.373551	0.504832	-6.44967
BEST4	0.687547	-0.552814	5.61012	1.75242e-07	6.43629e-06	6.79936
BET1	-0.444332	5.78344	-2.58397	0.0111876	0.0407332	-3.50431
BET1L	0.326366	5.00192	2.34796	0.0208124	0.0630955	-3.93934
BET3L	0.209872	-0.936984	2.73551	0.00735044	0.0302646	-3.42555
BEX1	-0.232923	-0.098909	-1.8356	0.0693403	0.147123	-5.08337
BEX2	-0.55923	3.53524	-2.19035	0.0307838	0.0829185	-4.11679
BEX4	0.296369	3.21863	1.60616	0.11134	0.207111	-5.30913
BEX5	-0.12004	0.82253	-0.527293	0.599139	0.709762	-6.36475
BFAR	-0.0425457	5.40038	-0.549553	0.583831	0.697523	-6.51822
BFSP1	-0.0616964	1.31757	-0.232593	0.816545	0.875578	-6.37492
BFSP2	0.146092	-0.865562	1.62438	0.10739	0.201966	-5.75946
BGLAP	0.393809	-0.422254	2.52857	0.0129902	0.0451951	-3.78321
BGN	0.543967	1.59734	2.51182	0.0135843	0.0465401	-3.77107
BHLHA15	-0.0403529	0.0391479	-0.286275	0.77525	0.846404	-6.6909
BHLHB9	-0.408017	2.55233	-1.67987	0.0960524	0.186086	-4.98826
BHLHE22	0.143996	-0.917068	1.80717	0.0736928	0.153678	-5.43631
BHLHE23	0.158746	-0.997992	2.52045	0.0132755	0.0458157	-3.98317
BHLHE40	2.1353	6.96601	7.90435	3.34472e-12	8.11076e-10	17.4066
BHLHE40-AS1	0.105756	-0.402228	0.893249	0.373833	0.505146	-6.49534
BHLHE41	1.66393	3.72963	5.69802	1.18758e-07	4.71448e-06	7.37787
BHMT	0.133011	-0.937262	1.89469	0.0609744	0.133758	-5.28754
BHMT2	0.789816	0.945132	4.03553	0.000105675	0.00115531	0.953018
BICC1	-0.521402	0.914886	-2.17349	0.0320644	0.0851286	-4.2345
BICD1	0.318789	2.68841	1.05315	0.29477	0.424632	-5.79456
BICD2	0.020538	6.19538	0.127742	0.898606	0.933628	-6.75578
BID	0.220122	6.99511	1.6064	0.111287	0.207031	-5.60782
BIK	1.2163	3.79792	6.27219	8.76285e-09	5.46498e-07	9.85786
BIN1	0.199775	4.76128	1.00976	0.315006	0.446276	-6.04208
BIN2	0.444079	-0.0283964	2.16151	0.0330028	0.0869563	-4.50252
BIN3	-0.0340824	4.9008	-0.197784	0.843609	0.895603	-6.5802
BIRC2	-0.453011	7.09335	-2.95045	0.00393877	0.0191626	-2.71878
BIRC3	1.29402	4.56296	4.76162	6.38646e-06	0.000121036	3.53731
BIRC5	-0.440068	7.97448	-4.30149	3.90514e-05	0.000517097	1.50897
BIRC6	0.0372351	5.1095	0.208609	0.835171	0.889956	-6.57821
BIRC7	0.2348	-0.952999	3.26094	0.00151157	0.00918857	-1.982
BIRC8	0.101335	-0.974242	1.60113	0.112451	0.208612	-5.80892
BIVM	-0.0322867	4.62364	-0.282813	0.777895	0.848162	-6.48266
BIVM-ERCC5	-1.34714	0.967546	-4.22543	5.21204e-05	0.00065811	1.57581
BLCAP	-0.312081	6.78755	-3.13561	0.00224259	0.0125275	-2.11213
BLID	0.140563	-0.715394	1.47226	0.14404	0.249685	-5.93132
BLK	0.170853	-0.639434	2.58249	0.0112326	0.0408306	-3.79778
BLM	-0.893391	4.53067	-4.0038	0.000118686	0.00126862	0.824863
BLMH	0.00185987	5.42125	0.011484	0.99086	0.993377	-6.66641
BLNK	0.488186	1.35772	1.9117	0.0587307	0.130041	-4.92213
BLOC1S1	0.264754	5.13663	1.66001	0.099994	0.19151	-5.26787
BLOC1S1-RDH5	0.174772	0.441344	0.86263	0.390371	0.521298	-6.12553
BLOC1S2	-0.557631	6.24424	-4.55449	1.46226e-05	0.000235635	2.59799
BLOC1S3	0.252086	3.80779	1.62256	0.107781	0.202398	-5.11386
BLOC1S4	0.176188	5.21735	1.80114	0.0746447	0.155108	-5.03599
BLOC1S5	-0.134071	4.76247	-0.964265	0.337201	0.468543	-6.15319
BLOC1S5-TXNDC5	0.0306183	0.239179	0.100092	0.920468	0.948665	-6.7406
BLOC1S6	-0.668938	5.95293	-6.67214	1.34502e-09	1.15197e-07	11.5971
BLVRA	-0.101216	6.23597	-0.610221	0.543077	0.661333	-6.57094
BLVRB	0.113644	6.66561	0.739705	0.461184	0.587409	-6.5142
BLZF1	-0.848818	5.55168	-4.20259	5.68058e-05	0.000706195	1.45678
BMF	0.482291	0.883279	1.60193	0.112274	0.208456	-5.2202
BMI1	-0.900574	5.95228	-4.758	6.48067e-06	0.000122132	3.42957
BMP1	0.580172	5.14357	1.77542	0.078821	0.161469	-5.08556
BMP2	1.21389	1.74092	2.82233	0.00573568	0.0252498	-2.6298
BMP2K	-0.448244	3.18287	-2.29492	0.0237924	0.0691408	-3.85065
BMP3	0.612712	0.676667	1.81178	0.072972	0.152629	-4.967
BMP4	-0.411094	2.90475	-1.40025	0.164481	0.275181	-5.71787
BMP5	0.413121	0.16653	1.23206	0.220768	0.342089	-5.86608
BMP6	-0.00650743	0.729487	-0.0249065	0.980178	0.986995	-6.37896
BMP7	0.993672	2.78553	3.22763	0.00168039	0.0100241	-1.53985
BMP8A	0.531829	0.726014	2.19054	0.0307696	0.0828939	-4.17553
BMP8B	-0.14808	0.265743	-0.60968	0.543434	0.661589	-6.39809
BMPER	-0.545587	0.286871	-2.05117	0.0428213	0.104241	-4.66198
BMPR1A	-0.46545	5.18886	-3.01527	0.00324263	0.016594	-2.35965
BMPR1B	-0.37626	1.18708	-1.45321	0.149245	0.256412	-5.35139
BMPR2	0.52037	4.71359	2.54755	0.0123454	0.0436203	-3.45353
BMS1	-0.611573	6.91892	-5.74209	9.76042e-08	3.95267e-06	7.3695
BMS1P1	0.421538	2.44479	2.14096	0.0346677	0.0899055	-4.13526
BMS1P2	0.283888	2.63797	1.59576	0.113646	0.20994	-5.09079
BMS1P4	0.132501	2.03733	0.596337	0.552276	0.669537	-6.1382
BMS1P5	0.403629	2.46988	2.04288	0.0436518	0.105688	-4.32789
BMS1P6	0.283888	2.61862	1.47916	0.142189	0.247393	-5.26195
BNC1	-0.149417	0.697032	-0.763397	0.446995	0.574683	-6.50553
BNC2	-0.281921	1.02131	-1.34427	0.181854	0.296371	-5.88337
BNIP1	0.143724	4.20671	1.08081	0.282339	0.411278	-5.9225
BNIP2	-0.281884	6.49785	-2.3208	0.0222946	0.0661691	-4.17729
BNIP3	-0.702225	6.58465	-3.22704	0.00168352	0.0100368	-1.92899
BNIP3L	0.1288	6.70386	0.845716	0.399697	0.529862	-6.52485
BNIPL	1.54605	0.656308	4.99533	2.44699e-06	5.54624e-05	4.47023
BOC	0.155984	2.17339	0.304135	0.761647	0.837	-6.48088
BOD1	-0.363719	5.37084	-2.96815	0.00373619	0.0183932	-2.47594
BOD1L1	0.00507079	5.34653	0.0298173	0.976271	0.984637	-6.65514
BOD1L2	0.126969	-0.973307	1.88117	0.0628093	0.136785	-5.32968
BOK	0.186589	6.02693	1.74587	0.0838545	0.169073	-5.27975
BOK-AS1	0.226855	-0.703321	2.85222	0.00525963	0.0236666	-3.01296
BOLA1	0.751285	3.81991	5.55677	2.21617e-07	7.83923e-06	6.77741
BOLA2	0.128166	5.33852	0.777778	0.438506	0.56652	-6.33408
BOLA2B	0.128166	5.33852	0.777778	0.438506	0.56652	-6.33408
BOLA3	-0.493612	5.71142	-3.08307	0.00263755	0.0142283	-2.18074
BOLA3-AS1	0.202261	1.40064	0.770398	0.442851	0.57074	-6.04556
BOLL	0.28331	-0.771263	2.98615	0.00353997	0.017684	-2.6619
BOP1	-0.133249	8.02505	-1.02725	0.306739	0.437481	-6.47957
BORA	-1.39489	4.87345	-7.28084	7.20566e-11	9.79921e-09	14.459
BPESC1	0.147721	-0.937265	1.97748	0.0506941	0.117238	-5.10333
BPGM	0.380561	5.21764	1.98223	0.0501517	0.116362	-4.6859
BPHL	0.510626	4.87442	3.48712	0.000722569	0.00515531	-0.937553
BPI	0.0319137	-0.836925	0.269796	0.787864	0.854981	-6.98737
BPIFA1	0.119706	-0.867406	1.49322	0.138476	0.242653	-5.9817
BPIFA4P	0.142944	-0.975154	2.1615	0.0330034	0.0869563	-4.79533
BPIFB1	0.440798	0.22093	2.84087	0.00543595	0.0242539	-3.05738
BPIFB2	0.211963	-0.419439	0.772812	0.441426	0.569383	-6.61335
BPIFB4	0.168986	-0.980338	2.6392	0.00961813	0.0366776	-3.69045
BPIFC	0.15419	-0.858738	1.55533	0.122975	0.222351	-5.85687
BPNT1	-0.316793	4.951	-1.84509	0.0679345	0.144874	-4.95895
BPTF	0.63473	4.63676	2.87834	0.00487348	0.0223942	-2.60648
BRAF	-0.0537484	2.74951	-0.271121	0.786847	0.854385	-6.29005
BRAP	-0.0106956	5.55283	-0.0861635	0.931506	0.95576	-6.68495
BRAT1	0.0927017	7.09311	0.799841	0.425667	0.554561	-6.60045
BRCA1	-0.708868	4.49149	-3.85547	0.000202659	0.00193681	0.320905
BRCA2	-0.651636	5.06799	-5.29116	7.01572e-07	2.04645e-05	5.62197
BRCC3	-0.268519	6.01435	-2.47636	0.0149233	0.0498278	-3.76033
BRD1	0.0637295	4.59284	0.301675	0.763516	0.838459	-6.49163
BRD2	0.642792	7.29065	3.74489	0.000299431	0.00260781	-0.339493
BRD3	-0.126718	5.6786	-1.00164	0.318897	0.450227	-6.23158
BRD4	0.15648	5.69914	0.758849	0.449699	0.577071	-6.43743
BRD7	-0.00416616	5.72317	-0.0338596	0.973056	0.982697	-6.6689
BRD7P3	0.158373	-0.897724	1.89447	0.0610046	0.13381	-5.27704
BRD8	-0.179565	5.97686	-1.20541	0.230841	0.353992	-6.06108
BRD9	0.121601	5.76744	0.63613	0.526121	0.646434	-6.49087
BRDT	0.298113	-0.351614	2.0067	0.0474367	0.111995	-4.79295
BRE	0.202509	5.25726	1.408	0.162182	0.27261	-5.63532
BRE-AS1	1.63009	0.905616	5.38807	4.62261e-07	1.44247e-05	6.07803
BREA2	0.289513	-0.106535	1.60702	0.111152	0.206997	-5.3685
BRF1	0.155428	3.92228	1.09547	0.275898	0.404046	-5.88542
BRF2	0.185308	4.19626	1.05891	0.292148	0.421722	-5.90315
BRI3	0.0997092	3.87851	0.393578	0.694717	0.788644	-6.36009
BRI3BP	-0.0836505	5.06998	-0.511143	0.610359	0.719329	-6.45563
BRICD5	0.723714	0.445243	3.56199	0.000561853	0.00423854	-0.642086
BRIP1	-0.299203	4.99914	-1.59279	0.114312	0.210821	-5.36561
BRIX1	-0.838968	7.63225	-4.60995	1.1738e-05	0.000196876	2.70548
BRK1	-0.0971274	7.86928	-1.22417	0.223715	0.345433	-6.20674
BRMS1	0.109587	6.77263	1.25789	0.211313	0.331238	-6.04943
BRMS1L	-0.537626	4.5904	-4.97165	2.69983e-06	5.99111e-05	4.38976
BROX	-0.00451288	3.18198	-0.0223116	0.982243	0.988324	-6.3447
BRPF1	-0.0178271	4.91238	-0.071729	0.942958	0.963299	-6.57703
BRPF3	0.379226	4.31302	1.59199	0.114492	0.211062	-5.29839
BRSK1	-0.0136964	-0.464343	-0.104627	0.916878	0.946583	-6.83663
BRSK2	-0.282901	0.839546	-1.73407	0.0859357	0.172	-5.2627
BRWD1	0.144704	6.23401	1.2969	0.197602	0.314796	-5.94278
BRWD1-IT2	0.475315	0.134588	2.95191	0.00392171	0.0191119	-2.49235
BRWD3	0.232459	2.26283	0.962648	0.338008	0.469345	-5.86957
BSCL2	0.370202	6.45439	3.81365	0.000235104	0.0021607	-0.0237838
BSDC1	-0.143488	6.18418	-1.04451	0.298727	0.428453	-6.24201
BSG	0.37422	9.65354	4.90766	3.51723e-06	7.43607e-05	3.66398
BSN	0.0570675	-0.0864481	0.329691	0.742312	0.823895	-6.67073
BSN-AS2	0.206903	-0.0272151	1.20791	0.229884	0.352819	-5.92225
BSND	0.0957868	-0.924608	1.25389	0.212757	0.332776	-6.27328
BSPRY	0.101893	3.95907	0.53884	0.591175	0.703558	-6.46244
BST1	-0.291805	0.525635	-1.5697	0.119591	0.217888	-5.36988
BST2	0.726378	7.00678	3.06712	0.00276967	0.0147826	-2.33993
BTAF1	-0.33055	5.11816	-1.6939	0.0933463	0.182494	-5.21736
BTBD1	-0.71353	6.97789	-4.59304	1.25536e-05	0.000208127	2.70058
BTBD10	-0.679573	6.48746	-5.16547	1.19835e-06	3.1446e-05	4.98601
BTBD11	-0.0942178	1.58156	-0.498203	0.619417	0.727151	-6.75303
BTBD16	0.342629	-0.697106	2.6588	0.00911079	0.035338	-3.57754
BTBD17	0.126671	-0.967153	1.75779	0.0817932	0.165837	-5.53981
BTBD18	0.366051	-0.429775	2.25987	0.0259618	0.0735961	-4.31864
BTBD19	0.764715	-0.261351	4.19644	5.81345e-05	0.000717836	1.27927
BTBD2	0.472163	4.98351	2.62435	0.0100192	0.0377972	-3.33504
BTBD3	0.00714104	5.12205	0.0460092	0.963393	0.977477	-6.64644
BTBD6	0.558298	5.64824	5.96021	3.66055e-08	1.78825e-06	8.39055
BTBD7	0.125537	4.35555	0.855789	0.394127	0.524851	-6.14072
BTBD8	0.277981	0.638236	1.3354	0.184728	0.299816	-5.61553
BTBD9	0.240042	3.2593	1.03053	0.305207	0.43576	-5.86618
BTC	0.347751	0.963394	1.60326	0.111979	0.208068	-5.21965
BTD	0.953008	3.93133	6.16425	1.44194e-08	8.01711e-07	9.38448
BTF3	-0.185849	8.52292	-1.93914	0.0552555	0.124594	-5.19644
BTF3L4	-0.398768	7.37472	-2.78973	0.00629945	0.0270799	-3.20813
BTF3P11	-0.0180412	0.348541	-0.132782	0.894628	0.930907	-6.51853
BTG1	0.574461	6.35342	4.39512	2.72549e-05	0.000388773	2.01429
BTG2	1.06816	3.82313	3.09841	0.00251601	0.0137309	-2.00646
BTG3	-0.119661	6.52653	-0.903206	0.368551	0.500225	-6.40019
BTG4	0.0564468	-0.81272	0.583338	0.560958	0.677288	-6.85695
BTK	0.189183	-0.760767	1.86555	0.064987	0.140358	-5.29058
BTLA	0.493659	-0.716273	3.59848	0.000496371	0.00385911	-0.733879
BTN1A1	0.165438	-0.937114	2.28049	0.0246653	0.0709907	-4.52424
BTN2A1	0.275065	5.09152	2.32115	0.0222748	0.0661441	-4.02501
BTN2A2	0.187816	3.90818	0.986089	0.32643	0.45794	-6.00547
BTN2A3P	0.439464	0.90638	1.98088	0.0503063	0.11662	-4.50015
BTN3A1	0.551059	3.68676	2.48938	0.0144186	0.048643	-3.53436
BTN3A2	0.657767	3.76393	3.32505	0.00123039	0.00786408	-1.30512
BTN3A3	0.752328	2.90391	2.88158	0.00482753	0.0222613	-2.49429
BTNL2	0.116748	-0.959377	1.8668	0.0648115	0.140099	-5.33728
BTNL3	0.115688	-0.961781	1.72917	0.0868133	0.173325	-5.59848
BTNL8	0.160065	-0.936095	1.93166	0.056185	0.126072	-5.2152
BTNL9	0.0686403	0.996891	0.597653	0.5514	0.668677	-6.72907
BTRC	-0.0526188	4.20016	-0.236812	0.813279	0.873146	-6.47134
BUB1	-1.14627	7.00387	-6.65668	1.44718e-09	1.21872e-07	11.4631
BUB1B	-0.986304	6.28482	-6.31671	7.12855e-09	4.68877e-07	9.94834
BUB3	-0.65663	8.3635	-7.43951	3.31887e-11	5.3015e-09	15.0575
BUD13	0.103593	4.71798	0.656253	0.513144	0.634869	-6.38515
BUD31	-0.0626512	7.05303	-0.650566	0.516794	0.638244	-6.67103
BVES	0.202912	0.996913	0.941031	0.34892	0.480054	-6.03652
BVES-AS1	0.0350168	-0.902907	0.552465	0.581842	0.695742	-6.89208
BYSL	-0.0821302	6.26222	-0.793688	0.429225	0.557644	-6.50482
BZRAP1	0.735877	1.35945	1.94106	0.0550191	0.1242	-4.61677
BZRAP1-AS1	0.272718	-0.232857	1.77864	0.0782883	0.160688	-5.26097
BZW1	-0.897424	9.65035	-5.93604	4.08403e-08	1.94324e-06	8.01722
BZW2	0.00545203	7.53097	0.0594518	0.952709	0.970158	-6.93484
C10orf10	2.76161	3.86499	10.6565	2.98167e-18	3.53013e-15	30.7208
C10orf105	0.00313363	-0.795871	0.0325203	0.974121	0.983306	-7.02338
C10orf107	0.148089	-0.865146	2.1761	0.0318638	0.0848421	-4.7297
C10orf11	0.380464	0.477936	2.95305	0.0039084	0.0190559	-2.64371
C10orf111	0.420386	0.179197	2.69218	0.0083025	0.0330369	-3.14908
C10orf113	0.209145	-0.890206	2.55698	0.0120358	0.0429511	-3.87024
C10orf114	0.488069	2.17101	1.95071	0.0538444	0.122317	-4.54197
C10orf118	0.0196214	4.82889	0.179618	0.85781	0.905024	-6.5425
C10orf12	-0.517052	2.88837	-1.9952	0.0486963	0.113913	-4.44092
C10orf128	0.274942	-0.914003	3.04073	0.0030017	0.0156799	-2.60154
C10orf129	0.430929	-0.900016	4.8582	4.3094e-06	8.73468e-05	3.6338
C10orf131	-0.0217186	-0.327717	-0.180777	0.856902	0.904445	-6.79973
C10orf137	-0.461443	4.55203	-2.86055	0.00513351	0.0232603	-2.64802
C10orf2	-0.342172	3.47022	-1.48674	0.140178	0.244756	-5.32383
C10orf25	0.699166	0.354297	3.57983	0.000528872	0.00404892	-0.597387
C10orf32	0.315846	4.78003	2.49748	0.0141126	0.0479075	-3.60411
C10orf32-AS3MT	0.081838	1.03641	0.269859	0.787815	0.854975	-6.39178
C10orf35	-0.381905	4.58926	-2.3007	0.0234503	0.0685029	-4.00386
C10orf40	0.143282	-0.992474	2.18871	0.0309065	0.0831292	-4.73337
C10orf54	0.316964	4.18007	0.997213	0.321028	0.452506	-6.00565
C10orf55	0.5102	1.51299	2.36349	0.020005	0.0613101	-3.94587
C10orf67	0.116761	0.0933322	0.736399	0.463184	0.589136	-6.5026
C10orf68	0.281147	-0.498646	2.27129	0.0252365	0.0721293	-4.35831
C10orf71	0.140233	-0.975853	1.94418	0.054637	0.123611	-5.20907
C10orf76	0.172899	4.3168	0.890936	0.375067	0.506303	-6.11277
C10orf82	-0.262145	-0.562796	-2.83941	0.00545901	0.0243278	-2.9807
C10orf88	-0.159109	3.9785	-1.37158	0.173214	0.286068	-5.54344
C10orf90	0.232106	-0.605989	2.31212	0.022787	0.0671589	-4.30358
C10orf91	0.144267	-0.884695	1.88716	0.0619911	0.135457	-5.26091
C10orf95	-0.0315095	0.248973	-0.245428	0.806619	0.868173	-6.61711
C10orf99	0.207019	-0.938859	2.28473	0.024406	0.0704864	-4.50897
C11orf1	-0.136875	4.17812	-0.857963	0.392931	0.523795	-6.11833
C11orf16	0.746392	-0.603966	3.7775	0.000267074	0.00238695	-0.118922
C11orf21	0.138928	-0.922556	2.10122	0.0380934	0.0958503	-4.90267
C11orf24	0.0350006	5.79752	0.304421	0.761429	0.837	-6.66902
C11orf30	-0.16796	3.83685	-0.817011	0.415832	0.54517	-6.10807
C11orf31	0.0494863	7.56988	0.282587	0.778068	0.848166	-6.9191
C11orf34	0.15407	-0.838696	1.78803	0.0767506	0.158421	-5.45918
C11orf35	0.835451	1.47763	3.51952	0.000648317	0.00475535	-0.66533
C11orf42	0.0629085	-0.976728	1.05752	0.292782	0.422364	-6.51985
C11orf44	0.1649	-0.740899	1.40965	0.161695	0.272004	-5.9636
C11orf45	-0.00937113	0.910999	-0.0339727	0.972966	0.982681	-6.38206
C11orf48	0.130733	6.29508	1.0079	0.315895	0.447118	-6.27307
C11orf49	0.376443	4.93392	2.76835	0.00669639	0.0283445	-2.91746
C11orf52	1.28937	2.45982	7.05441	2.16047e-10	2.4429e-08	13.3707
C11orf53	0.217265	-0.754249	1.74689	0.0836753	0.168869	-5.46944
C11orf54	0.113941	4.99955	0.740937	0.460439	0.586952	-6.31216
C11orf57	-0.3681	4.73369	-2.66394	0.00898201	0.0350639	-3.16967
C11orf58	-0.269265	8.09486	-1.99587	0.0486227	0.113807	-5.09032
C11orf63	0.468754	2.47339	3.1689	0.0020216	0.0115528	-1.85323
C11orf65	-0.0622428	-0.125702	-0.496502	0.620612	0.728171	-6.67532
C11orf68	-0.155967	5.73865	-1.85623	0.0663171	0.142496	-5.02366
C11orf70	0.496904	1.83066	2.5654	0.0117651	0.0421945	-3.27859
C11orf71	0.63966	3.62895	4.96267	2.80222e-06	6.18423e-05	4.39934
C11orf73	0.102764	6.03127	0.843632	0.400855	0.53093	-6.40585
C11orf74	0.260104	3.71429	1.30209	0.195828	0.312812	-5.60128
C11orf75	0.425587	4.51085	2.2318	0.0278228	0.077123	-4.13103
C11orf80	0.42624	4.48019	2.56034	0.0119269	0.0426608	-3.36556
C11orf82	-1.29096	5.04057	-5.55676	2.21619e-07	7.83923e-06	6.72953
C11orf83	0.0838222	6.05441	0.521366	0.603246	0.713159	-6.59354
C11orf84	-0.0914554	2.31658	-0.455973	0.649382	0.75241	-6.21115
C11orf86	0.405103	-0.0401671	2.06577	0.0413934	0.101693	-4.69044
C11orf87	-0.143735	-0.655764	-1.25601	0.21199	0.332092	-6.15709
C11orf91	0.654193	0.601882	3.39761	0.000971543	0.00650291	-1.09958
C11orf92	0.0326253	0.338316	0.116849	0.90721	0.940432	-6.60484
C11orf93	0.25535	-0.218754	1.2919	0.199321	0.317008	-6.01306
C11orf95	0.563503	2.55016	2.29767	0.0236293	0.0688457	-3.80903
C11orf96	1.11455	-0.335905	6.13908	1.61874e-08	8.85335e-07	9.18559
C12orf10	0.448836	4.66294	2.77816	0.00651157	0.0278019	-2.86395
C12orf23	0.123882	5.91807	0.907048	0.366526	0.498215	-6.32918
C12orf29	-0.609446	5.82827	-3.17059	0.0020109	0.0115112	-1.97304
C12orf36	0.427472	-0.129983	2.42944	0.0168762	0.0543817	-3.98417
C12orf39	-0.223601	-0.596286	-1.82552	0.0708578	0.149492	-5.26945
C12orf4	-0.894905	5.25667	-4.12295	7.65165e-05	0.000889173	1.15701
C12orf43	0.12262	4.37372	0.776607	0.439193	0.567189	-6.20116
C12orf44	0.172552	5.80536	1.65062	0.101901	0.194392	-5.3557
C12orf45	0.0784396	4.73669	0.711027	0.478696	0.60436	-6.30375
C12orf49	-0.0433422	5.09013	-0.319337	0.750126	0.829412	-6.55204
C12orf5	-0.16553	4.39392	-0.986591	0.326185	0.457628	-6.10694
C12orf52	-0.0316317	5.78739	-0.289075	0.773113	0.844777	-6.67632
C12orf54	0.0711903	-0.855332	0.896942	0.371869	0.503415	-6.68009
C12orf56	-0.172381	-0.306557	-1.423	0.157798	0.267025	-5.88009
C12orf57	0.388309	5.86849	2.13875	0.0348509	0.0902185	-4.53254
C12orf60	-0.0853674	1.40209	-0.300532	0.764385	0.839006	-6.30192
C12orf61	0.375639	0.406977	2.07387	0.0406184	0.100273	-4.39242
C12orf65	0.420403	5.09344	2.90655	0.00448597	0.0211414	-2.61556
C12orf66	0.0592883	2.58641	0.233897	0.815536	0.874729	-6.29525
C12orf68	0.0831087	-0.699426	0.799407	0.425918	0.554816	-6.65692
C12orf69	0.154119	-0.596517	1.45816	0.147878	0.25478	-5.90279
C12orf70	0.208984	0.330985	1.6476	0.102522	0.195293	-5.31772
C12orf71	0.183353	-0.842321	2.09032	0.0390832	0.0974525	-4.87217
C12orf73	0.143086	3.66638	0.745123	0.457916	0.584572	-6.13545
C12orf74	0.142921	-0.924889	1.57618	0.118091	0.216016	-5.84021
C12orf75	-0.985993	6.45008	-4.51149	1.73198e-05	0.000269393	2.427
C12orf76	0.360399	2.42869	1.46679	0.14552	0.251558	-5.27549
C12orf77	0.0951316	-0.851288	1.35215	0.179328	0.293303	-6.08274
C13orf35	0.150859	-0.981182	2.28651	0.0242977	0.0702744	-4.50599
C13orf45	0.154757	-0.949324	2.36705	0.0198236	0.0609343	-4.32975
C14orf1	0.00840983	6.12212	0.0834819	0.933632	0.957124	-6.75624
C14orf101	0.0648116	3.80257	0.304371	0.761467	0.837	-6.38828
C14orf105	0.223566	-0.328609	1.52154	0.131228	0.233118	-5.64773
C14orf119	-0.304852	6.77376	-2.681	0.00856566	0.0338439	-3.38281
C14orf132	0.222943	0.232963	1.15576	0.250487	0.375647	-6.13617
C14orf142	0.0165493	4.68498	0.119665	0.904984	0.938414	-6.56079
C14orf159	0.434026	3.83723	1.76601	0.0803951	0.163776	-5.03776
C14orf166	-0.582517	7.56789	-5.0899	1.64805e-06	4.04516e-05	4.5944
C14orf169	-0.406946	5.06759	-2.74567	0.00714212	0.0296574	-3.02572
C14orf180	0.215871	-0.75623	1.6593	0.100138	0.191749	-5.68709
C14orf182	0.7935	0.780224	4.02109	0.000111417	0.00120694	0.957659
C14orf2	-0.161391	7.27636	-0.937485	0.350731	0.481722	-6.48306
C14orf23	0.942346	2.02399	2.37567	0.0193908	0.060006	-3.68448
C14orf28	0.214237	2.3	1.02133	0.309524	0.440432	-5.80334
C14orf37	0.0770421	1.8888	0.255005	0.799234	0.863098	-6.36034
C14orf39	0.329107	-0.513773	2.3505	0.0206783	0.0627835	-4.12188
C14orf64	0.147715	-0.485421	1.32419	0.188409	0.304293	-6.0771
C14orf79	0.267872	3.35083	1.24923	0.214449	0.334746	-5.66056
C14orf80	-0.0351166	5.27974	-0.268097	0.789168	0.855728	-6.64722
C14orf93	0.364351	2.56072	2.27527	0.0249879	0.0716427	-3.84984
C15orf26	0.2155	-0.898324	3.2151	0.00174833	0.0103253	-2.10839
C15orf27	0.0136379	-0.440606	0.0809797	0.935617	0.95828	-6.82109
C15orf32	0.101284	-0.98829	1.55848	0.122226	0.221486	-5.88891
C15orf37	0.599759	1.52186	2.71831	0.00771589	0.031329	-2.83748
C15orf38	0.708136	3.04284	2.62264	0.0100663	0.0379267	-3.08392
C15orf38-AP3S2	0.335957	4.09099	1.23243	0.220631	0.341955	-5.71692
C15orf39	0.216184	2.78204	0.901134	0.369647	0.50133	-5.9258
C15orf40	0.30478	4.15369	2.74466	0.00716261	0.0297292	-2.87641
C15orf41	-0.0606372	4.03636	-0.29602	0.767818	0.841257	-6.38889
C15orf43	0.146872	-0.999633	2.33169	0.0216893	0.064894	-4.42695
C15orf48	0.966661	3.19287	2.0776	0.0402655	0.0996832	-4.34378
C15orf52	-0.0970495	4.67902	-0.498357	0.619309	0.727066	-6.41595
C15orf53	0.18223	-0.995874	2.75947	0.00686777	0.0288635	-3.38468
C15orf54	-0.303882	-0.635607	-2.58577	0.011133	0.040593	-3.64457
C15orf55	-0.00261007	-0.798718	-0.0280982	0.977639	0.985374	-6.96363
C15orf56	0.140714	-0.786733	1.57637	0.118048	0.215976	-5.74456
C15orf57	-0.477429	4.37006	-3.6424	0.000427133	0.00343602	-0.355334
C15orf59	-0.258741	-0.407426	-1.98817	0.0494807	0.115293	-4.90166
C15orf60	0.176744	-0.830427	2.39197	0.0185958	0.058335	-4.27923
C15orf61	0.582459	4.20168	3.43878	0.000848386	0.00587189	-0.951733
C15orf62	0.389238	0.532436	1.85657	0.0662679	0.142468	-4.93476
C16orf11	0.176644	-0.952939	2.52496	0.0131165	0.0454803	-3.9479
C16orf13	0.268295	5.99596	2.55334	0.0121544	0.043183	-3.60805
C16orf3	-0.135679	-0.683353	-1.36932	0.173915	0.286917	-6.01379
C16orf45	0.294109	1.73687	1.25193	0.213466	0.333651	-5.86212
C16orf46	0.192516	1.64927	1.02974	0.305576	0.436162	-5.84411
C16orf52	0.63315	1.60511	2.89602	0.00462715	0.0216378	-2.37988
C16orf54	0.401667	-0.749036	2.97142	0.00369978	0.0182638	-2.67649
C16orf55	0.209688	3.71496	1.45249	0.149444	0.256644	-5.35485
C16orf58	0.502421	5.32289	3.28347	0.00140655	0.00871336	-1.56307
C16orf59	-0.192984	4.61596	-1.57943	0.117344	0.215079	-5.30879
C16orf62	0.0754003	4.95569	0.428465	0.669219	0.768273	-6.55746
C16orf70	-0.202404	4.92666	-1.03621	0.302561	0.432744	-6.05378
C16orf71	0.357944	0.0742557	2.03826	0.0441197	0.106452	-4.63509
C16orf72	0.0209722	5.04808	0.177335	0.859598	0.906435	-6.58929
C16orf74	-0.452028	4.66053	-2.74105	0.00723619	0.0299245	-2.96609
C16orf80	-0.20289	6.1941	-2.04344	0.0435946	0.105617	-4.70617
C16orf82	0.161639	-0.96909	2.36741	0.0198055	0.0609119	-4.32732
C16orf86	0.278669	-0.285304	2.17493	0.0319538	0.0849469	-4.5945
C16orf87	-0.368139	4.70986	-2.14097	0.0346668	0.0899055	-4.34798
C16orf88	0.222667	5.09997	2.272	0.0251923	0.0720439	-4.10342
C16orf89	0.25516	-0.788434	2.51565	0.0134464	0.0462552	-3.93506
C16orf91	0.169222	5.2062	1.40193	0.163981	0.274557	-5.64164
C16orf93	0.163372	1.27181	0.839387	0.403221	0.533117	-6.10952
C16orf95	0.86951	2.51061	3.54157	0.000601973	0.00448572	-0.546216
C17orf100	-0.0214509	1.68107	-0.113521	0.909841	0.942043	-6.31251
C17orf102	0.069988	-0.905763	0.923768	0.357794	0.488889	-6.61912
C17orf103	-0.109171	2.25123	-0.354352	0.723809	0.81033	-6.24908
C17orf104	-0.658332	0.767831	-3.19157	0.00188289	0.0109245	-1.74926
C17orf107	0.55324	-0.0254274	2.75738	0.00690882	0.0289816	-2.94412
C17orf47	0.182527	-0.782222	1.70266	0.0916872	0.180214	-5.58385
C17orf49	0.671905	5.78113	6.39255	5.00849e-09	3.50021e-07	10.3288
C17orf50	0.184783	-0.893041	2.26726	0.0254909	0.0727428	-4.54
C17orf51	-0.470752	3.61051	-2.5588	0.0119765	0.0428004	-3.30534
C17orf53	-0.286894	3.64785	-1.16963	0.244885	0.369447	-5.75121
C17orf58	0.0289685	4.61848	0.168031	0.866893	0.911011	-6.52457
C17orf59	0.379876	3.72436	2.22743	0.028123	0.0777863	-4.03964
C17orf61-PLSCR3	-0.897072	2.66981	-1.90815	0.0591923	0.13089	-4.63859
C17orf62	-0.0421478	5.86349	-0.229586	0.818875	0.877562	-6.70146
C17orf67	0.07332	1.5989	0.362672	0.717603	0.805577	-6.309
C17orf70	0.195511	5.53801	0.977295	0.330743	0.462186	-6.25296
C17orf72	-0.162112	-0.321243	-1.16796	0.245556	0.370126	-6.1028
C17orf74	0.164237	-0.943506	1.97229	0.0512928	0.118093	-5.14124
C17orf75	0.686191	5.43141	3.62098	0.000459678	0.00364106	-0.561048
C17orf76-AS1	0.0851448	6.95445	0.755409	0.45175	0.578726	-6.61204
C17orf77	0.214415	-0.593463	1.56782	0.120031	0.218511	-5.67782
C17orf80	-0.557996	4.55279	-2.55217	0.0121928	0.0432661	-3.42459
C17orf82	0.397073	-0.321839	2.79065	0.006283	0.0270267	-3.10223
C17orf85	-0.0298456	5.04066	-0.276247	0.782919	0.851774	-6.55629
C17orf89	-0.344326	5.80366	-1.78226	0.0776918	0.159741	-5.14099
C17orf96	0.414938	1.72268	1.62637	0.106966	0.20132	-5.04062
C17orf97	0.231976	0.934661	0.969215	0.334738	0.466086	-5.94088
C17orf99	0.124108	-0.695705	1.2653	0.208656	0.328128	-6.16324
C18orf21	-0.00494398	3.59806	-0.0342024	0.972783	0.982596	-6.4231
C18orf25	0.0292606	5.16848	0.174624	0.861722	0.907772	-6.64398
C18orf32	0.318435	5.33298	1.66768	0.0984558	0.189393	-5.32754
C18orf42	0.123217	-0.982127	1.89256	0.0612614	0.134271	-5.32035
C18orf54	-0.609698	3.13214	-3.06015	0.00282924	0.0150367	-1.98843
C18orf56	0.369484	2.68387	1.82884	0.0703553	0.148697	-4.72808
C18orf61	0.257796	-0.101812	1.49478	0.13807	0.242025	-5.58434
C18orf63	0.13493	-0.990244	2.08681	0.0394068	0.0980881	-4.93379
C18orf8	-0.122793	5.6314	-0.997815	0.320738	0.45216	-6.18226
C19orf10	0.419246	7.41215	5.01005	2.30152e-06	5.28797e-05	4.2903
C19orf12	-0.0426759	5.55979	-0.482149	0.630737	0.736359	-6.60709
C19orf18	0.245812	-0.0348616	1.51353	0.133246	0.235791	-5.54022
C19orf21	1.00537	4.24528	2.69806	0.00816722	0.0326348	-3.05642
C19orf24	0.615262	5.55769	5.75431	9.24279e-08	3.79652e-06	7.53608
C19orf25	-0.0380549	4.76017	-0.307426	0.759148	0.835715	-6.50244
C19orf26	-0.179367	0.577837	-0.73644	0.463158	0.589136	-6.16606
C19orf33	0.338586	4.64818	1.59293	0.11428	0.210806	-5.45198
C19orf35	0.119169	0.438031	0.507997	0.612555	0.721115	-6.42734
C19orf38	0.270258	-0.315208	2.09658	0.0385124	0.0965305	-4.74959
C19orf40	0.450282	3.07373	3.07749	0.00268304	0.0144389	-1.9006
C19orf43	0.26705	7.69543	2.88375	0.00479694	0.0221797	-2.98426
C19orf44	0.125132	2.14348	0.502253	0.616576	0.724699	-6.1876
C19orf45	0.128019	-0.566836	1.10668	0.271046	0.398665	-6.3293
C19orf47	0.0631705	3.89172	0.282768	0.77793	0.848162	-6.37624
C19orf48	-0.0959736	7.38438	-0.841889	0.401826	0.531676	-6.57101
C19orf52	0.240518	5.12032	2.9973	0.00342325	0.0172855	-2.35092
C19orf53	0.485512	6.48424	4.43636	2.32284e-05	0.000342003	2.1419
C19orf54	0.367688	3.38057	1.9081	0.0591988	0.13089	-4.62415
C19orf55	0.329351	2.02352	1.34788	0.180693	0.294998	-5.42824
C19orf57	0.0568443	1.79807	0.210323	0.833836	0.889051	-6.36432
C19orf59	0.153156	-0.94689	2.53969	0.0126087	0.0442592	-3.94829
C19orf60	0.712266	5.7263	5.70484	1.1521e-07	4.60087e-06	7.30636
C19orf66	0.220219	4.35619	1.19547	0.234683	0.358136	-5.81461
C19orf70	0.331765	5.85422	2.50194	0.0139463	0.0474872	-3.72629
C19orf71	0.0746534	-0.580463	0.690961	0.491165	0.615546	-6.67681
C19orf73	0.116826	1.16225	0.553677	0.581015	0.695125	-6.21469
C19orf77	0.284719	-0.863171	4.23547	5.01808e-05	0.00063883	1.23693
C19orf80	0.218008	-0.953726	3.15901	0.00208502	0.0118245	-2.29325
C19orf81	0.00344318	0.251684	0.0306578	0.975603	0.98416	-6.93826
C1D	-0.473634	5.21727	-3.89407	0.000176532	0.00174941	0.36934
C1GALT1	-0.965601	6.26687	-4.83642	4.71089e-06	9.35993e-05	3.68564
C1GALT1C1	-0.131618	6.15832	-0.759358	0.449395	0.576848	-6.46314
C1QBP	-0.329373	8.90449	-2.64564	0.0094486	0.0361899	-3.70634
C1QL1	0.241491	1.15465	0.962643	0.33801	0.469345	-5.95815
C1QL2	0.148456	-0.0307248	0.828317	0.409431	0.538814	-6.50718
C1QL3	0.117834	0.021897	0.751823	0.453894	0.580734	-6.41334
C1QL4	0.115382	-0.393772	0.893135	0.373894	0.505149	-6.3713
C1QTNF1	0.361118	1.16185	1.16937	0.244988	0.369492	-5.81001
C1QTNF2	0.537102	0.500898	2.56698	0.0117151	0.0420527	-3.34425
C1QTNF3	0.507467	-0.00610949	2.44042	0.0164	0.0533165	-3.76604
C1QTNF3-AMACR	-0.022674	-0.748074	-0.225477	0.82206	0.880039	-6.97853
C1QTNF4	0.146344	-0.505805	1.66704	0.0985836	0.18953	-5.51081
C1QTNF5	0.346048	0.0420688	2.25539	0.0262517	0.074105	-4.21406
C1QTNF6	0.724081	2.9785	2.70461	0.00801864	0.0322268	-2.95901
C1QTNF7	0.187624	-0.950796	2.38406	0.018978	0.0591285	-4.28424
C1QTNF8	0.0588596	-0.944824	0.803391	0.423623	0.552523	-6.72613
C1QTNF9	0.100401	-0.808254	1.09847	0.274593	0.402645	-6.44711
C1QTNF9B	0.104436	-0.765517	0.961762	0.338451	0.46967	-6.55169
C1QTNF9B-AS1	0.0397016	0.777316	0.24579	0.806341	0.868012	-6.5344
C1R	0.380357	3.76043	1.46747	0.145334	0.251301	-5.53313
C1RL	0.836538	1.86164	3.68577	0.000367814	0.00306415	-0.109094
C1RL-AS1	0.667051	0.886773	2.84672	0.00534438	0.0239622	-2.61384
C1S	-0.05239	3.35012	-0.153152	0.878582	0.919463	-6.59645
C1orf101	0.397643	-0.116527	2.39097	0.0186435	0.0584313	-3.97641
C1orf105	0.323276	-0.524584	2.86247	0.0051049	0.0231724	-2.93134
C1orf106	0.137311	4.06147	0.383865	0.70188	0.794485	-6.54056
C1orf109	0.049823	5.02867	0.317597	0.751442	0.830502	-6.5597
C1orf110	0.0237175	0.105454	0.154153	0.877795	0.918884	-6.86183
C1orf112	-0.972249	5.30864	-4.26543	4.47966e-05	0.000579076	1.67794
C1orf114	-0.424706	-0.481165	-3.02897	0.00311089	0.0160826	-2.4539
C1orf115	-0.120983	4.10103	-0.426972	0.670303	0.769207	-6.47226
C1orf116	-0.320106	3.71204	-0.88657	0.377403	0.508671	-6.09876
C1orf122	0.193925	6.52587	2.01001	0.0470793	0.111426	-4.84665
C1orf123	0.413826	5.34001	4.75377	6.59257e-06	0.000123661	3.44466
C1orf127	0.336852	-0.89779	4.22404	5.23956e-05	0.000660342	1.20711
C1orf131	0.217355	4.59073	1.97545	0.0509272	0.117574	-4.6307
C1orf140	0.338999	-0.142772	1.77266	0.0792801	0.162173	-5.12537
C1orf141	0.174064	-0.958734	2.57964	0.0113199	0.0410654	-3.82543
C1orf145	0.260675	-0.13307	1.55637	0.122727	0.222026	-5.57914
C1orf151-NBL1	0.0788161	-0.882475	0.707034	0.481163	0.606638	-6.84045
C1orf158	0.0896938	-0.890791	1.23613	0.219257	0.34022	-6.31945
C1orf159	0.222473	4.89368	1.70996	0.0903226	0.178368	-5.15681
C1orf162	0.100602	-0.863234	1.20198	0.232163	0.35531	-6.31272
[truncated: 18,128 more rows]

## Sheet: kidney
Gene	logFC	AveExpr	t	P.Value	adj.P.Val	B
A1BG	-0.79587	2.35443	-3.30263	0.00132264	0.00940661	-1.26479
A1BG-AS1	0.100337	1.10519	0.404321	0.686826	0.835939	-6.28251
A1CF	-0.298684	-0.700342	-2.25993	0.0259581	0.0896154	-4.36113
A2M	-0.124457	-0.244101	-0.707964	0.480587	0.685381	-6.63808
A2M-AS1	-0.127197	-0.555202	-0.713091	0.477423	0.68227	-6.57011
A2ML1	0.707598	0.63927	1.39537	0.165944	0.339529	-5.62237
A4GALT	-0.0885992	1.7557	-0.199748	0.842076	0.912484	-6.40608
A4GNT	-0.0373166	-0.975817	-0.446928	0.655877	0.816641	-6.83601
AAAS	-0.119238	5.36573	-0.600271	0.549661	0.742884	-6.29314
AACS	0.780175	5.0295	2.85644	0.0051954	0.0267985	-2.57537
AACSP1	0.0664602	-0.775585	0.533448	0.594888	0.776177	-6.74576
AADAC	0.0217139	-0.171689	0.076132	0.939464	0.969572	-6.78625
AADACL2	-0.0259582	-0.857066	-0.158268	0.874559	0.933595	-6.92524
AADACL3	-0.83935	0.364649	-1.9774	0.050704	0.146102	-4.67455
AADACL4	-0.0308316	-0.998851	-0.404365	0.686793	0.835939	-6.85531
AADAT	-0.242268	3.30027	-0.981495	0.328679	0.539842	-5.79458
AAED1	-0.262896	5.02678	-1.22917	0.221846	0.415241	-5.7342
AAGAB	-0.545996	6.24304	-4.04772	0.000101049	0.0013354	0.93171
AAK1	0.553863	4.04436	1.66865	0.098264	0.23528	-4.96285
AAMDC	0.392489	3.94541	1.708	0.0906874	0.221836	-4.89331
AAMP	-0.496079	7.29747	-3.40086	0.000961232	0.00733942	-1.28523
AANAT	-0.259095	-0.758276	-2.46195	0.0155007	0.061149	-3.94186
AAR2	-0.146957	6.20757	-0.74191	0.459852	0.666675	-6.3486
AARD	-0.595767	2.32774	-1.02265	0.308899	0.519274	-5.76585
AARS	-0.696057	7.51605	-3.3636	0.00108577	0.00805797	-1.40941
AARS2	-0.00891775	4.94111	-0.0378476	0.969883	0.985403	-6.43857
AARSD1	-0.0905074	4.97176	-0.732696	0.465429	0.671857	-6.15811
AASDH	-0.591703	4.05192	-2.29211	0.0239602	0.084664	-3.78551
AASDHPPT	-0.254886	6.70829	-1.94427	0.0546267	0.154117	-4.86338
AASS	0.126327	3.09321	0.377411	0.706655	0.845276	-6.22646
AATF	-0.514936	7.04809	-3.66213	0.000399107	0.00378907	-0.453316
AATK	-0.33049	0.678381	-1.42086	0.158418	0.329355	-5.61575
ABAT	0.163643	1.47872	0.426179	0.670878	0.826413	-6.34626
ABCA1	-1.0248	2.93182	-1.91574	0.0582079	0.161571	-4.50917
ABCA10	-0.418139	0.167596	-1.68761	0.0945517	0.228539	-5.10722
ABCA11P	0.00551477	2.61255	0.022842	0.981821	0.990787	-6.17903
ABCA12	0.175663	0.874089	0.612217	0.541761	0.736559	-6.48192
ABCA13	0.13912	0.206883	0.588248	0.55767	0.749322	-6.35211
ABCA17P	-0.325534	-0.264282	-2.26905	0.0253772	0.0882196	-4.25977
ABCA2	0.339233	3.55824	0.82081	0.413675	0.625211	-5.91363
ABCA3	-0.532405	3.3049	-1.56197	0.121402	0.27388	-5.12566
ABCA4	-0.229511	1.67463	-0.586178	0.559055	0.750251	-6.44662
ABCA5	-1.2899	2.16518	-4.06254	9.56853e-05	0.00128134	1.17895
ABCA6	-0.0479671	-0.793212	-0.427138	0.670182	0.826011	-6.7937
ABCA7	0.0341604	2.66195	0.0732698	0.941735	0.970755	-6.22145
ABCA8	-0.0609108	-0.947036	-0.652472	0.515569	0.715623	-6.70438
ABCA9	-0.278636	-0.0473304	-1.40921	0.161823	0.333848	-5.66296
ABCB1	-0.298731	-0.152566	-2.2355	0.0275707	0.0937517	-4.41464
ABCB10	-0.526036	5.69279	-2.9929	0.00346888	0.0196837	-2.29911
ABCB11	-0.00629711	-0.864547	-0.0508819	0.959519	0.979671	-6.91914
ABCB4	-0.16529	-0.835514	-1.44681	0.151026	0.318834	-5.86106
ABCB5	0.283366	0.39629	1.14423	0.255215	0.457044	-5.83896
ABCB6	0.378663	4.82605	1.4802	0.141911	0.305808	-5.33426
ABCB7	0.242274	4.10702	1.11197	0.268775	0.472538	-5.75248
ABCB8	0.338518	4.9787	1.81668	0.0722118	0.188803	-4.82686
ABCB9	-0.114457	3.65891	-0.408077	0.684075	0.834346	-6.194
ABCC1	-0.262102	4.56026	-0.843836	0.400742	0.613318	-6.06953
ABCC10	0.4043	4.48086	1.24102	0.217456	0.409423	-5.64262
ABCC11	-0.108753	-0.0225698	-0.307498	0.759094	0.875049	-6.75075
ABCC12	-0.0831912	-0.588432	-0.585735	0.559351	0.750395	-6.64515
ABCC13	-0.0218426	-0.569797	-0.171405	0.864246	0.926925	-6.79073
ABCC2	-0.684202	1.56732	-2.15602	0.0334403	0.108417	-4.2093
ABCC3	1.47943	3.70199	3.11953	0.00235717	0.0147247	-1.84363
ABCC4	-0.712619	3.31023	-2.57226	0.0115487	0.0488627	-3.26415
ABCC5	0.406844	4.87394	1.21942	0.225506	0.419948	-5.67504
ABCC6	-0.0711404	0.591351	-0.304285	0.761532	0.87645	-6.44774
ABCC6P1	-0.101482	-0.771549	-0.858378	0.392703	0.605479	-6.50485
ABCC6P2	-0.277551	0.0419309	-1.22943	0.221749	0.415099	-5.80239
ABCC8	-0.047203	-0.955388	-0.58243	0.561566	0.751683	-6.76477
ABCC9	1.30017	3.65151	2.75813	0.00689401	0.0330528	-2.71555
ABCD1	0.0823771	3.11548	0.232137	0.816898	0.897367	-6.1856
ABCD2	-0.074465	-0.778251	-0.621147	0.535893	0.732143	-6.6224
ABCD3	-0.786659	6.47902	-3.48719	0.000722407	0.00591918	-0.938031
ABCD4	0.222316	4.56187	1.24061	0.217606	0.409593	-5.69011
ABCE1	-0.711633	7.50554	-3.78891	0.000256559	0.00271206	-0.0920377
ABCF1	-0.258548	6.97927	-1.69552	0.0930365	0.226016	-5.31406
ABCF2	-0.338144	6.75554	-2.14825	0.0340691	0.109914	-4.44767
ABCF3	-0.188499	6.4472	-1.02284	0.308811	0.51926	-6.1164
ABCG1	0.1388	1.10151	0.301506	0.763644	0.877779	-6.34007
ABCG2	-2.24384	2.82756	-4.8079	5.29215e-06	0.000145608	3.79887
ABCG4	-0.552746	-0.140451	-2.36626	0.0198636	0.0733566	-3.87085
ABCG5	-0.0664826	-0.910996	-0.661355	0.50988	0.710641	-6.71012
ABCG8	0.159576	-0.921172	1.32592	0.187836	0.369847	-5.9777
ABHD1	-0.322979	-0.566252	-2.37409	0.0194698	0.0722073	-4.12312
ABHD10	-1.26511	6.13181	-5.35542	5.32255e-07	2.58137e-05	5.90404
ABHD11	0.2481	5.39955	1.23974	0.217924	0.409844	-5.72698
ABHD12	-0.264749	6.59072	-1.75721	0.0818915	0.206649	-5.16854
ABHD12B	-0.397313	-0.288271	-2.04168	0.0437727	0.131521	-4.66803
ABHD13	-0.593443	5.32399	-2.05491	0.042452	0.1287	-4.46864
ABHD14A	1.07142	3.90452	6.11968	1.7694e-08	2.09487e-06	9.18627
ABHD14A-ACY1	0.0149118	0.0805446	0.0415569	0.966933	0.983916	-6.72271
ABHD14B	-0.516045	5.07625	-2.55445	0.0121182	0.0505144	-3.34091
ABHD15	-0.103763	3.67565	-0.421352	0.674388	0.828417	-6.18659
ABHD16A	0.0665196	6.39498	0.433379	0.665657	0.823382	-6.57011
ABHD16B	-0.330034	1.62791	-1.01695	0.311591	0.522138	-5.71788
ABHD2	1.11148	5.20835	4.95732	2.86506e-06	9.40282e-05	4.34366
ABHD3	-0.504354	5.36131	-2.27006	0.0253141	0.0880265	-3.97204
ABHD4	-0.0546699	4.59609	-0.186244	0.852625	0.919607	-6.40212
ABHD5	-0.400748	5.35112	-2.32959	0.021805	0.0786149	-3.89246
ABHD6	-0.154673	3.62424	-0.504715	0.614851	0.790186	-6.14091
ABHD8	-0.0689431	4.66646	-0.308918	0.758016	0.874403	-6.36016
ABI1	0.130586	6.72118	1.25139	0.213662	0.404493	-5.92148
ABI2	-0.601457	5.42243	-3.60598	0.000483843	0.00436891	-0.468843
ABI3	-0.0038734	-0.921287	-0.0353211	0.971893	0.98626	-6.92683
ABI3BP	-0.379912	0.0198967	-1.78726	0.0768743	0.197227	-5.16549
ABL1	0.115459	5.81426	0.380488	0.704377	0.844321	-6.4978
ABL2	0.329114	4.84639	1.45613	0.148437	0.315313	-5.41467
ABLIM1	-0.446886	5.92832	-1.35467	0.178527	0.357107	-5.67566
ABLIM2	-0.27742	1.43245	-1.21761	0.226189	0.420983	-5.75331
ABLIM3	0.298056	3.42815	1.0454	0.298315	0.507883	-5.96633
ABO	-0.0833864	-0.539356	-0.603277	0.547668	0.741335	-6.74031
ABP1	-0.0947445	-0.871447	-0.964248	0.337209	0.548179	-6.44844
ABR	0.35328	4.83209	0.888369	0.376439	0.589297	-6.08843
ABRA	-0.416179	-0.530927	-2.58114	0.0112741	0.0480138	-3.59282
ABRACL	-0.0309572	6.37314	-0.163968	0.870082	0.930655	-6.62136
ABT1	-0.403768	6.54784	-3.00342	0.00336069	0.0191888	-2.37656
ABTB1	0.452798	3.46076	1.52253	0.13098	0.289283	-5.18487
ABTB2	0.101374	3.68511	0.264229	0.792138	0.886308	-6.24697
ACAA1	0.35047	6.10433	2.91306	0.00440063	0.0235375	-2.5537
ACAA2	0.0887962	6.18619	0.472819	0.637356	0.804327	-6.52329
ACACA	-0.136736	4.74424	-0.466448	0.641893	0.807865	-6.26825
ACACB	-1.12711	1.0972	-3.64473	0.000423728	0.00395381	-0.199001
ACAD10	0.0210176	3.82185	0.0622141	0.950514	0.975226	-6.27274
ACAD11	-1.05226	3.42913	-2.87178	0.00496803	0.0258109	-2.37448
ACAD8	0.206108	5.07184	1.03017	0.305372	0.515494	-5.95874
ACAD9	-0.0804268	5.58527	-0.328612	0.743125	0.866061	-6.43679
ACADL	-0.496279	0.138515	-1.66977	0.0980414	0.234914	-5.16269
ACADM	-0.573883	6.47252	-2.33785	0.0213537	0.0774389	-3.98971
ACADS	0.577566	4.09843	2.74818	0.00709166	0.0337656	-2.76934
ACADSB	-0.691368	3.88965	-2.42981	0.01686	0.0650452	-3.50422
ACADVL	0.860756	8.2853	6.13184	1.67339e-08	2.02894e-06	9.10125
ACAN	0.0181971	-0.556572	0.100582	0.920081	0.959257	-6.77919
ACAP1	-0.323676	-0.148566	-1.72016	0.0884449	0.217437	-5.18041
ACAP2	-0.210521	5.60455	-1.46733	0.145373	0.310771	-5.46667
ACAP3	0.0206626	5.01034	0.0626866	0.950139	0.975226	-6.4411
ACAT1	-0.997771	6.91232	-4.67347	9.10939e-06	0.000218788	3.12401
ACAT2	-0.618043	6.84433	-3.79003	0.000255553	0.00270308	-0.0228642
ACBD3	-0.134527	6.79708	-1.0645	0.289622	0.497292	-6.13222
ACBD4	0.235252	2.22989	0.76968	0.443274	0.651748	-5.9686
ACBD5	-0.170866	5.54148	-1.05239	0.295113	0.504137	-5.97438
ACBD6	-0.0706808	5.82873	-0.490257	0.625008	0.79693	-6.45122
ACBD7	-0.745574	2.46718	-2.30913	0.0229591	0.0818741	-3.66975
ACCS	0.665102	1.91433	1.83203	0.0698749	0.18437	-4.60659
ACCSL	-0.0502028	-0.964323	-0.618524	0.537613	0.733497	-6.74251
ACD	-0.206647	5.41059	-1.06892	0.287638	0.494981	-5.90111
ACE	0.189034	-0.152151	0.895369	0.372705	0.585135	-6.32352
ACE2	-0.282071	0.375335	-0.900909	0.369766	0.582035	-6.30167
ACER1	-0.0640708	-0.933792	-0.670309	0.50418	0.705775	-6.70605
ACER2	-0.193193	0.0887561	-0.702263	0.48412	0.688666	-6.38036
ACER3	-1.16993	4.91289	-3.10765	0.00244535	0.0151206	-1.8803
ACHE	0.145396	1.24865	0.38032	0.704501	0.844369	-6.44088
ACIN1	-0.104573	5.09879	-0.593025	0.554481	0.746841	-6.28793
ACLY	-0.221317	7.40472	-1.12818	0.261897	0.464807	-6.14866
ACMSD	-0.0228655	-0.915045	-0.325574	0.745415	0.867776	-6.88521
ACN9	-0.364146	5.47551	-1.15812	0.24953	0.450511	-5.84549
ACO1	-0.729408	6.05428	-3.41242	0.000925439	0.00713379	-1.15393
ACO2	0.0336236	7.03992	0.236106	0.813826	0.895421	-6.68536
ACOT1	0.247282	2.26361	0.722765	0.471484	0.677486	-5.95178
ACOT11	-0.0300479	2.49817	-0.0974236	0.922582	0.960817	-6.45116
ACOT13	0.0257963	5.75609	0.167298	0.867468	0.928999	-6.52998
ACOT2	0.634087	4.92597	4.55395	1.46538e-05	0.000314432	2.82835
ACOT4	-0.380337	2.56938	-1.16082	0.248434	0.449337	-5.55239
ACOT6	-0.136741	-0.723203	-1.6258	0.107088	0.250244	-5.54494
ACOT7	-0.0916528	7.04156	-0.419505	0.675732	0.829145	-6.64732
ACOT8	0.00494109	4.88173	0.0366027	0.970874	0.985564	-6.433
ACOT9	0.431232	6.0988	2.95614	0.0038726	0.0213896	-2.48089
ACOX1	-0.379541	5.4353	-1.68097	0.0958387	0.230873	-5.12116
ACOX2	-0.180205	1.10654	-0.744446	0.458324	0.665285	-6.27266
ACOX3	0.226441	4.64433	0.963158	0.337753	0.548409	-5.94047
ACOXL	-1.26956	0.188003	-4.58237	1.30957e-05	0.000288379	2.87936
ACP1	-0.611948	7.51899	-4.21925	5.33508e-05	0.000827905	1.40212
ACP2	0.377308	5.7574	2.50394	0.0138722	0.0559868	-3.56857
ACP5	0.100827	-0.557497	0.557124	0.578667	0.764216	-6.67339
ACP6	-0.252788	4.22999	-1.02137	0.309501	0.520064	-5.83807
ACPL2	-0.438165	3.54314	-1.18786	0.237657	0.435601	-5.53252
ACPP	0.102828	0.347883	0.419096	0.67603	0.829326	-6.60403
ACPT	0.0121693	-0.768956	0.102128	0.918856	0.958477	-6.82392
ACRBP	0.0201419	-0.769376	0.139256	0.889523	0.941641	-6.90274
ACRC	-0.139241	0.271955	-0.456739	0.648833	0.812226	-6.38663
ACRV1	-0.101477	-0.855504	-1.05311	0.294786	0.503663	-6.35038
ACSBG1	-0.173916	0.238217	-0.755482	0.451706	0.659329	-6.43864
ACSF2	-0.366632	3.57021	-1.09466	0.276253	0.481648	-5.66577
ACSF3	-0.62877	3.51724	-2.60694	0.0105089	0.0453792	-3.19981
ACSL1	-0.802224	5.69124	-3.27923	0.0014258	0.0100094	-1.46197
ACSL3	-0.278357	7.65334	-1.765	0.0805661	0.204074	-5.27329
ACSL4	-0.339524	4.96838	-1.39428	0.166274	0.340066	-5.61288
ACSL5	-0.188174	5.06806	-0.812692	0.418294	0.629479	-6.21707
ACSL6	0.383406	0.860254	1.22601	0.223028	0.416665	-5.65356
ACSM1	-0.0931281	-0.840729	-0.770045	0.443059	0.651572	-6.59301
ACSM2A	-0.0231369	-0.986695	-0.281539	0.778869	0.883641	-6.89852
ACSM3	-0.456369	0.329247	-2.15083	0.0338594	0.109441	-4.43479
ACSS1	0.461415	3.36373	1.16484	0.246808	0.44712	-5.68492
ACSS2	-0.212323	5.14475	-0.751746	0.45394	0.661391	-6.17381
ACSS3	-0.516808	2.25796	-1.40854	0.162023	0.334157	-5.26386
ACTA1	-0.282588	-0.420685	-1.36337	0.175779	0.353154	-5.89235
ACTA2	-0.0412535	2.50836	-0.0583785	0.953562	0.97695	-6.27054
ACTB	0.230434	13.5575	1.65647	0.100709	0.239679	-6.07568
ACTBL2	-0.152217	1.15688	-0.404158	0.686946	0.835939	-6.2981
ACTC1	-0.286871	-0.397301	-1.06496	0.289415	0.497061	-6.14023
ACTG1	0.20733	11.4662	1.13594	0.258654	0.460906	-6.58748
ACTG1P4	-0.072126	-0.829266	-0.669334	0.504799	0.706226	-6.66746
ACTG2	-0.558401	0.758786	-1.46241	0.146713	0.312707	-5.63933
ACTL10	0.528165	1.52466	1.73964	0.084949	0.211643	-4.81936
ACTL6A	-0.770784	8.01638	-5.40096	4.37175e-07	2.1726e-05	5.95552
ACTL7A	-0.0233764	-0.993505	-0.271607	0.786475	0.885326	-6.90122
ACTL7B	0.0504864	-0.963867	0.558249	0.577902	0.763568	-6.76402
ACTL8	-0.166857	0.124529	-0.881187	0.380295	0.592705	-6.4071
ACTN1	-0.319348	9.06519	-1.62424	0.10742	0.250671	-5.66396
ACTN2	-0.141896	-0.574965	-1.14509	0.254858	0.45677	-6.25875
ACTN3	-0.0389127	-0.945346	-0.419106	0.676023	0.829326	-6.83534
ACTN4	0.317657	6.29636	1.23193	0.220818	0.413819	-5.90517
ACTR10	-0.251795	6.57314	-1.65789	0.100423	0.239168	-5.31645
ACTR1A	0.130943	6.84123	0.908048	0.366	0.578444	-6.31779
ACTR1B	0.559116	3.43933	2.79851	0.00614294	0.0303483	-2.56281
ACTR2	-0.813601	7.99095	-6.02348	2.74603e-08	2.82042e-06	8.63779
ACTR3	-0.272137	8.53767	-2.57313	0.0115215	0.0487682	-3.70109
ACTR3B	-0.122204	4.15076	-0.600543	0.549481	0.742884	-6.11939
ACTR3BP2	0.153419	-0.959195	1.39547	0.165915	0.339505	-5.89885
ACTR3BP5	-0.0327834	-0.965991	-0.357318	0.721594	0.853372	-6.87291
ACTR3C	-0.302693	2.13727	-1.15141	0.252264	0.453717	-5.53276
ACTR5	-0.220892	4.52598	-1.01924	0.31051	0.520955	-5.84381
ACTR6	-0.763231	6.20588	-3.19368	0.00187041	0.0123051	-1.78272
ACTR8	-0.504642	5.12665	-2.62062	0.0101223	0.0441912	-3.20716
ACTRT3	-0.485083	1.84527	-1.70335	0.0915578	0.223395	-4.89772
ACVR1	0.303601	3.95633	1.15822	0.249488	0.450475	-5.64054
ACVR1B	-1.06463	2.25053	-3.45044	0.000816282	0.0064938	-0.754287
ACVR1C	-0.502995	0.0555889	-1.98672	0.0496439	0.143829	-4.76442
ACVR2A	-0.537699	3.6744	-2.12247	0.0362269	0.11497	-4.09925
ACVR2B	0.119398	1.96734	0.362391	0.717812	0.851317	-6.11991
ACVR2B-AS1	-0.307152	-0.136761	-1.45282	0.149354	0.316326	-5.59167
ACVRL1	-0.0367834	-0.805594	-0.343419	0.731992	0.85883	-6.83574
ACY1	0.213564	5.31495	1.25328	0.212976	0.403747	-5.67625
ACY3	-0.0980962	-0.276437	-0.492291	0.623575	0.795879	-6.63493
ACYP1	-0.995469	4.24474	-4.75108	6.66468e-06	0.000173307	3.62051
ACYP2	0.101236	3.24266	0.406503	0.685228	0.834892	-6.13683
ADA	-1.0694	4.23896	-3.48351	0.000731314	0.00597611	-0.737352
ADAD1	0.308813	-0.906122	2.19291	0.0305932	0.101191	-4.40571
ADAD2	-0.0401679	-0.690045	-0.387439	0.699241	0.8417	-6.86046
ADAL	-1.112	2.77806	-4.94749	2.98396e-06	9.6712e-05	4.37757
ADAM10	-0.428863	7.06014	-1.88395	0.0624286	0.169751	-4.98875
ADAM11	-0.897949	0.294416	-3.56331	0.000559344	0.00487145	-0.623755
ADAM12	-0.396412	1.91117	-0.975303	0.331725	0.542727	-5.83819
ADAM15	-0.229491	7.48037	-1.36799	0.17433	0.351155	-5.8253
ADAM17	-0.501398	5.67807	-2.64574	0.00944603	0.0419599	-3.19993
ADAM18	-0.022848	-0.972374	-0.23862	0.81188	0.894646	-6.90974
ADAM19	-0.109033	3.37349	-0.248236	0.804453	0.89138	-6.37841
ADAM1A	-0.59763	0.298287	-2.22268	0.0284522	0.0960036	-4.12574
ADAM2	-0.0230213	-0.939564	-0.306186	0.760089	0.875581	-6.89131
ADAM20	-0.0236945	-0.930443	-0.268757	0.788661	0.885594	-6.87634
ADAM20P1	-0.0589869	-0.7681	-0.428733	0.669024	0.825255	-6.7522
ADAM21	-0.4455	-0.566737	-3.16746	0.00203068	0.0131251	-2.05362
ADAM21P1	-0.197266	-0.865131	-1.92355	0.0572078	0.159366	-5.06516
ADAM22	-1.17555	1.28249	-3.16789	0.00202797	0.0131118	-1.64171
ADAM23	-1.26201	0.323681	-5.14627	1.29973e-06	4.93579e-05	5.09355
ADAM28	-0.0181317	0.309939	-0.0644751	0.948719	0.97439	-6.50701
ADAM29	-0.0684914	-0.959436	-0.738157	0.462119	0.669238	-6.65657
ADAM30	-0.0228628	-0.98672	-0.268789	0.788637	0.885594	-6.90208
ADAM32	-0.179807	-0.148509	-1.06274	0.290417	0.498356	-6.1527
ADAM33	-0.0965361	-0.877068	-0.780427	0.436953	0.646088	-6.61836
ADAM6	-0.0016633	-0.981776	-0.0190031	0.984876	0.992508	-6.92811
ADAM7	-0.0453628	-0.979032	-0.604621	0.546777	0.740528	-6.75197
ADAM8	1.12306	4.91698	3.86956	0.000192722	0.002167	0.319176
ADAM9	-0.61306	8.0808	-2.73511	0.00735889	0.0346786	-3.26196
ADAMTS1	0.436311	5.69906	1.14044	0.256781	0.458743	-5.99411
ADAMTS10	-0.0645824	-0.614055	-0.36619	0.714984	0.849936	-6.86379
ADAMTS12	-1.59245	1.71675	-3.52083	0.000645474	0.0054486	-0.558081
ADAMTS13	-0.278072	-0.0553007	-1.18651	0.238188	0.436199	-6.04039
ADAMTS14	-0.475349	0.703277	-1.63365	0.105425	0.247451	-5.15203
ADAMTS15	-0.533251	1.82089	-1.46689	0.145491	0.310926	-5.41226
ADAMTS16	-1.16126	1.1985	-4.14195	7.12893e-05	0.00103418	1.36199
ADAMTS17	0.0698809	1.10704	0.252848	0.800896	0.890008	-6.2715
ADAMTS18	-0.17001	-0.563009	-1.39902	0.16485	0.338254	-5.90031
ADAMTS19	-0.142178	-0.779635	-1.23867	0.218321	0.410399	-6.11905
ADAMTS2	-0.574001	0.113767	-2.78815	0.00632818	0.030998	-2.92932
ADAMTS20	-0.103164	-0.831796	-0.876749	0.38269	0.594917	-6.51429
ADAMTS3	-0.902423	0.271002	-3.46359	0.000781439	0.00627865	-0.902929
ADAMTS4	0.849777	2.07391	2.09238	0.0388947	0.121069	-4.12817
ADAMTS5	-0.0528451	0.757726	-0.204008	0.838755	0.910381	-6.75328
ADAMTS6	-0.795135	1.32254	-3.56684	0.000552689	0.00482812	-0.53959
ADAMTS7	0.0786103	1.44148	0.142422	0.887028	0.940326	-6.22049
ADAMTS8	-0.19018	0.300057	-0.950193	0.344267	0.555787	-6.29054
ADAMTS9	-1.02402	0.771951	-3.53264	0.000620348	0.00527938	-0.563739
ADAMTS9-AS2	-0.277056	-0.763943	-2.30275	0.0233302	0.0829182	-4.24271
ADAMTSL1	0.101439	0.557357	0.616747	0.53878	0.734728	-6.56278
ADAMTSL2	0.374261	0.380141	1.44321	0.152036	0.320388	-5.47537
ADAMTSL3	-0.0599154	-0.384373	-0.359403	0.720039	0.852634	-6.71915
ADAMTSL4	-0.660684	1.41658	-1.83151	0.0699523	0.18447	-4.79283
ADAMTSL5	0.277065	1.7834	0.842006	0.401761	0.614222	-6.10603
ADAP1	-0.651246	4.94142	-2.95381	0.00389955	0.0215148	-2.33326
ADAP2	-0.924992	0.392493	-3.01052	0.0032895	0.0189381	-2.21915
ADAR	-0.26819	7.12439	-1.01757	0.311298	0.521863	-6.19213
ADARB1	-0.0954763	3.4813	-0.321	0.74887	0.869514	-6.21216
ADARB2	-0.226583	-0.545083	-1.57349	0.118712	0.269828	-5.61278
ADARB2-AS1	-0.0679901	-0.918475	-0.828503	0.409327	0.621634	-6.55016
ADAT1	-0.0624639	5.12631	-0.392496	0.695514	0.839899	-6.33348
ADAT2	-0.371431	3.2569	-1.35643	0.177968	0.356413	-5.30988
ADAT3	0.133524	3.17661	0.601787	0.548655	0.742272	-6.04372
ADC	-1.01508	1.76784	-3.29096	0.00137319	0.009684	-1.28464
ADCK1	0.0647555	2.41037	0.151219	0.880103	0.936645	-6.1756
ADCK2	-0.194632	5.18109	-0.837654	0.40419	0.616765	-6.10119
ADCK3	-0.415999	5.55401	-1.99979	0.0481906	0.140938	-4.58
ADCK4	-0.0411335	4.01529	-0.186708	0.852261	0.919461	-6.2344
ADCK5	-0.288397	4.27139	-1.30588	0.194539	0.378582	-5.4869
ADCY1	-0.0994134	1.33274	-0.474962	0.635833	0.803689	-6.54021
ADCY10	-0.0211644	-0.817117	-0.169283	0.86591	0.928011	-6.87204
ADCY10P1	0.671798	-0.233136	2.90514	0.00450465	0.0239665	-2.51716
ADCY2	-0.0676775	-0.812063	-0.516738	0.606461	0.784252	-6.79672
ADCY3	-0.938534	4.69899	-2.54899	0.0122976	0.0510339	-3.29413
ADCY4	-0.00135501	-0.889891	-0.0126854	0.989904	0.994698	-6.91688
ADCY5	-0.1461	-0.232773	-0.654495	0.514271	0.714336	-6.57765
ADCY6	-0.0335647	4.14903	-0.102286	0.918731	0.958396	-6.27699
ADCY7	-0.346621	3.85374	-1.01066	0.314576	0.525042	-5.78814
ADCY8	0.0237773	-0.785598	0.179767	0.857693	0.922996	-6.865
ADCY9	0.201742	2.35451	0.857953	0.392936	0.605608	-6.13619
ADCYAP1	-0.00600171	-0.638474	-0.0418107	0.966732	0.98379	-6.9184
ADCYAP1R1	-0.0825867	-0.906217	-0.712048	0.478066	0.682898	-6.66997
ADD1	0.0688808	6.57863	0.278665	0.781068	0.883922	-6.65834
ADD2	-1.18546	1.90186	-4.42843	2.39552e-05	0.000451449	2.36469
ADD3	-0.451593	5.91048	-1.80274	0.074391	0.192785	-5.00788
ADH1C	-0.315603	-0.356698	-1.33667	0.184313	0.364925	-5.90333
ADH4	-0.0806198	-0.883708	-0.8757	0.383257	0.595478	-6.51817
ADH5	-0.747194	7.4311	-3.76243	0.000281596	0.00289907	-0.175471
ADH6	-0.0850291	-0.920789	-0.889968	0.375584	0.588392	-6.5316
ADH7	-0.0534238	-0.655929	-0.246587	0.805725	0.891943	-6.90257
ADHFE1	0.353745	0.6356	1.05859	0.292294	0.50068	-5.77195
ADI1	-0.097165	7.51895	-0.982504	0.328184	0.539521	-6.298
ADIPOQ	0.103693	0.368287	0.31816	0.751016	0.870222	-6.35131
ADIPOR1	-0.0123765	7.54261	-0.101285	0.919524	0.958862	-6.76062
ADIPOR2	-0.986147	4.06311	-3.92912	0.000155629	0.00184211	0.714464
ADIRF	1.81771	5.28011	4.99943	2.40557e-06	8.12363e-05	4.45733
ADK	-0.771199	7.64518	-4.62938	1.08644e-05	0.000251354	2.88814
ADM	0.09346	5.29903	0.252227	0.801375	0.890008	-6.49823
ADM2	0.121241	2.27197	0.340513	0.734173	0.859763	-6.13285
ADM5	-0.70779	1.42068	-2.20457	0.0297385	0.0991448	-3.9532
ADNP	-0.238823	5.238	-1.31592	0.191162	0.373944	-5.60849
ADNP2	-0.862029	4.1132	-3.741	0.000303533	0.00306996	0.105934
ADO	-0.684616	4.23782	-3.18013	0.00195175	0.0127129	-1.62031
ADORA1	-0.802659	3.12208	-2.57426	0.0114862	0.0486395	-3.26994
ADORA2A	-1.17349	2.29931	-2.57168	0.0115668	0.048892	-3.16014
ADORA2A-AS1	0.0195409	-0.901816	0.178738	0.858499	0.923093	-6.91043
ADORA2B	-1.11856	5.51608	-4.38674	2.81525e-05	0.000510934	2.15591
ADORA3	-0.003435	-0.902886	-0.0334874	0.973352	0.98656	-6.90195
ADPGK	-0.058193	6.25606	-0.412958	0.680507	0.832314	-6.55214
ADPGK-AS1	-0.173432	-0.668278	-1.19619	0.234406	0.431883	-6.12453
ADPRH	-0.261993	1.7288	-0.701245	0.484752	0.689123	-6.03729
ADPRHL1	-0.0116481	2.47142	-0.0356319	0.971646	0.986185	-6.17347
ADPRHL2	-0.0901393	6.08242	-0.474197	0.636376	0.80375	-6.49929
ADPRM	-1.0318	2.83071	-3.89628	0.00017514	0.00201546	0.640229
ADRA1A	0.0942648	0.110034	0.389551	0.697684	0.840986	-6.44316
ADRA1B	0.255534	0.147019	1.00057	0.31941	0.530033	-6.13556
ADRA1D	-0.196166	-0.498027	-1.18751	0.237792	0.435688	-6.14181
ADRA2A	-0.308153	-0.293419	-1.49163	0.138892	0.301141	-5.67368
ADRA2B	0.239817	-0.543122	1.20773	0.229951	0.426525	-6.03464
ADRA2C	-1.08625	0.845592	-4.56336	1.41193e-05	0.000304913	2.80434
ADRB1	-0.702292	0.158671	-3.35991	0.00109889	0.00814034	-1.32506
ADRB2	-1.01377	2.84739	-4.05881	9.70102e-05	0.00129478	1.01484
ADRB3	-0.0234004	-0.984858	-0.264451	0.791968	0.886291	-6.90314
ADRBK1	-0.353278	6.98061	-1.70602	0.0910571	0.222497	-5.2712
ADRBK2	0.102123	2.58229	0.305475	0.760629	0.875661	-6.15606
ADRM1	-0.111993	8.66679	-0.957423	0.340625	0.551624	-6.45466
ADSL	-0.246178	6.64194	-1.79657	0.0753727	0.194516	-5.10415
ADSS	-0.230486	6.4825	-1.78514	0.0772203	0.197863	-5.09267
ADSSL1	0.214078	1.62246	1.29543	0.198104	0.383511	-5.79989
ADTRP	1.34294	2.71762	3.15246	0.00212808	0.0136014	-1.6717
AEBP1	-0.0964311	-0.243809	-0.344278	0.731348	0.858392	-6.62212
AEBP2	0.263499	4.1716	1.0716	0.286436	0.493587	-5.75103
AEN	-0.395749	5.67288	-1.78884	0.0766183	0.196804	-4.99192
AES	0.264062	6.51716	1.42472	0.157302	0.327948	-5.64638
AFAP1	0.265912	5.34589	1.07994	0.282725	0.489498	-5.9901
AFAP1-AS1	1.07252	2.31016	2.72775	0.00751332	0.035266	-2.84536
AFAP1L1	-2.15406	3.27214	-6.19297	1.26344e-08	1.61644e-06	9.48742
AFAP1L2	0.918118	5.15661	2.90028	0.00456956	0.0242286	-2.56817
AFF1	0.263178	3.95378	1.10124	0.273393	0.478361	-5.74099
AFF2	-0.086333	-0.385064	-0.444695	0.657486	0.817622	-6.69763
AFF3	-0.166445	1.22566	-0.618792	0.537437	0.733497	-6.37026
AFF4	-0.0244595	5.46974	-0.1225	0.902745	0.949794	-6.49777
AFG3L1P	-0.434426	4.23625	-2.06783	0.0411951	0.126162	-4.24399
AFG3L2	-0.32858	7.29241	-2.71893	0.00770249	0.0359016	-3.19169
AFM	-0.022848	-0.988693	-0.275829	0.783239	0.884408	-6.90017
AFMID	0.665954	3.24811	2.45454	0.0158048	0.0619965	-3.36856
AFP	-0.423722	-0.240949	-2.82583	0.00567797	0.0286489	-2.92633
AFTPH	0.0682717	4.37143	0.352602	0.725117	0.854825	-6.26075
AGA	-0.298733	4.33256	-1.24613	0.21558	0.406919	-5.57036
AGAP1	-0.757163	3.33654	-2.92875	0.00420106	0.022791	-2.21594
AGAP11	1.07491	0.608477	3.2084	0.00178567	0.0118654	-1.56613
AGAP2	0.291799	-0.0364891	1.07593	0.284503	0.49146	-6.01397
AGAP3	0.302764	5.71793	1.54264	0.126024	0.281237	-5.3969
AGAP4	-0.182103	1.78601	-0.562751	0.574843	0.761376	-6.02416
AGAP5	-0.134484	1.51381	-0.453099	0.651443	0.813833	-6.11212
AGAP6	0.182002	3.08861	0.606229	0.545714	0.740034	-6.02931
AGAP7	0.115539	-0.117045	0.572617	0.568168	0.756868	-6.49573
AGAP8	-0.603649	1.26649	-2.40036	0.0181978	0.0686535	-3.57988
AGAP9	0.203163	2.23647	0.552065	0.582116	0.76687	-6.0449
AGBL1	-0.0354314	-0.999539	-0.450446	0.653348	0.815171	-6.83481
AGBL2	-0.115339	-0.239601	-0.525895	0.600106	0.77992	-6.50734
AGBL3	-0.517723	0.137029	-2.60418	0.0105884	0.045654	-3.24252
AGBL4	-0.0254656	-0.708496	-0.210358	0.833809	0.907434	-6.78339
AGBL5	-0.411881	5.02029	-1.90537	0.0595567	0.16425	-4.64682
AGER	-0.17188	0.3084	-0.735818	0.463535	0.670548	-6.23227
[truncated: 19,728 more rows]

## Sheet: bone
Gene	logFC	AveExpr	t	P.Value	adj.P.Val	B
[truncated: 20,127 more rows]

[truncated: 1 more sheets: pre-inj]
