# Supplementary material for: A metastasis map of human cancer cell lines
Source: Nature. 2020 Dec 9;588(7837):331–6. doi: 10.1038/s41586-020-2969-2 (PMC8439149; doi:10.1038/s41586-020-2969-2)
Supplement: Supplementary file 12 — Tissue dissociation buffers and programs. [file 41586_2020_2969_MOESM12_ESM.xlsx]

## Sheet: Sheet1
	Brain		Lung		Liver		Kidney		Bone
Buffer	Buffer X	4.8 mL	DMEM/F12	4.8 mL	DMEM	4.7 mL	Buffer X	4.7 mL	DMEM/F12	4.7 mL
Enzymes	Enzyme P	125 uL	Enzyme D	200 uL	Enzyme D	200 uL	Enzyme P	50 uL	Enzyme D	200 uL
	Buffer Y	50 uL	Enzyme A	30 uL	Enzyme R	100 uL	Buffer Y	50 uL	Enzyme H	100 uL
	Enzyme A	25 uL			Enzyme A	20 uL	Enzyme D	100 uL	Enzyme A	20 uL
							Enzyme A	50 uL
Program *	37C_NTDK_1		37C_m_LDK_1		37C_m_LIDK_1		37C_Multi_E		37C_shaking
* If the tissue is not fully dissociated, pause the program, pipette up-and-down several times, and resume the program. For brain, run 37C_hTDK_1 for an additional 20 min if necessary.
