# Supplementary material for: A metastasis map of human cancer cell lines
Source: Nature. 2020 Dec 9;588(7837):331–6. doi: 10.1038/s41586-020-2969-2 (PMC8439149; doi:10.1038/s41586-020-2969-2)
Supplement: Supplementary file 13 — Guide sequences used for gene perturbation in CRISPR screen and validation; data count of mini-pool screen; CRISPR-seq primers. [file 41586_2020_2969_MOESM13_ESM.xlsx]

## Sheet: CRISPR screen
gene	guide sequence	guide #	exon #
AADAC	AGTCTGAAGCACTAAGAAGG	1	2
AADAC	GTTATGACTTGCTGTCAAGA	2	3
ACLY	AGAGCAATTCGAGATTACCA	1	11
ACLY	GCCAGCGGGAGCACATCGGT	2	11
ACSL3	TATCTAAAGTATCACATCCA	1	4
ACSL3	GTGGTGAAGAGTAACCAATG	2	9
ALDH1A1	AGCATCCATAGTACGCCACG	1	3
ALDH1A1	TTCCAAATGAGCATAACCAA	2	6
ALDH3B2	GGCGCCCACCAGGAGCACCA	1	4
ALDH3B2	AAGCCGTCAGAAATCAGCCA	2	5
CD36	TTCACTATCAGTTGGAACAG	1	8
CD36	AGGATAAAACAGACCAACTG	2	9
CERS4	GGTTACCACCCAATGTCACG	1	3
CERS4	GCTGACCAAGAAGTTCTGTG	2	5
CYP2J2	GTTCTCGCATAGGGGTCACG	1	2
CYP2J2	TTGCTGAAGAGAGTTTGGTG	2	5
CYP4Z1	CCCACAAGGGAACAGCACAT	1	2
CYP4Z1	AGCCAGGTTTCACAATCTGG	2	4
DEGS2	CCACGACATCTCGCACAACG	1	2
DEGS2	CTCCTTCAAGAAGTACCACG	2	2
DGAT2	CTGGCTCAATAGGTCCAAGG	1	2
DGAT2	CCAGGCCCATGATACCATGG	2	5
FASN	GATGTATTCAAATGACTCAG	1	7
FASN	GAGCATGCTGAACGACATCG	2	9
SCAP	CTGCTGGACATAAGCCACCG	1	4
SCAP	TGTTCCTGGGAAGTACAGCG	2	6
SCD	CAGGTGTAGAACTTGCAGGT	1	2
SCD	ATGATCAGAAAGAGCCGTAG	2	3
SCD	GATCCTCATAATTCCCGACG	3	4
BDH1	CCGTCGGACTTATGCCAGTG	1	4
BDH1	GTGGCAGAAGTGAACCTTTG	2	7
HMGCS2	GATACTTGGCCAAAGGACGT	1	2
HMGCS2	GACATTGCCGTCTATCCCAG	2	3
HMGCL	TGCCCTTCAAGACTTCAGTG	1	4
HMGCL	AGTCAGCCAATATTTCTGTG	2	5
G6PD	CTTGCCCCCGACCGTCTACG	1	5
G6PD	CTTGAAGGTGAGGATAACGC	2	7
H6PD	GAAAAAGGTCCCGAGTTCTG	1	2
H6PD	CCTCCAGAACCATCTGACGG	2	4
SLC40A1	AAGTAGAGAGAGAATGACCA	1	2
SLC40A1	TCATCAGGATGATTCCACAC	2	4
CEBPA	CAGTTCCAGATCGCGCACTG	1	1
SPTSSB	TTAAACATAGATCGCTCCCA	1	3
IRX3	GGACGAGAGCACGTTGGACA	1	1
IRX3	CCGTCCCAAGAACGCCACCA	2	2
THRSP	GAAGTAGGTGTAGAGATCAG	1	1
THRSP	CATGCTCAAGGCCATCTGTG	2	1
SPDEF	CTTTGACATGCTGTACCCTG	1	2
SPDEF	TGTGGACAGAGCACCAATAC	2	3
UBIAD1	CAAGTGCTCCAGTTTCAGAG	1	1
UBIAD1	AGGAATTGGATTCAAGTACG	2	2
CCDC3	TCTTGGAAATTGACTCCGTG	1	2
CCDC3	AAACAAGGCCTTCTGCACCG	2	3
SREBF1	ACAGGGGTGGAGCTGAACTG	1	2
SREBF1	ACAGTGGTGCCAGAGACCAG	2	4
PMVK	TACTGCTGTTCAGCGGCAAG	1	2
PMVK	CGGGAAGGACTTCGTGACCG	2	3
CYB5B	TGTCACCCGCTTCCTCAACG	1	2

## Sheet: control guide
gene	guide sequence	guide #
non-targeting	GAACTTTTTTACCCAGACGA	1
non-targeting	CTCCGTTATGTGGCATGAGA	2

## Sheet: PCR primer for CRISPR-seq
guide	guide sequence	exon	primer_F	primer_R
SREBF1_g1	ACAGGGGTGGAGCTGAACTG	2	GTATCAAGGAAGAGTCAGTGCCA	CACAGACCTCTACTCACATCACAG
SREBF1_g2	ACAGTGGTGCCAGAGACCAG	4	CACTTCATCAAGGCAGACTCGCT	GGACTGTTGCCAAGATGGTTCCG

## Sheet: crispr screen count
gene	guide1.brain	guide1.brain	guide1.brain	guide1.brain	guide1.brain	guide1.brain	guide1.brain	guide1.brain	guide1.brain	guide1.preinj	guide1.brain	guide1.brain	guide1.brain	guide1.brain	guide1.brain	guide1.brain	guide1.brain	guide1.brain	guide1.brain	guide1.brain	guide1.preinj	guide1.brain	guide2.brain	guide2.brain	guide2.brain	guide2.brain	guide2.brain	guide2.brain	guide2.brain	guide2.brain	guide2.brain	guide2.preinj	guide2.brain	guide2.brain	guide2.brain	guide2.brain	guide2.brain	guide2.brain	guide2.brain	guide2.brain	guide2.brain	guide2.brain	guide2.preinj	guide2.brain
AADAC	1277	1514	739	1187	1974	1988	1007	2938	1894	2418	3145	1134	1586	651	1275	2037	2201	826	3078	2367	2511	3279	1676	2460	1571	543	1636	1221	970	2460	1760	2357	466	1367	2084	1597	560	1834	1079	1001	2270	1454	2301	410
ACLY	155	769	1761	568	210	1080	755	2171	801	2423	197	120	922	1803	373	147	1333	724	2040	868	2330	235	86	1587	168	324	819	360	172	858	1039	1882	221	107	1455	140	412	953	307	176	895	1042	1889	212
ACSL3	585	4020	1243	1567	2552	4385	1255	1044	4381	1931	5331	613	3840	1448	1638	2581	3604	1184	1506	4081	2134	5045	566	2653	6390	3369	3867	1157	1642	3813	5855	2183	355	431	2434	6827	3262	4816	1250	1394	3267	5526	2135	373
ALDH1A1	860	1866	2106	1544	2718	1714	783	2504	8490	1993	752	813	1813	1923	1372	2180	2111	758	2284	8436	2019	907	1323	2873	1613	2990	5011	1667	489	3442	1945	1433	1328	1013	2787	1618	2936	6133	1947	581	2976	1823	1386	1315
ALDH3B2	47	131	29	133	231	169	58	176	936	103	910	49	215	33	169	212	93	53	200	661	96	1054	46	1101	146	8714	347	270	346	294	313	288	90	78	1137	198	8920	324	180	216	441	386	260	55
CD36	394	1604	424	1138	1094	841	570	3324	1366	2527	14485	389	1595	411	1189	1067	823	500	2743	1503	2540	14348	600	2551	777	1188	6678	7607	1059	4460	2194	1979	713	592	2989	881	1142	5397	7199	881	4796	2057	1987	756
CERS4	1438	3994	7167	1367	2094	3769	1259	2814	3667	2544	1645	1124	3633	6778	1604	1960	3853	1280	2395	4143	2516	1946	774	3043	1308	1169	1302	1555	1081	2665	1808	3010	2636	529	2933	1307	1089	1384	1752	1118	2555	1556	2798	2224
CYP2J2	191	1117	613	235	311	787	398	603	322	2274	920	146	1406	524	241	438	695	430	695	356	2235	838	179	682	892	259	266	590	505	982	813	2039	55	185	831	814	310	362	752	561	674	761	2004	59
CYP4Z1	1026	3730	961	916	4310	2035	640	1871	4233	2738	3661	790	4072	948	707	4459	2168	713	1809	4581	2701	3760	144	1471	287	883	1454	2952	500	757	762	2487	491	132	1287	246	758	958	2846	453	808	899	2617	534
DEGS2	552	1090	396	1459	1971	562	457	2493	933	2148	665	371	1056	350	1293	1778	673	445	2267	748	2162	720	507	1753	260	592	1028	2266	333	2350	2235	1654	1814	336	1625	272	628	1046	2628	383	2191	2066	1613	1969
FASN	16461	979	778	1452	879	1830	660	1145	1466	2118	137	21065	939	741	1272	957	1889	608	1722	1730	2255	121	440	2854	593	2771	1690	1914	854	1851	2245	2878	156	547	3157	608	2365	1383	1672	775	2713	2383	3025	127
SCAP	316	2097	992	335	1353	1133	525	635	735	2597	154	245	2158	1018	463	1224	1095	642	530	660	2584	159	462	1409	240	1059	771	1406	1106	1460	1504	2735	223	342	1401	229	1335	841	1563	1061	1251	1103	2772	259
SCD	38	361	194	350	124	522	248	295	182	765	60	43	304	215	346	86	522	273	414	154	820	84	150	446	274	263	482	675	574	348	1447	1704	79	167	429	225	183	290	704	619	586	1572	1771	63
BDH1	1121	1423	375	12554	1524	2087	494	3972	1826	2542	873	785	1495	390	13034	1422	2597	402	4189	1447	2631	930	667	2514	853	1121	988	5020	404	961	1167	2867	412	595	2404	994	1095	1001	5132	318	750	1494	2759	316
HMGCS2	835	4824	788	1072	1572	2718	1473	986	1912	2154	2224	1043	4671	897	940	1574	2603	1496	1505	1563	2281	2059	2842	1648	18343	1535	3083	1980	1650	2901	2212	2254	509	3776	1653	18330	1635	3157	1926	1639	4673	2211	2495	583
HMGCL	444	2764	211	726	929	986	274	883	690	2904	272	326	2438	185	466	863	832	293	611	677	2893	215	1472	4948	1123	1826	973	581	608	2524	1919	2826	307	1215	5190	1032	1842	677	672	572	2586	1718	2845	341
G6PD	1128	2643	1236	3361	2433	1132	544	1442	1449	3686	616	898	2361	1192	2938	2689	1486	593	1446	1790	3552	620	770	2276	928	430	1436	1783	1233	3070	1977	3389	117	561	2457	904	342	1244	2150	1373	2822	1570	3201	107
H6PD	185	1933	258	1987	508	1015	32077	721	848	1752	1928	255	1972	275	2250	398	912	32478	1289	731	1885	1938	575	1770	334	1397	1638	420	350	1301	2201	3193	2914	415	2027	278	1086	1319	437	440	859	1849	3274	3105
SLC40A1	229	2840	402	962	2395	3050	1401	755	432	2666	972	298	3152	420	880	1608	2677	1338	1210	480	2786	971	1679	1577	2061	692	5824	1636	793	2434	1392	2916	2375	1176	1755	2042	721	6403	1925	835	2409	1614	2951	2358
CEBPA	657	1937	699	3360	1967	2785	1065	967	1001	3126	1172	875	1700	653	3163	1805	2307	1124	1852	1046	3332	1349	NA	NA	NA	NA	NA	NA	NA	NA	NA	NA	NA	NA	NA	NA	NA	NA	NA	NA	NA	NA	NA	NA
SPTSSB	814	1619	2012	1223	2717	1613	1241	4455	3149	3075	3860	671	2004	1966	1316	2396	1328	1261	4254	2999	3050	3942	NA	NA	NA	NA	NA	NA	NA	NA	NA	NA	NA	NA	NA	NA	NA	NA	NA	NA	NA	NA	NA	NA
IRX3	519	1501	694	747	1215	1486	1139	1699	2151	4019	421	502	1562	620	619	1186	1361	1053	1730	1729	3820	406	1161	1577	593	997	850	1089	1306	3013	1070	3765	1038	891	1660	599	1136	960	1155	1054	3085	1411	3733	1087
THRSP	201	545	837	785	1424	785	420	649	2767	2774	1438	277	754	911	797	1154	846	358	938	2828	2919	1333	1712	2995	664	816	1824	1301	487	1423	697	3093	227	1963	2421	739	848	2009	1444	572	2163	853	3230	291
SPDEF	635	3183	447	1510	473	611	556	4106	513	3537	139	405	3140	353	1290	498	613	583	3283	689	3507	146	1133	2439	899	1325	1026	2660	1072	2460	1631	3414	99	991	2502	857	1328	1011	2577	1148	1734	1595	3257	118
UBIAD1	46	4	16	7	1	0	8	5	101	2437	561	69	0	32	13	1	1	1	17	35	2693	634	238	4	556	48	101	32	1	34	1	2947	975	251	12	558	39	30	100	10	5	20	2805	1009
CCDC3	974	2637	1073	1175	2373	2321	701	1548	1402	3109	327	659	3037	1117	1320	1896	2369	627	1242	1182	3073	331	309	1678	633	1418	1633	2016	563	1673	2245	3653	594	412	1695	666	1560	1228	2245	701	2981	2642	3951	726
SREBF1	223	259	105	339	764	290	164	633	1701	1102	30	200	315	82	271	542	225	169	544	1829	1153	39	265	808	150	249	1146	556	333	653	736	1112	189	190	942	109	293	949	672	380	566	753	1173	235
PMVK	0	0	5	0	0	0	0	0	6	104	0	0	0	4	0	0	0	0	0	30	113	3	5	0	0	0	0	8	0	0	0	233	14	6	0	0	1	1	0	0	10	0	198	23
CYB5B	60	287	24	143	54	207	19	310	142	122	1215	72	469	31	194	17	224	36	226	109	135	1346	NA	NA	NA	NA	NA	NA	NA	NA	NA	NA	NA	NA	NA	NA	NA	NA	NA	NA	NA	NA	NA	NA
