# Supplementary material for: A metastasis map of human cancer cell lines
Source: Nature. 2020 Dec 9;588(7837):331–6. doi: 10.1038/s41586-020-2969-2 (PMC8439149; doi:10.1038/s41586-020-2969-2)
Supplement: Supplementary file 14 — Source Data Fig. 1 [file 41586_2020_2969_MOESM14_ESM.xlsx]

## Sheet: Fig. 1b
cell.line	brain met potential					lung met potential					liver met potential					kidney met potential					bone met potential
	CI.05	CI.95	mean	penetrance		CI.05	CI.95	mean	penetrance		CI.05	CI.95	mean	penetrance		CI.05	CI.95	mean	penetrance		CI.05	CI.95	mean	penetrance
BT20_BREAST	1.20409	1.63187	1.47403	1		0	0.489222	0.22915	0.142857		0	2.56921	2.26935	0.285714		0	0.745731	0.51643	0.333333		0.0417392	1.1412	0.809992	0.6
BT549_BREAST	0	0	0	0		0	0	0	0		0	0	0	0		0	0	0	0		0	0	0	0
CAL851_BREAST1	0	0	0	0		0	0	0	0		0	0	0	0		0	0	0	0		0	0	0	0
DU4475_BREAST	0	0	0	0		0	1.20554	0.930757	0.4		0	0	0	0		0	0	0	0		0	2.94872	2.47257	0.125
HCC1143_BREAST	0	0	0	0		0	0	0	0		0	0	0	0		0	0	0	0		0	0	0	0
HCC1187_BREAST	0.933364	1.24968	1.11211	1		3.25808	3.68039	3.50893	1		5.76669	6.0882	5.93273	1		1.52288	1.9887	1.81546	1		1.51476	3.32028	2.88141	1
HCC1395_BREAST	0	0.216592	0.0847684	0.166667		0	0.190138	0.0730224	0.142857		2.75937	3.10835	2.97057	0.857143		0	0	0	0		0	0.487297	0.227983	0.2
HCC1569_BREAST	0	0	0	0		0	0	0	0		1.67304	2.72001	2.4563	0.428571		0	0	0	0		0	0	0	0
HCC1599_BREAST	0	0	0	0		1.08253	1.74066	1.51825	0.714286		0	0	0	0		0	0	0	0		1.04308	2.32452	2.00075	0.6
HCC1806_BREAST	2.69417	4.78295	4.33247	0.714286		0.751195	1.5377	1.26463	0.8		4.17196	4.48765	4.35255	1		0.646835	1.8389	1.46134	0.75		0.977933	3.57631	3.18085	0.5
HCC1937_BREAST	0	0.811975	0.45158	0.166667		0	0	0	0		0	0	0	0		0	0	0	0		0	0	0	0
HCC1954_BREAST	3.92382	4.2642	4.12339	1		0.308887	0.889929	0.661631	0.666667		1.43528	2.36753	2.09203	0.5		0	0.073018	0.0257278	0.25		0.398355	0.749855	0.603193	1
HCC38_BREAST	0	2.10977	1.63934	0.166667		0	0	0	0		0	0	0	0		0	0	0	0		0	0	0	0
HCC70_BREAST	0.742209	2.34884	1.90922	0.833333		0.550557	1.09598	0.898227	0.571429		3.93842	4.02614	3.98309	1		0	0	0	0		0	1.4258	1.00116	0.4
HDQP1_BREAST	0	1.6754	1.26274	0.285714		0	0.094895	0.0339882	0.2		0	0	0	0		0	0	0	0		0	0	0	0
HMC18_BREAST	0	1.0947	0.682342	0.142857		1.67117	1.98738	1.86618	1		3.65527	4.14965	3.96902	1		0	0.695832	0.365738	0.25		0.935279	2.9736	2.59709	0.375
JIMT1_BREAST	3.68303	4.19228	3.98501	1		1.5517	2.02481	1.84818	1		3.64104	3.93788	3.81281	1		1.76996	2.3751	2.16593	1		3.14529	3.59364	3.41008	0.875
MDAMB157_BREAST	0	0	0	0		0	0.158589	0.059532	0.2		0	1.64056	1.18287	0.142857		0	1.51766	1.22962	0.25		0	0	0	0
MDAMB231_BREAST	2.86331	3.62926	3.38927	1		3.30144	3.55955	3.44512	1		4.59507	4.87334	4.75456	1		2.19556	3.02753	2.69696	1		2.91965	3.53553	3.33308	1
MDAMB436_BREAST	0	0	0	0		0	0.63597	0.323928	0.2		2.94859	3.40695	3.23062	0.714286		0	0	0	0		0	0	0	0
MDAMB468_BREAST	0	1.54261	1.09361	0.285714		0.525067	1.30488	1.0631	0.6		2.34737	3.06705	2.75578	1		0	0	0	0		0.377576	1.25085	0.97302	0.375
