# Supplementary material for: A metastasis map of human cancer cell lines
Source: Nature. 2020 Dec 9;588(7837):331–6. doi: 10.1038/s41586-020-2969-2 (PMC8439149; doi:10.1038/s41586-020-2969-2)
Supplement: Supplementary file 15 — Source Data Fig. 2 [file 41586_2020_2969_MOESM15_ESM.xlsx]

## Sheet: Fig. 2c
cell.line (120 in total)	cancer.type	met potential from MetMap125						met potenial from MetMap500						penetrance from MetMap500
		all4	brain	lung	liver	bone		all4	brain	lung	liver	bone		all4	brain	lung	liver	bone
HARA_LUNG	lung cancer	0.00551156	-1.01516	-0.468142	-0.386695	-0.780842		-0.762294	-2.68512	-1.64545	-0.842347	-2.3134		0.928571	0.142857	0.357143	0.642857	0.0714286
JIMT1_BREAST	breast cancer	-0.297713	-0.935747	-0.691426	-1.10628	-0.972858		-0.357534	-0.491422	-2.44757	-2.05019	-0.980406		0.571429	0.0714286	0.0714286	0.357143	0.214286
MELHO_SKIN	melanoma	1.74924	1.01342	1.16342	1.17542	1.21155		1.4123	1.08252	0.593699	0.260047	0.903362		1	0.785714	0.785714	0.714286	0.857143
MHHES1_BONE	bone cancer	1.10549	-0.0194433	-0.388265	1.02192	-0.0618605		0.372177	-3.52179	-3.096	0.372085	-3.52179		0.928571	0	0.142857	0.928571	0
U251MG_CENTRAL_NERVOUS_SYSTEM	brain cancer	-1.33548	-2.86471	-1.61286	-2.09561	-1.89609		-3.20031	-3.85402	-3.42823	-3.40077	-3.85402		0.142857	0	0.0714286	0.0714286	0
HT144_SKIN	melanoma	-0.611174	-1.23521	-1.8974	-0.81783	-1.64302		-1.20754	-1.6888	-2.34345	-1.42847	-3.35442		0.571429	0.0714286	0.357143	0.214286	0.0714286
KYSE410_OESOPHAGUS	esophageal cancer	-0.597713	-0.935992	-1.53353	-1.38314	-1.17917		-1.25797	-1.28666	-2.48877	-3.16928	-3.70745		0.285714	0.0714286	0.142857	0.0714286	0
NCIH1703_LUNG	lung cancer	-0.361557	-0.641818	-1.13151	-1.26158	-1.10438		-1.78809	-3.59534	-3.59534	-1.78809	-3.59534		0.214286	0	0	0.214286	0
PANC1005_PANCREAS	pancreatic cancer	-1.86127	-2.99086	-2.17847	-2.92949	-2.2654		-3.83347	-3.83347	-3.83347	-3.83347	-3.83347		0	0	0	0	0
SNU601_STOMACH	gastric cancer	-1.79498	-2.73582	-1.86198	-3.47492	-3.32034		-3.58372	-3.58372	-3.58372	-3.58372	-3.58372		0	0	0	0	0
22RV1_PROSTATE	prostate cancer	-0.800744	-1.74362	-1.9633	-0.95532	-1.71735		-2.24602	-3.22008	-3.13503	-2.43839	-2.94099		0.357143	0.142857	0.0714286	0.214286	0.0714286
LS411N_LARGE_INTESTINE	colorectal cancer	-1.36597	-1.64365	-1.98835	-2.89316	-2.05101		-2.70458	-3.95002	-3.95002	-3.95002	-2.70458		0.214286	0	0	0	0.142857
OE19_OESOPHAGUS	esophageal cancer	-1.92069	-3.6437	-2.06964	-3.02712	-2.52287		-3.03783	-3.98097	-3.03783	-3.98097	-3.98097		0.0714286	0	0.0714286	0	0
SH4_SKIN	melanoma	-1.54378	-2.3572	-1.83683	-2.8598	-2.05274		-1.78268	-3.34808	-1.78779	-3.59218	-3.59218		0.642857	0.0714286	0.571429	0	0
U2OS_BONE	bone cancer	1.4191	1.15488	0.722111	-0.0061446	0.756244		-3.55485	-3.55485	-3.55485	-3.55485	-3.55485		0	0	0	0	0
HSC3_UPPER_AERODIGESTIVE_TRACT	head and neck cancer	0.507821	0.0722634	-0.158206	-1.17319	0.106312		0.923125	-2.23107	-0.380679	-3.44741	0.900671		1	0.214286	1	0.0714286	0.642857
MELJUSO_SKIN	melanoma	0.97222	0.423455	0.532489	-0.457434	0.473149		0.90888	0.829906	-0.188177	-0.83673	-0.256157		1	0.928571	1	0.785714	0.5
NCIH2030_LUNG	lung cancer	-1.90242	-2.61909	-2.07712	-3.27726	-2.74978		-1.92435	-3.83838	-2.06944	-2.45275	-3.83838		0.5	0	0.428571	0.0714286	0
OVCAR8_OVARY	ovarian cancer	0.666122	0.296139	-0.172276	0.100066	-0.138577		-0.113151	-3.82095	-1.16705	-0.594874	-0.348046		0.928571	0	0.714286	0.857143	0.357143
PC14_LUNG	lung cancer	0.518741	-0.0316846	0.278011	-0.962876	-0.435351		-0.807681	-1.5491	-0.934522	-1.9448	-4.09906		0.928571	0.214286	0.928571	0.571429	0
NCIH1355_LUNG	lung cancer	-1.72725	-3.80348	-1.99862	-2.63104	-2.17502		-2.4245	-3.74645	-2.4245	-3.74645	-3.74645		0.357143	0	0.214286	0	0
S117_SOFT_TISSUE	sarcoma	0.272725	-0.575248	-0.794165	0.0819982	-0.619897		-0.505583	-3.74054	-2.63813	-0.519234	-2.11223		0.428571	0	0.142857	0.285714	0.214286
MDAMB435S_SKIN	melanoma	0.413564	-0.21775	0.0289931	-0.233139	-0.478118		-0.746823	-3.38478	-1.33256	-0.879932	-3.12176		0.928571	0.0714286	0.571429	0.571429	0.0714286
HS294T_SKIN	melanoma	0.241285	-0.602538	-0.824275	0.00352451	-0.474276		-0.668947	-1.06298	-1.45599	-1.19747	-1.52631		0.785714	0.0714286	0.285714	0.642857	0.0714286
RMUGS_OVARY	ovarian cancer	-1.67309	-1.84355	-2.47134	-3.40048	-2.42864		-1.13792	-1.27812	-2.67692	-3.92381	-1.73951		0.571429	0.142857	0.285714	0	0.142857
ONCODG1_OVARY	ovarian cancer	-1.91527	-1.97375	-2.85189	-3.45272	-3.94336		-3.70309	-3.70309	-3.70309	-3.70309	-3.70309		0	0	0	0	0
KALS1_CENTRAL_NERVOUS_SYSTEM	brain cancer	-1.4254	-1.44147	-2.91542	-3.37616	-3.8668		-3.68003	-3.68003	-3.68003	-3.68003	-3.68003		0	0	0	0	0
SKMEL5_SKIN	melanoma	0.658981	-0.873651	-1.37161	-0.475413	0.607421		0.60254	0.589723	-1.23354	-1.24856	-2.48646		0.714286	0.285714	0.285714	0.214286	0.214286
ASPC1_PANCREAS	pancreatic cancer	1.09003	-0.160081	0.683067	-0.581469	0.814903		0.484015	-1.15158	0.358327	-2.51918	-0.159489		1	0.428571	1	0.428571	0.5
SNU46_UPPER_AERODIGESTIVE_TRACT	head and neck cancer	-2.02495	-2.12274	-2.89445	-3.04738	-3.87255		-3.57627	-3.57627	-3.57627	-3.57627	-3.57627		0	0	0	0	0
769P_KIDNEY	kidney cancer	-1.18743	-1.20704	-2.70059	-3.01387	-4.33092		-4.2154	-4.2154	-4.2154	-4.2154	-4.2154		0.0714286	0	0	0	0
NCIH841_LUNG	lung cancer	1.16263	-0.274229	-1.45414	1.0543	0.422256		-0.344873	-3.76296	-3.76296	-0.344873	-3.76296		0.714286	0	0	0.642857	0
SKMEL24_SKIN	melanoma	0.139483	0.113358	-1.45827	-2.92701	-1.3454		-0.591209	-0.75733	-1.11618	-3.16571	-2.32178		1	0.285714	1	0.0714286	0.142857
SNU1041_UPPER_AERODIGESTIVE_TRACT	head and neck cancer	0.0283279	-0.963415	-1.66713	-2.32944	-0.0302124		-1.16473	-3.82282	-1.61627	-2.19871	-1.41781		0.785714	0	0.714286	0.214286	0.214286
WM793_SKIN	melanoma	-1.38555	-1.77908	-3.0782	-2.91813	-1.64174		-3.73061	-3.73061	-3.73061	-3.73061	-3.73061		0.0714286	0	0	0	0
COV362_OVARY	ovarian cancer	-1.54251	-1.60284	-2.46517	-3.14702	-3.67775		-3.51697	-3.51697	-3.51697	-3.51697	-3.51697		0.142857	0	0	0	0
ISTMES1_PLEURA	mesothelioma	-1.60265	-1.60356	-3.75705	-3.64335	-3.75705		-2.29332	-3.53876	-3.53876	-3.53876	-2.29332		0.142857	0	0	0	0.0714286
PANC0327_PANCREAS	pancreatic cancer	-1.33445	-1.35646	-2.71978	-3.0314	-3.56213		-3.4725	-3.4725	-3.4725	-3.4725	-3.4725		0	0	0	0	0
UACC62_SKIN	melanoma	2.00619	1.54783	1.45526	1.39977	1.09688		0.0114221	-2.99465	-0.328825	-0.554287	-0.553935		0.714286	0.0714286	0.357143	0.5	0.214286
UBLC1_URINARY_TRACT	bladder cancer	-2.16595	-2.36239	-2.59149	-3.83645	-3.95015		-3.4206	-3.4206	-3.4206	-3.4206	-3.4206		0	0	0	0	0
CAPAN2_PANCREAS	pancreatic cancer	-0.608508	-1.68715	-2.65997	-3.34516	-0.650913		-2.87334	-3.60906	-2.87334	-3.60906	-3.60906		0.142857	0	0.142857	0	0
NCIH1623_LUNG	lung cancer	-1.70665	-1.71327	-3.906	-3.37527	-3.906		-3.45141	-3.45141	-3.45141	-3.45141	-3.45141		0	0	0	0	0
SNU719_STOMACH	gastric cancer	-1.52771	-3.76803	-2.57081	-1.57904	-3.01694		-3.29206	-3.29206	-3.29206	-3.29206	-3.29206		0	0	0	0	0
SNU869_BILIARY_TRACT	bile duct cancer	-0.203281	-1.27927	-1.93725	-0.513243	-0.590833		0.444141	-3.62489	-1.67415	-1.17963	0.430363		0.5	0	0.357143	0.214286	0.142857
CAL78_BONE	bone cancer	-2.3742	-2.42142	-3.37722	-3.75588	-4.09772		-3.18786	-3.18786	-3.18786	-3.18786	-3.18786		0	0	0	0	0
J82_URINARY_TRACT	bladder cancer	-2.26811	-3.81407	-3.81407	-2.26811	-3.81407		-2.44906	-3.78848	-3.78848	-2.44906	-3.78848		0.214286	0	0	0.0714286	0
SKHEP1_LIVER	liver cancer	1.72931	1.04415	1.30514	0.980639	1.10703		1.8078	0.230614	1.63734	0.729161	1.13968		1	0.857143	1	1	0.928571
SW480_LARGE_INTESTINE	colorectal cancer	-0.0270938	-0.415156	-2.86565	-3.89303	-0.25658		-0.375397	-0.422035	-3.00419	-3.67523	-1.37693		0.785714	0.214286	0.0714286	0.142857	0.357143
SW620_LARGE_INTESTINE	colorectal cancer	0.833616	0.522503	-0.842076	-3.84613	0.52415		0.9115	0.859651	-0.225272	-2.33576	-0.49735		1	0.857143	1	0.5	0.785714
YKG1_CENTRAL_NERVOUS_SYSTEM	brain cancer	-1.52182	-3.97807	-3.50536	-2.81048	-1.54631		-0.872277	-3.98585	-3.98585	-3.98585	-0.872277		0.214286	0	0	0	0.142857
AN3CA_ENDOMETRIUM	endometrial cancer	-2.25254	-3.86702	-2.57665	-2.51203	-3.86702		-1.6851	-3.6839	-3.6839	-1.6851	-3.6839		0.214286	0	0	0.214286	0
NCIH2172_LUNG	lung cancer	-2.16174	-4.0017	-3.4268	-2.17941	-4.0017		-1.87604	-3.95061	-3.95061	-1.87604	-3.95061		0.357143	0	0	0.357143	0
G401_SOFT_TISSUE	sarcoma	-3.72975	-3.72975	-3.72975	-3.72975	-3.72975		-2.54862	-3.57084	-3.57084	-3.22324	-2.60242		0.214286	0	0	0.0714286	0.0714286
KYSE30_OESOPHAGUS	esophageal cancer	-1.65877	-1.71285	-2.76472	-3.00859	-4.18322		-1.5666	-2.1567	-2.37411	-2.56257	-1.87365		0.714286	0.142857	0.428571	0.214286	0.142857
SNU407_LARGE_INTESTINE	colorectal cancer	0.284747	-1.09244	-1.08191	-0.180616	0.0429603		1.08531	-1.05027	-0.673847	-0.180089	1.04963		0.857143	0.214286	0.571429	0.642857	0.5
JHH4_LIVER	liver cancer	-3.8774	-3.8774	-3.8774	-3.8774	-3.8774		-3.71451	-3.71451	-3.71451	-3.71451	-3.71451		0	0	0	0	0
PLCPRF5_LIVER	liver cancer	-3.21093	-3.89651	-3.89651	-3.21093	-3.89651		-3.71263	-3.71263	-3.71263	-3.71263	-3.71263		0	0	0	0	0
SCABER_URINARY_TRACT	bladder cancer	-1.83896	-4.09793	-1.99392	-4.09793	-2.35382		-1.87068	-3.55617	-1.87455	-3.80028	-3.80028		0.5	0.0714286	0.357143	0	0
YAPC_PANCREAS	pancreatic cancer	0.0459493	-0.531877	-0.531562	-2.2673	-0.285178		-0.394496	-1.50707	-0.612828	-2.73516	-0.896656		0.928571	0.142857	0.642857	0.214286	0.214286
G292CLONEA141B1_BONE	bone cancer	-3.40289	-3.40289	-3.40289	-3.40289	-3.40289		-3.43384	-3.43384	-3.43384	-3.43384	-3.43384		0	0	0	0	0
HS766T_PANCREAS	pancreatic cancer	-0.301562	-0.976008	-0.746281	-0.669665	-3.11925		-0.251248	-1.00795	-0.66447	-0.620348	-2.16965		1	0.357143	1	1	0.357143
KURAMOCHI_OVARY	ovarian cancer	-3.35678	-3.95863	-3.38372	-3.86503	-3.95863		-2.91563	-3.8	-2.91563	-3.8	-3.8		0.0714286	0	0.0714286	0	0
NCIH2052_PLEURA	mesothelioma	-3.65616	-3.65616	-3.65616	-3.65616	-3.65616		-3.36318	-3.36318	-3.36318	-3.36318	-3.36318		0	0	0	0	0
SW837_LARGE_INTESTINE	colorectal cancer	-1.29813	-1.2993	-3.51222	-3.76456	-3.76456		-3.37967	-3.88763	-3.37967	-3.88763	-3.88763		0.142857	0	0.0714286	0	0
YH13_CENTRAL_NERVOUS_SYSTEM	brain cancer	-3.54147	-3.54147	-3.54147	-3.54147	-3.54147		-3.30189	-3.30189	-3.30189	-3.30189	-3.30189		0	0	0	0	0
DU145_PROSTATE	prostate cancer	-0.385779	-0.551741	-0.913009	-2.33985	-2.36952		-0.626862	-0.734417	-1.31345	-2.60799	-2.93951		0.714286	0.214286	0.642857	0.214286	0.0714286
LN229_CENTRAL_NERVOUS_SYSTEM	brain cancer	0.2856	-0.278323	-1.505	-0.827073	0.0876185		-0.209545	-0.340832	-2.35977	-1.37693	-0.938574		1	0.285714	0.285714	0.714286	0.357143
T98G_CENTRAL_NERVOUS_SYSTEM	brain cancer	-2.7954	-4.0192	-4.0192	-3.78328	-2.81453		-3.42157	-3.8464	-3.8464	-3.8464	-3.42157		0.142857	0	0	0	0.0714286
A673_BONE	bone cancer	1.26552	0.589414	-0.333857	1.13055	-0.240692		1.20403	-1.16126	-0.52646	1.15975	0.0734448		1	0.428571	0.714286	1	0.928571
KNS62_LUNG	lung cancer	-1.45862	-3.34002	-3.34002	-3.34002	-1.45862		-3.39853	-3.39853	-3.39853	-3.39853	-3.39853		0	0	0	0	0
8505C_THYROID	thyroid cancer	0.0537805	-1.78823	-0.200661	-1.49524	-0.342711		0.451189	-3.08772	-0.354832	-1.02691	0.359818		1	0.142857	1	1	0.642857
A549_LUNG	lung cancer	1.12724	0.369609	0.780978	-0.522354	0.674224		0.614363	-1.31845	-0.251147	-0.260313	0.470883		1	0.285714	0.928571	1	0.785714
GI1_CENTRAL_NERVOUS_SYSTEM	brain cancer	-1.14444	-1.14683	-3.70584	-3.22906	-3.70584		-3.62383	-3.62383	-3.62383	-3.62383	-3.62383		0	0	0	0	0
KYSE510_OESOPHAGUS	esophageal cancer	0.360114	-0.131361	-0.697206	-2.64235	0.130263		-0.401179	-3.58847	-1.96004	-2.81437	-0.415092		0.857143	0.142857	0.285714	0.285714	0.571429
LU99_LUNG	lung cancer	1.94496	1.28152	1.35512	1.57118	0.957535		1.45975	1.14473	-0.00854329	1.12967	-0.38813		1	1	1	1	1
5637_URINARY_TRACT	bladder cancer	-3.47756	-3.61213	-3.61213	-3.47756	-3.61213		-3.75119	-3.75119	-3.75119	-3.75119	-3.75119		0	0	0	0	0
CAL29_URINARY_TRACT	bladder cancer	-1.269	-1.828	-1.5194	-3.32004	-2.05763		-3.94752	-3.94752	-3.94752	-3.94752	-3.94752		0	0	0	0	0
HEC1A_ENDOMETRIUM	endometrial cancer	1.09391	1.05658	-0.228452	-1.50777	-0.396523		-0.554346	-1.83792	-1.69048	-0.818927	-1.03321		1	0.214286	0.785714	0.857143	0.214286
NCIH1339_LUNG	lung cancer	-1.11014	-3.73443	-1.13739	-2.30945	-3.73443		-3.04141	-4.03631	-3.04141	-4.03631	-4.03631		0.142857	0	0.142857	0	0
SW948_LARGE_INTESTINE	colorectal cancer	-3.52553	-3.52553	-3.52553	-3.52553	-3.52553		-3.86798	-4.30312	-3.97876	-4.09544	-4.30312		0.285714	0	0.0714286	0.0714286	0
GB1_CENTRAL_NERVOUS_SYSTEM	brain cancer	-1.90193	-3.87872	-2.20733	-3.2484	-2.21971		-2.75293	-4.05503	-4.05503	-3.51687	-2.8096		0.357143	0	0	0.0714286	0.0714286
HCC827_LUNG	lung cancer	-0.719312	-3.7714	-0.781257	-3.58252	-1.59438		-1.68705	-3.73291	-2.61186	-3.73291	-1.73762		0.214286	0	0.142857	0	0.0714286
NCIH1437_LUNG	lung cancer	0.503261	-0.832081	-1.30796	-1.44951	0.47046		-1.59925	-1.78368	-4.38823	-2.06835	-3.61159		0.5	0.142857	0	0.214286	0.142857
SNU840_OVARY	ovarian cancer	-0.496275	-0.693281	-1.08699	-3.26335	-1.46165		-1.055	-1.08984	-2.16644	-3.84438	-3.58196		0.642857	0.214286	0.357143	0	0.0714286
GAMG_CENTRAL_NERVOUS_SYSTEM	brain cancer	-3.43812	-3.71871	-3.71871	-3.43812	-3.71871		-3.94149	-3.94149	-3.94149	-3.94149	-3.94149		0.0714286	0	0	0	0
CORL23_LUNG	lung cancer	0.71473	-0.559296	0.038791	-0.540432	0.547514		-0.0350513	-3.52543	-0.931513	-0.0955768	-2.52579		1	0.142857	0.857143	0.928571	0.357143
NCIH322_LUNG	lung cancer	-0.0829512	-3.70013	-0.086017	-3.41954	-2.23435		-1.14933	-1.15178	-3.29859	-3.98758	-3.98758		0.214286	0.142857	0.0714286	0	0
SNUC2A_LARGE_INTESTINE	colorectal cancer	-0.313466	-0.863001	-0.52856	-1.59944	-1.55904		-1.26998	-4.08791	-1.92053	-1.38332	-3.55069		1	0.285714	0.928571	1	0.357143
SNU761_LIVER	liver cancer	-3.69315	-3.69315	-3.69315	-3.69315	-3.69315		-3.30431	-3.84247	-3.84247	-3.30431	-3.84247		0.214286	0	0	0.0714286	0
NCIN87_STOMACH	gastric cancer	-0.770891	-3.3994	-0.770891	-3.3994	-3.3994		-3.15885	-3.58465	-3.15885	-3.58465	-3.58465		0.0714286	0	0.0714286	0	0
MESSA_SOFT_TISSUE	sarcoma	-0.599448	-0.752162	-1.14833	-2.87857	-2.55725		-1.15313	-3.95229	-3.76051	-3.95229	-1.15351		0.285714	0	0.0714286	0	0.0714286
NCIH1975_LUNG	lung cancer	-0.598	-1.26495	-1.36199	-2.1606	-0.829974		-1.75344	-3.92392	-3.28731	-3.47066	-1.76887		0.214286	0	0.0714286	0.0714286	0.0714286
HCC1806_BREAST	breast cancer	0.605425	-1.01935	-0.406591	-1.32476	0.543623		1.55259	-1.06744	-0.971299	-1.57778	1.54992		1	0.571429	0.714286	0.857143	0.857143
RERFLCAD2_LUNG	lung cancer	-0.0220616	-0.0326786	-1.63463	-3.62096	-3.62096		-0.955726	-0.957807	-3.14274	-3.71977	-3.71977		0.285714	0.142857	0.142857	0	0
NCIH1793_LUNG	lung cancer	-3.37937	-3.8411	-3.4699	-3.65222	-3.8411		-3.79406	-3.79406	-3.79406	-3.79406	-3.79406		0	0	0	0	0
RKO_LARGE_INTESTINE	colorectal cancer	-0.592774	-2.87198	-1.43048	-0.663088	-3.85609		-0.861838	-3.23832	-1.77411	-0.921195	-3.49535		0.785714	0.142857	0.5	0.357143	0.0714286
HLF_LIVER	liver cancer	-2.87198	-3.16486	-3.16486	-2.87198	-3.16486		-2.55134	-3.32259	-3.32259	-2.55134	-3.32259		0.0714286	0	0	0.0714286	0
HEYA8_OVARY	ovarian cancer	1.39554	0.163774	1.33166	0.288447	-3.10726		2.03315	0.295317	1.80025	1.36559	1.29272		1	1	1	1	1
CAL62_THYROID	thyroid cancer	0.614254	-1.14962	-0.806589	-1.95561	0.588393		0.0700965	-2.59782	-0.693476	-2.05258	-0.0170795		1	0.214286	1	0.428571	0.571429
T24_URINARY_TRACT	bladder cancer	-0.530479	-0.933888	-2.59491	-4.02764	-0.754489		-1.5914	-1.76839	-2.58059	-3.91388	-2.2081		0.571429	0.0714286	0.5	0	0.214286
KYSE70_OESOPHAGUS	esophageal cancer	-3.33964	-3.83557	-3.33964	-3.83557	-3.83557		-3.18021	-4.00857	-4.00857	-3.23731	-3.74615		0.357143	0	0	0.0714286	0.0714286
ES2_OVARY	ovarian cancer	1.74427	1.53859	1.29351	0.106479	-2.7761		2.76623	2.16936	2.40333	2.03792	1.86813		1	1	1	1	1
A2780_OVARY	ovarian cancer	1.32274	-0.529499	-0.815768	1.30995	-0.789423		2.10316	-0.400276	-0.497067	2.09901	-0.310612		1	1	1	1	1
KP4_PANCREAS	pancreatic cancer	-0.0916926	-0.105827	-2.36434	-1.66136	-3.9928		0.905611	-1.9428	-1.49987	0.902838	-2.07168		1	0.428571	0.571429	0.928571	0.571429
YD15_SALIVARY_GLAND	head and neck cancer	0.480267	0.480245	-3.55638	-3.88849	-3.88849		-0.582323	-3.66613	-0.58807	-2.43714	-3.66613		0.642857	0	0.571429	0.0714286	0
ISHIKAWAHERAKLIO02ER_ENDOMETRIUM	endometrial cancer	-1.08155	-1.52543	-3.56121	-4.04607	-1.27646		-1.94511	-2.02608	-2.84938	-3.8143	-3.18891		0.357143	0.142857	0.0714286	0.0714286	0.142857
CAL12T_LUNG	lung cancer	-0.900587	-3.69217	-2.84274	-3.69217	-0.904868		-2.96426	-3.77842	-3.77842	-2.96426	-3.77842		0.214286	0	0	0.142857	0
AGS_STOMACH	gastric cancer	-0.601049	-0.861379	-3.26042	-4.05474	-0.948624		-1.69142	-2.15975	-2.82028	-2.58629	-2.02544		1	0.5	0.642857	0.5	0.928571
HGC27_STOMACH	gastric cancer	-1.68971	-3.60476	-3.60476	-2.9189	-1.71055		-3.64539	-3.64539	-3.64539	-3.64539	-3.64539		0	0	0	0	0
647V_URINARY_TRACT	bladder cancer	-1.39976	-2.14754	-4.06708	-4.06708	-1.48414		-1.99178	-4.07246	-3.25609	-2.84348	-2.07717		0.571429	0	0.142857	0.357143	0.0714286
SF295_CENTRAL_NERVOUS_SYSTEM	brain cancer	-3.81445	-3.81445	-3.81445	-3.81445	-3.81445		-3.07428	-3.61704	-3.61704	-3.61704	-3.07428		0.0714286	0	0	0	0.0714286
UO31_KIDNEY	kidney cancer	-3.85745	-3.85745	-3.85745	-3.85745	-3.85745		-3.75181	-3.75181	-3.75181	-3.75181	-3.75181		0.0714286	0	0	0	0
DMS273_LUNG	lung cancer	1.68235	-0.290837	0.457258	0.427176	1.624		1.76002	-0.224052	1.05945	1.6354	0.360027		1	0.928571	1	1	1
L33_PANCREAS	pancreatic cancer	0.18427	-2.7098	-3.84858	-3.05688	0.183516		-1.77961	-3.9637	-2.2115	-1.97572	-3.9637		0.642857	0	0.285714	0.357143	0
YD10B_UPPER_AERODIGESTIVE_TRACT	head and neck cancer	-1.07536	-3.93657	-3.24307	-3.70051	-1.07816		-2.30227	-3.91085	-2.73825	-3.91085	-2.48393		0.285714	0	0.142857	0	0.0714286
HMC18_BREAST	breast cancer	-0.449518	-3.72514	-2.30576	-2.64335	-0.457965		-0.517652	-4.20553	-1.29948	-0.601521	-2.48578		0.928571	0	0.714286	0.857143	0.428571
CAL54_KIDNEY	kidney cancer	-3.6803	-3.6803	-3.6803	-3.6803	-3.6803		-3.42461	-3.42461	-3.42461	-3.42461	-3.42461		0	0	0	0	0
OAW42_OVARY	ovarian cancer	-3.77219	-3.77219	-3.77219	-3.77219	-3.77219		-3.6108	-3.6108	-3.6108	-3.6108	-3.6108		0	0	0	0	0
MIAPACA2_PANCREAS	pancreatic cancer	-0.895477	-4.26571	-1.04841	-3.17534	-1.42946		-2.47959	-4.04589	-2.84203	-2.70647	-4.04589		0.642857	0	0.214286	0.357143	0
G361_SKIN	melanoma	0.448577	-0.986051	-0.501362	-0.777905	0.347193		0.230036	-3.58031	-0.89818	-0.169374	-0.0481317		0.857143	0.0714286	0.714286	0.642857	0.5
