# Supplementary material for: A metastasis map of human cancer cell lines
Source: Nature. 2020 Dec 9;588(7837):331–6. doi: 10.1038/s41586-020-2969-2 (PMC8439149; doi:10.1038/s41586-020-2969-2)
Supplement: Supplementary file 16 — Source Data Fig. 3 [file 41586_2020_2969_MOESM16_ESM.xlsx]

## Sheet: Fig. 3
cell.line	depmap_id	met potential (all5)	cancer_type	derived from primary or met	primary met 3 category	age	age_bin	gender	inferred_ethnicity	mutRate	aneuploidy (arm-level events)	doubling (hrs)
KYSE510_OESOPHAGUS	ACH-000824	-0.399094	esophageal cancer	primary	primary	67	(60,70]	female	asian	200.067	24	36.24
8505C_THYROID	ACH-001307	0.700435	thyroid cancer	primary	primary	78	(70,80]	female	asian	141.209	24	36.24
GI1_CENTRAL_NERVOUS_SYSTEM	ACH-000756	-3.62383	brain cancer	primary	primary	61	(60,70]	male	asian	189.829	7	36.72
A549_LUNG	ACH-000681	0.723024	lung cancer	primary	primary	58	(50,60]	male	caucasian	159.492	22	37.44
LU99_LUNG	ACH-000444	1.46681	lung cancer	metastasis	metastasis	63	(60,70]	male	asian	165.09	24	37.44
CAL29_URINARY_TRACT	ACH-000142	-3.94752	bladder cancer	primary	primary_with_met	80	(70,80]	female	caucasian	66.738	21	36.48
5637_URINARY_TRACT	ACH-000905	-3.75119	bladder cancer	primary	primary	68	(60,70]	male	asian	278.02	21	36.72
SW948_LARGE_INTESTINE	ACH-000680	-3.58153	colorectal cancer	primary	primary	81	(80,90]	female	caucasian	145.629	22	36.96
NCIH1339_LUNG	ACH-000921	-3.04141	lung cancer	metastasis	metastasis	49	(40,50]	female	african_american	346.135	12	36.96
HEC1A_ENDOMETRIUM	ACH-000954	-0.358653	endometrial cancer	primary	primary	71	(70,80]	female	asian	941.971	5	37.68
SNU840_OVARY	ACH-000280	-0.631333	ovarian cancer	primary	primary	45	(40,50]	female	asian	124.232	20	36.96
HCC827_LUNG	ACH-000012	-1.68705	lung cancer	primary	primary	39	(30,40]	female	caucasian	82.9265	21	37.44
GAMG_CENTRAL_NERVOUS_SYSTEM	ACH-000098	-3.25884	brain cancer	primary	primary	42	(40,50]	female	caucasian	74.3585	22	37.68
NCIH1437_LUNG	ACH-000589	-1.59567	lung cancer	metastasis	metastasis	6	[0,10]	male	caucasian	126.208	21	37.92
GB1_CENTRAL_NERVOUS_SYSTEM	ACH-000738	-1.20026	brain cancer	primary	primary	35	(30,40]	male	asian	165.594	18	38.64
NCIH322_LUNG	ACH-000837	-1.10588	lung cancer	primary	primary	52	(50,60]	male	caucasian	207.857	14	36.48
SNUC2A_LARGE_INTESTINE	ACH-000967	-1.25658	colorectal cancer	primary	primary	43	(40,50]	female	asian	667.191	4	37.68
CORL23_LUNG	ACH-000662	-0.032213	lung cancer	metastasis	metastasis	62	(60,70]	male	caucasian	137.338	9	37.92
SNU761_LIVER	ACH-000537	-2.11774	liver cancer	primary	primary	49	(40,50]	male	asian	174.466	15	37.92
NCIN87_STOMACH	ACH-000427	-3.15885	gastric cancer	metastasis	metastasis	NA	NA	male	african_american	111.339	15	38.88
RERFLCAD2_LUNG	ACH-000774	-0.955726	lung cancer	primary	primary	NA	NA	male	asian	215.979	23	36.72
HCC1806_BREAST	ACH-000624	1.55315	breast cancer	primary	primary	60	(50,60]	female	african_american	134.931	16	44.88
NCIH1793_LUNG	ACH-000888	-3.79406	lung cancer	primary	primary	52	(50,60]	female	caucasian	282.922	21	37.92
MESSA_SOFT_TISSUE	ACH-000449	-1.11939	sarcoma	primary	primary_with_met	56	(50,60]	female	caucasian	121.318	2	39.12
NCIH1975_LUNG	ACH-000587	-1.74972	lung cancer	primary	primary	NA	NA	female	caucasian	121.509	21	42.24
MFE296_ENDOMETRIUM	ACH-000879	-0.65574	endometrial cancer	primary	primary	68	(60,70]	female	caucasian	267.711	0	33.36
KYSE270_OESOPHAGUS	ACH-000873	0.475869	esophageal cancer	primary	primary	79	(70,80]	male	asian	245.38	11	33.12
KYSE150_OESOPHAGUS	ACH-000855	0.716422	esophageal cancer	primary	primary	49	(40,50]	female	asian	248.111	14	33.36
PSN1_PANCREAS	ACH-000320	0.746754	pancreatic cancer	primary	primary_with_met	NA	NA	male	asian	137.857	23	35.04
OC316_OVARY	ACH-001145	-0.630393	ovarian cancer	metastasis	primary_with_met	60	(50,60]	female	caucasian	NA	10	32.52
CAL27_UPPER_AERODIGESTIVE_TRACT	ACH-000832	-0.725804	head and neck cancer	primary	primary_with_met	56	(50,60]	male	caucasian	186.149	8	33.12
A172_CENTRAL_NERVOUS_SYSTEM	ACH-000558	-2.31943	brain cancer	primary	primary	53	(50,60]	male	caucasian	135.619	7	33.84
TE11_OESOPHAGUS	ACH-000488	0.224897	esophageal cancer	primary	primary_with_met	58	(50,60]	male	asian	161.092	23	34.44
BC3C_URINARY_TRACT	ACH-000593	-1.22925	bladder cancer	primary	primary	82	(80,90]	female	caucasian	117.99	22	33.36
ESS1_ENDOMETRIUM	ACH-000913	-3.64379	endometrial cancer	primary	primary	76	(70,80]	female	caucasian	369.373	1	34.56
HS944T_SKIN	ACH-000632	0.992662	melanoma	metastasis	metastasis	51	(50,60]	male	caucasian	111.464	22	35.28
NCIH2023_LUNG	ACH-000781	-1.69926	lung cancer	metastasis	metastasis	26	(20,30]	male	caucasian	183.41	21	34.32
RH30_SOFT_TISSUE	ACH-000833	-1.19362	sarcoma	metastasis	metastasis	17	(10,20]	male	caucasian	195.105	28	35.76
8MGBA_CENTRAL_NERVOUS_SYSTEM	ACH-000137	-0.595918	brain cancer	primary	primary	54	(50,60]	female	caucasian	88.3376	9	35.52
MPP89_PLEURA	ACH-000319	-2.80773	mesothelioma	metastasis	metastasis	67	(60,70]	male	caucasian	92.8564	12	32.4
GCIY_STOMACH	ACH-000047	-1.87994	gastric cancer	metastasis	metastasis	39	(30,40]	female	asian	88.6658	22	34.08
SNU213_PANCREAS	ACH-000266	-1.3058	pancreatic cancer	primary	primary_with_met	65	(60,70]	male	asian	112.573	18	33.36
SF539_CENTRAL_NERVOUS_SYSTEM	ACH-000273	-3.53179	brain cancer	primary	primary	34	(30,40]	female	caucasian	107.541	NA	32.64
YD8_UPPER_AERODIGESTIVE_TRACT	ACH-000630	-2.66745	head and neck cancer	primary	primary	46	(40,50]	female	asian	176.583	24	33.12
HARA_LUNG	ACH-000843	-0.667865	lung cancer	metastasis	metastasis	57	(50,60]	male	asian	233.553	21	49.68
MHHES1_BONE	ACH-000391	0.372318	bone cancer	metastasis	metastasis	12	(10,20]	male	caucasian	101.084	10	49.08
MELHO_SKIN	ACH-000450	1.41327	melanoma	primary	primary	NA	NA	female	caucasian	103.183	18	49.08
U251MG_CENTRAL_NERVOUS_SYSTEM	ACH-000232	-3.20031	brain cancer	primary	primary	75	(70,80]	male	caucasian	78.373	17	53.52
JIMT1_BREAST	ACH-000711	-0.357272	breast cancer	metastasis	metastasis	62	(60,70]	female	caucasian	158.027	25	52.8
PANC1005_PANCREAS	ACH-000060	-3.83347	pancreatic cancer	primary	primary	81	(80,90]	male	caucasian	77.8373	13	52.56
NCIH1703_LUNG	ACH-000747	-1.78809	lung cancer	primary	primary_with_met	54	(50,60]	male	caucasian	166.678	16	48
KYSE410_OESOPHAGUS	ACH-000809	-1.25797	esophageal cancer	primary	primary	51	(50,60]	male	asian	201.105	11	49.08
HT144_SKIN	ACH-000322	-1.20754	melanoma	metastasis	metastasis	29	(20,30]	male	caucasian	99.3527	17	53.76
SNU601_STOMACH	ACH-000736	-3.58372	gastric cancer	metastasis	metastasis	34	(30,40]	male	asian	198.629	12	51.84
LS411N_LARGE_INTESTINE	ACH-000985	-2.64594	colorectal cancer	primary	primary	32	(30,40]	male	caucasian	1024.43	17	51.96
U2OS_BONE	ACH-000364	-3.55485	bone cancer	primary	primary_with_met	15	(10,20]	female	caucasian	103.691	16	50.28
22RV1_PROSTATE	ACH-000956	-2.23167	prostate cancer	primary	primary	NA	NA	male	caucasian	539.831	6	51.6
OE19_OESOPHAGUS	ACH-000679	-3.03783	esophageal cancer	primary	primary	72	(70,80]	male	caucasian	153.313	25	51.96
SH4_SKIN	ACH-000441	-1.78268	melanoma	metastasis	metastasis	60	(50,60]	female	caucasian	109.541	13	50.4
NCIH661_LUNG	ACH-000853	-2.35635	lung cancer	metastasis	metastasis	43	(40,50]	male	caucasian	209.126	8	48.96
LC1SQSF_LUNG	ACH-001113	-1.49532	lung cancer	primary	primary	69	(60,70]	male	asian	NA	15	51.84
JHH1_LIVER	ACH-000620	-3.80916	liver cancer	primary	primary	50	(40,50]	male	asian	184.93	25	48
NCIH28_PLEURA	ACH-000648	-3.42395	mesothelioma	metastasis	metastasis	48	(40,50]	male	african_american	144.071	22	51.6
GMS10_CENTRAL_NERVOUS_SYSTEM	ACH-000102	-3.68445	brain cancer	primary	primary	49	(40,50]	male	caucasian	81.8277	9	51.6
HEYA8_OVARY	ACH-000542	2.03667	ovarian cancer	metastasis	metastasis	NA	NA	female	caucasian	111.036	6	22.56
RKO_LARGE_INTESTINE	ACH-000943	-0.838014	colorectal cancer	primary	primary	NA	NA	NA	african_american	495.079	5	20.4
CAL62_THYROID	ACH-000174	0.0752739	thyroid cancer	primary	primary_with_met	70	(60,70]	female	caucasian	89.0245	20	22.08
HLF_LIVER	ACH-000393	-2.55134	liver cancer	primary	primary	69	(60,70]	male	asian	141.71	18	11.76
T24_URINARY_TRACT	ACH-000018	-1.58101	bladder cancer	primary	primary	81	(80,90]	female	caucasian	94.6753	24	19.2
ES2_OVARY	ACH-000906	2.78801	ovarian cancer	primary	primary	47	(40,50]	female	caucasian	317.801	13	18.96
YD15_SALIVARY_GLAND	ACH-000836	-0.580959	head and neck cancer	primary	primary_with_met	39	(30,40]	male	asian	195.993	18	18
KYSE70_OESOPHAGUS	ACH-000784	-2.85121	esophageal cancer	primary	primary	77	(70,80]	male	asian	201.441	22	20.88
KP4_PANCREAS	ACH-000265	0.909423	pancreatic cancer	metastasis	metastasis	50	(40,50]	male	asian	143.11	17	20.64
A2780_OVARY	ACH-000657	2.10532	ovarian cancer	primary	primary	NA	NA	female	african_american	206.549	2	16.08
AGS_STOMACH	ACH-000880	-1.34293	gastric cancer	primary	primary	54	(50,60]	female	caucasian	279.173	6	22.56
ISHIKAWAHERAKLIO02ER_ENDOMETRIUM	ACH-000961	-1.76572	endometrial cancer	primary	primary	39	(30,40]	female	asian	659.208	2	21.36
HGC27_STOMACH	ACH-000847	-3.64539	gastric cancer	metastasis	metastasis	NA	NA	NA	asian	247.101	15	22.8
647V_URINARY_TRACT	ACH-000896	-1.8198	bladder cancer	primary	primary	59	(50,60]	male	caucasian	262.224	27	21.36
CAL12T_LUNG	ACH-000826	-2.30989	lung cancer	primary	primary	NA	NA	male	caucasian	208.56	28	18.72
L33_PANCREAS	ACH-000685	-1.40881	pancreatic cancer	metastasis	metastasis	77	(70,80]	female	african_american	138.185	10	18.96
SF295_CENTRAL_NERVOUS_SYSTEM	ACH-000376	-3.07428	brain cancer	primary	primary	67	(60,70]	female	caucasian	99.5188	14	19.92
UO31_KIDNEY	ACH-000428	-3.20235	kidney cancer	primary	primary	NA	NA	male	caucasian	98.6867	NA	22.08
YD10B_UPPER_AERODIGESTIVE_TRACT	ACH-000723	-1.6828	head and neck cancer	primary	primary	67	(60,70]	male	asian	175.584	21	20.4
DMS273_LUNG	ACH-000749	1.76704	lung cancer	metastasis	metastasis	50	(40,50]	female	caucasian	161.668	20	21.36
G361_SKIN	ACH-000572	0.237811	melanoma	primary	primary	31	(30,40]	male	caucasian	131.587	27	23.76
OAW42_OVARY	ACH-000704	-3.6108	ovarian cancer	metastasis	metastasis	46	(40,50]	female	caucasian	189.444	23	21.12
HMC18_BREAST	ACH-000721	-0.503602	breast cancer	metastasis	metastasis	35	(30,40]	female	asian	204.833	26	17.28
CAL54_KIDNEY	ACH-000457	-3.42461	kidney cancer	metastasis	metastasis	75	(70,80]	male	caucasian	106.551	15	22.32
MIAPACA2_PANCREAS	ACH-000601	-2.43678	pancreatic cancer	primary	primary	65	(60,70]	male	caucasian	139.642	19	23.04
SW620_LARGE_INTESTINE	ACH-000651	0.920218	colorectal cancer	metastasis	metastasis	51	(50,60]	male	caucasian	165.195	10	39.48
SKHEP1_LIVER	ACH-000361	1.81489	liver cancer	metastasis	metastasis	52	(50,60]	male	caucasian	144.894	19	39.6
SW480_LARGE_INTESTINE	ACH-000842	-0.243036	colorectal cancer	primary	primary_with_met	50	(40,50]	male	caucasian	240.128	24	39.6
YKG1_CENTRAL_NERVOUS_SYSTEM	ACH-000570	-0.850303	brain cancer	primary	primary	53	(50,60]	female	asian	162.476	18	40.56
J82_URINARY_TRACT	ACH-000396	-2.40123	bladder cancer	primary	primary	58	(50,60]	male	caucasian	119.655	12	41.52
KYSE30_OESOPHAGUS	ACH-000777	-1.32014	esophageal cancer	primary	primary	64	(60,70]	male	asian	188.095	13	42.36
NCIH2172_LUNG	ACH-000924	-1.87604	lung cancer	primary	primary	NA	NA	female	african_american	395.847	33	39.36
G401_SOFT_TISSUE	ACH-000096	-2.41427	sarcoma	primary	primary	0	[0,10]	male	caucasian	90.2696	0	39.6
SNU407_LARGE_INTESTINE	ACH-000955	1.08658	colorectal cancer	metastasis	metastasis	37	(30,40]	male	asian	525.994	2	41.52
AN3CA_ENDOMETRIUM	ACH-000940	-1.6851	endometrial cancer	metastasis	metastasis	55	(50,60]	female	caucasian	485.286	7	42.48
PLCPRF5_LIVER	ACH-001318	-3.71263	liver cancer	primary	primary	24	(20,30]	male	african_american	282.943	20	41.76
YAPC_PANCREAS	ACH-000332	-0.346007	pancreatic cancer	metastasis	metastasis	43	(40,50]	male	asian	115.525	26	41.04
SCABER_URINARY_TRACT	ACH-000839	-1.85788	bladder cancer	primary	primary_with_met	58	(50,60]	male	african_american	173.171	17	40.08
G292CLONEA141B1_BONE	ACH-000082	-3.43384	bone cancer	primary	primary	9	[0,10]	female	caucasian	71.1086	11	38.16
JHH4_LIVER	ACH-000476	-3.71451	liver cancer	primary	primary	51	(50,60]	male	asian	148.739	20	40.08
HS766T_PANCREAS	ACH-000178	0.0150241	pancreatic cancer	metastasis	metastasis	46	(40,50]	male	caucasian	74.1166	24	42
SW837_LARGE_INTESTINE	ACH-000421	-3.23513	colorectal cancer	primary	primary	53	(50,60]	male	caucasian	98.9441	13	42.48
KURAMOCHI_OVARY	ACH-000524	-2.91563	ovarian cancer	metastasis	metastasis	NA	NA	female	asian	130.358	29	39.36
YH13_CENTRAL_NERVOUS_SYSTEM	ACH-000469	-3.30189	brain cancer	primary	primary	40	(30,40]	male	asian	159.433	9	39.84
NCIH2052_PLEURA	ACH-000153	-3.36318	mesothelioma	metastasis	metastasis	65	(60,70]	male	caucasian	89.7589	30	41.04
COLO679_SKIN	ACH-000805	-3.73715	melanoma	metastasis	metastasis	47	(40,50]	female	caucasian	191.642	9	40.08
A704_KIDNEY	ACH-000429	-3.57321	kidney cancer	primary	primary	78	(70,80]	male	african_american	114.89	12	40.32
NCIH596_LUNG	ACH-000628	-3.53361	lung cancer	primary	primary	73	(70,80]	male	caucasian	130.023	23	41.04
KP3_PANCREAS	ACH-000108	-1.32352	pancreatic cancer	metastasis	metastasis	75	(70,80]	male	asian	110.456	25	39.12
SKUT1_SOFT_TISSUE	ACH-000939	-0.40645	sarcoma	primary	primary	75	(70,80]	female	caucasian	448.088	1	43.08
42MGBA_CENTRAL_NERVOUS_SYSTEM	ACH-000323	-3.46031	brain cancer	primary	primary	63	(60,70]	male	caucasian	107.051	10	23.28
A375_SKIN	ACH-000219	1.10997	melanoma	primary	primary	54	(50,60]	female	caucasian	150.058	16	32.04
FTC133_THYROID	ACH-000903	-2.15427	thyroid cancer	metastasis	metastasis	42	(40,50]	male	caucasian	371.353	6	31.2
HT1080_SOFT_TISSUE	ACH-000054	2.02045	sarcoma	metastasis	metastasis	35	(30,40]	male	caucasian	79.5879	4	27.12
SNU1077_ENDOMETRIUM	ACH-000302	-3.47576	endometrial cancer	primary	primary	60	(50,60]	female	asian	115.666	28	24.48
JHOC5_OVARY	ACH-000324	-2.72858	ovarian cancer	primary	primary	54	(50,60]	female	asian	155.15	27	23.76
NCIH1299_LUNG	ACH-000510	-1.17022	lung cancer	metastasis	metastasis	43	(40,50]	male	caucasian	136.184	26	28.56
PANC1_PANCREAS	ACH-000164	-1.2927	pancreatic cancer	primary	primary_with_met	56	(50,60]	male	caucasian	90.9986	23	30.96
SNU1076_UPPER_AERODIGESTIVE_TRACT	ACH-000549	-0.940225	head and neck cancer	primary	primary_with_met	60	(50,60]	male	asian	165.315	28	28.32
IGR37_SKIN	ACH-000650	2.00332	melanoma	metastasis	metastasis	26	(20,30]	male	caucasian	128.214	13	32.16
JHH6_LIVER	ACH-000217	-3.91968	liver cancer	primary	primary	57	(50,60]	female	asian	145.275	18	27.36
NCIH460_LUNG	ACH-000463	2.75421	lung cancer	metastasis	metastasis	NA	NA	male	caucasian	119.635	21	29.64
SJSA1_BONE	ACH-000748	0.101487	bone cancer	primary	primary	19	(10,20]	male	african_american	160.423	5	27.36
A2058_SKIN	ACH-000788	1.56474	melanoma	metastasis	metastasis	43	(40,50]	male	caucasian	164.677	8	24.72
ACCMESO1_PLEURA	ACH-000086	-2.31336	mesothelioma	metastasis	metastasis	61	(60,70]	female	asian	112.021	4	24.48
VMCUB1_URINARY_TRACT	ACH-000545	-0.527538	bladder cancer	primary	primary	NA	NA	male	caucasian	98.8426	5	25.2
YD38_UPPER_AERODIGESTIVE_TRACT	ACH-000762	-1.48007	head and neck cancer	primary	primary	67	(60,70]	male	asian	181.19	14	25.92
BFTC909_KIDNEY	ACH-000792	-3.75362	kidney cancer	primary	primary	64	(60,70]	male	asian	167.948	10	23.52
DAOY_CENTRAL_NERVOUS_SYSTEM	ACH-000211	-2.68805	brain cancer	primary	primary	4	[0,10]	male	caucasian	92.5566	18	27.6
EFO27_OVARY	ACH-000936	-2.39122	ovarian cancer	metastasis	metastasis	36	(30,40]	female	caucasian	426.564	3	27.6
IGR1_SKIN	ACH-000882	0.272462	melanoma	metastasis	metastasis	42	(40,50]	male	caucasian	250.688	18	27.84
LI7_LIVER	ACH-000471	-3.75711	liver cancer	primary	primary	45	(40,50]	male	asian	139.152	23	25.2
OVK18_OVARY	ACH-000947	-1.85412	ovarian cancer	metastasis	metastasis	49	(40,50]	female	asian	545.553	3	31.92
SBC5_LUNG	ACH-000670	0.318561	lung cancer	metastasis	metastasis	65	(60,70]	male	asian	180.366	18	30.36
TOV112D_OVARY	ACH-000048	-3.86503	ovarian cancer	primary	primary	42	(40,50]	female	caucasian	71.797	2	29.76
KELLY_AUTONOMIC_GANGLIA	ACH-000259	-3.1641	neuroblastoma	metastasis	metastasis	1	[0,10]	female	caucasian	94.7377	10	29.04
PATU8902_PANCREAS	ACH-000599	0.500245	pancreatic cancer	primary	primary	44	(40,50]	female	caucasian	140.236	26	28.08
TT2609C02_THYROID	ACH-000716	-1.85936	thyroid cancer	primary	primary	57	(50,60]	male	caucasian	147.758	19	25.2
QGP1_PANCREAS	ACH-000347	-1.49406	pancreatic cancer	primary	primary_with_met	61	(60,70]	male	asian	136.627	26	26.16
SW1710_URINARY_TRACT	ACH-000566	-4.10874	bladder cancer	primary	primary	84	(80,90]	female	caucasian	113.54	10	25.44
BECKER_CENTRAL_NERVOUS_SYSTEM	ACH-001016	-1.58606	brain cancer	primary	primary	57	(50,60]	male	caucasian	NA	18	30.72
NCIH520_LUNG	ACH-000395	-0.403233	lung cancer	primary	primary	NA	NA	male	caucasian	102.745	22	30.48
SNU685_ENDOMETRIUM	ACH-000407	-2.40931	endometrial cancer	primary	primary	70	(60,70]	female	asian	133.097	30	27.36
SW1353_BONE	ACH-000418	-3.40902	bone cancer	primary	primary	72	(70,80]	female	caucasian	104.836	2	23.52
A101D_SKIN	ACH-000008	-0.0216985	melanoma	primary	primary	56	(50,60]	male	caucasian	78.1451	23	31.68
BHT101_THYROID	ACH-000191	0.374638	thyroid cancer	metastasis	metastasis	63	(60,70]	female	caucasian	103.971	30	30.96
HEC1B_ENDOMETRIUM	ACH-000941	-0.00371443	endometrial cancer	primary	primary	71	(70,80]	female	asian	863.798	6	29.04
SNU61_LARGE_INTESTINE	ACH-000532	-2.97609	colorectal cancer	metastasis	metastasis	48	(40,50]	male	asian	150.487	25	31.92
SNU886_LIVER	ACH-000316	-3.59354	liver cancer	primary	primary	57	(50,60]	male	asian	148.526	7	30.72
SW1573_LUNG	ACH-000677	-0.0486713	lung cancer	primary	primary	44	(40,50]	female	caucasian	122.605	27	27.84
G402_SOFT_TISSUE	ACH-000375	-2.89382	sarcoma	primary	primary	1	[0,10]	female	caucasian	97.1261	2	29.76
PECAPJ15_UPPER_AERODIGESTIVE_TRACT	ACH-000619	-1.99286	head and neck cancer	primary	primary	45	(40,50]	male	caucasian	142.304	25	32.16
RL952_ENDOMETRIUM	ACH-000965	-0.983056	endometrial cancer	primary	primary	65	(60,70]	female	caucasian	580.625	3	31.44
CADOES1_BONE	ACH-000210	0.232957	bone cancer	metastasis	metastasis	19	(10,20]	female	asian	129.371	2	31.44
COLO668_LUNG	ACH-000803	-3.28477	lung cancer	metastasis	metastasis	47	(40,50]	female	caucasian	185.273	22	29.28
LS513_LARGE_INTESTINE	ACH-000007	-4.16715	colorectal cancer	primary	primary	63	(60,70]	male	caucasian	112.35	8	31.44
RMGI_OVARY	ACH-000719	-1.85163	ovarian cancer	metastasis	metastasis	34	(30,40]	female	asian	217.414	6	28.08
VMRCRCW_KIDNEY	ACH-000484	-0.879788	kidney cancer	primary	primary	NA	NA	male	caucasian	107.451	14	29.52
CAKI1_KIDNEY	ACH-000433	-4.06023	kidney cancer	metastasis	metastasis	49	(40,50]	male	caucasian	116.896	23	26.16
OV7_OVARY	ACH-000688	-2.99328	ovarian cancer	primary	primary	78	(70,80]	female	caucasian	154.701	8	28.56
BEN_LUNG	ACH-000603	-3.68317	lung cancer	metastasis	metastasis	71	(70,80]	male	caucasian	138.039	31	45.84
MKN1_STOMACH	ACH-000351	-3.75974	gastric cancer	metastasis	metastasis	72	(70,80]	male	asian	148.071	19	45.36
LCLC103H_LUNG	ACH-000627	-0.121873	lung cancer	metastasis	metastasis	61	(60,70]	male	caucasian	133.407	11	43.56
NCIH1573_LUNG	ACH-000916	-0.182462	lung cancer	metastasis	metastasis	35	(30,40]	female	caucasian	337.285	15	44.88
DBTRG05MG_CENTRAL_NERVOUS_SYSTEM	ACH-000863	-1.57692	brain cancer	primary	primary	59	(50,60]	female	caucasian	204.713	27	43.44
PECAPJ41CLONED2_UPPER_AERODIGESTIVE_TRACT	ACH-000732	-0.288954	head and neck cancer	primary	primary	67	(60,70]	female	caucasian	164.204	9	46.8
HCC4006_LUNG	ACH-000066	-1.49345	lung cancer	metastasis	metastasis	50	(40,50]	male	caucasian	89.3092	20	47.04
NCIH1581_LUNG	ACH-000015	-0.649687	lung cancer	primary	primary_with_met	44	(40,50]	male	caucasian	105.485	19	44.64
CALU1_LUNG	ACH-000511	-0.968606	lung cancer	metastasis	metastasis	47	(40,50]	male	caucasian	120.705	20	43.68
NUGC4_STOMACH	ACH-000674	0.102855	gastric cancer	metastasis	metastasis	35	(30,40]	female	asian	175.016	14	46.08
NCIH1563_LUNG	ACH-000892	-2.81379	lung cancer	primary	primary	NA	NA	male	caucasian	272.04	24	46.32
JHUEM2_ENDOMETRIUM	ACH-000909	-0.165889	endometrial cancer	primary	primary	62	(60,70]	female	asian	353.06	4	46.56
JHOM1_OVARY	ACH-000237	-3.6402	ovarian cancer	primary	primary	88	(80,90]	female	asian	102.747	23	46.8
SKOV3_OVARY	ACH-000811	-1.9905	ovarian cancer	metastasis	metastasis	64	(60,70]	female	caucasian	198.968	5	43.2
SKNBE2_AUTONOMIC_GANGLIA	ACH-000312	-1.31301	neuroblastoma	metastasis	metastasis	2	[0,10]	male	caucasian	108.82	7	46.32
LUDLU1_LUNG	ACH-000390	-3.85736	lung cancer	primary	primary	72	(70,80]	male	caucasian	108.903	22	42.96
HCC1359_LUNG	ACH-000901	-2.22109	lung cancer	primary	primary	55	(50,60]	female	african_american	273.612	19	43.44
PK1_PANCREAS	ACH-000307	-1.40396	pancreatic cancer	metastasis	metastasis	NA	NA	male	asian	149.15	17	44.64
SNU466_CENTRAL_NERVOUS_SYSTEM	ACH-000289	-2.61492	brain cancer	primary	primary	61	(60,70]	male	asian	136.379	6	47.28
SKLU1_LUNG	ACH-000309	-2.57645	lung cancer	primary	primary	60	(50,60]	female	caucasian	72.9599	28	43.92
NCIH1838_LUNG	ACH-000733	-3.50639	lung cancer	primary	primary	NA	NA	female	caucasian	152.944	25	43.2
SNU245_BILIARY_TRACT	ACH-000268	-1.79553	bile duct cancer	primary	primary	NA	NA	NA	asian	127.219	18	47.04
MKN74_STOMACH	ACH-000758	-1.1377	gastric cancer	metastasis	metastasis	37	(30,40]	male	asian	190.585	14	43.92
KYSE180_OESOPHAGUS	ACH-000693	-0.44487	esophageal cancer	primary	primary	53	(50,60]	male	asian	158.794	27	44.28
KMRC1_KIDNEY	ACH-000684	-3.43611	kidney cancer	primary	primary_with_met	NA	NA	male	asian	204.675	8	42.96
CALU6_LUNG	ACH-000264	-0.980179	lung cancer	metastasis	metastasis	61	(60,70]	female	caucasian	87.7772	20	57.12
GOS3_CENTRAL_NERVOUS_SYSTEM	ACH-000027	-1.87067	brain cancer	primary	primary	55	(50,60]	male	caucasian	91.5167	9	70.08
HUH6_LIVER	ACH-000671	-3.7071	liver cancer	primary	primary	1	[0,10]	male	asian	174.019	14	65.28
PK59_PANCREAS	ACH-000205	-0.557037	pancreatic cancer	metastasis	metastasis	66	(60,70]	female	asian	130.923	21	57.36
TCCSUP_URINARY_TRACT	ACH-000720	-3.86017	bladder cancer	primary	primary_with_met	67	(60,70]	female	caucasian	139.235	18	70.08
HS939T_SKIN	ACH-000814	0.344381	melanoma	primary	primary	24	(20,30]	female	caucasian	184.422	NA	64.8
TOV21G_OVARY	ACH-000885	-2.23372	ovarian cancer	primary	primary	62	(60,70]	female	caucasian	241.646	2	64.08
OVTOKO_OVARY	ACH-000663	-3.1254	ovarian cancer	metastasis	metastasis	78	(70,80]	female	asian	178.292	22	62.64
TE1_OESOPHAGUS	ACH-000647	-1.88366	esophageal cancer	primary	primary	58	(50,60]	male	asian	181.47	27	61.68
DANG_PANCREAS	ACH-000243	-0.466345	pancreatic cancer	primary	primary	68	(60,70]	female	caucasian	90.3843	25	54.6
LMSU_STOMACH	ACH-000255	-1.54241	gastric cancer	metastasis	metastasis	27	(20,30]	female	asian	127.491	25	60.96
MSTO211H_PLEURA	ACH-000335	-3.17428	mesothelioma	metastasis	metastasis	62	(60,70]	male	caucasian	124.151	7	58.08
T47D_BREAST	ACH-000147	-2.29028	breast cancer	metastasis	metastasis	54	(50,60]	female	caucasian	89.9658	29	64.8
PC3_PROSTATE	ACH-000090	-2.34668	prostate cancer	metastasis	metastasis	62	(60,70]	male	caucasian	80.1939	29	64.8
VMRCRCZ_KIDNEY	ACH-000171	-3.54461	kidney cancer	primary	primary	NA	NA	NA	caucasian	84.8002	10	68.04
RVH421_SKIN	ACH-000614	-1.57034	melanoma	metastasis	metastasis	28	(20,30]	male	caucasian	NA	11	72
JHOS2_OVARY	ACH-000132	-4.09338	ovarian cancer	primary	primary	45	(40,50]	female	asian	121.583	16	55.2
HS852T_SKIN	ACH-000274	-2.60646	melanoma	primary	primary	53	(50,60]	male	asian	127.663	10	64.8
SNU738_CENTRAL_NERVOUS_SYSTEM	ACH-000807	-3.43668	brain cancer	primary	primary	40	(30,40]	male	asian	268.249	25	66
SKMEL30_SKIN	ACH-000810	-1.65982	melanoma	metastasis	metastasis	67	(60,70]	male	caucasian	180.577	22	73.2
NCIH522_LUNG	ACH-000343	-4.19214	lung cancer	primary	primary	60	(50,60]	male	caucasian	95.0306	18	66.24
PATU8988S_PANCREAS	ACH-000022	-2.21792	pancreatic cancer	metastasis	metastasis	64	(60,70]	female	caucasian	82.487	23	54.24
MFE280_ENDOMETRIUM	ACH-000192	-3.98676	endometrial cancer	primary	primary	77	(70,80]	female	caucasian	86.6912	28	54.48
OVSAHO_OVARY	ACH-000409	-2.58344	ovarian cancer	metastasis	metastasis	56	(50,60]	female	asian	129.734	32	54.96
SNUC4_LARGE_INTESTINE	ACH-000959	-0.564125	colorectal cancer	primary	primary	35	(30,40]	male	asian	583.56	0	59.76
KPL1_BREAST	ACH-000028	-2.7839	breast cancer	metastasis	metastasis	50	(40,50]	female	caucasian	117.755	20	60.96
KYSE520_OESOPHAGUS	ACH-000637	-1.15177	esophageal cancer	primary	primary	58	(50,60]	female	asian	168.914	23	69.6
COLO792_SKIN	ACH-000968	-3.44936	melanoma	metastasis	metastasis	62	(60,70]	male	caucasian	587.578	22	55.92
SW1990_PANCREAS	ACH-000155	-1.40056	pancreatic cancer	primary	primary_with_met	56	(50,60]	male	caucasian	103.218	20	63.6
HS729_SOFT_TISSUE	ACH-000133	-2.61143	sarcoma	primary	primary	74	(70,80]	male	caucasian	87.6061	13	65.28
TE6_OESOPHAGUS	ACH-000605	-3.12207	esophageal cancer	primary	primary_with_met	71	(70,80]	male	asian	151.565	28	63.84
NCIH727_LUNG	ACH-000775	-2.20429	lung cancer	primary	primary	65	(60,70]	female	caucasian	165.177	23	71.76
PANC0203_PANCREAS	ACH-000042	-2.07153	pancreatic cancer	primary	primary	70	(60,70]	female	caucasian	65.5932	22	67.92
NCIH358_LUNG	ACH-000860	-1.00794	lung cancer	primary	primary_with_met	NA	NA	male	caucasian	218.724	24	64.8
HEC59_ENDOMETRIUM	ACH-000994	-1.69811	endometrial cancer	primary	primary	NA	NA	female	asian	1614.9	4	54.96
HCC1419_BREAST	ACH-000277	-3.87613	breast cancer	primary	primary_with_met	42	(40,50]	female	caucasian	95.6887	10	59.04
NCIH1792_LUNG	ACH-000496	-3.60468	lung cancer	metastasis	metastasis	50	(40,50]	male	caucasian	125.087	16	67.68
NCIH1048_LUNG	ACH-000866	-2.592	lung cancer	metastasis	metastasis	53	(50,60]	female	african_american	246.702	3	62.64
NCIH1568_LUNG	ACH-000869	-1.20617	lung cancer	metastasis	metastasis	48	(40,50]	female	caucasian	238.762	28	73.2
EFM192A_BREAST	ACH-000117	-3.73568	breast cancer	metastasis	metastasis	46	(40,50]	female	caucasian	81.565	22	69.12
MKN7_STOMACH	ACH-000678	-3.80418	gastric cancer	metastasis	metastasis	39	(30,40]	male	asian	163.741	22	68.16
SNU423_LIVER	ACH-000493	-1.27919	liver cancer	primary	primary	40	(30,40]	male	asian	141.308	39	62.4
PK45H_PANCREAS	ACH-000468	-2.25918	pancreatic cancer	primary	primary	NA	NA	NA	asian	169.544	10	57.6
ZR751_BREAST	ACH-000097	-2.09695	breast cancer	metastasis	metastasis	63	(60,70]	female	caucasian	65.3901	15	65.04
KMRC3_KIDNEY	ACH-000313	-4.08414	kidney cancer	primary	primary	NA	NA	male	asian	142.088	5	59.28
RD_SOFT_TISSUE	ACH-000169	0.0997381	sarcoma	primary	primary	7	[0,10]	female	caucasian	90.0114	15	61.2
NCIH2077_LUNG	ACH-000010	0.451247	lung cancer	metastasis	metastasis	58	(50,60]	male	NA	NA	NA	64.32
CL34_LARGE_INTESTINE	ACH-000895	-4.39093	colorectal cancer	primary	primary	NA	NA	female	caucasian	289.013	0	66.24
NCIH2087_LUNG	ACH-000841	-3.6299	lung cancer	metastasis	metastasis	69	(60,70]	male	caucasian	212.099	24	68.4
NCIH1944_LUNG	ACH-000414	-1.14912	lung cancer	metastasis	metastasis	62	(60,70]	female	caucasian	111.63	7	70.8
253JBV_URINARY_TRACT	ACH-000026	-1.95047	bladder cancer	metastasis	metastasis	53	(50,60]	male	caucasian	145.666	NA	36
786O_KIDNEY	ACH-000649	-2.37416	kidney cancer	primary	primary_with_met	58	(50,60]	male	caucasian	170.966	24	32.4
IGROV1_OVARY	ACH-000966	-2.10189	ovarian cancer	primary	primary	47	(40,50]	female	caucasian	633.109	1	30.72
LOVO_LARGE_INTESTINE	ACH-000950	-3.14281	colorectal cancer	metastasis	metastasis	56	(50,60]	male	caucasian	453.422	7	31.68
LOXIMVI_SKIN	ACH-000750	1.65416	melanoma	metastasis	metastasis	58	(50,60]	male	caucasian	159.042	17	27.12
SW48_LARGE_INTESTINE	ACH-000958	-3.07797	colorectal cancer	primary	primary	82	(80,90]	female	caucasian	563.71	4	42.72
HPAC_PANCREAS	ACH-000270	0.302734	pancreatic cancer	primary	primary	64	(60,70]	female	caucasian	98.3443	16	15.6
BXPC3_PANCREAS	ACH-000535	-0.383792	pancreatic cancer	primary	primary	61	(60,70]	female	caucasian	127.641	23	35.76
HUH7_LIVER	ACH-000480	-3.91063	liver cancer	primary	primary	57	(50,60]	male	asian	156.9	26	33.84
KP2_PANCREAS	ACH-000281	-3.59037	pancreatic cancer	primary	primary	65	(60,70]	female	asian	139.964	16	36.24
FTC238_THYROID	ACH-000897	-2.89132	thyroid cancer	metastasis	metastasis	42	(40,50]	male	caucasian	326.734	15	30
H4_CENTRAL_NERVOUS_SYSTEM	ACH-000389	-3.33546	brain cancer	primary	primary	37	(30,40]	male	caucasian	108.479	16	27.84
KMBC2_URINARY_TRACT	ACH-000862	-1.53369	bladder cancer	primary	primary	NA	NA	NA	asian	254.443	17	23.76
ONS76_CENTRAL_NERVOUS_SYSTEM	ACH-000776	-1.73185	brain cancer	primary	primary	2	[0,10]	female	asian	222.618	26	26.4
PATU8988T_PANCREAS	ACH-000023	0.00134547	pancreatic cancer	metastasis	metastasis	64	(60,70]	female	caucasian	91.4012	22	31.92
253J_URINARY_TRACT	ACH-000011	-3.42382	bladder cancer	metastasis	metastasis	53	(50,60]	male	caucasian	137.857	NA	30.96
639V_URINARY_TRACT	ACH-000973	-2.58245	bladder cancer	primary	primary	69	(60,70]	male	caucasian	683.951	10	33.36
CHL1_SKIN	ACH-001024	-0.348713	melanoma	metastasis	metastasis	36	(30,40]	female	caucasian	NA	19	29.76
HCT116_LARGE_INTESTINE	ACH-000971	1.35934	colorectal cancer	primary	primary	48	(40,50]	male	caucasian	726.558	0	17.52
KU1919_URINARY_TRACT	ACH-000486	2.23753	bladder cancer	primary	primary_with_met	76	(70,80]	male	asian	164.743	17	22.56
HCT15_LARGE_INTESTINE	ACH-000997	-2.0762	colorectal cancer	primary	primary	NA	NA	male	caucasian	2069.98	0	27.12
HT29_LARGE_INTESTINE	ACH-000552	0.203628	colorectal cancer	primary	primary	44	(40,50]	female	caucasian	110.863	18	33.96
MCAS_OVARY	ACH-000796	0.652226	ovarian cancer	primary	primary	60	(50,60]	female	asian	232.181	10	30.48
SUIT2_PANCREAS	ACH-000652	1.47073	pancreatic cancer	metastasis	metastasis	73	(70,80]	male	asian	189.362	21	12
TE8_OESOPHAGUS	ACH-000452	-3.27053	esophageal cancer	primary	primary	63	(60,70]	male	asian	120.179	24	23.52
CJM_SKIN	ACH-000458	-1.71478	melanoma	metastasis	metastasis	NA	NA	NA	asian	148.442	11	44.16
SNU398_LIVER	ACH-000221	-1.05297	liver cancer	primary	primary	42	(40,50]	male	asian	127.24	22	99.12
SNUC5_LARGE_INTESTINE	ACH-000970	0.645669	colorectal cancer	primary	primary	77	(70,80]	female	asian	802.444	4	55.2
NCIH1651_LUNG	ACH-000893	-2.79601	lung cancer	primary	primary	71	(70,80]	male	caucasian	272.22	24	73.2
HCC78_LUNG	ACH-000562	-2.40084	lung cancer	metastasis	metastasis	65	(60,70]	male	caucasian	101.689	6	80.64
LK2_LUNG	ACH-000769	0.336373	lung cancer	primary	primary	74	(70,80]	male	asian	191.769	3	20.4
SW780_URINARY_TRACT	ACH-000384	-0.741395	bladder cancer	primary	primary_with_met	80	(70,80]	female	caucasian	93.1448	7	58.08
TE4_OESOPHAGUS	ACH-000917	-0.896275	esophageal cancer	primary	primary	48	(40,50]	female	asian	398.151	30	77.04
RKN_SOFT_TISSUE	ACH-000505	-0.421958	sarcoma	primary	primary	45	(40,50]	female	asian	165.947	32	74.16
WM983B_SKIN	ACH-000765	-1.09209	melanoma	metastasis	metastasis	54	(50,60]	male	caucasian	173.512	24	84.48
KNS62_LUNG	ACH-000858	-3.39853	lung cancer	metastasis	metastasis	49	(40,50]	male	asian	223.142	24	43.2
LN229_CENTRAL_NERVOUS_SYSTEM	ACH-000595	0.0559849	brain cancer	primary	primary	60	(50,60]	female	caucasian	139.422	24	43.2
A673_BONE	ACH-000052	1.20733	bone cancer	primary	primary	15	(10,20]	female	caucasian	61.2105	3	47.28
DU145_PROSTATE	ACH-000979	-0.549419	prostate cancer	metastasis	metastasis	69	(60,70]	male	caucasian	762.923	21	44.16
T98G_CENTRAL_NERVOUS_SYSTEM	ACH-000571	-3.25183	brain cancer	primary	primary	61	(60,70]	male	caucasian	130.344	15	45.36
COLO783_SKIN	ACH-000812	-3.01733	melanoma	metastasis	metastasis	48	(40,50]	female	caucasian	163.603	19	40.56
HCC1438_LUNG	ACH-000891	-3.56917	lung cancer	primary	primary	43	(40,50]	male	african_american	270.832	NA	38.4
HCC44_LUNG	ACH-000667	-1.983	lung cancer	primary	primary	54	(50,60]	female	caucasian	142.224	39	37.92
JHH5_LIVER	ACH-000734	-3.53179	liver cancer	primary	primary	50	(40,50]	male	asian	187.819	13	37.68
NCIH838_LUNG	ACH-000416	-3.98749	lung cancer	metastasis	metastasis	59	(50,60]	male	caucasian	111.316	9	47.52
BFTC905_URINARY_TRACT	ACH-000802	-1.33467	bladder cancer	primary	primary	51	(50,60]	female	asian	177.993	20	44.16
HEC265_ENDOMETRIUM	ACH-000946	-0.493117	endometrial cancer	primary	primary	59	(50,60]	female	asian	550.065	0	36.96
HSC2_UPPER_AERODIGESTIVE_TRACT	ACH-000472	-1.1599	head and neck cancer	metastasis	metastasis	69	(60,70]	male	asian	155.965	26	39.36
OC314_OVARY	ACH-000962	-1.25165	ovarian cancer	metastasis	metastasis	39	(30,40]	female	caucasian	532.817	10	36.24
OE33_OESOPHAGUS	ACH-000383	-1.09311	esophageal cancer	primary	primary	73	(70,80]	female	caucasian	99.5569	23	38.88
FADU_UPPER_AERODIGESTIVE_TRACT	ACH-000846	-2.2423	head and neck cancer	primary	primary	56	(50,60]	male	caucasian	193.317	19	44.16
MG63_BONE	ACH-000359	-1.14138	bone cancer	primary	primary	14	(10,20]	male	caucasian	98.0278	21	45.84
NB1_AUTONOMIC_GANGLIA	ACH-000804	0.446293	neuroblastoma	metastasis	metastasis	2	[0,10]	male	asian	209.274	11	36.48
SF126_CENTRAL_NERVOUS_SYSTEM	ACH-000609	-3.37003	brain cancer	primary	primary	50	(40,50]	female	caucasian	136.299	6	38.16
SNU1066_UPPER_AERODIGESTIVE_TRACT	ACH-000682	-1.33645	head and neck cancer	primary	primary_with_met	62	(60,70]	male	asian	151.352	NA	39.84
CAL120_BREAST	ACH-000212	-2.04775	breast cancer	metastasis	metastasis	43	(40,50]	female	caucasian	99.2963	21	41.04
LXF289_LUNG	ACH-000787	-3.80916	lung cancer	primary	primary	63	(60,70]	male	caucasian	187.337	18	41.28
MEWO_SKIN	ACH-000987	-0.264848	melanoma	metastasis	metastasis	78	(70,80]	male	caucasian	1032.47	3	42.72
SNGM_ENDOMETRIUM	ACH-000974	-1.42385	endometrial cancer	metastasis	metastasis	52	(50,60]	female	asian	788.423	0	38.16
TT_OESOPHAGUS	ACH-000561	-2.90248	esophageal cancer	metastasis	metastasis	67	(60,70]	male	NA	170.095	27	43.44
ECGI10_OESOPHAGUS	ACH-000305	-3.67761	esophageal cancer	metastasis	primary_with_met	65	(60,70]	male	asian	120.379	25	50.64
JMSU1_URINARY_TRACT	ACH-000753	0.977199	bladder cancer	metastasis	metastasis	75	(70,80]	male	asian	215.65	17	56.4
CFPAC1_PANCREAS	ACH-000138	0.153341	pancreatic cancer	metastasis	metastasis	26	(20,30]	male	caucasian	79.9015	12	50.88
ACHN_KIDNEY	ACH-000046	0.0263428	kidney cancer	metastasis	metastasis	22	(20,30]	male	caucasian	68.1887	6	40.08
CAL51_BREAST	ACH-000856	-0.550247	breast cancer	metastasis	metastasis	45	(40,50]	female	caucasian	206.842	0	45.12
HCC15_LUNG	ACH-000878	-1.22994	lung cancer	primary	primary	47	(40,50]	male	african_american	264.621	13	42
KMRC20_KIDNEY	ACH-000250	-3.09161	kidney cancer	primary	primary	NA	NA	NA	asian	148.637	11	42.96
NCIH1648_LUNG	ACH-000766	-0.236351	lung cancer	metastasis	metastasis	39	(30,40]	male	african_american	177.978	17	38.4
MHHNB11_AUTONOMIC_GANGLIA	ACH-000078	-3.03115	neuroblastoma	metastasis	metastasis	4	[0,10]	male	caucasian	94.7212	3	NA
K029AX_SKIN	ACH-000404	1.22627	melanoma	primary	primary	NA	NA	NA	caucasian	95.979	12	NA
T3M10_LUNG	ACH-000813	1.38225	lung cancer	metastasis	metastasis	40	(30,40]	male	asian	235.958	7	26.16
NCIH2122_LUNG	ACH-000311	0.223078	lung cancer	metastasis	metastasis	46	(40,50]	female	caucasian	116.828	20	60.48
HCC95_LUNG	ACH-000454	-2.69677	lung cancer	metastasis	metastasis	65	(60,70]	male	caucasian	115.389	28	56.88
MDAMB468_BREAST	ACH-000849	-2.58608	breast cancer	metastasis	metastasis	51	(50,60]	female	african_american	188.253	25	346.56
HCC1195_LUNG	ACH-000868	-3.8	lung cancer	primary	primary	47	(40,50]	male	african_american	254.588	19	87.6
EN_ENDOMETRIUM	ACH-000978	-3.415	endometrial cancer	primary	primary	50	(40,50]	female	asian	1022.28	1	NA
TE5_OESOPHAGUS	ACH-000408	-2.05656	esophageal cancer	primary	primary_with_met	73	(70,80]	female	asian	132.165	25	224.88
SNU668_STOMACH	ACH-000344	-0.448803	gastric cancer	metastasis	metastasis	63	(60,70]	male	asian	133.822	25	99.12
CORL105_LUNG	ACH-000161	-0.603442	lung cancer	metastasis	metastasis	NA	NA	male	caucasian	86.5246	11	67.92
GCT_SOFT_TISSUE	ACH-000835	-1.00179	sarcoma	metastasis	metastasis	29	(20,30]	male	caucasian	179.491	16	52.56
LN18_CENTRAL_NERVOUS_SYSTEM	ACH-000819	-3.73747	brain cancer	primary	primary	65	(60,70]	male	caucasian	204.792	21	56.88
RERFLCMS_LUNG	ACH-000062	-0.843891	lung cancer	primary	primary	NA	NA	male	asian	105.681	8	49.68
RT112_URINARY_TRACT	ACH-000473	0.177953	bladder cancer	primary	primary	NA	NA	female	caucasian	116.349	12	54.48
LOUNH91_LUNG	ACH-000176	-2.86744	lung cancer	primary	primary_with_met	64	(60,70]	female	caucasian	91.7227	7	51.84
KNS60_CENTRAL_NERVOUS_SYSTEM	ACH-000445	-1.57625	brain cancer	primary	primary	55	(50,60]	male	asian	142.794	7	50.16
ISTMES2_PLEURA	ACH-000331	-3.80223	mesothelioma	metastasis	metastasis	71	(70,80]	male	caucasian	93.9247	7	48.48
SW579_THYROID	ACH-000163	-2.40846	thyroid cancer	primary	primary	59	(50,60]	male	caucasian	90.3075	21	48.96
MDAMB231_BREAST	ACH-000768	-1.33675	breast cancer	metastasis	metastasis	51	(50,60]	female	caucasian	166.146	17	53.28
HCC1588_LUNG	ACH-001078	-3.62171	lung cancer	primary	primary	63	(60,70]	female	caucasian	147.672	NA	55.2
HSC3_UPPER_AERODIGESTIVE_TRACT	ACH-000778	0.929008	head and neck cancer	metastasis	metastasis	64	(60,70]	male	asian	231.766	19	57.84
MELJUSO_SKIN	ACH-000881	0.959087	melanoma	primary	primary	58	(50,60]	female	caucasian	232.644	12	58.8
NCIH2030_LUNG	ACH-000521	-1.35281	lung cancer	metastasis	metastasis	NA	NA	male	caucasian	113.245	12	48.24
OVCAR8_OVARY	ACH-000696	0.879683	ovarian cancer	primary	primary	64	(60,70]	female	caucasian	154.942	28	52.32
PC14_LUNG	ACH-000030	-0.780852	lung cancer	primary	primary	45	(40,50]	male	asian	151.071	19	55.92
HEC151_ENDOMETRIUM	ACH-000972	-2.14313	endometrial cancer	primary	primary	NA	NA	female	asian	741.771	0	49.44
RT4_URINARY_TRACT	ACH-000242	-3.60753	bladder cancer	primary	primary	63	(60,70]	male	caucasian	89.0034	19	53.04
SKES1_BONE	ACH-000087	-0.0597196	bone cancer	primary	primary	18	(10,20]	male	caucasian	72.5579	9	57.36
HT55_LARGE_INTESTINE	ACH-000926	0.00607893	colorectal cancer	primary	primary	NA	NA	NA	caucasian	390.808	11	55.2
MKN45_STOMACH	ACH-000356	1.04926	gastric cancer	metastasis	metastasis	62	(60,70]	female	asian	130.548	17	52.08
HEP3B217_LIVER	ACH-000625	-3.93155	liver cancer	primary	primary	8	[0,10]	male	african_american	135.46	20	55.44
HOS_BONE	ACH-000613	-1.90518	bone cancer	primary	primary_with_met	13	(10,20]	female	caucasian	127.98	9	51.12
HUCCT1_BILIARY_TRACT	ACH-000976	-0.572193	bile duct cancer	metastasis	metastasis	56	(50,60]	male	asian	1458.41	21	49.92
NCIH292_LUNG	ACH-001075	0.822274	lung cancer	metastasis	metastasis	32	(30,40]	female	african_american	117.719	7	48.24
RERFLCAI_LUNG	ACH-000261	-0.284595	lung cancer	metastasis	metastasis	NA	NA	male	asian	124.676	10	50.16
LS180_LARGE_INTESTINE	ACH-000957	0.358562	colorectal cancer	primary	primary_with_met	58	(50,60]	female	caucasian	529.826	0	NA
SIMA_AUTONOMIC_GANGLIA	ACH-000099	-4.0493	neuroblastoma	primary	primary	2	[0,10]	male	caucasian	84.1121	4	29.28
CAMA1_BREAST	ACH-000783	-1.61576	breast cancer	metastasis	metastasis	51	(50,60]	female	caucasian	168.522	12	127.92
MDAMB436_BREAST	ACH-000573	-3.37905	breast cancer	metastasis	metastasis	43	(40,50]	female	caucasian	151.821	20	66.96
NCIH1435_LUNG	ACH-000852	-1.48618	lung cancer	primary	primary	35	(30,40]	female	caucasian	227.304	18	254.16
SNU1196_BILIARY_TRACT	ACH-000461	-1.45721	bile duct cancer	primary	primary	NA	NA	NA	asian	120.764	33	63.12
SNU449_LIVER	ACH-000420	-3.97313	liver cancer	primary	primary	52	(50,60]	male	asian	153.599	17	65.28
TE9_OESOPHAGUS	ACH-000694	-1.98379	esophageal cancer	metastasis	metastasis	48	(40,50]	male	asian	161.03	21	66.72
ABC1_LUNG	ACH-000528	-0.299425	lung cancer	metastasis	metastasis	47	(40,50]	male	asian	146.935	33	68.16
NCIH1373_LUNG	ACH-000845	-1.45642	lung cancer	metastasis	metastasis	56	(50,60]	male	african_american	NA	24	72
EBC1_LUNG	ACH-000563	-1.19955	lung cancer	metastasis	metastasis	69	(60,70]	male	asian	161.359	25	66.24
SKMES1_LUNG	ACH-000665	-1.40419	lung cancer	metastasis	metastasis	65	(60,70]	male	caucasian	148.36	23	67.92
HCC56_LARGE_INTESTINE	ACH-000467	-1.6969	colorectal cancer	primary	primary	NA	NA	NA	asian	139.406	22	69.6
OUMS23_LARGE_INTESTINE	ACH-000296	-2.53959	colorectal cancer	metastasis	metastasis	37	(30,40]	male	asian	137.259	17	71.28
DETROIT562_UPPER_AERODIGESTIVE_TRACT	ACH-000207	-2.48137	head and neck cancer	metastasis	metastasis	NA	NA	female	caucasian	92.9684	23	63.6
PECAPJ49_UPPER_AERODIGESTIVE_TRACT	ACH-000735	-2.26474	head and neck cancer	primary	primary	57	(50,60]	male	caucasian	163.387	9	65.52
SW1088_CENTRAL_NERVOUS_SYSTEM	ACH-000437	-3.70009	brain cancer	primary	primary	72	(70,80]	male	caucasian	92.5352	29	69.84
BCPAP_THYROID	ACH-000456	-1.23379	thyroid cancer	primary	primary_with_met	76	(70,80]	female	caucasian	112.526	18	71.04
HDQP1_BREAST	ACH-000643	-3.87894	breast cancer	primary	primary_with_met	50	(40,50]	female	caucasian	148.696	33	76.08
BICR56_UPPER_AERODIGESTIVE_TRACT	ACH-000771	-2.53898	head and neck cancer	primary	primary	NA	NA	female	caucasian	157.191	7	NA
SNU81_LARGE_INTESTINE	ACH-000991	-2.50383	colorectal cancer	primary	primary	53	(50,60]	male	asian	1759.7	1	NA
OSRC2_KIDNEY	ACH-000159	-0.995077	kidney cancer	primary	primary	52	(50,60]	male	asian	96.7178	16	NA
2313287_STOMACH	ACH-000948	-1.17698	gastric cancer	primary	primary	72	(70,80]	male	caucasian	521.355	3	NA
NCIH2170_LUNG	ACH-000481	-1.68565	lung cancer	primary	primary	NA	NA	male	caucasian	120.027	24	NA
HUPT3_PANCREAS	ACH-000118	-3.54208	pancreatic cancer	metastasis	metastasis	66	(60,70]	male	asian	116.559	13	NA
HCC1428_BREAST	ACH-000352	-3.99882	breast cancer	metastasis	metastasis	49	(40,50]	female	caucasian	102.373	15	NA
NCIH650_LUNG	ACH-000945	0.955378	lung cancer	metastasis	metastasis	NA	NA	male	caucasian	436.1	25	NA
NCIH2110_LUNG	ACH-000929	-0.227385	lung cancer	metastasis	metastasis	NA	NA	NA	african_american	405.949	27	NA
RERFLCKJ_LUNG	ACH-000482	-2.26122	lung cancer	primary	primary	78	(70,80]	male	asian	161.332	17	NA
PANC0403_PANCREAS	ACH-000235	-0.52131	pancreatic cancer	primary	primary	70	(60,70]	male	caucasian	102.704	18	73.2
NCIH23_LUNG	ACH-000900	-1.20284	lung cancer	primary	primary	51	(50,60]	male	african_american	261.733	26	73.92
NUGC3_STOMACH	ACH-000911	-0.198491	gastric cancer	metastasis	metastasis	72	(70,80]	male	asian	334.91	12	76.08
KNS81_CENTRAL_NERVOUS_SYSTEM	ACH-000479	-2.16038	brain cancer	primary	primary	65	(60,70]	male	asian	163.53	6	78.48
COLO800_SKIN	ACH-000401	0.811767	melanoma	metastasis	metastasis	14	(10,20]	male	caucasian	99.2358	26	81.6
IPC298_SKIN	ACH-000915	-0.80865	melanoma	primary	primary	64	(60,70]	female	caucasian	317.892	25	NA
GP2D_LARGE_INTESTINE	ACH-000982	-3.95916	colorectal cancer	primary	primary	71	(70,80]	female	caucasian	953.915	0	NA
OE21_OESOPHAGUS	ACH-000544	-3.81961	esophageal cancer	primary	primary	74	(70,80]	male	caucasian	108.461	24	NA
KYSE140_OESOPHAGUS	ACH-000823	-1.63745	esophageal cancer	primary	primary	54	(50,60]	male	asian	203.625	22	NA
NCIH1693_LUNG	ACH-000021	-4.05441	lung cancer	metastasis	metastasis	55	(50,60]	female	caucasian	103.815	25	NA
COV644_OVARY	ACH-000608	-1.53459	ovarian cancer	primary	primary	NA	NA	female	caucasian	94.6799	24	NA
HCC38_BREAST	ACH-000276	-3.95916	breast cancer	primary	primary_with_met	50	(40,50]	female	caucasian	96.7598	25	NA
NCIH2452_PLEURA	ACH-000092	-3.83619	mesothelioma	metastasis	metastasis	NA	NA	male	caucasian	72.3667	14	NA
SW1271_LUNG	ACH-000890	-3.10043	lung cancer	primary	primary	69	(60,70]	male	caucasian	261.056	22	NA
HT1376_URINARY_TRACT	ACH-000724	-0.893011	bladder cancer	primary	primary	58	(50,60]	female	caucasian	164.419	21	NA
HEC251_ENDOMETRIUM	ACH-000996	-0.796795	endometrial cancer	primary	primary	53	(50,60]	female	asian	1999.29	1	NA
KNS42_CENTRAL_NERVOUS_SYSTEM	ACH-000622	-1.36888	brain cancer	primary	primary	16	(10,20]	male	asian	168.92	22	NA
NCIH446_LUNG	ACH-000800	-4.00376	lung cancer	metastasis	metastasis	61	(60,70]	male	caucasian	177.01	21	NA
WM88_SKIN	ACH-000899	0.530169	melanoma	metastasis	metastasis	NA	NA	male	caucasian	258.851	16	NA
COLO741_SKIN	ACH-000582	0.563632	melanoma	metastasis	metastasis	69	(60,70]	female	caucasian	127.683	17	NA
HEC108_ENDOMETRIUM	ACH-000990	-4.00848	endometrial cancer	primary	primary	NA	NA	female	asian	1579.74	6	NA
MCF7_BREAST	ACH-000019	-2.10669	breast cancer	metastasis	metastasis	69	(60,70]	female	caucasian	95.0233	15	NA
SKNAS_AUTONOMIC_GANGLIA	ACH-000260	0.865385	neuroblastoma	metastasis	metastasis	6	[0,10]	female	caucasian	93.7657	10	NA
TM31_CENTRAL_NERVOUS_SYSTEM	ACH-000592	-3.76219	brain cancer	primary	primary	42	(40,50]	female	asian	173.451	20	NA
JHH7_LIVER	ACH-000848	1.02219	liver cancer	primary	primary	53	(50,60]	male	asian	257.29	18	NA
NCIH2126_LUNG	ACH-000785	-3.3549	lung cancer	metastasis	metastasis	65	(60,70]	male	caucasian	177.936	18	NA
MFE319_ENDOMETRIUM	ACH-000988	-1.91201	endometrial cancer	primary	primary	81	(80,90]	female	caucasian	1280.55	0	NA
NCIH747_LARGE_INTESTINE	ACH-000403	-2.35546	colorectal cancer	metastasis	metastasis	69	(60,70]	male	caucasian	123.081	23	NA
SNU308_BILIARY_TRACT	ACH-000141	-2.32816	bile duct cancer	primary	primary	NA	NA	NA	asian	115.416	23	NA
HUH28_BILIARY_TRACT	ACH-000808	-3.42958	bile duct cancer	primary	primary	37	(30,40]	female	asian	NA	14	NA
U118MG_CENTRAL_NERVOUS_SYSTEM	ACH-000040	-3.10452	brain cancer	primary	primary	47	(40,50]	female	caucasian	73.1107	23	NA
SNU1214_UPPER_AERODIGESTIVE_TRACT	ACH-000715	-1.74644	head and neck cancer	primary	primary	55	(50,60]	male	asian	193.953	8	NA
NCIH2228_LUNG	ACH-000447	-2.0035	lung cancer	primary	primary	NA	NA	female	caucasian	108.307	24	NA
NCIH2444_LUNG	ACH-000186	-3.24853	lung cancer	primary	primary	NA	NA	male	caucasian	84.9371	27	NA
HEC6_ENDOMETRIUM	ACH-000984	-3.1325	endometrial cancer	primary	primary	48	(40,50]	female	asian	971.975	5	NA
HCC366_LUNG	ACH-000840	-3.7316	lung cancer	primary	primary	80	(70,80]	female	caucasian	220.21	17	NA
TE10_OESOPHAGUS	ACH-000318	-0.44819	esophageal cancer	primary	primary_with_met	58	(50,60]	male	asian	126.176	29	NA
UACC257_SKIN	ACH-000579	-0.64558	melanoma	primary	primary	NA	NA	NA	caucasian	116.35	39	NA
8305C_THYROID	ACH-001306	-0.999299	thyroid cancer	primary	primary	67	(60,70]	female	asian	200.908	23	NA
IM95_STOMACH	ACH-000919	-4.03679	gastric cancer	primary	primary	63	(60,70]	male	asian	387.654	5	NA
SCC25_UPPER_AERODIGESTIVE_TRACT	ACH-000188	-1.2072	head and neck cancer	primary	primary	70	(60,70]	male	caucasian	99.7408	12	NA
BICR16_UPPER_AERODIGESTIVE_TRACT	ACH-000503	-3.67892	head and neck cancer	primary	primary	NA	NA	male	caucasian	124.742	21	NA
ONCODG1_OVARY	ACH-000013	-3.70309	ovarian cancer	metastasis	metastasis	60	(50,60]	female	caucasian	76.7221	21	NA
KALS1_CENTRAL_NERVOUS_SYSTEM	ACH-000231	-3.68003	brain cancer	primary	primary	74	(70,80]	female	asian	129.408	22	NA
SKMEL5_SKIN	ACH-000730	0.668408	melanoma	metastasis	metastasis	24	(20,30]	female	caucasian	138.446	24	NA
ASPC1_PANCREAS	ACH-000222	0.503632	pancreatic cancer	metastasis	metastasis	62	(60,70]	female	caucasian	88.0798	25	NA
SNU46_UPPER_AERODIGESTIVE_TRACT	ACH-000500	-3.57627	head and neck cancer	primary	primary_with_met	66	(60,70]	male	asian	NA	21	NA
769P_KIDNEY	ACH-000411	-3.66594	kidney cancer	primary	primary	63	(60,70]	female	caucasian	104.273	5	NA
NCIH841_LUNG	ACH-000292	-0.344663	lung cancer	metastasis	metastasis	51	(50,60]	male	caucasian	131.471	24	NA
SKMEL24_SKIN	ACH-000822	-0.330357	melanoma	metastasis	metastasis	67	(60,70]	male	caucasian	180.588	8	NA
SNU1041_UPPER_AERODIGESTIVE_TRACT	ACH-000618	-0.395989	head and neck cancer	primary	primary	NA	NA	male	asian	148.173	NA	NA
WM793_SKIN	ACH-000827	-2.23195	melanoma	primary	primary	37	(30,40]	male	caucasian	205.724	7	NA
COV362_OVARY	ACH-000278	-1.07251	ovarian cancer	metastasis	metastasis	NA	NA	female	caucasian	107.932	17	NA
ISTMES1_PLEURA	ACH-000569	-2.26302	mesothelioma	metastasis	metastasis	70	(60,70]	female	caucasian	114.644	19	NA
PANC0327_PANCREAS	ACH-000139	-3.4725	pancreatic cancer	primary	primary	65	(60,70]	female	caucasian	87.6417	20	NA
UACC62_SKIN	ACH-000425	0.0239694	melanoma	primary	primary	NA	NA	NA	caucasian	110.204	8	NA
UBLC1_URINARY_TRACT	ACH-000741	-3.4206	bladder cancer	primary	primary	84	(80,90]	female	african_american	142.379	NA	NA
HCC1937_BREAST	ACH-000223	-3.3527	breast cancer	primary	primary	24	(20,30]	female	caucasian	82.859	23	NA
MALME3M_SKIN	ACH-000477	-1.28773	melanoma	metastasis	metastasis	43	(40,50]	male	caucasian	111.605	6	NA
TUHR4TKB_KIDNEY	ACH-000495	-3.35387	kidney cancer	primary	primary	60	(50,60]	male	asian	119.399	18	NA
NCIH1915_LUNG	ACH-000434	0.849455	lung cancer	metastasis	metastasis	61	(60,70]	female	caucasian	109.125	9	NA
CAPAN2_PANCREAS	ACH-000107	-2.87334	pancreatic cancer	primary	primary	56	(50,60]	male	caucasian	75.2369	17	NA
NCIH1623_LUNG	ACH-000744	-3.45141	lung cancer	metastasis	metastasis	58	(50,60]	male	caucasian	154.98	23	NA
SNU719_STOMACH	ACH-000898	-3.29206	gastric cancer	primary	primary	53	(50,60]	male	asian	343.165	10	NA
SNU869_BILIARY_TRACT	ACH-000182	0.444141	bile duct cancer	primary	primary_with_met	NA	NA	NA	asian	113.352	NA	NA
CAL78_BONE	ACH-000516	-3.18786	bone cancer	primary	primary	76	(70,80]	male	caucasian	104.753	39	NA
NCIH1355_LUNG	ACH-000666	-1.7877	lung cancer	metastasis	metastasis	53	(50,60]	male	caucasian	137.171	17	NA
RMUGS_OVARY	ACH-000701	-1.13792	ovarian cancer	primary	primary	62	(60,70]	female	asian	178.917	15	NA
S117_SOFT_TISSUE	ACH-000037	-0.505583	sarcoma	primary	primary	47	(40,50]	female	caucasian	70.2226	34	NA
MDAMB435S_SKIN	ACH-000884	-0.617678	melanoma	metastasis	metastasis	31	(30,40]	female	caucasian	237.863	21	NA
HS294T_SKIN	ACH-000014	-0.637338	melanoma	metastasis	metastasis	56	(50,60]	male	caucasian	73.8134	14	NA
TCCPAN2_PANCREAS	ACH-000502	-0.691658	pancreatic cancer	metastasis	metastasis	68	(60,70]	female	asian	181.227	34	NA
SNB75_CENTRAL_NERVOUS_SYSTEM	ACH-000504	-1.01922	brain cancer	primary	primary	75	(70,80]	female	caucasian	106.365	NA	NA
NCIH2009_LUNG	ACH-000886	-3.75354	lung cancer	metastasis	metastasis	68	(60,70]	female	caucasian	295.745	9	NA
NCIH1650_LUNG	ACH-000035	-0.905011	lung cancer	metastasis	metastasis	27	(20,30]	male	caucasian	60.1277	13	NA
DV90_LUNG	ACH-000925	-3.08647	lung cancer	metastasis	metastasis	50	(40,50]	male	caucasian	381.138	2	NA
WM1799_SKIN	ACH-000661	-0.557852	melanoma	metastasis	metastasis	NA	NA	male	caucasian	134.458	24	NA
WM2664_SKIN	ACH-001239	1.07166	melanoma	metastasis	metastasis	55	(50,60]	female	caucasian	123.353	14	NA
SNU410_PANCREAS	ACH-000517	-3.77023	pancreatic cancer	metastasis	metastasis	53	(50,60]	male	asian	171.53	24	NA
OVISE_OVARY	ACH-000527	-1.98622	ovarian cancer	metastasis	metastasis	40	(30,40]	female	asian	166.397	23	NA
HCC1143_BREAST	ACH-000374	-1.85049	breast cancer	primary	primary	52	(50,60]	female	caucasian	113.652	30	NA
SNU1105_CENTRAL_NERVOUS_SYSTEM	ACH-000368	-3.7602	brain cancer	primary	primary	61	(60,70]	male	asian	140.893	6	NA
RCC10RGB_KIDNEY	ACH-000189	-3.61339	kidney cancer	primary	primary	NA	NA	male	asian	130.936	30	NA
RERFLCAD1_LUNG	ACH-000791	-1.52325	lung cancer	primary	primary	70	(60,70]	male	asian	211.771	18	NA
NCIH226_LUNG	ACH-000367	-2.47551	lung cancer	metastasis	metastasis	NA	NA	male	caucasian	93.3631	5	NA
SKMEL2_SKIN	ACH-001190	-3.32217	melanoma	metastasis	metastasis	60	(50,60]	male	caucasian	NA	11	NA
DKMG_CENTRAL_NERVOUS_SYSTEM	ACH-000244	-3.01354	brain cancer	primary	primary	67	(60,70]	female	caucasian	73.9368	8	NA
CAOV3_OVARY	ACH-000713	-3.76433	ovarian cancer	primary	primary	54	(50,60]	female	caucasian	140.912	18	NA
IALM_LUNG	ACH-000672	-3.36241	lung cancer	metastasis	metastasis	68	(60,70]	male	asian	196.595	15	NA
NCIH2347_LUNG	ACH-000875	-2.68987	lung cancer	primary	primary	54	(50,60]	female	caucasian	250.704	11	NA
SKMEL3_SKIN	ACH-000423	-2.9842	melanoma	metastasis	metastasis	42	(40,50]	female	caucasian	108.449	20	NA
SQ1_LUNG	ACH-000553	-3.69797	lung cancer	primary	primary	NA	NA	male	asian	166.331	20	NA
UMUC1_URINARY_TRACT	ACH-000834	-1.79998	bladder cancer	metastasis	metastasis	26	(20,30]	male	african_american	186.099	20	NA
LS1034_LARGE_INTESTINE	ACH-000252	-3.4607	colorectal cancer	primary	primary	54	(50,60]	male	caucasian	80.7824	16	NA
COV434_OVARY	ACH-000123	-3.51508	ovarian cancer	primary	primary	NA	NA	female	caucasian	88.9509	0	NA
CCFSTTG1_CENTRAL_NERVOUS_SYSTEM	ACH-000329	-1.69903	brain cancer	primary	primary	68	(60,70]	female	caucasian	112.432	4	NA
COLO680N_OESOPHAGUS	ACH-000717	-0.70267	esophageal cancer	primary	primary	57	(50,60]	female	african_american	150.913	20	NA
SW900_LUNG	ACH-000669	-1.47026	lung cancer	primary	primary	53	(50,60]	male	caucasian	144.276	25	NA
SH10TC_STOMACH	ACH-000764	-0.00472664	gastric cancer	primary	primary	NA	NA	NA	asian	207.722	28	NA
BT549_BREAST	ACH-000288	-3.18843	breast cancer	primary	primary	72	(70,80]	female	caucasian	100.468	11	NA
BICR6_UPPER_AERODIGESTIVE_TRACT	ACH-000415	-1.12409	head and neck cancer	primary	primary	NA	NA	male	caucasian	108.921	20	NA
BICR31_UPPER_AERODIGESTIVE_TRACT	ACH-000228	-3.34074	head and neck cancer	primary	primary	NA	NA	male	caucasian	90.8515	15	NA
LNCAPCLONEFGC_PROSTATE	ACH-000977	-3.59736	prostate cancer	metastasis	metastasis	50	(40,50]	male	caucasian	826.003	1	NA
TEN_ENDOMETRIUM	ACH-000397	-3.28979	endometrial cancer	primary	primary	74	(70,80]	female	asian	147.154	29	NA
RCM1_LARGE_INTESTINE	ACH-000565	-3.21543	colorectal cancer	primary	primary	73	(70,80]	female	asian	132.119	18	NA
SNU1079_BILIARY_TRACT	ACH-000209	-3.87424	bile duct cancer	primary	primary	NA	NA	male	asian	110.044	20	NA
BT474_BREAST	ACH-000927	-3.76722	breast cancer	primary	primary	60	(50,60]	female	caucasian	359.641	28	NA
EFO21_OVARY	ACH-000308	-3.19192	ovarian cancer	metastasis	metastasis	56	(50,60]	female	caucasian	104.592	21	NA
OV56_OVARY	ACH-000091	-3.59781	ovarian cancer	metastasis	metastasis	46	(40,50]	female	caucasian	85.7172	4	NA
MDAMB175VII_BREAST	ACH-000759	-2.88089	breast cancer	metastasis	metastasis	56	(50,60]	female	african_american	157.887	13	NA
TT_THYROID	ACH-001321	-3.5634	thyroid cancer	primary	primary	77	(70,80]	female	caucasian	85.5867	11	NA
PANC0813_PANCREAS	ACH-000417	-1.43313	pancreatic cancer	primary	primary	85	(80,90]	male	caucasian	109.174	28	NA
TM87_SOFT_TISSUE	ACH-000172	0.349104	sarcoma	metastasis	metastasis	2	[0,10]	male	NA	NA	NA	NA
MON_SOFT_TISSUE	ACH-001128	-2.94882	sarcoma	primary	primary	1	[0,10]	male	NA	NA	NA	NA
SKNEP1_BONE	ACH-001192	-2.28232	bone cancer	metastasis	metastasis	25	(20,30]	female	NA	NA	NA	NA
EWS502_BONE	ACH-000279	-3.514	bone cancer	primary	primary	NA	NA	NA	caucasian	103.343	20	NA
