# Supplementary material for: A metastasis map of human cancer cell lines
Source: Nature. 2020 Dec 9;588(7837):331–6. doi: 10.1038/s41586-020-2969-2 (PMC8439149; doi:10.1038/s41586-020-2969-2)
Supplement: Supplementary file 17 — Source Data Fig. 4 [file 41586_2020_2969_MOESM17_ESM.xlsx]

## Sheet: Fig. 4a
ID	gene	effect.size	ave.level	t	pval	adj.p.val	rank
PIK3CA_MUT	PIK3CA	0.571429	0.190476	4.97496	1.24e-06	0.00348674	1
COL1A1_MUT	COL1A1	0.428571	0.142857	3.73122	0.000237891	0.22219	2
PRDM2_MUT	PRDM2	0.428571	0.142857	3.73122	0.000237891	0.22219	3
AGAP5_MUT	AGAP5	0.428571	0.285714	3.53203	0.000494374	0.27097	4
FAM157B_MUT	FAM157B	0.428571	0.428571	3.4437	0.000676942	0.27097	5
LOC100133161_MUT	LOC100133161	-0.428571	0.428571	-3.4437	0.000676942	0.27097	6
LOC100132247_MUT	LOC100132247	-0.428571	0.571429	-3.4437	0.000676942	0.27097	7
MUC16_MUT	MUC16	0.357143	0.190476	3.01606	0.00283609	0.549324	8
AHNAK2_MUT	AHNAK2	0.357143	0.190476	3.01606	0.00283609	0.549324	9
HEATR7A_MUT	HEATR7A	-0.357143	0.238095	-2.96267	0.00335633	0.549324	10
GOLGA8B_MUT	GOLGA8B	0.357143	0.619048	2.86386	0.00455539	0.549324	11
DDX12_MUT	DDX12	-0.357143	0.380952	-2.86386	0.00455539	0.549324	12
C17orf60_MUT	C17orf60	0.285714	0.0952381	2.51187	0.0126665	0.549324	13
GTPBP4_MUT	GTPBP4	0.285714	0.0952381	2.51187	0.0126665	0.549324	14
KLC3_MUT	KLC3	0.285714	0.0952381	2.51187	0.0126665	0.549324	15
PPP4R1_MUT	PPP4R1	0.285714	0.0952381	2.51187	0.0126665	0.549324	16
RNF19A_MUT	RNF19A	0.285714	0.0952381	2.51187	0.0126665	0.549324	17
RRP12_MUT	RRP12	0.285714	0.0952381	2.51187	0.0126665	0.549324	18
SKIV2L2_MUT	SKIV2L2	0.285714	0.0952381	2.51187	0.0126665	0.549324	19
ACACB_MUT	ACACB	0.285714	0.0952381	2.51187	0.0126665	0.549324	20
CYFIP1_MUT	CYFIP1	0.285714	0.0952381	2.51187	0.0126665	0.549324	21
EPHB3_MUT	EPHB3	0.285714	0.0952381	2.51187	0.0126665	0.549324	22
HIPK3_MUT	HIPK3	0.285714	0.0952381	2.51187	0.0126665	0.549324	23
MYST4_MUT	MYST4	0.285714	0.0952381	2.51187	0.0126665	0.549324	24
TLN1_MUT	TLN1	0.285714	0.0952381	2.51187	0.0126665	0.549324	25
CENPF_MUT	CENPF	0.285714	0.0952381	2.51187	0.0126665	0.549324	26
MKI67_MUT	MKI67	0.285714	0.0952381	2.51187	0.0126665	0.549324	27
PHLPP2_MUT	PHLPP2	0.285714	0.0952381	2.51187	0.0126665	0.549324	28
LTK_MUT	LTK	0.285714	0.0952381	2.51187	0.0126665	0.549324	29
FAM200B_MUT	FAM200B	0.285714	0.0952381	2.51187	0.0126665	0.549324	30
SLU7_MUT	SLU7	0.285714	0.0952381	2.51187	0.0126665	0.549324	31
GIYD2_MUT	GIYD2	0.285714	0.0952381	2.51187	0.0126665	0.549324	32
GPR89C_MUT	GPR89C	0.285714	0.0952381	2.51187	0.0126665	0.549324	33
HMG20B_MUT	HMG20B	0.285714	0.0952381	2.51187	0.0126665	0.549324	34
LDLRAD3_MUT	LDLRAD3	0.285714	0.0952381	2.51187	0.0126665	0.549324	35
ZNF525_MUT	ZNF525	0.285714	0.0952381	2.51187	0.0126665	0.549324	36
MMP8_MUT	MMP8	0.285714	0.0952381	2.51187	0.0126665	0.549324	37
CNTN5_MUT	CNTN5	0.285714	0.0952381	2.51187	0.0126665	0.549324	38
ARMC5_MUT	ARMC5	0.285714	0.0952381	2.51187	0.0126665	0.549324	39
EIF4G3_MUT	EIF4G3	0.285714	0.0952381	2.51187	0.0126665	0.549324	40
EXPH5_MUT	EXPH5	0.285714	0.0952381	2.51187	0.0126665	0.549324	41
GPATCH2_MUT	GPATCH2	0.285714	0.0952381	2.51187	0.0126665	0.549324	42
LIMD1_MUT	LIMD1	0.285714	0.0952381	2.51187	0.0126665	0.549324	43
PPARGC1A_MUT	PPARGC1A	0.285714	0.0952381	2.51187	0.0126665	0.549324	44
RB1_MUT	RB1	0.285714	0.0952381	2.51187	0.0126665	0.549324	45
ATP13A1_MUT	ATP13A1	0.285714	0.0952381	2.51187	0.0126665	0.549324	46
CWC22_MUT	CWC22	0.285714	0.0952381	2.51187	0.0126665	0.549324	47
DYNC1H1_MUT	DYNC1H1	0.285714	0.0952381	2.51187	0.0126665	0.549324	48
GTF2IRD2P1_MUT	GTF2IRD2P1	0.285714	0.0952381	2.51187	0.0126665	0.549324	49
LOC407835_MUT	LOC407835	0.285714	0.0952381	2.51187	0.0126665	0.549324	50
LRBA_MUT	LRBA	0.285714	0.0952381	2.51187	0.0126665	0.549324	51
LTB4R2_MUT	LTB4R2	0.285714	0.0952381	2.51187	0.0126665	0.549324	52
MSTO2P_MUT	MSTO2P	0.285714	0.0952381	2.51187	0.0126665	0.549324	53
NBEAL2_MUT	NBEAL2	0.285714	0.0952381	2.51187	0.0126665	0.549324	54
NEDD4L_MUT	NEDD4L	0.285714	0.0952381	2.51187	0.0126665	0.549324	55
POLR2J2_MUT	POLR2J2	0.285714	0.0952381	2.51187	0.0126665	0.549324	56
DNAH8_MUT	DNAH8	0.285714	0.0952381	2.51187	0.0126665	0.549324	57
ADAMTS19_MUT	ADAMTS19	0.285714	0.0952381	2.51187	0.0126665	0.549324	58
ATP11A_MUT	ATP11A	0.285714	0.0952381	2.51187	0.0126665	0.549324	59
MAP3K9_MUT	MAP3K9	0.285714	0.0952381	2.51187	0.0126665	0.549324	60
NRK_MUT	NRK	0.285714	0.0952381	2.51187	0.0126665	0.549324	61
THBS3_MUT	THBS3	0.285714	0.0952381	2.51187	0.0126665	0.549324	62
DDX11_MUT	DDX11	-0.285714	0.190476	-2.39656	0.0173156	0.549324	63
LOC100288778_MUT	LOC100288778	-0.285714	0.190476	-2.39656	0.0173156	0.549324	64
WASH3P_MUT	WASH3P	-0.285714	0.190476	-2.39656	0.0173156	0.549324	65
AKAP9_MUT	AKAP9	-0.285714	0.190476	-2.39656	0.0173156	0.549324	66
DOCK3_MUT	DOCK3	-0.285714	0.190476	-2.39656	0.0173156	0.549324	67
MUC4_MUT	MUC4	0.285714	0.238095	2.35469	0.0193442	0.549324	68
PMS2L2_MUT	PMS2L2	0.285714	0.238095	2.35469	0.0193442	0.549324	69
NBPF9_MUT	NBPF9	0.285714	0.666667	2.2958	0.0225499	0.549324	70
Unknown|16:90233201_MUT	Unknown|16:90233201	-0.285714	0.333333	-2.2958	0.0225499	0.549324	71
FLJ45445_MUT	FLJ45445	0.285714	0.380952	2.27713	0.0236588	0.549324	72
CEP250_MUT	CEP250	0.214286	0.142857	1.82632	0.0690438	0.549324	73
INTS1_MUT	INTS1	0.214286	0.142857	1.82632	0.0690438	0.549324	74
NUP88_MUT	NUP88	0.214286	0.142857	1.82632	0.0690438	0.549324	75
YSK4_MUT	YSK4	0.214286	0.142857	1.82632	0.0690438	0.549324	76
NBPF10_MUT	NBPF10	0.214286	0.857143	1.82632	0.0690438	0.549324	77
ANKRD36B_MUT	ANKRD36B	0.214286	0.142857	1.82632	0.0690438	0.549324	78
SRRM2_MUT	SRRM2	0.214286	0.142857	1.82632	0.0690438	0.549324	79
FAM157A_MUT	FAM157A	0.214286	0.142857	1.82632	0.0690438	0.549324	80
MDN1_MUT	MDN1	0.214286	0.142857	1.82632	0.0690438	0.549324	81
ARHGEF5_MUT	ARHGEF5	0.214286	0.142857	1.82632	0.0690438	0.549324	82
ATP2C2_MUT	ATP2C2	0.214286	0.142857	1.82632	0.0690438	0.549324	83
CEP152_MUT	CEP152	0.214286	0.142857	1.82632	0.0690438	0.549324	84
CNTNAP3_MUT	CNTNAP3	0.214286	0.142857	1.82632	0.0690438	0.549324	85
KGFLP2_MUT	KGFLP2	0.214286	0.142857	1.82632	0.0690438	0.549324	86
OXCT2_MUT	OXCT2	0.214286	0.142857	1.82632	0.0690438	0.549324	87
PHKB_MUT	PHKB	-0.214286	0.142857	-1.82632	0.0690438	0.549324	88
MEF2A_MUT	MEF2A	-0.214286	0.142857	-1.82632	0.0690438	0.549324	89
CCDC57_MUT	CCDC57	-0.214286	0.142857	-1.82632	0.0690438	0.549324	90
MYO15B_MUT	MYO15B	-0.214286	0.142857	-1.82632	0.0690438	0.549324	91
TPCN1_MUT	TPCN1	-0.214286	0.142857	-1.82632	0.0690438	0.549324	92
PCM1_MUT	PCM1	-0.214286	0.142857	-1.82632	0.0690438	0.549324	93
BTBD12_MUT	BTBD12	-0.214286	0.142857	-1.82632	0.0690438	0.549324	94
CEP192_MUT	CEP192	-0.214286	0.142857	-1.82632	0.0690438	0.549324	95
RNF213_MUT	RNF213	-0.214286	0.142857	-1.82632	0.0690438	0.549324	96
WASH2P_MUT	WASH2P	-0.214286	0.142857	-1.82632	0.0690438	0.549324	97
ZNF568_MUT	ZNF568	-0.214286	0.142857	-1.82632	0.0690438	0.549324	98
GRIN2A_MUT	GRIN2A	0.214286	0.142857	1.82632	0.0690438	0.549324	99
NCOA4_MUT	NCOA4	-0.214286	0.142857	-1.82632	0.0690438	0.549324	100
SPEG_MUT	SPEG	-0.214286	0.142857	-1.82632	0.0690438	0.549324	101
DSP_MUT	DSP	-0.214286	0.142857	-1.82632	0.0690438	0.549324	102
PPIP5K1_MUT	PPIP5K1	-0.214286	0.142857	-1.82632	0.0690438	0.549324	103
SYTL2_MUT	SYTL2	0.214286	0.142857	1.82632	0.0690438	0.549324	104
ZNF432_MUT	ZNF432	0.214286	0.142857	1.82632	0.0690438	0.549324	105
ALS2_MUT	ALS2	0.214286	0.142857	1.82632	0.0690438	0.549324	106
FLNA_MUT	FLNA	-0.214286	0.142857	-1.82632	0.0690438	0.549324	107
FLNC_MUT	FLNC	-0.214286	0.142857	-1.82632	0.0690438	0.549324	108
MLL3_MUT	MLL3	-0.214286	0.142857	-1.82632	0.0690438	0.549324	109
NCOA2_MUT	NCOA2	-0.214286	0.142857	-1.82632	0.0690438	0.549324	110
NUP98_MUT	NUP98	-0.214286	0.142857	-1.82632	0.0690438	0.549324	111
PKHD1_MUT	PKHD1	0.214286	0.142857	1.82632	0.0690438	0.549324	112
TRIO_MUT	TRIO	0.214286	0.142857	1.82632	0.0690438	0.549324	113
TRPS1_MUT	TRPS1	-0.214286	0.142857	-1.82632	0.0690438	0.549324	114
WNK1_MUT	WNK1	0.214286	0.142857	1.82632	0.0690438	0.549324	115
NBAS_MUT	NBAS	-0.214286	0.142857	-1.82632	0.0690438	0.549324	116
PRKDC_MUT	PRKDC	-0.214286	0.142857	-1.82632	0.0690438	0.549324	117
PRPF31_MUT	PRPF31	-0.214286	0.142857	-1.82632	0.0690438	0.549324	118
SPEN_MUT	SPEN	-0.214286	0.142857	-1.82632	0.0690438	0.549324	119
OBSCN_MUT	OBSCN	-0.214286	0.142857	-1.82632	0.0690438	0.549324	120
EP400_MUT	EP400	0.214286	0.285714	1.73258	0.0844544	0.549324	121
GOLGA8A_MUT	GOLGA8A	0.214286	0.285714	1.73258	0.0844544	0.549324	122
TBC1D3C_MUT	TBC1D3C	0.214286	0.285714	1.73258	0.0844544	0.549324	123
MUC1_MUT	MUC1	0.214286	0.285714	1.73258	0.0844544	0.549324	124
TP53_MUT	TP53	0.214286	0.714286	1.73258	0.0844544	0.549324	125
POM121C_MUT	POM121C	-0.214286	0.285714	-1.73258	0.0844544	0.549324	126
NPIPL3_MUT	NPIPL3	-0.214286	0.428571	-1.69082	0.0921694	0.549324	127
TTN_MUT	TTN	0.214286	0.571429	1.69082	0.0921694	0.549324	128
ABCC6_MUT	ABCC6	0.142857	0.047619	1.28145	0.201273	0.549324	129
AMBRA1_MUT	AMBRA1	0.142857	0.047619	1.28145	0.201273	0.549324	130
ANKRD13D_MUT	ANKRD13D	0.142857	0.047619	1.28145	0.201273	0.549324	131
ARHGAP11A_MUT	ARHGAP11A	0.142857	0.047619	1.28145	0.201273	0.549324	132
ASAP1_MUT	ASAP1	0.142857	0.047619	1.28145	0.201273	0.549324	133
B4GALT3_MUT	B4GALT3	0.142857	0.047619	1.28145	0.201273	0.549324	134
BCAP29_MUT	BCAP29	0.142857	0.047619	1.28145	0.201273	0.549324	135
C1orf113_MUT	C1orf113	0.142857	0.047619	1.28145	0.201273	0.549324	136
C1orf159_MUT	C1orf159	0.142857	0.047619	1.28145	0.201273	0.549324	137
C3orf31_MUT	C3orf31	0.142857	0.047619	1.28145	0.201273	0.549324	138
C7orf28A_MUT	C7orf28A	0.142857	0.047619	1.28145	0.201273	0.549324	139
C7orf28B_MUT	C7orf28B	0.142857	0.047619	1.28145	0.201273	0.549324	140
CASKIN1_MUT	CASKIN1	0.142857	0.047619	1.28145	0.201273	0.549324	141
CCDC52_MUT	CCDC52	0.142857	0.047619	1.28145	0.201273	0.549324	142
CCS_MUT	CCS	0.142857	0.047619	1.28145	0.201273	0.549324	143
CD46_MUT	CD46	0.142857	0.047619	1.28145	0.201273	0.549324	144
CDC42EP2_MUT	CDC42EP2	0.142857	0.047619	1.28145	0.201273	0.549324	145
CHRNB1_MUT	CHRNB1	0.142857	0.047619	1.28145	0.201273	0.549324	146
CIRH1A_MUT	CIRH1A	0.142857	0.047619	1.28145	0.201273	0.549324	147
CISH_MUT	CISH	0.142857	0.047619	1.28145	0.201273	0.549324	148
CSTB_MUT	CSTB	0.142857	0.047619	1.28145	0.201273	0.549324	149
DCST1_MUT	DCST1	0.142857	0.047619	1.28145	0.201273	0.549324	150
DIDO1_MUT	DIDO1	0.142857	0.047619	1.28145	0.201273	0.549324	151
DLD_MUT	DLD	0.142857	0.047619	1.28145	0.201273	0.549324	152
DNAJB1_MUT	DNAJB1	0.142857	0.047619	1.28145	0.201273	0.549324	153
DOCK6_MUT	DOCK6	0.142857	0.047619	1.28145	0.201273	0.549324	154
DSCC1_MUT	DSCC1	0.142857	0.047619	1.28145	0.201273	0.549324	155
EEF1A1P9_MUT	EEF1A1P9	0.142857	0.047619	1.28145	0.201273	0.549324	156
EVPLL_MUT	EVPLL	0.142857	0.047619	1.28145	0.201273	0.549324	157
FAM108A1_MUT	FAM108A1	0.142857	0.047619	1.28145	0.201273	0.549324	158
FAM172A_MUT	FAM172A	0.142857	0.047619	1.28145	0.201273	0.549324	159
FAM86D_MUT	FAM86D	0.142857	0.047619	1.28145	0.201273	0.549324	160
FAT2_MUT	FAT2	0.142857	0.047619	1.28145	0.201273	0.549324	161
FBXO41_MUT	FBXO41	0.142857	0.047619	1.28145	0.201273	0.549324	162
FUT1_MUT	FUT1	0.142857	0.047619	1.28145	0.201273	0.549324	163
GPR19_MUT	GPR19	0.142857	0.047619	1.28145	0.201273	0.549324	164
GSTCD_MUT	GSTCD	0.142857	0.047619	1.28145	0.201273	0.549324	165
HEATR2_MUT	HEATR2	0.142857	0.047619	1.28145	0.201273	0.549324	166
IFI27L1_MUT	IFI27L1	0.142857	0.047619	1.28145	0.201273	0.549324	167
ITFG3_MUT	ITFG3	0.142857	0.047619	1.28145	0.201273	0.549324	168
LSS_MUT	LSS	0.142857	0.047619	1.28145	0.201273	0.549324	169
MICAL2_MUT	MICAL2	0.142857	0.047619	1.28145	0.201273	0.549324	170
NDUFA5_MUT	NDUFA5	0.142857	0.047619	1.28145	0.201273	0.549324	171
PEX1_MUT	PEX1	0.142857	0.047619	1.28145	0.201273	0.549324	172
PHF21A_MUT	PHF21A	0.142857	0.047619	1.28145	0.201273	0.549324	173
PHLDB2_MUT	PHLDB2	0.142857	0.047619	1.28145	0.201273	0.549324	174
PIGZ_MUT	PIGZ	0.142857	0.047619	1.28145	0.201273	0.549324	175
PPP1R12C_MUT	PPP1R12C	0.142857	0.047619	1.28145	0.201273	0.549324	176
PSMG1_MUT	PSMG1	0.142857	0.047619	1.28145	0.201273	0.549324	177
PYROXD2_MUT	PYROXD2	0.142857	0.047619	1.28145	0.201273	0.549324	178
RAPGEF3_MUT	RAPGEF3	0.142857	0.047619	1.28145	0.201273	0.549324	179
RASAL1_MUT	RASAL1	0.142857	0.047619	1.28145	0.201273	0.549324	180
RASGRP2_MUT	RASGRP2	0.142857	0.047619	1.28145	0.201273	0.549324	181
REV3L_MUT	REV3L	0.142857	0.047619	1.28145	0.201273	0.549324	182
SEMA5A_MUT	SEMA5A	0.142857	0.047619	1.28145	0.201273	0.549324	183
SLC43A1_MUT	SLC43A1	0.142857	0.047619	1.28145	0.201273	0.549324	184
SRGAP2_MUT	SRGAP2	0.142857	0.047619	1.28145	0.201273	0.549324	185
SURF6_MUT	SURF6	0.142857	0.047619	1.28145	0.201273	0.549324	186
TATDN2_MUT	TATDN2	0.142857	0.047619	1.28145	0.201273	0.549324	187
TLR2_MUT	TLR2	0.142857	0.047619	1.28145	0.201273	0.549324	188
TPRXL_MUT	TPRXL	0.142857	0.047619	1.28145	0.201273	0.549324	189
TRAM1L1_MUT	TRAM1L1	0.142857	0.047619	1.28145	0.201273	0.549324	190
TRAPPC10_MUT	TRAPPC10	0.142857	0.047619	1.28145	0.201273	0.549324	191
TRDN_MUT	TRDN	0.142857	0.047619	1.28145	0.201273	0.549324	192
UNC93B1_MUT	UNC93B1	0.142857	0.047619	1.28145	0.201273	0.549324	193
Unknown|10:48902413_MUT	Unknown|10:48902413	0.142857	0.047619	1.28145	0.201273	0.549324	194
Unknown|10:49218200_MUT	Unknown|10:49218200	0.142857	0.047619	1.28145	0.201273	0.549324	195
Unknown|15:20636398_MUT	Unknown|15:20636398	0.142857	0.047619	1.28145	0.201273	0.549324	196
Unknown|15:20662630_MUT	Unknown|15:20662630	0.142857	0.047619	1.28145	0.201273	0.549324	197
Unknown|16:16416503_MUT	Unknown|16:16416503	0.142857	0.047619	1.28145	0.201273	0.549324	198
Unknown|16:16416530_MUT	Unknown|16:16416530	0.142857	0.047619	1.28145	0.201273	0.549324	199
Unknown|16:18439878_MUT	Unknown|16:18439878	0.142857	0.047619	1.28145	0.201273	0.549324	200
Unknown|17:45127014_MUT	Unknown|17:45127014	0.142857	0.047619	1.28145	0.201273	0.549324	201
Unknown|18:12095510_MUT	Unknown|18:12095510	0.142857	0.047619	1.28145	0.201273	0.549324	202
Unknown|19:48699174_MUT	Unknown|19:48699174	0.142857	0.047619	1.28145	0.201273	0.549324	203
Unknown|8:145318649_MUT	Unknown|8:145318649	0.142857	0.047619	1.28145	0.201273	0.549324	204
Unknown|9:40503140_MUT	Unknown|9:40503140	0.142857	0.047619	1.28145	0.201273	0.549324	205
VAC14_MUT	VAC14	0.142857	0.047619	1.28145	0.201273	0.549324	206
WDR24_MUT	WDR24	0.142857	0.047619	1.28145	0.201273	0.549324	207
ZNF138_MUT	ZNF138	0.142857	0.047619	1.28145	0.201273	0.549324	208
ZNF333_MUT	ZNF333	0.142857	0.047619	1.28145	0.201273	0.549324	209
ZNF692_MUT	ZNF692	0.142857	0.047619	1.28145	0.201273	0.549324	210
ZNF841_MUT	ZNF841	0.142857	0.047619	1.28145	0.201273	0.549324	211
ZSCAN2_MUT	ZSCAN2	0.142857	0.047619	1.28145	0.201273	0.549324	212
SERPINA12_MUT	SERPINA12	0.142857	0.047619	1.28145	0.201273	0.549324	213
HIPK4_MUT	HIPK4	0.142857	0.047619	1.28145	0.201273	0.549324	214
CYP3A4_MUT	CYP3A4	0.142857	0.047619	1.28145	0.201273	0.549324	215
CAMK1G_MUT	CAMK1G	0.142857	0.047619	1.28145	0.201273	0.549324	216
ADAMTS18_MUT	ADAMTS18	0.142857	0.047619	1.28145	0.201273	0.549324	217
ATP10A_MUT	ATP10A	0.142857	0.047619	1.28145	0.201273	0.549324	218
BRD2_MUT	BRD2	0.142857	0.047619	1.28145	0.201273	0.549324	219
CAMKK2_MUT	CAMKK2	0.142857	0.047619	1.28145	0.201273	0.549324	220
CPAMD8_MUT	CPAMD8	0.142857	0.047619	1.28145	0.201273	0.549324	221
INPP4B_MUT	INPP4B	0.142857	0.047619	1.28145	0.201273	0.549324	222
NLRP6_MUT	NLRP6	0.142857	0.047619	1.28145	0.201273	0.549324	223
PNMT_MUT	PNMT	0.142857	0.047619	1.28145	0.201273	0.549324	224
PREX2_MUT	PREX2	0.142857	0.047619	1.28145	0.201273	0.549324	225
ABCB10_MUT	ABCB10	0.142857	0.047619	1.28145	0.201273	0.549324	226
ABCD4_MUT	ABCD4	0.142857	0.047619	1.28145	0.201273	0.549324	227
ABHD2_MUT	ABHD2	0.142857	0.047619	1.28145	0.201273	0.549324	228
ABLIM3_MUT	ABLIM3	0.142857	0.047619	1.28145	0.201273	0.549324	229
ACO1_MUT	ACO1	0.142857	0.047619	1.28145	0.201273	0.549324	230
ACSF3_MUT	ACSF3	0.142857	0.047619	1.28145	0.201273	0.549324	231
ADAM8_MUT	ADAM8	0.142857	0.047619	1.28145	0.201273	0.549324	232
ADAMTSL4_MUT	ADAMTSL4	0.142857	0.047619	1.28145	0.201273	0.549324	233
ADC_MUT	ADC	0.142857	0.047619	1.28145	0.201273	0.549324	234
AGPAT2_MUT	AGPAT2	0.142857	0.047619	1.28145	0.201273	0.549324	235
ANKMY1_MUT	ANKMY1	0.142857	0.047619	1.28145	0.201273	0.549324	236
ANUBL1_MUT	ANUBL1	0.142857	0.047619	1.28145	0.201273	0.549324	237
ANXA11_MUT	ANXA11	0.142857	0.047619	1.28145	0.201273	0.549324	238
AP1M2_MUT	AP1M2	0.142857	0.047619	1.28145	0.201273	0.549324	239
APPL2_MUT	APPL2	0.142857	0.047619	1.28145	0.201273	0.549324	240
ARHGAP33_MUT	ARHGAP33	0.142857	0.047619	1.28145	0.201273	0.549324	241
ARMC1_MUT	ARMC1	0.142857	0.047619	1.28145	0.201273	0.549324	242
ASB13_MUT	ASB13	0.142857	0.047619	1.28145	0.201273	0.549324	243
ASH1L_MUT	ASH1L	0.142857	0.047619	1.28145	0.201273	0.549324	244
ATE1_MUT	ATE1	0.142857	0.047619	1.28145	0.201273	0.549324	245
ATPAF2_MUT	ATPAF2	0.142857	0.047619	1.28145	0.201273	0.549324	246
B4GALT1_MUT	B4GALT1	0.142857	0.047619	1.28145	0.201273	0.549324	247
BLOC1S3_MUT	BLOC1S3	0.142857	0.047619	1.28145	0.201273	0.549324	248
BSDC1_MUT	BSDC1	0.142857	0.047619	1.28145	0.201273	0.549324	249
C11orf82_MUT	C11orf82	0.142857	0.047619	1.28145	0.201273	0.549324	250
C14orf104_MUT	C14orf104	0.142857	0.047619	1.28145	0.201273	0.549324	251
C14orf126_MUT	C14orf126	0.142857	0.047619	1.28145	0.201273	0.549324	252
C14orf49_MUT	C14orf49	0.142857	0.047619	1.28145	0.201273	0.549324	253
C15orf39_MUT	C15orf39	0.142857	0.047619	1.28145	0.201273	0.549324	254
C16orf13_MUT	C16orf13	0.142857	0.047619	1.28145	0.201273	0.549324	255
C17orf55_MUT	C17orf55	0.142857	0.047619	1.28145	0.201273	0.549324	256
C17orf71_MUT	C17orf71	0.142857	0.047619	1.28145	0.201273	0.549324	257
C19orf47_MUT	C19orf47	0.142857	0.047619	1.28145	0.201273	0.549324	258
C20orf12_MUT	C20orf12	0.142857	0.047619	1.28145	0.201273	0.549324	259
C3orf19_MUT	C3orf19	0.142857	0.047619	1.28145	0.201273	0.549324	260
C3orf63_MUT	C3orf63	0.142857	0.047619	1.28145	0.201273	0.549324	261
C6orf27_MUT	C6orf27	0.142857	0.047619	1.28145	0.201273	0.549324	262
C6orf64_MUT	C6orf64	0.142857	0.047619	1.28145	0.201273	0.549324	263
C9orf102_MUT	C9orf102	0.142857	0.047619	1.28145	0.201273	0.549324	264
CAB39L_MUT	CAB39L	0.142857	0.047619	1.28145	0.201273	0.549324	265
CACHD1_MUT	CACHD1	0.142857	0.047619	1.28145	0.201273	0.549324	266
CBLB_MUT	CBLB	0.142857	0.047619	1.28145	0.201273	0.549324	267
CCDC74B_MUT	CCDC74B	0.142857	0.047619	1.28145	0.201273	0.549324	268
CCDC93_MUT	CCDC93	0.142857	0.047619	1.28145	0.201273	0.549324	269
CCNDBP1_MUT	CCNDBP1	0.142857	0.047619	1.28145	0.201273	0.549324	270
CCT8_MUT	CCT8	0.142857	0.047619	1.28145	0.201273	0.549324	271
CDC45_MUT	CDC45	0.142857	0.047619	1.28145	0.201273	0.549324	272
CENPC1_MUT	CENPC1	0.142857	0.047619	1.28145	0.201273	0.549324	273
CENPJ_MUT	CENPJ	0.142857	0.047619	1.28145	0.201273	0.549324	274
CERK_MUT	CERK	0.142857	0.047619	1.28145	0.201273	0.549324	275
CHST10_MUT	CHST10	0.142857	0.047619	1.28145	0.201273	0.549324	276
CIAO1_MUT	CIAO1	0.142857	0.047619	1.28145	0.201273	0.549324	277
CLMN_MUT	CLMN	0.142857	0.047619	1.28145	0.201273	0.549324	278
CMIP_MUT	CMIP	0.142857	0.047619	1.28145	0.201273	0.549324	279
CNNM2_MUT	CNNM2	0.142857	0.047619	1.28145	0.201273	0.549324	280
COL4A2_MUT	COL4A2	0.142857	0.047619	1.28145	0.201273	0.549324	281
COMMD8_MUT	COMMD8	0.142857	0.047619	1.28145	0.201273	0.549324	282
COQ5_MUT	COQ5	0.142857	0.047619	1.28145	0.201273	0.549324	283
CPSF3_MUT	CPSF3	0.142857	0.047619	1.28145	0.201273	0.549324	284
CPT1B_MUT	CPT1B	0.142857	0.047619	1.28145	0.201273	0.549324	285
CREB3_MUT	CREB3	0.142857	0.047619	1.28145	0.201273	0.549324	286
CRTC3_MUT	CRTC3	0.142857	0.047619	1.28145	0.201273	0.549324	287
CXorf38_MUT	CXorf38	0.142857	0.047619	1.28145	0.201273	0.549324	288
CYTSA_MUT	CYTSA	0.142857	0.047619	1.28145	0.201273	0.549324	289
DARS2_MUT	DARS2	0.142857	0.047619	1.28145	0.201273	0.549324	290
DCAF6_MUT	DCAF6	0.142857	0.047619	1.28145	0.201273	0.549324	291
DCP1B_MUT	DCP1B	0.142857	0.047619	1.28145	0.201273	0.549324	292
DDX42_MUT	DDX42	0.142857	0.047619	1.28145	0.201273	0.549324	293
DEAF1_MUT	DEAF1	0.142857	0.047619	1.28145	0.201273	0.549324	294
DENND1B_MUT	DENND1B	0.142857	0.047619	1.28145	0.201273	0.549324	295
DIP2A_MUT	DIP2A	0.142857	0.047619	1.28145	0.201273	0.549324	296
DLX1_MUT	DLX1	0.142857	0.047619	1.28145	0.201273	0.549324	297
DNAJC21_MUT	DNAJC21	0.142857	0.047619	1.28145	0.201273	0.549324	298
DNM2_MUT	DNM2	0.142857	0.047619	1.28145	0.201273	0.549324	299
DPP8_MUT	DPP8	0.142857	0.047619	1.28145	0.201273	0.549324	300
DPY19L1_MUT	DPY19L1	0.142857	0.047619	1.28145	0.201273	0.549324	301
DSG2_MUT	DSG2	0.142857	0.047619	1.28145	0.201273	0.549324	302
DYM_MUT	DYM	0.142857	0.047619	1.28145	0.201273	0.549324	303
DYNC2H1_MUT	DYNC2H1	0.142857	0.047619	1.28145	0.201273	0.549324	304
DYSF_MUT	DYSF	0.142857	0.047619	1.28145	0.201273	0.549324	305
ECD_MUT	ECD	0.142857	0.047619	1.28145	0.201273	0.549324	306
ECT2_MUT	ECT2	0.142857	0.047619	1.28145	0.201273	0.549324	307
EIF2B4_MUT	EIF2B4	0.142857	0.047619	1.28145	0.201273	0.549324	308
ENTPD7_MUT	ENTPD7	0.142857	0.047619	1.28145	0.201273	0.549324	309
EP400NL_MUT	EP400NL	0.142857	0.047619	1.28145	0.201273	0.549324	310
ERAL1_MUT	ERAL1	0.142857	0.047619	1.28145	0.201273	0.549324	311
ERMP1_MUT	ERMP1	0.142857	0.047619	1.28145	0.201273	0.549324	312
ERP27_MUT	ERP27	0.142857	0.047619	1.28145	0.201273	0.549324	313
ESRP2_MUT	ESRP2	0.142857	0.047619	1.28145	0.201273	0.549324	314
EXTL3_MUT	EXTL3	0.142857	0.047619	1.28145	0.201273	0.549324	315
FAM111A_MUT	FAM111A	0.142857	0.047619	1.28145	0.201273	0.549324	316
FAM126A_MUT	FAM126A	0.142857	0.047619	1.28145	0.201273	0.549324	317
FAM128A_MUT	FAM128A	0.142857	0.047619	1.28145	0.201273	0.549324	318
FAM160A1_MUT	FAM160A1	0.142857	0.047619	1.28145	0.201273	0.549324	319
FAM171B_MUT	FAM171B	0.142857	0.047619	1.28145	0.201273	0.549324	320
FAM196B_MUT	FAM196B	0.142857	0.047619	1.28145	0.201273	0.549324	321
FAM21B_MUT	FAM21B	0.142857	0.047619	1.28145	0.201273	0.549324	322
FAM89B_MUT	FAM89B	0.142857	0.047619	1.28145	0.201273	0.549324	323
FBXO46_MUT	FBXO46	0.142857	0.047619	1.28145	0.201273	0.549324	324
FGFBP3_MUT	FGFBP3	0.142857	0.047619	1.28145	0.201273	0.549324	325
FHAD1_MUT	FHAD1	0.142857	0.047619	1.28145	0.201273	0.549324	326
FITM2_MUT	FITM2	0.142857	0.047619	1.28145	0.201273	0.549324	327
FLG_MUT	FLG	0.142857	0.047619	1.28145	0.201273	0.549324	328
FNBP4_MUT	FNBP4	0.142857	0.047619	1.28145	0.201273	0.549324	329
FOXK1_MUT	FOXK1	0.142857	0.047619	1.28145	0.201273	0.549324	330
FZD6_MUT	FZD6	0.142857	0.047619	1.28145	0.201273	0.549324	331
GAS8_MUT	GAS8	0.142857	0.047619	1.28145	0.201273	0.549324	332
GJB3_MUT	GJB3	0.142857	0.047619	1.28145	0.201273	0.549324	333
GJD3_MUT	GJD3	0.142857	0.047619	1.28145	0.201273	0.549324	334
GLIS2_MUT	GLIS2	0.142857	0.047619	1.28145	0.201273	0.549324	335
GLO1_MUT	GLO1	0.142857	0.047619	1.28145	0.201273	0.549324	336
GNL3_MUT	GNL3	0.142857	0.047619	1.28145	0.201273	0.549324	337
GPR116_MUT	GPR116	0.142857	0.047619	1.28145	0.201273	0.549324	338
GPR126_MUT	GPR126	0.142857	0.047619	1.28145	0.201273	0.549324	339
GPR89B_MUT	GPR89B	0.142857	0.047619	1.28145	0.201273	0.549324	340
GUSB_MUT	GUSB	0.142857	0.047619	1.28145	0.201273	0.549324	341
HAND1_MUT	HAND1	0.142857	0.047619	1.28145	0.201273	0.549324	342
HAS2_MUT	HAS2	0.142857	0.047619	1.28145	0.201273	0.549324	343
HAUS3_MUT	HAUS3	0.142857	0.047619	1.28145	0.201273	0.549324	344
HDAC5_MUT	HDAC5	0.142857	0.047619	1.28145	0.201273	0.549324	345
HECTD1_MUT	HECTD1	0.142857	0.047619	1.28145	0.201273	0.549324	346
HEMK1_MUT	HEMK1	0.142857	0.047619	1.28145	0.201273	0.549324	347
HIRIP3_MUT	HIRIP3	0.142857	0.047619	1.28145	0.201273	0.549324	348
HNRNPL_MUT	HNRNPL	0.142857	0.047619	1.28145	0.201273	0.549324	349
HPS1_MUT	HPS1	0.142857	0.047619	1.28145	0.201273	0.549324	350
HPS5_MUT	HPS5	0.142857	0.047619	1.28145	0.201273	0.549324	351
IDUA_MUT	IDUA	0.142857	0.047619	1.28145	0.201273	0.549324	352
IFT172_MUT	IFT172	0.142857	0.047619	1.28145	0.201273	0.549324	353
ILDR1_MUT	ILDR1	0.142857	0.047619	1.28145	0.201273	0.549324	354
INF2_MUT	INF2	0.142857	0.047619	1.28145	0.201273	0.549324	355
INPP5F_MUT	INPP5F	0.142857	0.047619	1.28145	0.201273	0.549324	356
INTU_MUT	INTU	0.142857	0.047619	1.28145	0.201273	0.549324	357
ITFG2_MUT	ITFG2	0.142857	0.047619	1.28145	0.201273	0.549324	358
ITGBL1_MUT	ITGBL1	0.142857	0.047619	1.28145	0.201273	0.549324	359
KHK_MUT	KHK	0.142857	0.047619	1.28145	0.201273	0.549324	360
KIAA0146_MUT	KIAA0146	0.142857	0.047619	1.28145	0.201273	0.549324	361
KIAA0586_MUT	KIAA0586	0.142857	0.047619	1.28145	0.201273	0.549324	362
KIAA0895_MUT	KIAA0895	0.142857	0.047619	1.28145	0.201273	0.549324	363
KIAA1033_MUT	KIAA1033	0.142857	0.047619	1.28145	0.201273	0.549324	364
KIAA1328_MUT	KIAA1328	0.142857	0.047619	1.28145	0.201273	0.549324	365
KIAA1370_MUT	KIAA1370	0.142857	0.047619	1.28145	0.201273	0.549324	366
KIAA1529_MUT	KIAA1529	0.142857	0.047619	1.28145	0.201273	0.549324	367
KIF16B_MUT	KIF16B	0.142857	0.047619	1.28145	0.201273	0.549324	368
KRIT1_MUT	KRIT1	0.142857	0.047619	1.28145	0.201273	0.549324	369
KRT6B_MUT	KRT6B	0.142857	0.047619	1.28145	0.201273	0.549324	370
KRT6C_MUT	KRT6C	0.142857	0.047619	1.28145	0.201273	0.549324	371
LAMA2_MUT	LAMA2	0.142857	0.047619	1.28145	0.201273	0.549324	372
LASS2_MUT	LASS2	0.142857	0.047619	1.28145	0.201273	0.549324	373
LBR_MUT	LBR	0.142857	0.047619	1.28145	0.201273	0.549324	374
LOC150786_MUT	LOC150786	0.142857	0.047619	1.28145	0.201273	0.549324	375
LOC441294_MUT	LOC441294	0.142857	0.047619	1.28145	0.201273	0.549324	376
LOC643955_MUT	LOC643955	0.142857	0.047619	1.28145	0.201273	0.549324	377
LONP1_MUT	LONP1	0.142857	0.047619	1.28145	0.201273	0.549324	378
LRG1_MUT	LRG1	0.142857	0.047619	1.28145	0.201273	0.549324	379
LRIG2_MUT	LRIG2	0.142857	0.047619	1.28145	0.201273	0.549324	380
LZTS2_MUT	LZTS2	0.142857	0.047619	1.28145	0.201273	0.549324	381
MAGOHB_MUT	MAGOHB	0.142857	0.047619	1.28145	0.201273	0.549324	382
MAP7D3_MUT	MAP7D3	0.142857	0.047619	1.28145	0.201273	0.549324	383
MBD3L2_MUT	MBD3L2	0.142857	0.047619	1.28145	0.201273	0.549324	384
MBD6_MUT	MBD6	0.142857	0.047619	1.28145	0.201273	0.549324	385
MBNL2_MUT	MBNL2	0.142857	0.047619	1.28145	0.201273	0.549324	386
METT5D1_MUT	METT5D1	0.142857	0.047619	1.28145	0.201273	0.549324	387
METTL4_MUT	METTL4	0.142857	0.047619	1.28145	0.201273	0.549324	388
MEX3C_MUT	MEX3C	0.142857	0.047619	1.28145	0.201273	0.549324	389
MGMT_MUT	MGMT	0.142857	0.047619	1.28145	0.201273	0.549324	390
MLF1IP_MUT	MLF1IP	0.142857	0.047619	1.28145	0.201273	0.549324	391
MPND_MUT	MPND	0.142857	0.047619	1.28145	0.201273	0.549324	392
MRPL38_MUT	MRPL38	0.142857	0.047619	1.28145	0.201273	0.549324	393
MRPS28_MUT	MRPS28	0.142857	0.047619	1.28145	0.201273	0.549324	394
MSTO1_MUT	MSTO1	0.142857	0.047619	1.28145	0.201273	0.549324	395
MTBP_MUT	MTBP	0.142857	0.047619	1.28145	0.201273	0.549324	396
MVP_MUT	MVP	0.142857	0.047619	1.28145	0.201273	0.549324	397
MX2_MUT	MX2	0.142857	0.047619	1.28145	0.201273	0.549324	398
MYO5C_MUT	MYO5C	0.142857	0.047619	1.28145	0.201273	0.549324	399
NAB2_MUT	NAB2	0.142857	0.047619	1.28145	0.201273	0.549324	400
NAPG_MUT	NAPG	0.142857	0.047619	1.28145	0.201273	0.549324	401
NCAPD2_MUT	NCAPD2	0.142857	0.047619	1.28145	0.201273	0.549324	402
NCEH1_MUT	NCEH1	0.142857	0.047619	1.28145	0.201273	0.549324	403
NCSTN_MUT	NCSTN	0.142857	0.047619	1.28145	0.201273	0.549324	404
NDUFS6_MUT	NDUFS6	0.142857	0.047619	1.28145	0.201273	0.549324	405
NFE2L1_MUT	NFE2L1	0.142857	0.047619	1.28145	0.201273	0.549324	406
NFYC_MUT	NFYC	0.142857	0.047619	1.28145	0.201273	0.549324	407
NLRX1_MUT	NLRX1	0.142857	0.047619	1.28145	0.201273	0.549324	408
NOB1_MUT	NOB1	0.142857	0.047619	1.28145	0.201273	0.549324	409
NOP2_MUT	NOP2	0.142857	0.047619	1.28145	0.201273	0.549324	410
NOXO1_MUT	NOXO1	0.142857	0.047619	1.28145	0.201273	0.549324	411
NPHP4_MUT	NPHP4	0.142857	0.047619	1.28145	0.201273	0.549324	412
NUMBL_MUT	NUMBL	0.142857	0.047619	1.28145	0.201273	0.549324	413
NUP205_MUT	NUP205	0.142857	0.047619	1.28145	0.201273	0.549324	414
NUPL1_MUT	NUPL1	0.142857	0.047619	1.28145	0.201273	0.549324	415
NXF1_MUT	NXF1	0.142857	0.047619	1.28145	0.201273	0.549324	416
ODF2L_MUT	ODF2L	0.142857	0.047619	1.28145	0.201273	0.549324	417
OGFR_MUT	OGFR	0.142857	0.047619	1.28145	0.201273	0.549324	418
PADI3_MUT	PADI3	0.142857	0.047619	1.28145	0.201273	0.549324	419
PAK1IP1_MUT	PAK1IP1	0.142857	0.047619	1.28145	0.201273	0.549324	420
PAQR8_MUT	PAQR8	0.142857	0.047619	1.28145	0.201273	0.549324	421
PAX9_MUT	PAX9	0.142857	0.047619	1.28145	0.201273	0.549324	422
PER2_MUT	PER2	0.142857	0.047619	1.28145	0.201273	0.549324	423
PGM5_MUT	PGM5	0.142857	0.047619	1.28145	0.201273	0.549324	424
PHF10_MUT	PHF10	0.142857	0.047619	1.28145	0.201273	0.549324	425
PITPNM2_MUT	PITPNM2	0.142857	0.047619	1.28145	0.201273	0.549324	426
PLEKHM3_MUT	PLEKHM3	0.142857	0.047619	1.28145	0.201273	0.549324	427
PMF1_MUT	PMF1	0.142857	0.047619	1.28145	0.201273	0.549324	428
PMM2_MUT	PMM2	0.142857	0.047619	1.28145	0.201273	0.549324	429
POP1_MUT	POP1	0.142857	0.047619	1.28145	0.201273	0.549324	430
PPAN-P2RY11_MUT	PPAN-P2RY11	0.142857	0.047619	1.28145	0.201273	0.549324	431
PPFIA3_MUT	PPFIA3	0.142857	0.047619	1.28145	0.201273	0.549324	432
PPP1R15A_MUT	PPP1R15A	0.142857	0.047619	1.28145	0.201273	0.549324	433
PRAMEF14_MUT	PRAMEF14	0.142857	0.047619	1.28145	0.201273	0.549324	434
PRAMEF8_MUT	PRAMEF8	0.142857	0.047619	1.28145	0.201273	0.549324	435
PRPF40B_MUT	PRPF40B	0.142857	0.047619	1.28145	0.201273	0.549324	436
PSMC3_MUT	PSMC3	0.142857	0.047619	1.28145	0.201273	0.549324	437
PTCD1_MUT	PTCD1	0.142857	0.047619	1.28145	0.201273	0.549324	438
PUS1_MUT	PUS1	0.142857	0.047619	1.28145	0.201273	0.549324	439
PUS7L_MUT	PUS7L	0.142857	0.047619	1.28145	0.201273	0.549324	440
RAB17_MUT	RAB17	0.142857	0.047619	1.28145	0.201273	0.549324	441
RANBP2_MUT	RANBP2	0.142857	0.047619	1.28145	0.201273	0.549324	442
RBBP5_MUT	RBBP5	0.142857	0.047619	1.28145	0.201273	0.549324	443
RBM27_MUT	RBM27	0.142857	0.047619	1.28145	0.201273	0.549324	444
REST_MUT	REST	0.142857	0.047619	1.28145	0.201273	0.549324	445
RFC1_MUT	RFC1	0.142857	0.047619	1.28145	0.201273	0.549324	446
RFTN1_MUT	RFTN1	0.142857	0.047619	1.28145	0.201273	0.549324	447
RGS12_MUT	RGS12	0.142857	0.047619	1.28145	0.201273	0.549324	448
RTCD1_MUT	RTCD1	0.142857	0.047619	1.28145	0.201273	0.549324	449
RTKN_MUT	RTKN	0.142857	0.047619	1.28145	0.201273	0.549324	450
RTN4_MUT	RTN4	0.142857	0.047619	1.28145	0.201273	0.549324	451
SBF2_MUT	SBF2	0.142857	0.047619	1.28145	0.201273	0.549324	452
SBNO1_MUT	SBNO1	0.142857	0.047619	1.28145	0.201273	0.549324	453
SCAND2_MUT	SCAND2	0.142857	0.047619	1.28145	0.201273	0.549324	454
SCARA3_MUT	SCARA3	0.142857	0.047619	1.28145	0.201273	0.549324	455
SEMA3A_MUT	SEMA3A	0.142857	0.047619	1.28145	0.201273	0.549324	456
SEMA4D_MUT	SEMA4D	0.142857	0.047619	1.28145	0.201273	0.549324	457
SENP1_MUT	SENP1	0.142857	0.047619	1.28145	0.201273	0.549324	458
SEPSECS_MUT	SEPSECS	0.142857	0.047619	1.28145	0.201273	0.549324	459
SF3B1_MUT	SF3B1	0.142857	0.047619	1.28145	0.201273	0.549324	460
SGPP1_MUT	SGPP1	0.142857	0.047619	1.28145	0.201273	0.549324	461
SHKBP1_MUT	SHKBP1	0.142857	0.047619	1.28145	0.201273	0.549324	462
SIM1_MUT	SIM1	0.142857	0.047619	1.28145	0.201273	0.549324	463
SLBP_MUT	SLBP	0.142857	0.047619	1.28145	0.201273	0.549324	464
SLC19A1_MUT	SLC19A1	0.142857	0.047619	1.28145	0.201273	0.549324	465
SLC22A18_MUT	SLC22A18	0.142857	0.047619	1.28145	0.201273	0.549324	466
SLC27A1_MUT	SLC27A1	0.142857	0.047619	1.28145	0.201273	0.549324	467
SLC9A3R1_MUT	SLC9A3R1	0.142857	0.047619	1.28145	0.201273	0.549324	468
SMC3_MUT	SMC3	0.142857	0.047619	1.28145	0.201273	0.549324	469
SNPH_MUT	SNPH	0.142857	0.047619	1.28145	0.201273	0.549324	470
SNRPC_MUT	SNRPC	0.142857	0.047619	1.28145	0.201273	0.549324	471
SNX13_MUT	SNX13	0.142857	0.047619	1.28145	0.201273	0.549324	472
SNX9_MUT	SNX9	0.142857	0.047619	1.28145	0.201273	0.549324	473
SOX9_MUT	SOX9	0.142857	0.047619	1.28145	0.201273	0.549324	474
SPATA13_MUT	SPATA13	0.142857	0.047619	1.28145	0.201273	0.549324	475
ST14_MUT	ST14	0.142857	0.047619	1.28145	0.201273	0.549324	476
STT3A_MUT	STT3A	0.142857	0.047619	1.28145	0.201273	0.549324	477
SUN2_MUT	SUN2	0.142857	0.047619	1.28145	0.201273	0.549324	478
SURF2_MUT	SURF2	0.142857	0.047619	1.28145	0.201273	0.549324	479
SUSD3_MUT	SUSD3	0.142857	0.047619	1.28145	0.201273	0.549324	480
SYT15_MUT	SYT15	0.142857	0.047619	1.28145	0.201273	0.549324	481
SYVN1_MUT	SYVN1	0.142857	0.047619	1.28145	0.201273	0.549324	482
TAF1C_MUT	TAF1C	0.142857	0.047619	1.28145	0.201273	0.549324	483
TARSL2_MUT	TARSL2	0.142857	0.047619	1.28145	0.201273	0.549324	484
TAX1BP3_MUT	TAX1BP3	0.142857	0.047619	1.28145	0.201273	0.549324	485
TCF25_MUT	TCF25	0.142857	0.047619	1.28145	0.201273	0.549324	486
TCFL5_MUT	TCFL5	0.142857	0.047619	1.28145	0.201273	0.549324	487
TEF_MUT	TEF	0.142857	0.047619	1.28145	0.201273	0.549324	488
TEKT4_MUT	TEKT4	0.142857	0.047619	1.28145	0.201273	0.549324	489
TENC1_MUT	TENC1	0.142857	0.047619	1.28145	0.201273	0.549324	490
TGM5_MUT	TGM5	0.142857	0.047619	1.28145	0.201273	0.549324	491
THAP3_MUT	THAP3	0.142857	0.047619	1.28145	0.201273	0.549324	492
TIGD7_MUT	TIGD7	0.142857	0.047619	1.28145	0.201273	0.549324	493
TJP1_MUT	TJP1	0.142857	0.047619	1.28145	0.201273	0.549324	494
TJP2_MUT	TJP2	0.142857	0.047619	1.28145	0.201273	0.549324	495
TM9SF1_MUT	TM9SF1	0.142857	0.047619	1.28145	0.201273	0.549324	496
TMEM135_MUT	TMEM135	0.142857	0.047619	1.28145	0.201273	0.549324	497
TMEM181_MUT	TMEM181	0.142857	0.047619	1.28145	0.201273	0.549324	498
TMEM19_MUT	TMEM19	0.142857	0.047619	1.28145	0.201273	0.549324	499
TNXB_MUT	TNXB	0.142857	0.047619	1.28145	0.201273	0.549324	500
TRAPPC6A_MUT	TRAPPC6A	0.142857	0.047619	1.28145	0.201273	0.549324	501
TRIM26_MUT	TRIM26	0.142857	0.047619	1.28145	0.201273	0.549324	502
TRIM41_MUT	TRIM41	0.142857	0.047619	1.28145	0.201273	0.549324	503
TRIM53_MUT	TRIM53	0.142857	0.047619	1.28145	0.201273	0.549324	504
TRMT11_MUT	TRMT11	0.142857	0.047619	1.28145	0.201273	0.549324	505
TRY6_MUT	TRY6	0.142857	0.047619	1.28145	0.201273	0.549324	506
TTC19_MUT	TTC19	0.142857	0.047619	1.28145	0.201273	0.549324	507
TTC21A_MUT	TTC21A	0.142857	0.047619	1.28145	0.201273	0.549324	508
TUB_MUT	TUB	0.142857	0.047619	1.28145	0.201273	0.549324	509
UBA6_MUT	UBA6	0.142857	0.047619	1.28145	0.201273	0.549324	510
UBXN11_MUT	UBXN11	0.142857	0.047619	1.28145	0.201273	0.549324	511
UNC5CL_MUT	UNC5CL	0.142857	0.047619	1.28145	0.201273	0.549324	512
Unknown|1:121128419_MUT	Unknown|1:121128419	0.142857	0.047619	1.28145	0.201273	0.549324	513
Unknown|11:71628777_MUT	Unknown|11:71628777	0.142857	0.047619	1.28145	0.201273	0.549324	514
Unknown|16:16413327_MUT	Unknown|16:16413327	0.142857	0.047619	1.28145	0.201273	0.549324	515
Unknown|16:18443054_MUT	Unknown|16:18443054	0.142857	0.047619	1.28145	0.201273	0.549324	516
Unknown|16:21849055_MUT	Unknown|16:21849055	0.142857	0.047619	1.28145	0.201273	0.549324	517
Unknown|16:90233717_MUT	Unknown|16:90233717	0.142857	0.047619	1.28145	0.201273	0.549324	518
Unknown|7:102016273_MUT	Unknown|7:102016273	0.142857	0.047619	1.28145	0.201273	0.549324	519
Unknown|8:145319893_MUT	Unknown|8:145319893	0.142857	0.047619	1.28145	0.201273	0.549324	520
Unknown|X:155251796_MUT	Unknown|X:155251796	0.142857	0.047619	1.28145	0.201273	0.549324	521
UQCRC1_MUT	UQCRC1	0.142857	0.047619	1.28145	0.201273	0.549324	522
UQCRHL_MUT	UQCRHL	0.142857	0.047619	1.28145	0.201273	0.549324	523
USP42_MUT	USP42	0.142857	0.047619	1.28145	0.201273	0.549324	524
VARS_MUT	VARS	0.142857	0.047619	1.28145	0.201273	0.549324	525
VPS8_MUT	VPS8	0.142857	0.047619	1.28145	0.201273	0.549324	526
WASF3_MUT	WASF3	0.142857	0.047619	1.28145	0.201273	0.549324	527
WDR54_MUT	WDR54	0.142857	0.047619	1.28145	0.201273	0.549324	528
YARS_MUT	YARS	0.142857	0.047619	1.28145	0.201273	0.549324	529
YIPF1_MUT	YIPF1	0.142857	0.047619	1.28145	0.201273	0.549324	530
ZBTB1_MUT	ZBTB1	0.142857	0.047619	1.28145	0.201273	0.549324	531
ZBTB41_MUT	ZBTB41	0.142857	0.047619	1.28145	0.201273	0.549324	532
ZBTB6_MUT	ZBTB6	0.142857	0.047619	1.28145	0.201273	0.549324	533
ZBTB9_MUT	ZBTB9	0.142857	0.047619	1.28145	0.201273	0.549324	534
ZC3H18_MUT	ZC3H18	0.142857	0.047619	1.28145	0.201273	0.549324	535
ZFAND6_MUT	ZFAND6	0.142857	0.047619	1.28145	0.201273	0.549324	536
ZFYVE16_MUT	ZFYVE16	0.142857	0.047619	1.28145	0.201273	0.549324	537
ZNF192_MUT	ZNF192	0.142857	0.047619	1.28145	0.201273	0.549324	538
ZNF208_MUT	ZNF208	0.142857	0.047619	1.28145	0.201273	0.549324	539
ZNF239_MUT	ZNF239	0.142857	0.047619	1.28145	0.201273	0.549324	540
ZNF282_MUT	ZNF282	0.142857	0.047619	1.28145	0.201273	0.549324	541
ZNF35_MUT	ZNF35	0.142857	0.047619	1.28145	0.201273	0.549324	542
ZNF414_MUT	ZNF414	0.142857	0.047619	1.28145	0.201273	0.549324	543
ZNF469_MUT	ZNF469	0.142857	0.047619	1.28145	0.201273	0.549324	544
ZNF473_MUT	ZNF473	0.142857	0.047619	1.28145	0.201273	0.549324	545
ZNF544_MUT	ZNF544	0.142857	0.047619	1.28145	0.201273	0.549324	546
ZNF569_MUT	ZNF569	0.142857	0.047619	1.28145	0.201273	0.549324	547
ZNF587_MUT	ZNF587	0.142857	0.047619	1.28145	0.201273	0.549324	548
ZNF615_MUT	ZNF615	0.142857	0.047619	1.28145	0.201273	0.549324	549
ZNF687_MUT	ZNF687	0.142857	0.047619	1.28145	0.201273	0.549324	550
ZNF701_MUT	ZNF701	0.142857	0.047619	1.28145	0.201273	0.549324	551
ZNF703_MUT	ZNF703	0.142857	0.047619	1.28145	0.201273	0.549324	552
ZRANB3_MUT	ZRANB3	0.142857	0.047619	1.28145	0.201273	0.549324	553
ESR2_MUT	ESR2	0.142857	0.047619	1.28145	0.201273	0.549324	554
REM1_MUT	REM1	0.142857	0.047619	1.28145	0.201273	0.549324	555
MYCL1_MUT	MYCL1	0.142857	0.047619	1.28145	0.201273	0.549324	556
BLK_MUT	BLK	0.142857	0.047619	1.28145	0.201273	0.549324	557
CASP6_MUT	CASP6	0.142857	0.047619	1.28145	0.201273	0.549324	558
TERT.228.or.250_MUT	TERT.228.or.250	0.142857	0.047619	1.28145	0.201273	0.549324	559
ADCK5_MUT	ADCK5	0.142857	0.047619	1.28145	0.201273	0.549324	560
AKAP12_MUT	AKAP12	0.142857	0.047619	1.28145	0.201273	0.549324	561
ALPK2_MUT	ALPK2	0.142857	0.047619	1.28145	0.201273	0.549324	562
BAI3_MUT	BAI3	0.142857	0.047619	1.28145	0.201273	0.549324	563
BCL10_MUT	BCL10	0.142857	0.047619	1.28145	0.201273	0.549324	564
BRD4_MUT	BRD4	0.142857	0.047619	1.28145	0.201273	0.549324	565
CDC42BPA_MUT	CDC42BPA	0.142857	0.047619	1.28145	0.201273	0.549324	566
CDH2_MUT	CDH2	0.142857	0.047619	1.28145	0.201273	0.549324	567
CDKN2C_MUT	CDKN2C	0.142857	0.047619	1.28145	0.201273	0.549324	568
CHN1_MUT	CHN1	0.142857	0.047619	1.28145	0.201273	0.549324	569
CLTCL1_MUT	CLTCL1	0.142857	0.047619	1.28145	0.201273	0.549324	570
DYRK2_MUT	DYRK2	0.142857	0.047619	1.28145	0.201273	0.549324	571
EIF3A_MUT	EIF3A	0.142857	0.047619	1.28145	0.201273	0.549324	572
EPHA5_MUT	EPHA5	0.142857	0.047619	1.28145	0.201273	0.549324	573
EPHA6_MUT	EPHA6	0.142857	0.047619	1.28145	0.201273	0.549324	574
FANCF_MUT	FANCF	0.142857	0.047619	1.28145	0.201273	0.549324	575
FLT1_MUT	FLT1	0.142857	0.047619	1.28145	0.201273	0.549324	576
FOXO3_MUT	FOXO3	0.142857	0.047619	1.28145	0.201273	0.549324	577
HMMR_MUT	HMMR	0.142857	0.047619	1.28145	0.201273	0.549324	578
HOXC13_MUT	HOXC13	0.142857	0.047619	1.28145	0.201273	0.549324	579
HOXD10_MUT	HOXD10	0.142857	0.047619	1.28145	0.201273	0.549324	580
HSPA1A_MUT	HSPA1A	0.142857	0.047619	1.28145	0.201273	0.549324	581
HSPA1B_MUT	HSPA1B	0.142857	0.047619	1.28145	0.201273	0.549324	582
ITGA5_MUT	ITGA5	0.142857	0.047619	1.28145	0.201273	0.549324	583
KSR2_MUT	KSR2	0.142857	0.047619	1.28145	0.201273	0.549324	584
LIFR_MUT	LIFR	0.142857	0.047619	1.28145	0.201273	0.549324	585
LMTK2_MUT	LMTK2	0.142857	0.047619	1.28145	0.201273	0.549324	586
LRRK2_MUT	LRRK2	0.142857	0.047619	1.28145	0.201273	0.549324	587
MAF_MUT	MAF	0.142857	0.047619	1.28145	0.201273	0.549324	588
MALT1_MUT	MALT1	0.142857	0.047619	1.28145	0.201273	0.549324	589
MAP3K12_MUT	MAP3K12	0.142857	0.047619	1.28145	0.201273	0.549324	590
MAP3K13_MUT	MAP3K13	0.142857	0.047619	1.28145	0.201273	0.549324	591
MELK_MUT	MELK	0.142857	0.047619	1.28145	0.201273	0.549324	592
MLH1_MUT	MLH1	0.142857	0.047619	1.28145	0.201273	0.549324	593
MMP1_MUT	MMP1	0.142857	0.047619	1.28145	0.201273	0.549324	594
MSH3_MUT	MSH3	0.142857	0.047619	1.28145	0.201273	0.549324	595
MYO3A_MUT	MYO3A	0.142857	0.047619	1.28145	0.201273	0.549324	596
NF2_MUT	NF2	0.142857	0.047619	1.28145	0.201273	0.549324	597
NOTCH3_MUT	NOTCH3	0.142857	0.047619	1.28145	0.201273	0.549324	598
NPR2_MUT	NPR2	0.142857	0.047619	1.28145	0.201273	0.549324	599
NSD1_MUT	NSD1	0.142857	0.047619	1.28145	0.201273	0.549324	600
ODZ1_MUT	ODZ1	0.142857	0.047619	1.28145	0.201273	0.549324	601
PCSK7_MUT	PCSK7	0.142857	0.047619	1.28145	0.201273	0.549324	602
PDGFRA_MUT	PDGFRA	0.142857	0.047619	1.28145	0.201273	0.549324	603
PLK3_MUT	PLK3	0.142857	0.047619	1.28145	0.201273	0.549324	604
PTEN_MUT	PTEN	0.142857	0.047619	1.28145	0.201273	0.549324	605
PTK7_MUT	PTK7	0.142857	0.047619	1.28145	0.201273	0.549324	606
RAG1_MUT	RAG1	0.142857	0.047619	1.28145	0.201273	0.549324	607
RAP1GDS1_MUT	RAP1GDS1	0.142857	0.047619	1.28145	0.201273	0.549324	608
RARA_MUT	RARA	0.142857	0.047619	1.28145	0.201273	0.549324	609
RBL1_MUT	RBL1	0.142857	0.047619	1.28145	0.201273	0.549324	610
RHPN2_MUT	RHPN2	0.142857	0.047619	1.28145	0.201273	0.549324	611
RIOK1_MUT	RIOK1	0.142857	0.047619	1.28145	0.201273	0.549324	612
RPS6KL1_MUT	RPS6KL1	0.142857	0.047619	1.28145	0.201273	0.549324	613
STK19_MUT	STK19	0.142857	0.047619	1.28145	0.201273	0.549324	614
STK38_MUT	STK38	0.142857	0.047619	1.28145	0.201273	0.549324	615
TAOK2_MUT	TAOK2	0.142857	0.047619	1.28145	0.201273	0.549324	616
TET2_MUT	TET2	0.142857	0.047619	1.28145	0.201273	0.549324	617
TNFRSF11B_MUT	TNFRSF11B	0.142857	0.047619	1.28145	0.201273	0.549324	618
TOP1_MUT	TOP1	0.142857	0.047619	1.28145	0.201273	0.549324	619
TRIP11_MUT	TRIP11	0.142857	0.047619	1.28145	0.201273	0.549324	620
TSSK3_MUT	TSSK3	0.142857	0.047619	1.28145	0.201273	0.549324	621
VAV1_MUT	VAV1	0.142857	0.047619	1.28145	0.201273	0.549324	622
ABCB6_MUT	ABCB6	0.142857	0.047619	1.28145	0.201273	0.549324	623
ACHE_MUT	ACHE	0.142857	0.047619	1.28145	0.201273	0.549324	624
ACTR8_MUT	ACTR8	0.142857	0.047619	1.28145	0.201273	0.549324	625
APLP2_MUT	APLP2	0.142857	0.047619	1.28145	0.201273	0.549324	626
APRT_MUT	APRT	0.142857	0.047619	1.28145	0.201273	0.549324	627
ATXN7L1_MUT	ATXN7L1	0.142857	0.047619	1.28145	0.201273	0.549324	628
C2orf55_MUT	C2orf55	0.142857	0.047619	1.28145	0.201273	0.549324	629
C4orf29_MUT	C4orf29	0.142857	0.047619	1.28145	0.201273	0.549324	630
C5orf33_MUT	C5orf33	0.142857	0.047619	1.28145	0.201273	0.549324	631
C6orf141_MUT	C6orf141	0.142857	0.047619	1.28145	0.201273	0.549324	632
C9orf93_MUT	C9orf93	0.142857	0.047619	1.28145	0.201273	0.549324	633
CBS_MUT	CBS	0.142857	0.047619	1.28145	0.201273	0.549324	634
CCDC51_MUT	CCDC51	0.142857	0.047619	1.28145	0.201273	0.549324	635
CDCP1_MUT	CDCP1	0.142857	0.047619	1.28145	0.201273	0.549324	636
CEP164_MUT	CEP164	0.142857	0.047619	1.28145	0.201273	0.549324	637
CFL2_MUT	CFL2	0.142857	0.047619	1.28145	0.201273	0.549324	638
CLIP1_MUT	CLIP1	0.142857	0.047619	1.28145	0.201273	0.549324	639
CNTROB_MUT	CNTROB	0.142857	0.047619	1.28145	0.201273	0.549324	640
COL4A5_MUT	COL4A5	0.142857	0.047619	1.28145	0.201273	0.549324	641
CUTC_MUT	CUTC	0.142857	0.047619	1.28145	0.201273	0.549324	642
CYB561D2_MUT	CYB561D2	0.142857	0.047619	1.28145	0.201273	0.549324	643
DPH3B_MUT	DPH3B	0.142857	0.047619	1.28145	0.201273	0.549324	644
EEFSEC_MUT	EEFSEC	0.142857	0.047619	1.28145	0.201273	0.549324	645
ELOVL7_MUT	ELOVL7	0.142857	0.047619	1.28145	0.201273	0.549324	646
ENPP4_MUT	ENPP4	0.142857	0.047619	1.28145	0.201273	0.549324	647
EPN1_MUT	EPN1	0.142857	0.047619	1.28145	0.201273	0.549324	648
ERRFI1_MUT	ERRFI1	0.142857	0.047619	1.28145	0.201273	0.549324	649
FAM178A_MUT	FAM178A	0.142857	0.047619	1.28145	0.201273	0.549324	650
FBXO36_MUT	FBXO36	0.142857	0.047619	1.28145	0.201273	0.549324	651
FCHSD2_MUT	FCHSD2	0.142857	0.047619	1.28145	0.201273	0.549324	652
FEM1C_MUT	FEM1C	0.142857	0.047619	1.28145	0.201273	0.549324	653
GAA_MUT	GAA	0.142857	0.047619	1.28145	0.201273	0.549324	654
GPATCH1_MUT	GPATCH1	0.142857	0.047619	1.28145	0.201273	0.549324	655
GPR110_MUT	GPR110	0.142857	0.047619	1.28145	0.201273	0.549324	656
HSD17B14_MUT	HSD17B14	0.142857	0.047619	1.28145	0.201273	0.549324	657
KIAA0174_MUT	KIAA0174	0.142857	0.047619	1.28145	0.201273	0.549324	658
KIAA0368_MUT	KIAA0368	0.142857	0.047619	1.28145	0.201273	0.549324	659
KIAA1522_MUT	KIAA1522	0.142857	0.047619	1.28145	0.201273	0.549324	660
LAP3_MUT	LAP3	0.142857	0.047619	1.28145	0.201273	0.549324	661
LNPEP_MUT	LNPEP	0.142857	0.047619	1.28145	0.201273	0.549324	662
LOC653566_MUT	LOC653566	0.142857	0.047619	1.28145	0.201273	0.549324	663
LOXL2_MUT	LOXL2	0.142857	0.047619	1.28145	0.201273	0.549324	664
LRFN3_MUT	LRFN3	0.142857	0.047619	1.28145	0.201273	0.549324	665
LSG1_MUT	LSG1	0.142857	0.047619	1.28145	0.201273	0.549324	666
MAN2B2_MUT	MAN2B2	0.142857	0.047619	1.28145	0.201273	0.549324	667
MBOAT1_MUT	MBOAT1	0.142857	0.047619	1.28145	0.201273	0.549324	668
MFI2_MUT	MFI2	0.142857	0.047619	1.28145	0.201273	0.549324	669
MICAL3_MUT	MICAL3	0.142857	0.047619	1.28145	0.201273	0.549324	670
MICALL1_MUT	MICALL1	0.142857	0.047619	1.28145	0.201273	0.549324	671
NARG2_MUT	NARG2	0.142857	0.047619	1.28145	0.201273	0.549324	672
NAV1_MUT	NAV1	0.142857	0.047619	1.28145	0.201273	0.549324	673
NBEA_MUT	NBEA	0.142857	0.047619	1.28145	0.201273	0.549324	674
NBPF16_MUT	NBPF16	0.142857	0.047619	1.28145	0.201273	0.549324	675
NOM1_MUT	NOM1	0.142857	0.047619	1.28145	0.201273	0.549324	676
ORAI1_MUT	ORAI1	0.142857	0.047619	1.28145	0.201273	0.549324	677
OXA1L_MUT	OXA1L	0.142857	0.047619	1.28145	0.201273	0.549324	678
PHLDB1_MUT	PHLDB1	0.142857	0.047619	1.28145	0.201273	0.549324	679
PIF1_MUT	PIF1	0.142857	0.047619	1.28145	0.201273	0.549324	680
PKP3_MUT	PKP3	0.142857	0.047619	1.28145	0.201273	0.549324	681
PREPL_MUT	PREPL	0.142857	0.047619	1.28145	0.201273	0.549324	682
PTPRH_MUT	PTPRH	0.142857	0.047619	1.28145	0.201273	0.549324	683
PVRL2_MUT	PVRL2	0.142857	0.047619	1.28145	0.201273	0.549324	684
RAD51AP2_MUT	RAD51AP2	0.142857	0.047619	1.28145	0.201273	0.549324	685
RAVER2_MUT	RAVER2	0.142857	0.047619	1.28145	0.201273	0.549324	686
RBM19_MUT	RBM19	0.142857	0.047619	1.28145	0.201273	0.549324	687
RNF20_MUT	RNF20	0.142857	0.047619	1.28145	0.201273	0.549324	688
RPLP2_MUT	RPLP2	0.142857	0.047619	1.28145	0.201273	0.549324	689
SCCPDH_MUT	SCCPDH	0.142857	0.047619	1.28145	0.201273	0.549324	690
SCNN1A_MUT	SCNN1A	0.142857	0.047619	1.28145	0.201273	0.549324	691
SEC24B_MUT	SEC24B	0.142857	0.047619	1.28145	0.201273	0.549324	692
SERPINA5_MUT	SERPINA5	0.142857	0.047619	1.28145	0.201273	0.549324	693
SERPINF1_MUT	SERPINF1	0.142857	0.047619	1.28145	0.201273	0.549324	694
SETDB2_MUT	SETDB2	0.142857	0.047619	1.28145	0.201273	0.549324	695
SFMBT1_MUT	SFMBT1	0.142857	0.047619	1.28145	0.201273	0.549324	696
SFRS14_MUT	SFRS14	0.142857	0.047619	1.28145	0.201273	0.549324	697
SGCB_MUT	SGCB	0.142857	0.047619	1.28145	0.201273	0.549324	698
SIL1_MUT	SIL1	0.142857	0.047619	1.28145	0.201273	0.549324	699
SLITRK6_MUT	SLITRK6	0.142857	0.047619	1.28145	0.201273	0.549324	700
SORBS1_MUT	SORBS1	0.142857	0.047619	1.28145	0.201273	0.549324	701
SPATA2L_MUT	SPATA2L	0.142857	0.047619	1.28145	0.201273	0.549324	702
SPRED2_MUT	SPRED2	0.142857	0.047619	1.28145	0.201273	0.549324	703
SPTBN1_MUT	SPTBN1	0.142857	0.047619	1.28145	0.201273	0.549324	704
SUMF2_MUT	SUMF2	0.142857	0.047619	1.28145	0.201273	0.549324	705
SYT12_MUT	SYT12	0.142857	0.047619	1.28145	0.201273	0.549324	706
TBC1D17_MUT	TBC1D17	0.142857	0.047619	1.28145	0.201273	0.549324	707
TMEM129_MUT	TMEM129	0.142857	0.047619	1.28145	0.201273	0.549324	708
TMEM134_MUT	TMEM134	0.142857	0.047619	1.28145	0.201273	0.549324	709
TMTC4_MUT	TMTC4	0.142857	0.047619	1.28145	0.201273	0.549324	710
TNFAIP2_MUT	TNFAIP2	0.142857	0.047619	1.28145	0.201273	0.549324	711
TPST1_MUT	TPST1	0.142857	0.047619	1.28145	0.201273	0.549324	712
TXNDC5_MUT	TXNDC5	0.142857	0.047619	1.28145	0.201273	0.549324	713
UACA_MUT	UACA	0.142857	0.047619	1.28145	0.201273	0.549324	714
Unknown|10:49219597_MUT	Unknown|10:49219597	0.142857	0.047619	1.28145	0.201273	0.549324	715
Unknown|16:15023137_MUT	Unknown|16:15023137	0.142857	0.047619	1.28145	0.201273	0.549324	716
UQCRC2_MUT	UQCRC2	0.142857	0.047619	1.28145	0.201273	0.549324	717
USP38_MUT	USP38	0.142857	0.047619	1.28145	0.201273	0.549324	718
XAB2_MUT	XAB2	0.142857	0.047619	1.28145	0.201273	0.549324	719
ZBTB4_MUT	ZBTB4	0.142857	0.047619	1.28145	0.201273	0.549324	720
ZC3H4_MUT	ZC3H4	0.142857	0.047619	1.28145	0.201273	0.549324	721
ZDHHC11_MUT	ZDHHC11	0.142857	0.047619	1.28145	0.201273	0.549324	722
ZDHHC4_MUT	ZDHHC4	0.142857	0.047619	1.28145	0.201273	0.549324	723
ZNF187_MUT	ZNF187	0.142857	0.047619	1.28145	0.201273	0.549324	724
ZNF335_MUT	ZNF335	0.142857	0.047619	1.28145	0.201273	0.549324	725
ZNF532_MUT	ZNF532	0.142857	0.047619	1.28145	0.201273	0.549324	726
ZNF749_MUT	ZNF749	0.142857	0.047619	1.28145	0.201273	0.549324	727
TSSK1B_MUT	TSSK1B	0.142857	0.047619	1.28145	0.201273	0.549324	728
ABI1_MUT	ABI1	0.142857	0.047619	1.28145	0.201273	0.549324	729
COL18A1_MUT	COL18A1	0.142857	0.047619	1.28145	0.201273	0.549324	730
DACH1_MUT	DACH1	0.142857	0.047619	1.28145	0.201273	0.549324	731
DPYD_MUT	DPYD	0.142857	0.047619	1.28145	0.201273	0.549324	732
GAB1_MUT	GAB1	0.142857	0.047619	1.28145	0.201273	0.549324	733
GLYATL2_MUT	GLYATL2	0.142857	0.047619	1.28145	0.201273	0.549324	734
MAPKAPK5_MUT	MAPKAPK5	0.142857	0.047619	1.28145	0.201273	0.549324	735
MARK2_MUT	MARK2	0.142857	0.047619	1.28145	0.201273	0.549324	736
MGA_MUT	MGA	0.142857	0.047619	1.28145	0.201273	0.549324	737
NBN_MUT	NBN	0.142857	0.047619	1.28145	0.201273	0.549324	738
NEK1_MUT	NEK1	0.142857	0.047619	1.28145	0.201273	0.549324	739
NOTCH1_MUT	NOTCH1	0.142857	0.047619	1.28145	0.201273	0.549324	740
RGS22_MUT	RGS22	0.142857	0.047619	1.28145	0.201273	0.549324	741
ROS1_MUT	ROS1	0.142857	0.047619	1.28145	0.201273	0.549324	742
SERPINB4_MUT	SERPINB4	0.142857	0.047619	1.28145	0.201273	0.549324	743
SHC1_MUT	SHC1	0.142857	0.047619	1.28145	0.201273	0.549324	744
SIX4_MUT	SIX4	0.142857	0.047619	1.28145	0.201273	0.549324	745
SP140_MUT	SP140	0.142857	0.047619	1.28145	0.201273	0.549324	746
SPTAN1_MUT	SPTAN1	0.142857	0.047619	1.28145	0.201273	0.549324	747
TOX3_MUT	TOX3	0.142857	0.047619	1.28145	0.201273	0.549324	748
TRAF2_MUT	TRAF2	0.142857	0.047619	1.28145	0.201273	0.549324	749
WDHD1_MUT	WDHD1	0.142857	0.047619	1.28145	0.201273	0.549324	750
AHI1_MUT	AHI1	-0.142857	0.0952381	-1.24374	0.214808	0.549324	751
C13orf23_MUT	C13orf23	-0.142857	0.0952381	-1.24374	0.214808	0.549324	752
C8orf76_MUT	C8orf76	-0.142857	0.0952381	-1.24374	0.214808	0.549324	753
CEP290_MUT	CEP290	-0.142857	0.0952381	-1.24374	0.214808	0.549324	754
CROCC_MUT	CROCC	-0.142857	0.0952381	-1.24374	0.214808	0.549324	755
CTNND1_MUT	CTNND1	-0.142857	0.0952381	-1.24374	0.214808	0.549324	756
CUL9_MUT	CUL9	-0.142857	0.0952381	-1.24374	0.214808	0.549324	757
DHX37_MUT	DHX37	-0.142857	0.0952381	-1.24374	0.214808	0.549324	758
FBXL19_MUT	FBXL19	-0.142857	0.0952381	-1.24374	0.214808	0.549324	759
FCHSD1_MUT	FCHSD1	-0.142857	0.0952381	-1.24374	0.214808	0.549324	760
GTF2IP1_MUT	GTF2IP1	-0.142857	0.0952381	-1.24374	0.214808	0.549324	761
HAUS5_MUT	HAUS5	-0.142857	0.0952381	-1.24374	0.214808	0.549324	762
HM13_MUT	HM13	-0.142857	0.0952381	-1.24374	0.214808	0.549324	763
MKL2_MUT	MKL2	-0.142857	0.0952381	-1.24374	0.214808	0.549324	764
MYO10_MUT	MYO10	-0.142857	0.0952381	-1.24374	0.214808	0.549324	765
NCKAP5L_MUT	NCKAP5L	-0.142857	0.0952381	-1.24374	0.214808	0.549324	766
NLRC5_MUT	NLRC5	-0.142857	0.0952381	-1.24374	0.214808	0.549324	767
OSMR_MUT	OSMR	-0.142857	0.0952381	-1.24374	0.214808	0.549324	768
PLEKHG2_MUT	PLEKHG2	-0.142857	0.0952381	-1.24374	0.214808	0.549324	769
RAPH1_MUT	RAPH1	-0.142857	0.0952381	-1.24374	0.214808	0.549324	770
SUV420H2_MUT	SUV420H2	-0.142857	0.0952381	-1.24374	0.214808	0.549324	771
TBC1D3_MUT	TBC1D3	-0.142857	0.0952381	-1.24374	0.214808	0.549324	772
TEP1_MUT	TEP1	-0.142857	0.0952381	-1.24374	0.214808	0.549324	773
TULP3_MUT	TULP3	-0.142857	0.0952381	-1.24374	0.214808	0.549324	774
USP24_MUT	USP24	-0.142857	0.0952381	-1.24374	0.214808	0.549324	775
WDFY3_MUT	WDFY3	-0.142857	0.0952381	-1.24374	0.214808	0.549324	776
DVL1_MUT	DVL1	-0.142857	0.0952381	-1.24374	0.214808	0.549324	777
KIAA0802_MUT	KIAA0802	-0.142857	0.0952381	-1.24374	0.214808	0.549324	778
MAST2_MUT	MAST2	-0.142857	0.0952381	-1.24374	0.214808	0.549324	779
RGL1_MUT	RGL1	-0.142857	0.0952381	-1.24374	0.214808	0.549324	780
AGBL5_MUT	AGBL5	-0.142857	0.0952381	-1.24374	0.214808	0.549324	781
AHNAK_MUT	AHNAK	-0.142857	0.0952381	-1.24374	0.214808	0.549324	782
ANKIB1_MUT	ANKIB1	-0.142857	0.0952381	-1.24374	0.214808	0.549324	783
ANKRD13B_MUT	ANKRD13B	-0.142857	0.0952381	-1.24374	0.214808	0.549324	784
ARFGEF2_MUT	ARFGEF2	-0.142857	0.0952381	-1.24374	0.214808	0.549324	785
BAZ1B_MUT	BAZ1B	-0.142857	0.0952381	-1.24374	0.214808	0.549324	786
BRWD1_MUT	BRWD1	-0.142857	0.0952381	-1.24374	0.214808	0.549324	787
C10orf18_MUT	C10orf18	-0.142857	0.0952381	-1.24374	0.214808	0.549324	788
C12orf35_MUT	C12orf35	-0.142857	0.0952381	-1.24374	0.214808	0.549324	789
C14orf135_MUT	C14orf135	-0.142857	0.0952381	-1.24374	0.214808	0.549324	790
C1orf9_MUT	C1orf9	-0.142857	0.0952381	-1.24374	0.214808	0.549324	791
C20orf177_MUT	C20orf177	-0.142857	0.0952381	-1.24374	0.214808	0.549324	792
C22orf30_MUT	C22orf30	-0.142857	0.0952381	-1.24374	0.214808	0.549324	793
CAMSAP1_MUT	CAMSAP1	-0.142857	0.0952381	-1.24374	0.214808	0.549324	794
CCDC14_MUT	CCDC14	-0.142857	0.0952381	-1.24374	0.214808	0.549324	795
CELSR2_MUT	CELSR2	-0.142857	0.0952381	-1.24374	0.214808	0.549324	796
CENPE_MUT	CENPE	-0.142857	0.0952381	-1.24374	0.214808	0.549324	797
CLCN2_MUT	CLCN2	-0.142857	0.0952381	-1.24374	0.214808	0.549324	798
COL6A1_MUT	COL6A1	-0.142857	0.0952381	-1.24374	0.214808	0.549324	799
COPS6_MUT	COPS6	-0.142857	0.0952381	-1.24374	0.214808	0.549324	800
DHCR7_MUT	DHCR7	-0.142857	0.0952381	-1.24374	0.214808	0.549324	801
DHX16_MUT	DHX16	-0.142857	0.0952381	-1.24374	0.214808	0.549324	802
DOCK1_MUT	DOCK1	-0.142857	0.0952381	-1.24374	0.214808	0.549324	803
EGR1_MUT	EGR1	-0.142857	0.0952381	-1.24374	0.214808	0.549324	804
EIF3C_MUT	EIF3C	-0.142857	0.0952381	-1.24374	0.214808	0.549324	805
EIF3CL_MUT	EIF3CL	-0.142857	0.0952381	-1.24374	0.214808	0.549324	806
EPHX1_MUT	EPHX1	-0.142857	0.0952381	-1.24374	0.214808	0.549324	807
ETAA1_MUT	ETAA1	-0.142857	0.0952381	-1.24374	0.214808	0.549324	808
EXOC4_MUT	EXOC4	-0.142857	0.0952381	-1.24374	0.214808	0.549324	809
EXOC5_MUT	EXOC5	-0.142857	0.0952381	-1.24374	0.214808	0.549324	810
FAM86B1_MUT	FAM86B1	-0.142857	0.0952381	-1.24374	0.214808	0.549324	811
FAM86B2_MUT	FAM86B2	-0.142857	0.0952381	-1.24374	0.214808	0.549324	812
FARP1_MUT	FARP1	-0.142857	0.0952381	-1.24374	0.214808	0.549324	813
FBXO38_MUT	FBXO38	-0.142857	0.0952381	-1.24374	0.214808	0.549324	814
FER1L4_MUT	FER1L4	-0.142857	0.0952381	-1.24374	0.214808	0.549324	815
FNDC3B_MUT	FNDC3B	-0.142857	0.0952381	-1.24374	0.214808	0.549324	816
GEM_MUT	GEM	-0.142857	0.0952381	-1.24374	0.214808	0.549324	817
GLE1_MUT	GLE1	-0.142857	0.0952381	-1.24374	0.214808	0.549324	818
GOLGA6L9_MUT	GOLGA6L9	-0.142857	0.0952381	-1.24374	0.214808	0.549324	819
GPNMB_MUT	GPNMB	-0.142857	0.0952381	-1.24374	0.214808	0.549324	820
GXYLT1_MUT	GXYLT1	-0.142857	0.0952381	-1.24374	0.214808	0.549324	821
IL17RA_MUT	IL17RA	-0.142857	0.0952381	-1.24374	0.214808	0.549324	822
INTS5_MUT	INTS5	-0.142857	0.0952381	-1.24374	0.214808	0.549324	823
IPO4_MUT	IPO4	-0.142857	0.0952381	-1.24374	0.214808	0.549324	824
ITPR3_MUT	ITPR3	-0.142857	0.0952381	-1.24374	0.214808	0.549324	825
JAKMIP3_MUT	JAKMIP3	-0.142857	0.0952381	-1.24374	0.214808	0.549324	826
KANK2_MUT	KANK2	-0.142857	0.0952381	-1.24374	0.214808	0.549324	827
KIAA1324L_MUT	KIAA1324L	-0.142857	0.0952381	-1.24374	0.214808	0.549324	828
KIFC1_MUT	KIFC1	-0.142857	0.0952381	-1.24374	0.214808	0.549324	829
KPNA3_MUT	KPNA3	-0.142857	0.0952381	-1.24374	0.214808	0.549324	830
LOC100271836_MUT	LOC100271836	-0.142857	0.0952381	-1.24374	0.214808	0.549324	831
LOC283922_MUT	LOC283922	-0.142857	0.0952381	-1.24374	0.214808	0.549324	832
LOC339047_MUT	LOC339047	-0.142857	0.0952381	-1.24374	0.214808	0.549324	833
LPIN2_MUT	LPIN2	-0.142857	0.0952381	-1.24374	0.214808	0.549324	834
LRRC37B2_MUT	LRRC37B2	-0.142857	0.0952381	-1.24374	0.214808	0.549324	835
LTV1_MUT	LTV1	-0.142857	0.0952381	-1.24374	0.214808	0.549324	836
MBD5_MUT	MBD5	-0.142857	0.0952381	-1.24374	0.214808	0.549324	837
MCF2L_MUT	MCF2L	-0.142857	0.0952381	-1.24374	0.214808	0.549324	838
MLH3_MUT	MLH3	-0.142857	0.0952381	-1.24374	0.214808	0.549324	839
MTA1_MUT	MTA1	-0.142857	0.0952381	-1.24374	0.214808	0.549324	840
MUC5B_MUT	MUC5B	-0.142857	0.0952381	-1.24374	0.214808	0.549324	841
MYBL1_MUT	MYBL1	-0.142857	0.0952381	-1.24374	0.214808	0.549324	842
MYOF_MUT	MYOF	-0.142857	0.0952381	-1.24374	0.214808	0.549324	843
NAALADL2_MUT	NAALADL2	-0.142857	0.0952381	-1.24374	0.214808	0.549324	844
NBEAL1_MUT	NBEAL1	-0.142857	0.0952381	-1.24374	0.214808	0.549324	845
NOMO2_MUT	NOMO2	-0.142857	0.0952381	-1.24374	0.214808	0.549324	846
NOMO3_MUT	NOMO3	-0.142857	0.0952381	-1.24374	0.214808	0.549324	847
NPEPPS_MUT	NPEPPS	-0.142857	0.0952381	-1.24374	0.214808	0.549324	848
NT5C_MUT	NT5C	-0.142857	0.0952381	-1.24374	0.214808	0.549324	849
NUB1_MUT	NUB1	-0.142857	0.0952381	-1.24374	0.214808	0.549324	850
NUP155_MUT	NUP155	-0.142857	0.0952381	-1.24374	0.214808	0.549324	851
OPLAH_MUT	OPLAH	-0.142857	0.0952381	-1.24374	0.214808	0.549324	852
OVOL2_MUT	OVOL2	-0.142857	0.0952381	-1.24374	0.214808	0.549324	853
PABPC4_MUT	PABPC4	-0.142857	0.0952381	-1.24374	0.214808	0.549324	854
PANX2_MUT	PANX2	-0.142857	0.0952381	-1.24374	0.214808	0.549324	855
PDE3B_MUT	PDE3B	-0.142857	0.0952381	-1.24374	0.214808	0.549324	856
PELP1_MUT	PELP1	-0.142857	0.0952381	-1.24374	0.214808	0.549324	857
PLCE1_MUT	PLCE1	-0.142857	0.0952381	-1.24374	0.214808	0.549324	858
POLR2A_MUT	POLR2A	-0.142857	0.0952381	-1.24374	0.214808	0.549324	859
POM121_MUT	POM121	-0.142857	0.0952381	-1.24374	0.214808	0.549324	860
PPP1R15B_MUT	PPP1R15B	-0.142857	0.0952381	-1.24374	0.214808	0.549324	861
PRPF3_MUT	PRPF3	-0.142857	0.0952381	-1.24374	0.214808	0.549324	862
PTPN12_MUT	PTPN12	-0.142857	0.0952381	-1.24374	0.214808	0.549324	863
QSER1_MUT	QSER1	-0.142857	0.0952381	-1.24374	0.214808	0.549324	864
RASAL2_MUT	RASAL2	-0.142857	0.0952381	-1.24374	0.214808	0.549324	865
RB1CC1_MUT	RB1CC1	-0.142857	0.0952381	-1.24374	0.214808	0.549324	866
RMND5A_MUT	RMND5A	-0.142857	0.0952381	-1.24374	0.214808	0.549324	867
RPUSD4_MUT	RPUSD4	-0.142857	0.0952381	-1.24374	0.214808	0.549324	868
SCAND3_MUT	SCAND3	-0.142857	0.0952381	-1.24374	0.214808	0.549324	869
SLC12A4_MUT	SLC12A4	-0.142857	0.0952381	-1.24374	0.214808	0.549324	870
SLC35E2_MUT	SLC35E2	-0.142857	0.0952381	-1.24374	0.214808	0.549324	871
SREBF2_MUT	SREBF2	-0.142857	0.0952381	-1.24374	0.214808	0.549324	872
TECPR1_MUT	TECPR1	-0.142857	0.0952381	-1.24374	0.214808	0.549324	873
THADA_MUT	THADA	-0.142857	0.0952381	-1.24374	0.214808	0.549324	874
TMEM125_MUT	TMEM125	-0.142857	0.0952381	-1.24374	0.214808	0.549324	875
TRIOBP_MUT	TRIOBP	-0.142857	0.0952381	-1.24374	0.214808	0.549324	876
TRMT6_MUT	TRMT6	-0.142857	0.0952381	-1.24374	0.214808	0.549324	877
UNC45A_MUT	UNC45A	-0.142857	0.0952381	-1.24374	0.214808	0.549324	878
Unknown|10:48902056_MUT	Unknown|10:48902056	-0.142857	0.0952381	-1.24374	0.214808	0.549324	879
Unknown|16:16466170_MUT	Unknown|16:16466170	-0.142857	0.0952381	-1.24374	0.214808	0.549324	880
Unknown|16:18433451_MUT	Unknown|16:18433451	-0.142857	0.0952381	-1.24374	0.214808	0.549324	881
Unknown|16:18434310_MUT	Unknown|16:18434310	-0.142857	0.0952381	-1.24374	0.214808	0.549324	882
USE1_MUT	USE1	-0.142857	0.0952381	-1.24374	0.214808	0.549324	883
YEATS2_MUT	YEATS2	-0.142857	0.0952381	-1.24374	0.214808	0.549324	884
ZBTB3_MUT	ZBTB3	-0.142857	0.0952381	-1.24374	0.214808	0.549324	885
ZC3H7B_MUT	ZC3H7B	-0.142857	0.0952381	-1.24374	0.214808	0.549324	886
ZNF296_MUT	ZNF296	-0.142857	0.0952381	-1.24374	0.214808	0.549324	887
ZNF407_MUT	ZNF407	-0.142857	0.0952381	-1.24374	0.214808	0.549324	888
ZNF44_MUT	ZNF44	-0.142857	0.0952381	-1.24374	0.214808	0.549324	889
ZNF492_MUT	ZNF492	-0.142857	0.0952381	-1.24374	0.214808	0.549324	890
ZNF707_MUT	ZNF707	-0.142857	0.0952381	-1.24374	0.214808	0.549324	891
ZNF717_MUT	ZNF717	-0.142857	0.0952381	-1.24374	0.214808	0.549324	892
ZNF844_MUT	ZNF844	-0.142857	0.0952381	-1.24374	0.214808	0.549324	893
OMG_MUT	OMG	-0.142857	0.0952381	-1.24374	0.214808	0.549324	894
SSX1_MUT	SSX1	-0.142857	0.0952381	-1.24374	0.214808	0.549324	895
ITIH5L_MUT	ITIH5L	-0.142857	0.0952381	-1.24374	0.214808	0.549324	896
ABL2_MUT	ABL2	-0.142857	0.0952381	-1.24374	0.214808	0.549324	897
ADAMTSL3_MUT	ADAMTSL3	-0.142857	0.0952381	-1.24374	0.214808	0.549324	898
APC_MUT	APC	-0.142857	0.0952381	-1.24374	0.214808	0.549324	899
ASPH_MUT	ASPH	-0.142857	0.0952381	-1.24374	0.214808	0.549324	900
ATRX_MUT	ATRX	-0.142857	0.0952381	-1.24374	0.214808	0.549324	901
BAP1_MUT	BAP1	-0.142857	0.0952381	-1.24374	0.214808	0.549324	902
BMP2K_MUT	BMP2K	-0.142857	0.0952381	-1.24374	0.214808	0.549324	903
CSPG4_MUT	CSPG4	-0.142857	0.0952381	-1.24374	0.214808	0.549324	904
CYB5R4_MUT	CYB5R4	-0.142857	0.0952381	-1.24374	0.214808	0.549324	905
EPHA10_MUT	EPHA10	-0.142857	0.0952381	-1.24374	0.214808	0.549324	906
EPHA8_MUT	EPHA8	-0.142857	0.0952381	-1.24374	0.214808	0.549324	907
FBN2_MUT	FBN2	-0.142857	0.0952381	-1.24374	0.214808	0.549324	908
FZD1_MUT	FZD1	-0.142857	0.0952381	-1.24374	0.214808	0.549324	909
ITGAV_MUT	ITGAV	-0.142857	0.0952381	-1.24374	0.214808	0.549324	910
ITPR1_MUT	ITPR1	-0.142857	0.0952381	-1.24374	0.214808	0.549324	911
LATS1_MUT	LATS1	-0.142857	0.0952381	-1.24374	0.214808	0.549324	912
LRP6_MUT	LRP6	-0.142857	0.0952381	-1.24374	0.214808	0.549324	913
MAP3K4_MUT	MAP3K4	-0.142857	0.0952381	-1.24374	0.214808	0.549324	914
MAP4K3_MUT	MAP4K3	-0.142857	0.0952381	-1.24374	0.214808	0.549324	915
PIK3C2B_MUT	PIK3C2B	-0.142857	0.0952381	-1.24374	0.214808	0.549324	916
PLAG1_MUT	PLAG1	-0.142857	0.0952381	-1.24374	0.214808	0.549324	917
PLCG1_MUT	PLCG1	-0.142857	0.0952381	-1.24374	0.214808	0.549324	918
RUNX1_MUT	RUNX1	-0.142857	0.0952381	-1.24374	0.214808	0.549324	919
SCRIB_MUT	SCRIB	-0.142857	0.0952381	-1.24374	0.214808	0.549324	920
SEMA5B_MUT	SEMA5B	-0.142857	0.0952381	-1.24374	0.214808	0.549324	921
SMC2_MUT	SMC2	-0.142857	0.0952381	-1.24374	0.214808	0.549324	922
STAT1_MUT	STAT1	-0.142857	0.0952381	-1.24374	0.214808	0.549324	923
SUFU_MUT	SUFU	-0.142857	0.0952381	-1.24374	0.214808	0.549324	924
TNFRSF10B_MUT	TNFRSF10B	-0.142857	0.0952381	-1.24374	0.214808	0.549324	925
TOP2B_MUT	TOP2B	-0.142857	0.0952381	-1.24374	0.214808	0.549324	926
ULK3_MUT	ULK3	-0.142857	0.0952381	-1.24374	0.214808	0.549324	927
UNC13C_MUT	UNC13C	-0.142857	0.0952381	-1.24374	0.214808	0.549324	928
AGAP6_MUT	AGAP6	0.142857	0.190476	1.18767	0.236135	0.549324	929
LOC100132288_MUT	LOC100132288	0.142857	0.190476	1.18767	0.236135	0.549324	930
LOC642846_MUT	LOC642846	0.142857	0.190476	1.18767	0.236135	0.549324	931
Unknown|15:20362790_MUT	Unknown|15:20362790	0.142857	0.190476	1.18767	0.236135	0.549324	932
BIRC6_MUT	BIRC6	0.142857	0.190476	1.18767	0.236135	0.549324	933
LRP1B_MUT	LRP1B	0.142857	0.190476	1.18767	0.236135	0.549324	934
PDE4DIP_MUT	PDE4DIP	0.142857	0.190476	1.18767	0.236135	0.549324	935
PLEC_MUT	PLEC	0.142857	0.190476	1.18767	0.236135	0.549324	936
TMEM131_MUT	TMEM131	0.142857	0.190476	1.18767	0.236135	0.549324	937
KIAA1731_MUT	KIAA1731	-0.142857	0.238095	-1.16728	0.244256	0.549324	938
NBPF1_MUT	NBPF1	-0.142857	0.238095	-1.16728	0.244256	0.549324	939
SPDYE6_MUT	SPDYE6	-0.142857	0.238095	-1.16728	0.244256	0.549324	940
PCNT_MUT	PCNT	-0.142857	0.238095	-1.16728	0.244256	0.549324	941
ANXA8_MUT	ANXA8	-0.142857	0.238095	-1.16728	0.244256	0.549324	942
PKD1_MUT	PKD1	-0.142857	0.238095	-1.16728	0.244256	0.549324	943
MACF1_MUT	MACF1	0.142857	0.333333	1.13857	0.256019	0.549324	944
SDHAP1_MUT	SDHAP1	0.142857	0.333333	1.13857	0.256019	0.549324	945
HERC1_MUT	HERC1	-0.142857	0.380952	-1.12946	0.259833	0.549324	946
AGMAT_MUT	AGMAT	-0.0714286	0.047619	-0.639086	0.523376	0.549324	947
ALS2CL_MUT	ALS2CL	-0.0714286	0.047619	-0.639086	0.523376	0.549324	948
ANAPC4_MUT	ANAPC4	-0.0714286	0.047619	-0.639086	0.523376	0.549324	949
ANKRD17_MUT	ANKRD17	-0.0714286	0.047619	-0.639086	0.523376	0.549324	950
ANKRD50_MUT	ANKRD50	-0.0714286	0.047619	-0.639086	0.523376	0.549324	951
ANO8_MUT	ANO8	-0.0714286	0.047619	-0.639086	0.523376	0.549324	952
ARHGAP21_MUT	ARHGAP21	-0.0714286	0.047619	-0.639086	0.523376	0.549324	953
ARHGEF17_MUT	ARHGEF17	-0.0714286	0.047619	-0.639086	0.523376	0.549324	954
ARNTL2_MUT	ARNTL2	-0.0714286	0.047619	-0.639086	0.523376	0.549324	955
ATAD3C_MUT	ATAD3C	-0.0714286	0.047619	-0.639086	0.523376	0.549324	956
B4GALNT4_MUT	B4GALNT4	-0.0714286	0.047619	-0.639086	0.523376	0.549324	957
BAI2_MUT	BAI2	-0.0714286	0.047619	-0.639086	0.523376	0.549324	958
BST1_MUT	BST1	-0.0714286	0.047619	-0.639086	0.523376	0.549324	959
BTN3A2_MUT	BTN3A2	-0.0714286	0.047619	-0.639086	0.523376	0.549324	960
C10orf54_MUT	C10orf54	-0.0714286	0.047619	-0.639086	0.523376	0.549324	961
C14orf109_MUT	C14orf109	-0.0714286	0.047619	-0.639086	0.523376	0.549324	962
C15orf41_MUT	C15orf41	-0.0714286	0.047619	-0.639086	0.523376	0.549324	963
C17orf68_MUT	C17orf68	-0.0714286	0.047619	-0.639086	0.523376	0.549324	964
C19orf54_MUT	C19orf54	-0.0714286	0.047619	-0.639086	0.523376	0.549324	965
C1orf201_MUT	C1orf201	-0.0714286	0.047619	-0.639086	0.523376	0.549324	966
C1orf38_MUT	C1orf38	-0.0714286	0.047619	-0.639086	0.523376	0.549324	967
C3orf34_MUT	C3orf34	-0.0714286	0.047619	-0.639086	0.523376	0.549324	968
C4orf27_MUT	C4orf27	-0.0714286	0.047619	-0.639086	0.523376	0.549324	969
C7orf11_MUT	C7orf11	-0.0714286	0.047619	-0.639086	0.523376	0.549324	970
C7orf58_MUT	C7orf58	-0.0714286	0.047619	-0.639086	0.523376	0.549324	971
CCDC137_MUT	CCDC137	-0.0714286	0.047619	-0.639086	0.523376	0.549324	972
CMAH_MUT	CMAH	-0.0714286	0.047619	-0.639086	0.523376	0.549324	973
COG8_MUT	COG8	-0.0714286	0.047619	-0.639086	0.523376	0.549324	974
CPT1C_MUT	CPT1C	-0.0714286	0.047619	-0.639086	0.523376	0.549324	975
CYP20A1_MUT	CYP20A1	-0.0714286	0.047619	-0.639086	0.523376	0.549324	976
DCBLD2_MUT	DCBLD2	-0.0714286	0.047619	-0.639086	0.523376	0.549324	977
DDX51_MUT	DDX51	-0.0714286	0.047619	-0.639086	0.523376	0.549324	978
DNAJC13_MUT	DNAJC13	-0.0714286	0.047619	-0.639086	0.523376	0.549324	979
DTL_MUT	DTL	-0.0714286	0.047619	-0.639086	0.523376	0.549324	980
EARS2_MUT	EARS2	-0.0714286	0.047619	-0.639086	0.523376	0.549324	981
EFR3A_MUT	EFR3A	-0.0714286	0.047619	-0.639086	0.523376	0.549324	982
EIF5_MUT	EIF5	-0.0714286	0.047619	-0.639086	0.523376	0.549324	983
FAM161A_MUT	FAM161A	-0.0714286	0.047619	-0.639086	0.523376	0.549324	984
FAM199X_MUT	FAM199X	-0.0714286	0.047619	-0.639086	0.523376	0.549324	985
FAM76A_MUT	FAM76A	-0.0714286	0.047619	-0.639086	0.523376	0.549324	986
FAM83H_MUT	FAM83H	-0.0714286	0.047619	-0.639086	0.523376	0.549324	987
FASTKD2_MUT	FASTKD2	-0.0714286	0.047619	-0.639086	0.523376	0.549324	988
FBXW9_MUT	FBXW9	-0.0714286	0.047619	-0.639086	0.523376	0.549324	989
FHOD3_MUT	FHOD3	-0.0714286	0.047619	-0.639086	0.523376	0.549324	990
GAR1_MUT	GAR1	-0.0714286	0.047619	-0.639086	0.523376	0.549324	991
GLYCTK_MUT	GLYCTK	-0.0714286	0.047619	-0.639086	0.523376	0.549324	992
GNPTAB_MUT	GNPTAB	-0.0714286	0.047619	-0.639086	0.523376	0.549324	993
GOT2_MUT	GOT2	-0.0714286	0.047619	-0.639086	0.523376	0.549324	994
GPR115_MUT	GPR115	-0.0714286	0.047619	-0.639086	0.523376	0.549324	995
HGSNAT_MUT	HGSNAT	-0.0714286	0.047619	-0.639086	0.523376	0.549324	996
HLA-DQA2_MUT	HLA-DQA2	-0.0714286	0.047619	-0.639086	0.523376	0.549324	997
HLA-DQB2_MUT	HLA-DQB2	-0.0714286	0.047619	-0.639086	0.523376	0.549324	998
HLA-F_MUT	HLA-F	-0.0714286	0.047619	-0.639086	0.523376	0.549324	999
HR_MUT	HR	-0.0714286	0.047619	-0.639086	0.523376	0.549324	1000
IL22RA1_MUT	IL22RA1	-0.0714286	0.047619	-0.639086	0.523376	0.549324	1001
INHBB_MUT	INHBB	-0.0714286	0.047619	-0.639086	0.523376	0.549324	1002
INPP5E_MUT	INPP5E	-0.0714286	0.047619	-0.639086	0.523376	0.549324	1003
ITGB5_MUT	ITGB5	-0.0714286	0.047619	-0.639086	0.523376	0.549324	1004
KCNS3_MUT	KCNS3	-0.0714286	0.047619	-0.639086	0.523376	0.549324	1005
KIAA0284_MUT	KIAA0284	-0.0714286	0.047619	-0.639086	0.523376	0.549324	1006
KIF18A_MUT	KIF18A	-0.0714286	0.047619	-0.639086	0.523376	0.549324	1007
KLHL28_MUT	KLHL28	-0.0714286	0.047619	-0.639086	0.523376	0.549324	1008
LAMB1_MUT	LAMB1	-0.0714286	0.047619	-0.639086	0.523376	0.549324	1009
LAMB2_MUT	LAMB2	-0.0714286	0.047619	-0.639086	0.523376	0.549324	1010
MAN2A1_MUT	MAN2A1	-0.0714286	0.047619	-0.639086	0.523376	0.549324	1011
METTL3_MUT	METTL3	-0.0714286	0.047619	-0.639086	0.523376	0.549324	1012
MRPS30_MUT	MRPS30	-0.0714286	0.047619	-0.639086	0.523376	0.549324	1013
MSI1_MUT	MSI1	-0.0714286	0.047619	-0.639086	0.523376	0.549324	1014
MSLN_MUT	MSLN	-0.0714286	0.047619	-0.639086	0.523376	0.549324	1015
MUC6_MUT	MUC6	-0.0714286	0.047619	-0.639086	0.523376	0.549324	1016
NET1_MUT	NET1	-0.0714286	0.047619	-0.639086	0.523376	0.549324	1017
NFAT5_MUT	NFAT5	-0.0714286	0.047619	-0.639086	0.523376	0.549324	1018
OFD1_MUT	OFD1	-0.0714286	0.047619	-0.639086	0.523376	0.549324	1019
OXNAD1_MUT	OXNAD1	-0.0714286	0.047619	-0.639086	0.523376	0.549324	1020
PCNX_MUT	PCNX	-0.0714286	0.047619	-0.639086	0.523376	0.549324	1021
PDS5A_MUT	PDS5A	-0.0714286	0.047619	-0.639086	0.523376	0.549324	1022
PFKL_MUT	PFKL	-0.0714286	0.047619	-0.639086	0.523376	0.549324	1023
PHC3_MUT	PHC3	-0.0714286	0.047619	-0.639086	0.523376	0.549324	1024
PICK1_MUT	PICK1	-0.0714286	0.047619	-0.639086	0.523376	0.549324	1025
PIGB_MUT	PIGB	-0.0714286	0.047619	-0.639086	0.523376	0.549324	1026
PLCB3_MUT	PLCB3	-0.0714286	0.047619	-0.639086	0.523376	0.549324	1027
PLEKHG4_MUT	PLEKHG4	-0.0714286	0.047619	-0.639086	0.523376	0.549324	1028
POLQ_MUT	POLQ	-0.0714286	0.047619	-0.639086	0.523376	0.549324	1029
POLR1A_MUT	POLR1A	-0.0714286	0.047619	-0.639086	0.523376	0.549324	1030
POLR1B_MUT	POLR1B	-0.0714286	0.047619	-0.639086	0.523376	0.549324	1031
PPA1_MUT	PPA1	-0.0714286	0.047619	-0.639086	0.523376	0.549324	1032
PPP1R2_MUT	PPP1R2	-0.0714286	0.047619	-0.639086	0.523376	0.549324	1033
PPP2R3A_MUT	PPP2R3A	-0.0714286	0.047619	-0.639086	0.523376	0.549324	1034
PRLR_MUT	PRLR	-0.0714286	0.047619	-0.639086	0.523376	0.549324	1035
PRPS1_MUT	PRPS1	-0.0714286	0.047619	-0.639086	0.523376	0.549324	1036
PTPN23_MUT	PTPN23	-0.0714286	0.047619	-0.639086	0.523376	0.549324	1037
PTPN6_MUT	PTPN6	-0.0714286	0.047619	-0.639086	0.523376	0.549324	1038
PTRH1_MUT	PTRH1	-0.0714286	0.047619	-0.639086	0.523376	0.549324	1039
RAB3GAP1_MUT	RAB3GAP1	-0.0714286	0.047619	-0.639086	0.523376	0.549324	1040
RAC2_MUT	RAC2	-0.0714286	0.047619	-0.639086	0.523376	0.549324	1041
RBM12B_MUT	RBM12B	-0.0714286	0.047619	-0.639086	0.523376	0.549324	1042
RBMS1_MUT	RBMS1	-0.0714286	0.047619	-0.639086	0.523376	0.549324	1043
RHBDD2_MUT	RHBDD2	-0.0714286	0.047619	-0.639086	0.523376	0.549324	1044
RIMBP3_MUT	RIMBP3	-0.0714286	0.047619	-0.639086	0.523376	0.549324	1045
RLF_MUT	RLF	-0.0714286	0.047619	-0.639086	0.523376	0.549324	1046
RLTPR_MUT	RLTPR	-0.0714286	0.047619	-0.639086	0.523376	0.549324	1047
RNF123_MUT	RNF123	-0.0714286	0.047619	-0.639086	0.523376	0.549324	1048
RNF31_MUT	RNF31	-0.0714286	0.047619	-0.639086	0.523376	0.549324	1049
S100A14_MUT	S100A14	-0.0714286	0.047619	-0.639086	0.523376	0.549324	1050
SECISBP2L_MUT	SECISBP2L	-0.0714286	0.047619	-0.639086	0.523376	0.549324	1051
SERPINE2_MUT	SERPINE2	-0.0714286	0.047619	-0.639086	0.523376	0.549324	1052
SFRS1_MUT	SFRS1	-0.0714286	0.047619	-0.639086	0.523376	0.549324	1053
SFRS17A_MUT	SFRS17A	-0.0714286	0.047619	-0.639086	0.523376	0.549324	1054
SLC25A23_MUT	SLC25A23	-0.0714286	0.047619	-0.639086	0.523376	0.549324	1055
SLC25A33_MUT	SLC25A33	-0.0714286	0.047619	-0.639086	0.523376	0.549324	1056
SLC29A4_MUT	SLC29A4	-0.0714286	0.047619	-0.639086	0.523376	0.549324	1057
SLC35E2B_MUT	SLC35E2B	-0.0714286	0.047619	-0.639086	0.523376	0.549324	1058
SMAP1_MUT	SMAP1	-0.0714286	0.047619	-0.639086	0.523376	0.549324	1059
SPAST_MUT	SPAST	-0.0714286	0.047619	-0.639086	0.523376	0.549324	1060
ST7_MUT	ST7	-0.0714286	0.047619	-0.639086	0.523376	0.549324	1061
STIM2_MUT	STIM2	-0.0714286	0.047619	-0.639086	0.523376	0.549324	1062
STRA6_MUT	STRA6	-0.0714286	0.047619	-0.639086	0.523376	0.549324	1063
SUN1_MUT	SUN1	-0.0714286	0.047619	-0.639086	0.523376	0.549324	1064
SYNJ1_MUT	SYNJ1	-0.0714286	0.047619	-0.639086	0.523376	0.549324	1065
TCTN3_MUT	TCTN3	-0.0714286	0.047619	-0.639086	0.523376	0.549324	1066
TDRD3_MUT	TDRD3	-0.0714286	0.047619	-0.639086	0.523376	0.549324	1067
TDRD5_MUT	TDRD5	-0.0714286	0.047619	-0.639086	0.523376	0.549324	1068
TLR5_MUT	TLR5	-0.0714286	0.047619	-0.639086	0.523376	0.549324	1069
TMEM8A_MUT	TMEM8A	-0.0714286	0.047619	-0.639086	0.523376	0.549324	1070
TNFRSF14_MUT	TNFRSF14	-0.0714286	0.047619	-0.639086	0.523376	0.549324	1071
TOP3A_MUT	TOP3A	-0.0714286	0.047619	-0.639086	0.523376	0.549324	1072
TRMT12_MUT	TRMT12	-0.0714286	0.047619	-0.639086	0.523376	0.549324	1073
TSN_MUT	TSN	-0.0714286	0.047619	-0.639086	0.523376	0.549324	1074
TUBE1_MUT	TUBE1	-0.0714286	0.047619	-0.639086	0.523376	0.549324	1075
UBE2Q2_MUT	UBE2Q2	-0.0714286	0.047619	-0.639086	0.523376	0.549324	1076
UCHL1_MUT	UCHL1	-0.0714286	0.047619	-0.639086	0.523376	0.549324	1077
Unknown|12:63359535_MUT	Unknown|12:63359535	-0.0714286	0.047619	-0.639086	0.523376	0.549324	1078
Unknown|15:20658754_MUT	Unknown|15:20658754	-0.0714286	0.047619	-0.639086	0.523376	0.549324	1079
Unknown|15:20663080_MUT	Unknown|15:20663080	-0.0714286	0.047619	-0.639086	0.523376	0.549324	1080
Unknown|16:16466641_MUT	Unknown|16:16466641	-0.0714286	0.047619	-0.639086	0.523376	0.549324	1081
Unknown|16:18432980_MUT	Unknown|16:18432980	-0.0714286	0.047619	-0.639086	0.523376	0.549324	1082
Unknown|16:21848944_MUT	Unknown|16:21848944	-0.0714286	0.047619	-0.639086	0.523376	0.549324	1083
Unknown|17:16734465_MUT	Unknown|17:16734465	-0.0714286	0.047619	-0.639086	0.523376	0.549324	1084
Unknown|7:102133609_MUT	Unknown|7:102133609	-0.0714286	0.047619	-0.639086	0.523376	0.549324	1085
Unknown|9:38596087_MUT	Unknown|9:38596087	-0.0714286	0.047619	-0.639086	0.523376	0.549324	1086
Unknown|X:155254711_MUT	Unknown|X:155254711	-0.0714286	0.047619	-0.639086	0.523376	0.549324	1087
USP8_MUT	USP8	-0.0714286	0.047619	-0.639086	0.523376	0.549324	1088
UTP20_MUT	UTP20	-0.0714286	0.047619	-0.639086	0.523376	0.549324	1089
VOPP1_MUT	VOPP1	-0.0714286	0.047619	-0.639086	0.523376	0.549324	1090
VPS18_MUT	VPS18	-0.0714286	0.047619	-0.639086	0.523376	0.549324	1091
VWA2_MUT	VWA2	-0.0714286	0.047619	-0.639086	0.523376	0.549324	1092
WSB1_MUT	WSB1	-0.0714286	0.047619	-0.639086	0.523376	0.549324	1093
XRRA1_MUT	XRRA1	-0.0714286	0.047619	-0.639086	0.523376	0.549324	1094
YTHDC2_MUT	YTHDC2	-0.0714286	0.047619	-0.639086	0.523376	0.549324	1095
ZBTB2_MUT	ZBTB2	-0.0714286	0.047619	-0.639086	0.523376	0.549324	1096
ZC3H13_MUT	ZC3H13	-0.0714286	0.047619	-0.639086	0.523376	0.549324	1097
ZNF141_MUT	ZNF141	-0.0714286	0.047619	-0.639086	0.523376	0.549324	1098
ZNF22_MUT	ZNF22	-0.0714286	0.047619	-0.639086	0.523376	0.549324	1099
ZNF321_MUT	ZNF321	-0.0714286	0.047619	-0.639086	0.523376	0.549324	1100
ZNF337_MUT	ZNF337	-0.0714286	0.047619	-0.639086	0.523376	0.549324	1101
ZNF514_MUT	ZNF514	-0.0714286	0.047619	-0.639086	0.523376	0.549324	1102
ZNF585B_MUT	ZNF585B	-0.0714286	0.047619	-0.639086	0.523376	0.549324	1103
ZNF589_MUT	ZNF589	-0.0714286	0.047619	-0.639086	0.523376	0.549324	1104
ZNF629_MUT	ZNF629	-0.0714286	0.047619	-0.639086	0.523376	0.549324	1105
ZNF678_MUT	ZNF678	-0.0714286	0.047619	-0.639086	0.523376	0.549324	1106
ZNF718_MUT	ZNF718	-0.0714286	0.047619	-0.639086	0.523376	0.549324	1107
ZNF727_MUT	ZNF727	-0.0714286	0.047619	-0.639086	0.523376	0.549324	1108
ZNF737_MUT	ZNF737	-0.0714286	0.047619	-0.639086	0.523376	0.549324	1109
ZNF75A_MUT	ZNF75A	-0.0714286	0.047619	-0.639086	0.523376	0.549324	1110
ZSCAN22_MUT	ZSCAN22	-0.0714286	0.047619	-0.639086	0.523376	0.549324	1111
ZSWIM4_MUT	ZSWIM4	-0.0714286	0.047619	-0.639086	0.523376	0.549324	1112
ZXDC_MUT	ZXDC	-0.0714286	0.047619	-0.639086	0.523376	0.549324	1113
TRIM42_MUT	TRIM42	-0.0714286	0.047619	-0.639086	0.523376	0.549324	1114
PPP1R3A_MUT	PPP1R3A	-0.0714286	0.047619	-0.639086	0.523376	0.549324	1115
CATSPERB_MUT	CATSPERB	-0.0714286	0.047619	-0.639086	0.523376	0.549324	1116
AFF1_MUT	AFF1	-0.0714286	0.047619	-0.639086	0.523376	0.549324	1117
AIFM3_MUT	AIFM3	-0.0714286	0.047619	-0.639086	0.523376	0.549324	1118
ANAPC5_MUT	ANAPC5	-0.0714286	0.047619	-0.639086	0.523376	0.549324	1119
BCL2L1_MUT	BCL2L1	-0.0714286	0.047619	-0.639086	0.523376	0.549324	1120
BCL9_MUT	BCL9	-0.0714286	0.047619	-0.639086	0.523376	0.549324	1121
BUB1B_MUT	BUB1B	-0.0714286	0.047619	-0.639086	0.523376	0.549324	1122
CASP10_MUT	CASP10	-0.0714286	0.047619	-0.639086	0.523376	0.549324	1123
CD44_MUT	CD44	-0.0714286	0.047619	-0.639086	0.523376	0.549324	1124
CDC42BPB_MUT	CDC42BPB	-0.0714286	0.047619	-0.639086	0.523376	0.549324	1125
CDK14_MUT	CDK14	-0.0714286	0.047619	-0.639086	0.523376	0.549324	1126
CLTC_MUT	CLTC	-0.0714286	0.047619	-0.639086	0.523376	0.549324	1127
CNTN6_MUT	CNTN6	-0.0714286	0.047619	-0.639086	0.523376	0.549324	1128
COL3A1_MUT	COL3A1	-0.0714286	0.047619	-0.639086	0.523376	0.549324	1129
DBF4_MUT	DBF4	-0.0714286	0.047619	-0.639086	0.523376	0.549324	1130
EIF4G1_MUT	EIF4G1	-0.0714286	0.047619	-0.639086	0.523376	0.549324	1131
ERN2_MUT	ERN2	-0.0714286	0.047619	-0.639086	0.523376	0.549324	1132
FGFR2_MUT	FGFR2	-0.0714286	0.047619	-0.639086	0.523376	0.549324	1133
GTSE1_MUT	GTSE1	-0.0714286	0.047619	-0.639086	0.523376	0.549324	1134
KIAA1549_MUT	KIAA1549	-0.0714286	0.047619	-0.639086	0.523376	0.549324	1135
LGR5_MUT	LGR5	-0.0714286	0.047619	-0.639086	0.523376	0.549324	1136
LMNB1_MUT	LMNB1	-0.0714286	0.047619	-0.639086	0.523376	0.549324	1137
LPP_MUT	LPP	-0.0714286	0.047619	-0.639086	0.523376	0.549324	1138
MAML1_MUT	MAML1	-0.0714286	0.047619	-0.639086	0.523376	0.549324	1139
MAP3K7_MUT	MAP3K7	-0.0714286	0.047619	-0.639086	0.523376	0.549324	1140
MAP4K2_MUT	MAP4K2	-0.0714286	0.047619	-0.639086	0.523376	0.549324	1141
MAP4K4_MUT	MAP4K4	-0.0714286	0.047619	-0.639086	0.523376	0.549324	1142
MUTYH_MUT	MUTYH	-0.0714286	0.047619	-0.639086	0.523376	0.549324	1143
NLRP1_MUT	NLRP1	-0.0714286	0.047619	-0.639086	0.523376	0.549324	1144
PIK3R2_MUT	PIK3R2	-0.0714286	0.047619	-0.639086	0.523376	0.549324	1145
PML_MUT	PML	-0.0714286	0.047619	-0.639086	0.523376	0.549324	1146
PPM1E_MUT	PPM1E	-0.0714286	0.047619	-0.639086	0.523376	0.549324	1147
PRKAA1_MUT	PRKAA1	-0.0714286	0.047619	-0.639086	0.523376	0.549324	1148
PXDN_MUT	PXDN	-0.0714286	0.047619	-0.639086	0.523376	0.549324	1149
RANBP17_MUT	RANBP17	-0.0714286	0.047619	-0.639086	0.523376	0.549324	1150
SMARCA4_MUT	SMARCA4	-0.0714286	0.047619	-0.639086	0.523376	0.549324	1151
SMURF1_MUT	SMURF1	-0.0714286	0.047619	-0.639086	0.523376	0.549324	1152
TET1_MUT	TET1	-0.0714286	0.047619	-0.639086	0.523376	0.549324	1153
TIAM1_MUT	TIAM1	-0.0714286	0.047619	-0.639086	0.523376	0.549324	1154
TMEM123_MUT	TMEM123	-0.0714286	0.047619	-0.639086	0.523376	0.549324	1155
WBP4_MUT	WBP4	-0.0714286	0.047619	-0.639086	0.523376	0.549324	1156
WNK2_MUT	WNK2	-0.0714286	0.047619	-0.639086	0.523376	0.549324	1157
A2M_MUT	A2M	-0.0714286	0.047619	-0.639086	0.523376	0.549324	1158
AAGAB_MUT	AAGAB	-0.0714286	0.047619	-0.639086	0.523376	0.549324	1159
AARSD1_MUT	AARSD1	-0.0714286	0.047619	-0.639086	0.523376	0.549324	1160
ABAT_MUT	ABAT	-0.0714286	0.047619	-0.639086	0.523376	0.549324	1161
ABCA2_MUT	ABCA2	-0.0714286	0.047619	-0.639086	0.523376	0.549324	1162
ABCC2_MUT	ABCC2	-0.0714286	0.047619	-0.639086	0.523376	0.549324	1163
ABCF2_MUT	ABCF2	-0.0714286	0.047619	-0.639086	0.523376	0.549324	1164
ABLIM2_MUT	ABLIM2	-0.0714286	0.047619	-0.639086	0.523376	0.549324	1165
ABR_MUT	ABR	-0.0714286	0.047619	-0.639086	0.523376	0.549324	1166
ACOX2_MUT	ACOX2	-0.0714286	0.047619	-0.639086	0.523376	0.549324	1167
ACTG1_MUT	ACTG1	-0.0714286	0.047619	-0.639086	0.523376	0.549324	1168
ACTR3_MUT	ACTR3	-0.0714286	0.047619	-0.639086	0.523376	0.549324	1169
ACTR3C_MUT	ACTR3C	-0.0714286	0.047619	-0.639086	0.523376	0.549324	1170
ADAM19_MUT	ADAM19	-0.0714286	0.047619	-0.639086	0.523376	0.549324	1171
ADAMTS12_MUT	ADAMTS12	-0.0714286	0.047619	-0.639086	0.523376	0.549324	1172
ADAMTS4_MUT	ADAMTS4	-0.0714286	0.047619	-0.639086	0.523376	0.549324	1173
ADAMTS5_MUT	ADAMTS5	-0.0714286	0.047619	-0.639086	0.523376	0.549324	1174
ADAMTSL5_MUT	ADAMTSL5	-0.0714286	0.047619	-0.639086	0.523376	0.549324	1175
ADAP1_MUT	ADAP1	-0.0714286	0.047619	-0.639086	0.523376	0.549324	1176
ADAT1_MUT	ADAT1	-0.0714286	0.047619	-0.639086	0.523376	0.549324	1177
ADAT3_MUT	ADAT3	-0.0714286	0.047619	-0.639086	0.523376	0.549324	1178
ADNP2_MUT	ADNP2	-0.0714286	0.047619	-0.639086	0.523376	0.549324	1179
ADPRHL2_MUT	ADPRHL2	-0.0714286	0.047619	-0.639086	0.523376	0.549324	1180
AEBP2_MUT	AEBP2	-0.0714286	0.047619	-0.639086	0.523376	0.549324	1181
AGA_MUT	AGA	-0.0714286	0.047619	-0.639086	0.523376	0.549324	1182
AGAP7_MUT	AGAP7	-0.0714286	0.047619	-0.639086	0.523376	0.549324	1183
AGFG1_MUT	AGFG1	-0.0714286	0.047619	-0.639086	0.523376	0.549324	1184
AGFG2_MUT	AGFG2	-0.0714286	0.047619	-0.639086	0.523376	0.549324	1185
AGGF1_MUT	AGGF1	-0.0714286	0.047619	-0.639086	0.523376	0.549324	1186
AGL_MUT	AGL	-0.0714286	0.047619	-0.639086	0.523376	0.549324	1187
AGPAT4_MUT	AGPAT4	-0.0714286	0.047619	-0.639086	0.523376	0.549324	1188
AGRN_MUT	AGRN	-0.0714286	0.047619	-0.639086	0.523376	0.549324	1189
AGXT2L2_MUT	AGXT2L2	-0.0714286	0.047619	-0.639086	0.523376	0.549324	1190
AHDC1_MUT	AHDC1	-0.0714286	0.047619	-0.639086	0.523376	0.549324	1191
AIP_MUT	AIP	-0.0714286	0.047619	-0.639086	0.523376	0.549324	1192
AK2_MUT	AK2	-0.0714286	0.047619	-0.639086	0.523376	0.549324	1193
AKAP3_MUT	AKAP3	-0.0714286	0.047619	-0.639086	0.523376	0.549324	1194
AKR1C1_MUT	AKR1C1	-0.0714286	0.047619	-0.639086	0.523376	0.549324	1195
AKT1S1_MUT	AKT1S1	-0.0714286	0.047619	-0.639086	0.523376	0.549324	1196
ALDH18A1_MUT	ALDH18A1	-0.0714286	0.047619	-0.639086	0.523376	0.549324	1197
ALDH1A3_MUT	ALDH1A3	-0.0714286	0.047619	-0.639086	0.523376	0.549324	1198
ALDH1B1_MUT	ALDH1B1	-0.0714286	0.047619	-0.639086	0.523376	0.549324	1199
ALDH5A1_MUT	ALDH5A1	-0.0714286	0.047619	-0.639086	0.523376	0.549324	1200
ALG13_MUT	ALG13	-0.0714286	0.047619	-0.639086	0.523376	0.549324	1201
ALKBH1_MUT	ALKBH1	-0.0714286	0.047619	-0.639086	0.523376	0.549324	1202
AMN1_MUT	AMN1	-0.0714286	0.047619	-0.639086	0.523376	0.549324	1203
AMOTL1_MUT	AMOTL1	-0.0714286	0.047619	-0.639086	0.523376	0.549324	1204
AMPD2_MUT	AMPD2	-0.0714286	0.047619	-0.639086	0.523376	0.549324	1205
ANAPC1_MUT	ANAPC1	-0.0714286	0.047619	-0.639086	0.523376	0.549324	1206
ANGEL2_MUT	ANGEL2	-0.0714286	0.047619	-0.639086	0.523376	0.549324	1207
ANKRD20A4_MUT	ANKRD20A4	-0.0714286	0.047619	-0.639086	0.523376	0.549324	1208
ANKRD26_MUT	ANKRD26	-0.0714286	0.047619	-0.639086	0.523376	0.549324	1209
ANKRD32_MUT	ANKRD32	-0.0714286	0.047619	-0.639086	0.523376	0.549324	1210
ANKRD5_MUT	ANKRD5	-0.0714286	0.047619	-0.639086	0.523376	0.549324	1211
ANKS6_MUT	ANKS6	-0.0714286	0.047619	-0.639086	0.523376	0.549324	1212
ANO1_MUT	ANO1	-0.0714286	0.047619	-0.639086	0.523376	0.549324	1213
AP1G2_MUT	AP1G2	-0.0714286	0.047619	-0.639086	0.523376	0.549324	1214
AP2A2_MUT	AP2A2	-0.0714286	0.047619	-0.639086	0.523376	0.549324	1215
APBA1_MUT	APBA1	-0.0714286	0.047619	-0.639086	0.523376	0.549324	1216
APOBEC3B_MUT	APOBEC3B	-0.0714286	0.047619	-0.639086	0.523376	0.549324	1217
APPL1_MUT	APPL1	-0.0714286	0.047619	-0.639086	0.523376	0.549324	1218
AQR_MUT	AQR	-0.0714286	0.047619	-0.639086	0.523376	0.549324	1219
ARCN1_MUT	ARCN1	-0.0714286	0.047619	-0.639086	0.523376	0.549324	1220
ARFRP1_MUT	ARFRP1	-0.0714286	0.047619	-0.639086	0.523376	0.549324	1221
ARHGAP17_MUT	ARHGAP17	-0.0714286	0.047619	-0.639086	0.523376	0.549324	1222
ARHGAP32_MUT	ARHGAP32	-0.0714286	0.047619	-0.639086	0.523376	0.549324	1223
ARHGEF10L_MUT	ARHGEF10L	-0.0714286	0.047619	-0.639086	0.523376	0.549324	1224
ARHGEF19_MUT	ARHGEF19	-0.0714286	0.047619	-0.639086	0.523376	0.549324	1225
ARHGEF4_MUT	ARHGEF4	-0.0714286	0.047619	-0.639086	0.523376	0.549324	1226
ARHGEF6_MUT	ARHGEF6	-0.0714286	0.047619	-0.639086	0.523376	0.549324	1227
ARID1B_MUT	ARID1B	-0.0714286	0.047619	-0.639086	0.523376	0.549324	1228
ARID2_MUT	ARID2	-0.0714286	0.047619	-0.639086	0.523376	0.549324	1229
ARID3A_MUT	ARID3A	-0.0714286	0.047619	-0.639086	0.523376	0.549324	1230
ARID4B_MUT	ARID4B	-0.0714286	0.047619	-0.639086	0.523376	0.549324	1231
ARID5B_MUT	ARID5B	-0.0714286	0.047619	-0.639086	0.523376	0.549324	1232
ARMC8_MUT	ARMC8	-0.0714286	0.047619	-0.639086	0.523376	0.549324	1233
ARNTL_MUT	ARNTL	-0.0714286	0.047619	-0.639086	0.523376	0.549324	1234
ARRDC3_MUT	ARRDC3	-0.0714286	0.047619	-0.639086	0.523376	0.549324	1235
ASAP3_MUT	ASAP3	-0.0714286	0.047619	-0.639086	0.523376	0.549324	1236
ASCC2_MUT	ASCC2	-0.0714286	0.047619	-0.639086	0.523376	0.549324	1237
ASCC3_MUT	ASCC3	-0.0714286	0.047619	-0.639086	0.523376	0.549324	1238
ASMTL_MUT	ASMTL	-0.0714286	0.047619	-0.639086	0.523376	0.549324	1239
ATF4_MUT	ATF4	-0.0714286	0.047619	-0.639086	0.523376	0.549324	1240
ATG2A_MUT	ATG2A	-0.0714286	0.047619	-0.639086	0.523376	0.549324	1241
ATG4A_MUT	ATG4A	-0.0714286	0.047619	-0.639086	0.523376	0.549324	1242
ATP1A1_MUT	ATP1A1	-0.0714286	0.047619	-0.639086	0.523376	0.549324	1243
ATP6V0B_MUT	ATP6V0B	-0.0714286	0.047619	-0.639086	0.523376	0.549324	1244
ATP6V1F_MUT	ATP6V1F	-0.0714286	0.047619	-0.639086	0.523376	0.549324	1245
ATP9A_MUT	ATP9A	-0.0714286	0.047619	-0.639086	0.523376	0.549324	1246
ATRN_MUT	ATRN	-0.0714286	0.047619	-0.639086	0.523376	0.549324	1247
ATRNL1_MUT	ATRNL1	-0.0714286	0.047619	-0.639086	0.523376	0.549324	1248
ATXN3_MUT	ATXN3	-0.0714286	0.047619	-0.639086	0.523376	0.549324	1249
ATXN7_MUT	ATXN7	-0.0714286	0.047619	-0.639086	0.523376	0.549324	1250
AVPI1_MUT	AVPI1	-0.0714286	0.047619	-0.639086	0.523376	0.549324	1251
AZI2_MUT	AZI2	-0.0714286	0.047619	-0.639086	0.523376	0.549324	1252
B3GALT4_MUT	B3GALT4	-0.0714286	0.047619	-0.639086	0.523376	0.549324	1253
B3GNTL1_MUT	B3GNTL1	-0.0714286	0.047619	-0.639086	0.523376	0.549324	1254
BAGE2_MUT	BAGE2	-0.0714286	0.047619	-0.639086	0.523376	0.549324	1255
BBX_MUT	BBX	-0.0714286	0.047619	-0.639086	0.523376	0.549324	1256
BCAS4_MUT	BCAS4	-0.0714286	0.047619	-0.639086	0.523376	0.549324	1257
BCL9L_MUT	BCL9L	-0.0714286	0.047619	-0.639086	0.523376	0.549324	1258
BCOR_MUT	BCOR	-0.0714286	0.047619	-0.639086	0.523376	0.549324	1259
BMP8B_MUT	BMP8B	-0.0714286	0.047619	-0.639086	0.523376	0.549324	1260
BOC_MUT	BOC	-0.0714286	0.047619	-0.639086	0.523376	0.549324	1261
BOLA2_MUT	BOLA2	-0.0714286	0.047619	-0.639086	0.523376	0.549324	1262
BRPF1_MUT	BRPF1	-0.0714286	0.047619	-0.639086	0.523376	0.549324	1263
BTAF1_MUT	BTAF1	-0.0714286	0.047619	-0.639086	0.523376	0.549324	1264
BTBD2_MUT	BTBD2	-0.0714286	0.047619	-0.639086	0.523376	0.549324	1265
BTBD9_MUT	BTBD9	-0.0714286	0.047619	-0.639086	0.523376	0.549324	1266
BTD_MUT	BTD	-0.0714286	0.047619	-0.639086	0.523376	0.549324	1267
BUD13_MUT	BUD13	-0.0714286	0.047619	-0.639086	0.523376	0.549324	1268
BYSL_MUT	BYSL	-0.0714286	0.047619	-0.639086	0.523376	0.549324	1269
BZW1_MUT	BZW1	-0.0714286	0.047619	-0.639086	0.523376	0.549324	1270
BZW2_MUT	BZW2	-0.0714286	0.047619	-0.639086	0.523376	0.549324	1271
C10orf12_MUT	C10orf12	-0.0714286	0.047619	-0.639086	0.523376	0.549324	1272
C10orf137_MUT	C10orf137	-0.0714286	0.047619	-0.639086	0.523376	0.549324	1273
C10orf58_MUT	C10orf58	-0.0714286	0.047619	-0.639086	0.523376	0.549324	1274
C11orf30_MUT	C11orf30	-0.0714286	0.047619	-0.639086	0.523376	0.549324	1275
C11orf48_MUT	C11orf48	-0.0714286	0.047619	-0.639086	0.523376	0.549324	1276
C11orf68_MUT	C11orf68	-0.0714286	0.047619	-0.639086	0.523376	0.549324	1277
C12orf24_MUT	C12orf24	-0.0714286	0.047619	-0.639086	0.523376	0.549324	1278
C12orf57_MUT	C12orf57	-0.0714286	0.047619	-0.639086	0.523376	0.549324	1279
C14orf102_MUT	C14orf102	-0.0714286	0.047619	-0.639086	0.523376	0.549324	1280
C14orf159_MUT	C14orf159	-0.0714286	0.047619	-0.639086	0.523376	0.549324	1281
C14orf166_MUT	C14orf166	-0.0714286	0.047619	-0.639086	0.523376	0.549324	1282
C15orf37_MUT	C15orf37	-0.0714286	0.047619	-0.639086	0.523376	0.549324	1283
C15orf42_MUT	C15orf42	-0.0714286	0.047619	-0.639086	0.523376	0.549324	1284
C16orf75_MUT	C16orf75	-0.0714286	0.047619	-0.639086	0.523376	0.549324	1285
C17orf63_MUT	C17orf63	-0.0714286	0.047619	-0.639086	0.523376	0.549324	1286
C17orf81_MUT	C17orf81	-0.0714286	0.047619	-0.639086	0.523376	0.549324	1287
C18orf19_MUT	C18orf19	-0.0714286	0.047619	-0.639086	0.523376	0.549324	1288
C19orf12_MUT	C19orf12	-0.0714286	0.047619	-0.639086	0.523376	0.549324	1289
C19orf2_MUT	C19orf2	-0.0714286	0.047619	-0.639086	0.523376	0.549324	1290
C19orf39_MUT	C19orf39	-0.0714286	0.047619	-0.639086	0.523376	0.549324	1291
C19orf48_MUT	C19orf48	-0.0714286	0.047619	-0.639086	0.523376	0.549324	1292
C19orf50_MUT	C19orf50	-0.0714286	0.047619	-0.639086	0.523376	0.549324	1293
C1orf112_MUT	C1orf112	-0.0714286	0.047619	-0.639086	0.523376	0.549324	1294
C1orf25_MUT	C1orf25	-0.0714286	0.047619	-0.639086	0.523376	0.549324	1295
C1orf85_MUT	C1orf85	-0.0714286	0.047619	-0.639086	0.523376	0.549324	1296
C1QBP_MUT	C1QBP	-0.0714286	0.047619	-0.639086	0.523376	0.549324	1297
C20orf29_MUT	C20orf29	-0.0714286	0.047619	-0.639086	0.523376	0.549324	1298
C21orf59_MUT	C21orf59	-0.0714286	0.047619	-0.639086	0.523376	0.549324	1299
C2orf49_MUT	C2orf49	-0.0714286	0.047619	-0.639086	0.523376	0.549324	1300
C3_MUT	C3	-0.0714286	0.047619	-0.639086	0.523376	0.549324	1301
C3orf38_MUT	C3orf38	-0.0714286	0.047619	-0.639086	0.523376	0.549324	1302
C3orf64_MUT	C3orf64	-0.0714286	0.047619	-0.639086	0.523376	0.549324	1303
C4orf23_MUT	C4orf23	-0.0714286	0.047619	-0.639086	0.523376	0.549324	1304
C5orf32_MUT	C5orf32	-0.0714286	0.047619	-0.639086	0.523376	0.549324	1305
C5orf42_MUT	C5orf42	-0.0714286	0.047619	-0.639086	0.523376	0.549324	1306
C5orf45_MUT	C5orf45	-0.0714286	0.047619	-0.639086	0.523376	0.549324	1307
C6orf154_MUT	C6orf154	-0.0714286	0.047619	-0.639086	0.523376	0.549324	1308
C6orf204_MUT	C6orf204	-0.0714286	0.047619	-0.639086	0.523376	0.549324	1309
C7orf27_MUT	C7orf27	-0.0714286	0.047619	-0.639086	0.523376	0.549324	1310
C9orf123_MUT	C9orf123	-0.0714286	0.047619	-0.639086	0.523376	0.549324	1311
C9orf156_MUT	C9orf156	-0.0714286	0.047619	-0.639086	0.523376	0.549324	1312
C9orf85_MUT	C9orf85	-0.0714286	0.047619	-0.639086	0.523376	0.549324	1313
C9orf91_MUT	C9orf91	-0.0714286	0.047619	-0.639086	0.523376	0.549324	1314
CABYR_MUT	CABYR	-0.0714286	0.047619	-0.639086	0.523376	0.549324	1315
CACNA1G_MUT	CACNA1G	-0.0714286	0.047619	-0.639086	0.523376	0.549324	1316
CACNA2D3_MUT	CACNA2D3	-0.0714286	0.047619	-0.639086	0.523376	0.549324	1317
CACYBP_MUT	CACYBP	-0.0714286	0.047619	-0.639086	0.523376	0.549324	1318
CAND2_MUT	CAND2	-0.0714286	0.047619	-0.639086	0.523376	0.549324	1319
CAPN8_MUT	CAPN8	-0.0714286	0.047619	-0.639086	0.523376	0.549324	1320
CAPRIN2_MUT	CAPRIN2	-0.0714286	0.047619	-0.639086	0.523376	0.549324	1321
CC2D1A_MUT	CC2D1A	-0.0714286	0.047619	-0.639086	0.523376	0.549324	1322
CC2D1B_MUT	CC2D1B	-0.0714286	0.047619	-0.639086	0.523376	0.549324	1323
CCDC104_MUT	CCDC104	-0.0714286	0.047619	-0.639086	0.523376	0.549324	1324
CCDC120_MUT	CCDC120	-0.0714286	0.047619	-0.639086	0.523376	0.549324	1325
CCDC126_MUT	CCDC126	-0.0714286	0.047619	-0.639086	0.523376	0.549324	1326
CCDC138_MUT	CCDC138	-0.0714286	0.047619	-0.639086	0.523376	0.549324	1327
CCDC154_MUT	CCDC154	-0.0714286	0.047619	-0.639086	0.523376	0.549324	1328
CCDC22_MUT	CCDC22	-0.0714286	0.047619	-0.639086	0.523376	0.549324	1329
CCDC41_MUT	CCDC41	-0.0714286	0.047619	-0.639086	0.523376	0.549324	1330
CCDC58_MUT	CCDC58	-0.0714286	0.047619	-0.639086	0.523376	0.549324	1331
CCDC61_MUT	CCDC61	-0.0714286	0.047619	-0.639086	0.523376	0.549324	1332
CCDC66_MUT	CCDC66	-0.0714286	0.047619	-0.639086	0.523376	0.549324	1333
CCDC76_MUT	CCDC76	-0.0714286	0.047619	-0.639086	0.523376	0.549324	1334
CCDC88A_MUT	CCDC88A	-0.0714286	0.047619	-0.639086	0.523376	0.549324	1335
CCNJ_MUT	CCNJ	-0.0714286	0.047619	-0.639086	0.523376	0.549324	1336
CCNY_MUT	CCNY	-0.0714286	0.047619	-0.639086	0.523376	0.549324	1337
CCT2_MUT	CCT2	-0.0714286	0.047619	-0.639086	0.523376	0.549324	1338
CD24_MUT	CD24	-0.0714286	0.047619	-0.639086	0.523376	0.549324	1339
CD8B_MUT	CD8B	-0.0714286	0.047619	-0.639086	0.523376	0.549324	1340
CDC27_MUT	CDC27	-0.0714286	0.047619	-0.639086	0.523376	0.549324	1341
CDK5RAP1_MUT	CDK5RAP1	-0.0714286	0.047619	-0.639086	0.523376	0.549324	1342
CDR2L_MUT	CDR2L	-0.0714286	0.047619	-0.639086	0.523376	0.549324	1343
CDT1_MUT	CDT1	-0.0714286	0.047619	-0.639086	0.523376	0.549324	1344
CELF2_MUT	CELF2	-0.0714286	0.047619	-0.639086	0.523376	0.549324	1345
CENPP_MUT	CENPP	-0.0714286	0.047619	-0.639086	0.523376	0.549324	1346
CENPT_MUT	CENPT	-0.0714286	0.047619	-0.639086	0.523376	0.549324	1347
CEP350_MUT	CEP350	-0.0714286	0.047619	-0.639086	0.523376	0.549324	1348
CEP63_MUT	CEP63	-0.0714286	0.047619	-0.639086	0.523376	0.549324	1349
CEP76_MUT	CEP76	-0.0714286	0.047619	-0.639086	0.523376	0.549324	1350
CES1_MUT	CES1	-0.0714286	0.047619	-0.639086	0.523376	0.549324	1351
CGNL1_MUT	CGNL1	-0.0714286	0.047619	-0.639086	0.523376	0.549324	1352
CHCHD4_MUT	CHCHD4	-0.0714286	0.047619	-0.639086	0.523376	0.549324	1353
CHD2_MUT	CHD2	-0.0714286	0.047619	-0.639086	0.523376	0.549324	1354
CHD7_MUT	CHD7	-0.0714286	0.047619	-0.639086	0.523376	0.549324	1355
CHMP1B_MUT	CHMP1B	-0.0714286	0.047619	-0.639086	0.523376	0.549324	1356
CHMP2B_MUT	CHMP2B	-0.0714286	0.047619	-0.639086	0.523376	0.549324	1357
CIAPIN1_MUT	CIAPIN1	-0.0714286	0.047619	-0.639086	0.523376	0.549324	1358
CIR1_MUT	CIR1	-0.0714286	0.047619	-0.639086	0.523376	0.549324	1359
CKS1B_MUT	CKS1B	-0.0714286	0.047619	-0.639086	0.523376	0.549324	1360
CLASP2_MUT	CLASP2	-0.0714286	0.047619	-0.639086	0.523376	0.549324	1361
CLDND1_MUT	CLDND1	-0.0714286	0.047619	-0.639086	0.523376	0.549324	1362
CLIP2_MUT	CLIP2	-0.0714286	0.047619	-0.639086	0.523376	0.549324	1363
CLUAP1_MUT	CLUAP1	-0.0714286	0.047619	-0.639086	0.523376	0.549324	1364
CMYA5_MUT	CMYA5	-0.0714286	0.047619	-0.639086	0.523376	0.549324	1365
CNKSR1_MUT	CNKSR1	-0.0714286	0.047619	-0.639086	0.523376	0.549324	1366
CNNM3_MUT	CNNM3	-0.0714286	0.047619	-0.639086	0.523376	0.549324	1367
CNNM4_MUT	CNNM4	-0.0714286	0.047619	-0.639086	0.523376	0.549324	1368
CNOT6L_MUT	CNOT6L	-0.0714286	0.047619	-0.639086	0.523376	0.549324	1369
CNST_MUT	CNST	-0.0714286	0.047619	-0.639086	0.523376	0.549324	1370
CNTF_MUT	CNTF	-0.0714286	0.047619	-0.639086	0.523376	0.549324	1371
CNTNAP1_MUT	CNTNAP1	-0.0714286	0.047619	-0.639086	0.523376	0.549324	1372
COL15A1_MUT	COL15A1	-0.0714286	0.047619	-0.639086	0.523376	0.549324	1373
COL16A1_MUT	COL16A1	-0.0714286	0.047619	-0.639086	0.523376	0.549324	1374
COL19A1_MUT	COL19A1	-0.0714286	0.047619	-0.639086	0.523376	0.549324	1375
COL4A1_MUT	COL4A1	-0.0714286	0.047619	-0.639086	0.523376	0.549324	1376
COMMD7_MUT	COMMD7	-0.0714286	0.047619	-0.639086	0.523376	0.549324	1377
COPB2_MUT	COPB2	-0.0714286	0.047619	-0.639086	0.523376	0.549324	1378
COPS2_MUT	COPS2	-0.0714286	0.047619	-0.639086	0.523376	0.549324	1379
COPS4_MUT	COPS4	-0.0714286	0.047619	-0.639086	0.523376	0.549324	1380
CORO1A_MUT	CORO1A	-0.0714286	0.047619	-0.639086	0.523376	0.549324	1381
CORO1C_MUT	CORO1C	-0.0714286	0.047619	-0.639086	0.523376	0.549324	1382
CORO7_MUT	CORO7	-0.0714286	0.047619	-0.639086	0.523376	0.549324	1383
COX4I1_MUT	COX4I1	-0.0714286	0.047619	-0.639086	0.523376	0.549324	1384
COX5A_MUT	COX5A	-0.0714286	0.047619	-0.639086	0.523376	0.549324	1385
CP110_MUT	CP110	-0.0714286	0.047619	-0.639086	0.523376	0.549324	1386
CPNE1_MUT	CPNE1	-0.0714286	0.047619	-0.639086	0.523376	0.549324	1387
CPNE2_MUT	CPNE2	-0.0714286	0.047619	-0.639086	0.523376	0.549324	1388
CPS1_MUT	CPS1	-0.0714286	0.047619	-0.639086	0.523376	0.549324	1389
CPSF7_MUT	CPSF7	-0.0714286	0.047619	-0.639086	0.523376	0.549324	1390
CRAT_MUT	CRAT	-0.0714286	0.047619	-0.639086	0.523376	0.549324	1391
CRNKL1_MUT	CRNKL1	-0.0714286	0.047619	-0.639086	0.523376	0.549324	1392
CRTAP_MUT	CRTAP	-0.0714286	0.047619	-0.639086	0.523376	0.549324	1393
CRYAB_MUT	CRYAB	-0.0714286	0.047619	-0.639086	0.523376	0.549324	1394
CSE1L_MUT	CSE1L	-0.0714286	0.047619	-0.639086	0.523376	0.549324	1395
CSF1_MUT	CSF1	-0.0714286	0.047619	-0.639086	0.523376	0.549324	1396
CSRP2BP_MUT	CSRP2BP	-0.0714286	0.047619	-0.639086	0.523376	0.549324	1397
CTNNA1_MUT	CTNNA1	-0.0714286	0.047619	-0.639086	0.523376	0.549324	1398
CTNNBL1_MUT	CTNNBL1	-0.0714286	0.047619	-0.639086	0.523376	0.549324	1399
CTPS_MUT	CTPS	-0.0714286	0.047619	-0.639086	0.523376	0.549324	1400
CYC1_MUT	CYC1	-0.0714286	0.047619	-0.639086	0.523376	0.549324	1401
CYP2D6_MUT	CYP2D6	-0.0714286	0.047619	-0.639086	0.523376	0.549324	1402
D2HGDH_MUT	D2HGDH	-0.0714286	0.047619	-0.639086	0.523376	0.549324	1403
DAAM1_MUT	DAAM1	-0.0714286	0.047619	-0.639086	0.523376	0.549324	1404
DAZAP2_MUT	DAZAP2	-0.0714286	0.047619	-0.639086	0.523376	0.549324	1405
DCAF10_MUT	DCAF10	-0.0714286	0.047619	-0.639086	0.523376	0.549324	1406
DCAF13_MUT	DCAF13	-0.0714286	0.047619	-0.639086	0.523376	0.549324	1407
DCAF15_MUT	DCAF15	-0.0714286	0.047619	-0.639086	0.523376	0.549324	1408
DCDC2B_MUT	DCDC2B	-0.0714286	0.047619	-0.639086	0.523376	0.549324	1409
DCHS1_MUT	DCHS1	-0.0714286	0.047619	-0.639086	0.523376	0.549324	1410
DCP2_MUT	DCP2	-0.0714286	0.047619	-0.639086	0.523376	0.549324	1411
DDX60_MUT	DDX60	-0.0714286	0.047619	-0.639086	0.523376	0.549324	1412
DECR2_MUT	DECR2	-0.0714286	0.047619	-0.639086	0.523376	0.549324	1413
DEM1_MUT	DEM1	-0.0714286	0.047619	-0.639086	0.523376	0.549324	1414
DENND5B_MUT	DENND5B	-0.0714286	0.047619	-0.639086	0.523376	0.549324	1415
DEPDC5_MUT	DEPDC5	-0.0714286	0.047619	-0.639086	0.523376	0.549324	1416
DGKZ_MUT	DGKZ	-0.0714286	0.047619	-0.639086	0.523376	0.549324	1417
DHRS2_MUT	DHRS2	-0.0714286	0.047619	-0.639086	0.523376	0.549324	1418
DHRS7_MUT	DHRS7	-0.0714286	0.047619	-0.639086	0.523376	0.549324	1419
DHX30_MUT	DHX30	-0.0714286	0.047619	-0.639086	0.523376	0.549324	1420
DHX32_MUT	DHX32	-0.0714286	0.047619	-0.639086	0.523376	0.549324	1421
DHX34_MUT	DHX34	-0.0714286	0.047619	-0.639086	0.523376	0.549324	1422
DHX40P1_MUT	DHX40P1	-0.0714286	0.047619	-0.639086	0.523376	0.549324	1423
DHX57_MUT	DHX57	-0.0714286	0.047619	-0.639086	0.523376	0.549324	1424
DIAPH3_MUT	DIAPH3	-0.0714286	0.047619	-0.639086	0.523376	0.549324	1425
DIS3L_MUT	DIS3L	-0.0714286	0.047619	-0.639086	0.523376	0.549324	1426
DLG1_MUT	DLG1	-0.0714286	0.047619	-0.639086	0.523376	0.549324	1427
DLG4_MUT	DLG4	-0.0714286	0.047619	-0.639086	0.523376	0.549324	1428
DMWD_MUT	DMWD	-0.0714286	0.047619	-0.639086	0.523376	0.549324	1429
DMXL2_MUT	DMXL2	-0.0714286	0.047619	-0.639086	0.523376	0.549324	1430
DNA2_MUT	DNA2	-0.0714286	0.047619	-0.639086	0.523376	0.549324	1431
DNAH10_MUT	DNAH10	-0.0714286	0.047619	-0.639086	0.523376	0.549324	1432
DNAH11_MUT	DNAH11	-0.0714286	0.047619	-0.639086	0.523376	0.549324	1433
DNAH14_MUT	DNAH14	-0.0714286	0.047619	-0.639086	0.523376	0.549324	1434
DNAJA3_MUT	DNAJA3	-0.0714286	0.047619	-0.639086	0.523376	0.549324	1435
DNAJB14_MUT	DNAJB14	-0.0714286	0.047619	-0.639086	0.523376	0.549324	1436
DNAJC10_MUT	DNAJC10	-0.0714286	0.047619	-0.639086	0.523376	0.549324	1437
DNAJC14_MUT	DNAJC14	-0.0714286	0.047619	-0.639086	0.523376	0.549324	1438
DNAJC4_MUT	DNAJC4	-0.0714286	0.047619	-0.639086	0.523376	0.549324	1439
DNAJC6_MUT	DNAJC6	-0.0714286	0.047619	-0.639086	0.523376	0.549324	1440
DNTTIP2_MUT	DNTTIP2	-0.0714286	0.047619	-0.639086	0.523376	0.549324	1441
DOCK7_MUT	DOCK7	-0.0714286	0.047619	-0.639086	0.523376	0.549324	1442
DOK4_MUT	DOK4	-0.0714286	0.047619	-0.639086	0.523376	0.549324	1443
DOLK_MUT	DOLK	-0.0714286	0.047619	-0.639086	0.523376	0.549324	1444
DRAP1_MUT	DRAP1	-0.0714286	0.047619	-0.639086	0.523376	0.549324	1445
DTX3L_MUT	DTX3L	-0.0714286	0.047619	-0.639086	0.523376	0.549324	1446
DULLARD_MUT	DULLARD	-0.0714286	0.047619	-0.639086	0.523376	0.549324	1447
DUS4L_MUT	DUS4L	-0.0714286	0.047619	-0.639086	0.523376	0.549324	1448
DUSP11_MUT	DUSP11	-0.0714286	0.047619	-0.639086	0.523376	0.549324	1449
DUT_MUT	DUT	-0.0714286	0.047619	-0.639086	0.523376	0.549324	1450
E2F6_MUT	E2F6	-0.0714286	0.047619	-0.639086	0.523376	0.549324	1451
E2F8_MUT	E2F8	-0.0714286	0.047619	-0.639086	0.523376	0.549324	1452
EDC4_MUT	EDC4	-0.0714286	0.047619	-0.639086	0.523376	0.549324	1453
EDEM3_MUT	EDEM3	-0.0714286	0.047619	-0.639086	0.523376	0.549324	1454
EEPD1_MUT	EEPD1	-0.0714286	0.047619	-0.639086	0.523376	0.549324	1455
EFCAB10_MUT	EFCAB10	-0.0714286	0.047619	-0.639086	0.523376	0.549324	1456
EFNA4_MUT	EFNA4	-0.0714286	0.047619	-0.639086	0.523376	0.549324	1457
EHMT2_MUT	EHMT2	-0.0714286	0.047619	-0.639086	0.523376	0.549324	1458
EIF2C3_MUT	EIF2C3	-0.0714286	0.047619	-0.639086	0.523376	0.549324	1459
ELAC2_MUT	ELAC2	-0.0714286	0.047619	-0.639086	0.523376	0.549324	1460
ELFN2_MUT	ELFN2	-0.0714286	0.047619	-0.639086	0.523376	0.549324	1461
EMID1_MUT	EMID1	-0.0714286	0.047619	-0.639086	0.523376	0.549324	1462
EN1_MUT	EN1	-0.0714286	0.047619	-0.639086	0.523376	0.549324	1463
ENG_MUT	ENG	-0.0714286	0.047619	-0.639086	0.523376	0.549324	1464
EPB41L4B_MUT	EPB41L4B	-0.0714286	0.047619	-0.639086	0.523376	0.549324	1465
EPB41L5_MUT	EPB41L5	-0.0714286	0.047619	-0.639086	0.523376	0.549324	1466
EPC1_MUT	EPC1	-0.0714286	0.047619	-0.639086	0.523376	0.549324	1467
EPN3_MUT	EPN3	-0.0714286	0.047619	-0.639086	0.523376	0.549324	1468
EPS8_MUT	EPS8	-0.0714286	0.047619	-0.639086	0.523376	0.549324	1469
EPS8L2_MUT	EPS8L2	-0.0714286	0.047619	-0.639086	0.523376	0.549324	1470
ERGIC2_MUT	ERGIC2	-0.0714286	0.047619	-0.639086	0.523376	0.549324	1471
ESYT1_MUT	ESYT1	-0.0714286	0.047619	-0.639086	0.523376	0.549324	1472
EVI5_MUT	EVI5	-0.0714286	0.047619	-0.639086	0.523376	0.549324	1473
EVPL_MUT	EVPL	-0.0714286	0.047619	-0.639086	0.523376	0.549324	1474
EXD2_MUT	EXD2	-0.0714286	0.047619	-0.639086	0.523376	0.549324	1475
EXOC2_MUT	EXOC2	-0.0714286	0.047619	-0.639086	0.523376	0.549324	1476
EXOSC3_MUT	EXOSC3	-0.0714286	0.047619	-0.639086	0.523376	0.549324	1477
EXOSC6_MUT	EXOSC6	-0.0714286	0.047619	-0.639086	0.523376	0.549324	1478
F2RL1_MUT	F2RL1	-0.0714286	0.047619	-0.639086	0.523376	0.549324	1479
F8A1_MUT	F8A1	-0.0714286	0.047619	-0.639086	0.523376	0.549324	1480
FAAH_MUT	FAAH	-0.0714286	0.047619	-0.639086	0.523376	0.549324	1481
FAAH2_MUT	FAAH2	-0.0714286	0.047619	-0.639086	0.523376	0.549324	1482
FAM115A_MUT	FAM115A	-0.0714286	0.047619	-0.639086	0.523376	0.549324	1483
FAM122A_MUT	FAM122A	-0.0714286	0.047619	-0.639086	0.523376	0.549324	1484
FAM135A_MUT	FAM135A	-0.0714286	0.047619	-0.639086	0.523376	0.549324	1485
FAM162A_MUT	FAM162A	-0.0714286	0.047619	-0.639086	0.523376	0.549324	1486
FAM175A_MUT	FAM175A	-0.0714286	0.047619	-0.639086	0.523376	0.549324	1487
FAM184A_MUT	FAM184A	-0.0714286	0.047619	-0.639086	0.523376	0.549324	1488
FAM188A_MUT	FAM188A	-0.0714286	0.047619	-0.639086	0.523376	0.549324	1489
FAM189A1_MUT	FAM189A1	-0.0714286	0.047619	-0.639086	0.523376	0.549324	1490
FAM193A_MUT	FAM193A	-0.0714286	0.047619	-0.639086	0.523376	0.549324	1491
FAM193B_MUT	FAM193B	-0.0714286	0.047619	-0.639086	0.523376	0.549324	1492
FAM200A_MUT	FAM200A	-0.0714286	0.047619	-0.639086	0.523376	0.549324	1493
FAM25B_MUT	FAM25B	-0.0714286	0.047619	-0.639086	0.523376	0.549324	1494
FAM36A_MUT	FAM36A	-0.0714286	0.047619	-0.639086	0.523376	0.549324	1495
FAM40A_MUT	FAM40A	-0.0714286	0.047619	-0.639086	0.523376	0.549324	1496
FARP2_MUT	FARP2	-0.0714286	0.047619	-0.639086	0.523376	0.549324	1497
FARSB_MUT	FARSB	-0.0714286	0.047619	-0.639086	0.523376	0.549324	1498
FAT4_MUT	FAT4	-0.0714286	0.047619	-0.639086	0.523376	0.549324	1499
FBF1_MUT	FBF1	-0.0714286	0.047619	-0.639086	0.523376	0.549324	1500
FBLIM1_MUT	FBLIM1	-0.0714286	0.047619	-0.639086	0.523376	0.549324	1501
FBN3_MUT	FBN3	-0.0714286	0.047619	-0.639086	0.523376	0.549324	1502
FBRSL1_MUT	FBRSL1	-0.0714286	0.047619	-0.639086	0.523376	0.549324	1503
FBXL2_MUT	FBXL2	-0.0714286	0.047619	-0.639086	0.523376	0.549324	1504
FBXL4_MUT	FBXL4	-0.0714286	0.047619	-0.639086	0.523376	0.549324	1505
FBXL5_MUT	FBXL5	-0.0714286	0.047619	-0.639086	0.523376	0.549324	1506
FBXL6_MUT	FBXL6	-0.0714286	0.047619	-0.639086	0.523376	0.549324	1507
FBXO10_MUT	FBXO10	-0.0714286	0.047619	-0.639086	0.523376	0.549324	1508
FBXO18_MUT	FBXO18	-0.0714286	0.047619	-0.639086	0.523376	0.549324	1509
FBXO4_MUT	FBXO4	-0.0714286	0.047619	-0.639086	0.523376	0.549324	1510
FBXO45_MUT	FBXO45	-0.0714286	0.047619	-0.639086	0.523376	0.549324	1511
FBXO8_MUT	FBXO8	-0.0714286	0.047619	-0.639086	0.523376	0.549324	1512
FDXR_MUT	FDXR	-0.0714286	0.047619	-0.639086	0.523376	0.549324	1513
FGD1_MUT	FGD1	-0.0714286	0.047619	-0.639086	0.523376	0.549324	1514
FHOD1_MUT	FHOD1	-0.0714286	0.047619	-0.639086	0.523376	0.549324	1515
FKTN_MUT	FKTN	-0.0714286	0.047619	-0.639086	0.523376	0.549324	1516
FLJ45340_MUT	FLJ45340	-0.0714286	0.047619	-0.639086	0.523376	0.549324	1517
FLVCR1_MUT	FLVCR1	-0.0714286	0.047619	-0.639086	0.523376	0.549324	1518
FMNL3_MUT	FMNL3	-0.0714286	0.047619	-0.639086	0.523376	0.549324	1519
FN3K_MUT	FN3K	-0.0714286	0.047619	-0.639086	0.523376	0.549324	1520
FOXD2_MUT	FOXD2	-0.0714286	0.047619	-0.639086	0.523376	0.549324	1521
FOXF1_MUT	FOXF1	-0.0714286	0.047619	-0.639086	0.523376	0.549324	1522
FOXJ3_MUT	FOXJ3	-0.0714286	0.047619	-0.639086	0.523376	0.549324	1523
FTSJD2_MUT	FTSJD2	-0.0714286	0.047619	-0.639086	0.523376	0.549324	1524
FUK_MUT	FUK	-0.0714286	0.047619	-0.639086	0.523376	0.549324	1525
FUT6_MUT	FUT6	-0.0714286	0.047619	-0.639086	0.523376	0.549324	1526
FYCO1_MUT	FYCO1	-0.0714286	0.047619	-0.639086	0.523376	0.549324	1527
FYTTD1_MUT	FYTTD1	-0.0714286	0.047619	-0.639086	0.523376	0.549324	1528
FZD9_MUT	FZD9	-0.0714286	0.047619	-0.639086	0.523376	0.549324	1529
GABPB2_MUT	GABPB2	-0.0714286	0.047619	-0.639086	0.523376	0.549324	1530
GABRQ_MUT	GABRQ	-0.0714286	0.047619	-0.639086	0.523376	0.549324	1531
GADD45GIP1_MUT	GADD45GIP1	-0.0714286	0.047619	-0.639086	0.523376	0.549324	1532
GALNT10_MUT	GALNT10	-0.0714286	0.047619	-0.639086	0.523376	0.549324	1533
GALNT11_MUT	GALNT11	-0.0714286	0.047619	-0.639086	0.523376	0.549324	1534
GAPVD1_MUT	GAPVD1	-0.0714286	0.047619	-0.639086	0.523376	0.549324	1535
GART_MUT	GART	-0.0714286	0.047619	-0.639086	0.523376	0.549324	1536
GATS_MUT	GATS	-0.0714286	0.047619	-0.639086	0.523376	0.549324	1537
GEMIN5_MUT	GEMIN5	-0.0714286	0.047619	-0.639086	0.523376	0.549324	1538
GGCX_MUT	GGCX	-0.0714286	0.047619	-0.639086	0.523376	0.549324	1539
GHDC_MUT	GHDC	-0.0714286	0.047619	-0.639086	0.523376	0.549324	1540
GIGYF1_MUT	GIGYF1	-0.0714286	0.047619	-0.639086	0.523376	0.549324	1541
GK5_MUT	GK5	-0.0714286	0.047619	-0.639086	0.523376	0.549324	1542
GLB1_MUT	GLB1	-0.0714286	0.047619	-0.639086	0.523376	0.549324	1543
GMIP_MUT	GMIP	-0.0714286	0.047619	-0.639086	0.523376	0.549324	1544
GMPR2_MUT	GMPR2	-0.0714286	0.047619	-0.639086	0.523376	0.549324	1545
GNAI1_MUT	GNAI1	-0.0714286	0.047619	-0.639086	0.523376	0.549324	1546
GNAL_MUT	GNAL	-0.0714286	0.047619	-0.639086	0.523376	0.549324	1547
GNL3L_MUT	GNL3L	-0.0714286	0.047619	-0.639086	0.523376	0.549324	1548
GNPAT_MUT	GNPAT	-0.0714286	0.047619	-0.639086	0.523376	0.549324	1549
GOLGA6L10_MUT	GOLGA6L10	-0.0714286	0.047619	-0.639086	0.523376	0.549324	1550
GOLIM4_MUT	GOLIM4	-0.0714286	0.047619	-0.639086	0.523376	0.549324	1551
GPC1_MUT	GPC1	-0.0714286	0.047619	-0.639086	0.523376	0.549324	1552
GPR107_MUT	GPR107	-0.0714286	0.047619	-0.639086	0.523376	0.549324	1553
GPR172A_MUT	GPR172A	-0.0714286	0.047619	-0.639086	0.523376	0.549324	1554
GPR56_MUT	GPR56	-0.0714286	0.047619	-0.639086	0.523376	0.549324	1555
GPR63_MUT	GPR63	-0.0714286	0.047619	-0.639086	0.523376	0.549324	1556
GPRC5C_MUT	GPRC5C	-0.0714286	0.047619	-0.639086	0.523376	0.549324	1557
GPT_MUT	GPT	-0.0714286	0.047619	-0.639086	0.523376	0.549324	1558
GPT2_MUT	GPT2	-0.0714286	0.047619	-0.639086	0.523376	0.549324	1559
GRAMD1A_MUT	GRAMD1A	-0.0714286	0.047619	-0.639086	0.523376	0.549324	1560
GRAMD4_MUT	GRAMD4	-0.0714286	0.047619	-0.639086	0.523376	0.549324	1561
GSTZ1_MUT	GSTZ1	-0.0714286	0.047619	-0.639086	0.523376	0.549324	1562
GTF2I_MUT	GTF2I	-0.0714286	0.047619	-0.639086	0.523376	0.549324	1563
GTF2IRD2B_MUT	GTF2IRD2B	-0.0714286	0.047619	-0.639086	0.523376	0.549324	1564
GTF3A_MUT	GTF3A	-0.0714286	0.047619	-0.639086	0.523376	0.549324	1565
GTF3C4_MUT	GTF3C4	-0.0714286	0.047619	-0.639086	0.523376	0.549324	1566
GTF3C5_MUT	GTF3C5	-0.0714286	0.047619	-0.639086	0.523376	0.549324	1567
GUCY1B2_MUT	GUCY1B2	-0.0714286	0.047619	-0.639086	0.523376	0.549324	1568
GYG1_MUT	GYG1	-0.0714286	0.047619	-0.639086	0.523376	0.549324	1569
HAUS8_MUT	HAUS8	-0.0714286	0.047619	-0.639086	0.523376	0.549324	1570
HCFC1_MUT	HCFC1	-0.0714286	0.047619	-0.639086	0.523376	0.549324	1571
HDAC9_MUT	HDAC9	-0.0714286	0.047619	-0.639086	0.523376	0.549324	1572
HDGFRP2_MUT	HDGFRP2	-0.0714286	0.047619	-0.639086	0.523376	0.549324	1573
HEATR5A_MUT	HEATR5A	-0.0714286	0.047619	-0.639086	0.523376	0.549324	1574
HEBP1_MUT	HEBP1	-0.0714286	0.047619	-0.639086	0.523376	0.549324	1575
HECA_MUT	HECA	-0.0714286	0.047619	-0.639086	0.523376	0.549324	1576
HIF1AN_MUT	HIF1AN	-0.0714286	0.047619	-0.639086	0.523376	0.549324	1577
HIP1R_MUT	HIP1R	-0.0714286	0.047619	-0.639086	0.523376	0.549324	1578
HIST1H2AJ_MUT	HIST1H2AJ	-0.0714286	0.047619	-0.639086	0.523376	0.549324	1579
HIST2H2AA3_MUT	HIST2H2AA3	-0.0714286	0.047619	-0.639086	0.523376	0.549324	1580
HIST3H2A_MUT	HIST3H2A	-0.0714286	0.047619	-0.639086	0.523376	0.549324	1581
HLA-J_MUT	HLA-J	-0.0714286	0.047619	-0.639086	0.523376	0.549324	1582
HMGCS1_MUT	HMGCS1	-0.0714286	0.047619	-0.639086	0.523376	0.549324	1583
HMOX2_MUT	HMOX2	-0.0714286	0.047619	-0.639086	0.523376	0.549324	1584
HMSD_MUT	HMSD	-0.0714286	0.047619	-0.639086	0.523376	0.549324	1585
HNRNPK_MUT	HNRNPK	-0.0714286	0.047619	-0.639086	0.523376	0.549324	1586
HNRNPM_MUT	HNRNPM	-0.0714286	0.047619	-0.639086	0.523376	0.549324	1587
HNRNPUL1_MUT	HNRNPUL1	-0.0714286	0.047619	-0.639086	0.523376	0.549324	1588
HOMER2_MUT	HOMER2	-0.0714286	0.047619	-0.639086	0.523376	0.549324	1589
HOOK1_MUT	HOOK1	-0.0714286	0.047619	-0.639086	0.523376	0.549324	1590
HOXC8_MUT	HOXC8	-0.0714286	0.047619	-0.639086	0.523376	0.549324	1591
HPS4_MUT	HPS4	-0.0714286	0.047619	-0.639086	0.523376	0.549324	1592
HSD11B1L_MUT	HSD11B1L	-0.0714286	0.047619	-0.639086	0.523376	0.549324	1593
HSD17B1_MUT	HSD17B1	-0.0714286	0.047619	-0.639086	0.523376	0.549324	1594
HSD17B4_MUT	HSD17B4	-0.0714286	0.047619	-0.639086	0.523376	0.549324	1595
HSDL2_MUT	HSDL2	-0.0714286	0.047619	-0.639086	0.523376	0.549324	1596
HSPA14_MUT	HSPA14	-0.0714286	0.047619	-0.639086	0.523376	0.549324	1597
HSPA8_MUT	HSPA8	-0.0714286	0.047619	-0.639086	0.523376	0.549324	1598
HSPG2_MUT	HSPG2	-0.0714286	0.047619	-0.639086	0.523376	0.549324	1599
HTRA1_MUT	HTRA1	-0.0714286	0.047619	-0.639086	0.523376	0.549324	1600
HUWE1_MUT	HUWE1	-0.0714286	0.047619	-0.639086	0.523376	0.549324	1601
HYDIN_MUT	HYDIN	-0.0714286	0.047619	-0.639086	0.523376	0.549324	1602
IAH1_MUT	IAH1	-0.0714286	0.047619	-0.639086	0.523376	0.549324	1603
IER5L_MUT	IER5L	-0.0714286	0.047619	-0.639086	0.523376	0.549324	1604
IFI16_MUT	IFI16	-0.0714286	0.047619	-0.639086	0.523376	0.549324	1605
IFIT3_MUT	IFIT3	-0.0714286	0.047619	-0.639086	0.523376	0.549324	1606
IFNAR2_MUT	IFNAR2	-0.0714286	0.047619	-0.639086	0.523376	0.549324	1607
IFRD2_MUT	IFRD2	-0.0714286	0.047619	-0.639086	0.523376	0.549324	1608
IFT122_MUT	IFT122	-0.0714286	0.047619	-0.639086	0.523376	0.549324	1609
IFT46_MUT	IFT46	-0.0714286	0.047619	-0.639086	0.523376	0.549324	1610
IGF2R_MUT	IGF2R	-0.0714286	0.047619	-0.639086	0.523376	0.549324	1611
IGHMBP2_MUT	IGHMBP2	-0.0714286	0.047619	-0.639086	0.523376	0.549324	1612
IGSF3_MUT	IGSF3	-0.0714286	0.047619	-0.639086	0.523376	0.549324	1613
IGSF8_MUT	IGSF8	-0.0714286	0.047619	-0.639086	0.523376	0.549324	1614
IKBIP_MUT	IKBIP	-0.0714286	0.047619	-0.639086	0.523376	0.549324	1615
IKBKAP_MUT	IKBKAP	-0.0714286	0.047619	-0.639086	0.523376	0.549324	1616
IL27RA_MUT	IL27RA	-0.0714286	0.047619	-0.639086	0.523376	0.549324	1617
INCENP_MUT	INCENP	-0.0714286	0.047619	-0.639086	0.523376	0.549324	1618
INO80_MUT	INO80	-0.0714286	0.047619	-0.639086	0.523376	0.549324	1619
INTS2_MUT	INTS2	-0.0714286	0.047619	-0.639086	0.523376	0.549324	1620
INTS7_MUT	INTS7	-0.0714286	0.047619	-0.639086	0.523376	0.549324	1621
IPO13_MUT	IPO13	-0.0714286	0.047619	-0.639086	0.523376	0.549324	1622
IPO7_MUT	IPO7	-0.0714286	0.047619	-0.639086	0.523376	0.549324	1623
IQSEC1_MUT	IQSEC1	-0.0714286	0.047619	-0.639086	0.523376	0.549324	1624
IQSEC2_MUT	IQSEC2	-0.0714286	0.047619	-0.639086	0.523376	0.549324	1625
IRF9_MUT	IRF9	-0.0714286	0.047619	-0.639086	0.523376	0.549324	1626
IRGQ_MUT	IRGQ	-0.0714286	0.047619	-0.639086	0.523376	0.549324	1627
ISOC1_MUT	ISOC1	-0.0714286	0.047619	-0.639086	0.523376	0.549324	1628
ITGA2_MUT	ITGA2	-0.0714286	0.047619	-0.639086	0.523376	0.549324	1629
ITGA4_MUT	ITGA4	-0.0714286	0.047619	-0.639086	0.523376	0.549324	1630
ITGA9_MUT	ITGA9	-0.0714286	0.047619	-0.639086	0.523376	0.549324	1631
ITGB1BP1_MUT	ITGB1BP1	-0.0714286	0.047619	-0.639086	0.523376	0.549324	1632
ITGB3BP_MUT	ITGB3BP	-0.0714286	0.047619	-0.639086	0.523376	0.549324	1633
KAT2A_MUT	KAT2A	-0.0714286	0.047619	-0.639086	0.523376	0.549324	1634
KATNAL2_MUT	KATNAL2	-0.0714286	0.047619	-0.639086	0.523376	0.549324	1635
KBTBD2_MUT	KBTBD2	-0.0714286	0.047619	-0.639086	0.523376	0.549324	1636
KDELR3_MUT	KDELR3	-0.0714286	0.047619	-0.639086	0.523376	0.549324	1637
KHDRBS3_MUT	KHDRBS3	-0.0714286	0.047619	-0.639086	0.523376	0.549324	1638
KIAA0182_MUT	KIAA0182	-0.0714286	0.047619	-0.639086	0.523376	0.549324	1639
KIAA0195_MUT	KIAA0195	-0.0714286	0.047619	-0.639086	0.523376	0.549324	1640
KIAA0406_MUT	KIAA0406	-0.0714286	0.047619	-0.639086	0.523376	0.549324	1641
KIAA0427_MUT	KIAA0427	-0.0714286	0.047619	-0.639086	0.523376	0.549324	1642
KIAA0467_MUT	KIAA0467	-0.0714286	0.047619	-0.639086	0.523376	0.549324	1643
KIAA0494_MUT	KIAA0494	-0.0714286	0.047619	-0.639086	0.523376	0.549324	1644
KIAA0528_MUT	KIAA0528	-0.0714286	0.047619	-0.639086	0.523376	0.549324	1645
KIAA0652_MUT	KIAA0652	-0.0714286	0.047619	-0.639086	0.523376	0.549324	1646
KIAA0892_MUT	KIAA0892	-0.0714286	0.047619	-0.639086	0.523376	0.549324	1647
KIAA0922_MUT	KIAA0922	-0.0714286	0.047619	-0.639086	0.523376	0.549324	1648
KIAA1012_MUT	KIAA1012	-0.0714286	0.047619	-0.639086	0.523376	0.549324	1649
KIAA1107_MUT	KIAA1107	-0.0714286	0.047619	-0.639086	0.523376	0.549324	1650
KIAA1109_MUT	KIAA1109	-0.0714286	0.047619	-0.639086	0.523376	0.549324	1651
KIAA1244_MUT	KIAA1244	-0.0714286	0.047619	-0.639086	0.523376	0.549324	1652
KIAA1279_MUT	KIAA1279	-0.0714286	0.047619	-0.639086	0.523376	0.549324	1653
KIAA1310_MUT	KIAA1310	-0.0714286	0.047619	-0.639086	0.523376	0.549324	1654
KIAA1407_MUT	KIAA1407	-0.0714286	0.047619	-0.639086	0.523376	0.549324	1655
KIAA1430_MUT	KIAA1430	-0.0714286	0.047619	-0.639086	0.523376	0.549324	1656
KIAA1524_MUT	KIAA1524	-0.0714286	0.047619	-0.639086	0.523376	0.549324	1657
KIAA1543_MUT	KIAA1543	-0.0714286	0.047619	-0.639086	0.523376	0.549324	1658
KIAA1598_MUT	KIAA1598	-0.0714286	0.047619	-0.639086	0.523376	0.549324	1659
KIAA1797_MUT	KIAA1797	-0.0714286	0.047619	-0.639086	0.523376	0.549324	1660
KIAA1841_MUT	KIAA1841	-0.0714286	0.047619	-0.639086	0.523376	0.549324	1661
KIAA1949_MUT	KIAA1949	-0.0714286	0.047619	-0.639086	0.523376	0.549324	1662
KIAA1967_MUT	KIAA1967	-0.0714286	0.047619	-0.639086	0.523376	0.549324	1663
KIAA2018_MUT	KIAA2018	-0.0714286	0.047619	-0.639086	0.523376	0.549324	1664
KIF13A_MUT	KIF13A	-0.0714286	0.047619	-0.639086	0.523376	0.549324	1665
KIF18B_MUT	KIF18B	-0.0714286	0.047619	-0.639086	0.523376	0.549324	1666
KIF20A_MUT	KIF20A	-0.0714286	0.047619	-0.639086	0.523376	0.549324	1667
KIF21B_MUT	KIF21B	-0.0714286	0.047619	-0.639086	0.523376	0.549324	1668
KIF23_MUT	KIF23	-0.0714286	0.047619	-0.639086	0.523376	0.549324	1669
KIF26A_MUT	KIF26A	-0.0714286	0.047619	-0.639086	0.523376	0.549324	1670
KIF5C_MUT	KIF5C	-0.0714286	0.047619	-0.639086	0.523376	0.549324	1671
KLHDC8B_MUT	KLHDC8B	-0.0714286	0.047619	-0.639086	0.523376	0.549324	1672
KLHL12_MUT	KLHL12	-0.0714286	0.047619	-0.639086	0.523376	0.549324	1673
KLHL21_MUT	KLHL21	-0.0714286	0.047619	-0.639086	0.523376	0.549324	1674
KLHL22_MUT	KLHL22	-0.0714286	0.047619	-0.639086	0.523376	0.549324	1675
KLHL35_MUT	KLHL35	-0.0714286	0.047619	-0.639086	0.523376	0.549324	1676
KLHL8_MUT	KLHL8	-0.0714286	0.047619	-0.639086	0.523376	0.549324	1677
KPNA1_MUT	KPNA1	-0.0714286	0.047619	-0.639086	0.523376	0.549324	1678
KRT16_MUT	KRT16	-0.0714286	0.047619	-0.639086	0.523376	0.549324	1679
KRT17_MUT	KRT17	-0.0714286	0.047619	-0.639086	0.523376	0.549324	1680
KRT83_MUT	KRT83	-0.0714286	0.047619	-0.639086	0.523376	0.549324	1681
LAMA5_MUT	LAMA5	-0.0714286	0.047619	-0.639086	0.523376	0.549324	1682
LAMC1_MUT	LAMC1	-0.0714286	0.047619	-0.639086	0.523376	0.549324	1683
LAMC3_MUT	LAMC3	-0.0714286	0.047619	-0.639086	0.523376	0.549324	1684
LANCL2_MUT	LANCL2	-0.0714286	0.047619	-0.639086	0.523376	0.549324	1685
LARP4_MUT	LARP4	-0.0714286	0.047619	-0.639086	0.523376	0.549324	1686
LCE1B_MUT	LCE1B	-0.0714286	0.047619	-0.639086	0.523376	0.549324	1687
LCOR_MUT	LCOR	-0.0714286	0.047619	-0.639086	0.523376	0.549324	1688
LEPRE1_MUT	LEPRE1	-0.0714286	0.047619	-0.639086	0.523376	0.549324	1689
LEPREL1_MUT	LEPREL1	-0.0714286	0.047619	-0.639086	0.523376	0.549324	1690
LHFPL4_MUT	LHFPL4	-0.0714286	0.047619	-0.639086	0.523376	0.549324	1691
LMBR1_MUT	LMBR1	-0.0714286	0.047619	-0.639086	0.523376	0.549324	1692
LMBRD1_MUT	LMBRD1	-0.0714286	0.047619	-0.639086	0.523376	0.549324	1693
LMF1_MUT	LMF1	-0.0714286	0.047619	-0.639086	0.523376	0.549324	1694
LOC100130386_MUT	LOC100130386	-0.0714286	0.047619	-0.639086	0.523376	0.549324	1695
LOC202181_MUT	LOC202181	-0.0714286	0.047619	-0.639086	0.523376	0.549324	1696
LOC389333_MUT	LOC389333	-0.0714286	0.047619	-0.639086	0.523376	0.549324	1697
LOC641298_MUT	LOC641298	-0.0714286	0.047619	-0.639086	0.523376	0.549324	1698
LOC84989_MUT	LOC84989	-0.0714286	0.047619	-0.639086	0.523376	0.549324	1699
LPAR3_MUT	LPAR3	-0.0714286	0.047619	-0.639086	0.523376	0.549324	1700
LPCAT1_MUT	LPCAT1	-0.0714286	0.047619	-0.639086	0.523376	0.549324	1701
LRFN4_MUT	LRFN4	-0.0714286	0.047619	-0.639086	0.523376	0.549324	1702
LRIG3_MUT	LRIG3	-0.0714286	0.047619	-0.639086	0.523376	0.549324	1703
LRP5_MUT	LRP5	-0.0714286	0.047619	-0.639086	0.523376	0.549324	1704
LRPPRC_MUT	LRPPRC	-0.0714286	0.047619	-0.639086	0.523376	0.549324	1705
LRRC14_MUT	LRRC14	-0.0714286	0.047619	-0.639086	0.523376	0.549324	1706
LRRC20_MUT	LRRC20	-0.0714286	0.047619	-0.639086	0.523376	0.549324	1707
LRRC37B_MUT	LRRC37B	-0.0714286	0.047619	-0.639086	0.523376	0.549324	1708
LRRC49_MUT	LRRC49	-0.0714286	0.047619	-0.639086	0.523376	0.549324	1709
LRRFIP1_MUT	LRRFIP1	-0.0714286	0.047619	-0.639086	0.523376	0.549324	1710
LY75_MUT	LY75	-0.0714286	0.047619	-0.639086	0.523376	0.549324	1711
MAGED4B_MUT	MAGED4B	-0.0714286	0.047619	-0.639086	0.523376	0.549324	1712
MAN1A2_MUT	MAN1A2	-0.0714286	0.047619	-0.639086	0.523376	0.549324	1713
MAN2C1_MUT	MAN2C1	-0.0714286	0.047619	-0.639086	0.523376	0.549324	1714
MAP1LC3A_MUT	MAP1LC3A	-0.0714286	0.047619	-0.639086	0.523376	0.549324	1715
MAP1LC3B_MUT	MAP1LC3B	-0.0714286	0.047619	-0.639086	0.523376	0.549324	1716
MAP1LC3B2_MUT	MAP1LC3B2	-0.0714286	0.047619	-0.639086	0.523376	0.549324	1717
MAP7D1_MUT	MAP7D1	-0.0714286	0.047619	-0.639086	0.523376	0.549324	1718
MAP9_MUT	MAP9	-0.0714286	0.047619	-0.639086	0.523376	0.549324	1719
MAPRE2_MUT	MAPRE2	-0.0714286	0.047619	-0.639086	0.523376	0.549324	1720
MARCH6_MUT	2020-03-06	-0.0714286	0.047619	-0.639086	0.523376	0.549324	1721
MAVS_MUT	MAVS	-0.0714286	0.047619	-0.639086	0.523376	0.549324	1722
MCM10_MUT	MCM10	-0.0714286	0.047619	-0.639086	0.523376	0.549324	1723
MCM2_MUT	MCM2	-0.0714286	0.047619	-0.639086	0.523376	0.549324	1724
MCM3_MUT	MCM3	-0.0714286	0.047619	-0.639086	0.523376	0.549324	1725
MDC1_MUT	MDC1	-0.0714286	0.047619	-0.639086	0.523376	0.549324	1726
MDGA1_MUT	MDGA1	-0.0714286	0.047619	-0.639086	0.523376	0.549324	1727
MED12_MUT	MED12	-0.0714286	0.047619	-0.639086	0.523376	0.549324	1728
MED13_MUT	MED13	-0.0714286	0.047619	-0.639086	0.523376	0.549324	1729
MED14_MUT	MED14	-0.0714286	0.047619	-0.639086	0.523376	0.549324	1730
MED22_MUT	MED22	-0.0714286	0.047619	-0.639086	0.523376	0.549324	1731
MED30_MUT	MED30	-0.0714286	0.047619	-0.639086	0.523376	0.549324	1732
MEF2C_MUT	MEF2C	-0.0714286	0.047619	-0.639086	0.523376	0.549324	1733
MEGF6_MUT	MEGF6	-0.0714286	0.047619	-0.639086	0.523376	0.549324	1734
METAP2_MUT	METAP2	-0.0714286	0.047619	-0.639086	0.523376	0.549324	1735
METTL12_MUT	METTL12	-0.0714286	0.047619	-0.639086	0.523376	0.549324	1736
MFAP3_MUT	MFAP3	-0.0714286	0.047619	-0.639086	0.523376	0.549324	1737
MFSD9_MUT	MFSD9	-0.0714286	0.047619	-0.639086	0.523376	0.549324	1738
MGAT3_MUT	MGAT3	-0.0714286	0.047619	-0.639086	0.523376	0.549324	1739
MGAT5_MUT	MGAT5	-0.0714286	0.047619	-0.639086	0.523376	0.549324	1740
MGC70857_MUT	MGC70857	-0.0714286	0.047619	-0.639086	0.523376	0.549324	1741
MGST1_MUT	MGST1	-0.0714286	0.047619	-0.639086	0.523376	0.549324	1742
MICALL2_MUT	MICALL2	-0.0714286	0.047619	-0.639086	0.523376	0.549324	1743
MID1IP1_MUT	MID1IP1	-0.0714286	0.047619	-0.639086	0.523376	0.549324	1744
MIS12_MUT	MIS12	-0.0714286	0.047619	-0.639086	0.523376	0.549324	1745
MKI67IP_MUT	MKI67IP	-0.0714286	0.047619	-0.639086	0.523376	0.549324	1746
MKLN1_MUT	MKLN1	-0.0714286	0.047619	-0.639086	0.523376	0.549324	1747
MKRN2_MUT	MKRN2	-0.0714286	0.047619	-0.639086	0.523376	0.549324	1748
MLF2_MUT	MLF2	-0.0714286	0.047619	-0.639086	0.523376	0.549324	1749
MLYCD_MUT	MLYCD	-0.0714286	0.047619	-0.639086	0.523376	0.549324	1750
MMADHC_MUT	MMADHC	-0.0714286	0.047619	-0.639086	0.523376	0.549324	1751
MNS1_MUT	MNS1	-0.0714286	0.047619	-0.639086	0.523376	0.549324	1752
MOSC2_MUT	MOSC2	-0.0714286	0.047619	-0.639086	0.523376	0.549324	1753
MPP5_MUT	MPP5	-0.0714286	0.047619	-0.639086	0.523376	0.549324	1754
MPZL3_MUT	MPZL3	-0.0714286	0.047619	-0.639086	0.523376	0.549324	1755
MRPL13_MUT	MRPL13	-0.0714286	0.047619	-0.639086	0.523376	0.549324	1756
MRPL35_MUT	MRPL35	-0.0714286	0.047619	-0.639086	0.523376	0.549324	1757
MRPL47_MUT	MRPL47	-0.0714286	0.047619	-0.639086	0.523376	0.549324	1758
MRPS16_MUT	MRPS16	-0.0714286	0.047619	-0.639086	0.523376	0.549324	1759
MRPS22_MUT	MRPS22	-0.0714286	0.047619	-0.639086	0.523376	0.549324	1760
MRPS7_MUT	MRPS7	-0.0714286	0.047619	-0.639086	0.523376	0.549324	1761
MSRB2_MUT	MSRB2	-0.0714286	0.047619	-0.639086	0.523376	0.549324	1762
MST1P9_MUT	MST1P9	-0.0714286	0.047619	-0.639086	0.523376	0.549324	1763
MTA3_MUT	MTA3	-0.0714286	0.047619	-0.639086	0.523376	0.549324	1764
MTCH1_MUT	MTCH1	-0.0714286	0.047619	-0.639086	0.523376	0.549324	1765
MTERFD2_MUT	MTERFD2	-0.0714286	0.047619	-0.639086	0.523376	0.549324	1766
MTF2_MUT	MTF2	-0.0714286	0.047619	-0.639086	0.523376	0.549324	1767
MTFMT_MUT	MTFMT	-0.0714286	0.047619	-0.639086	0.523376	0.549324	1768
MTRR_MUT	MTRR	-0.0714286	0.047619	-0.639086	0.523376	0.549324	1769
MTX3_MUT	MTX3	-0.0714286	0.047619	-0.639086	0.523376	0.549324	1770
MUC20_MUT	MUC20	-0.0714286	0.047619	-0.639086	0.523376	0.549324	1771
MUL1_MUT	MUL1	-0.0714286	0.047619	-0.639086	0.523376	0.549324	1772
MURC_MUT	MURC	-0.0714286	0.047619	-0.639086	0.523376	0.549324	1773
MXD3_MUT	MXD3	-0.0714286	0.047619	-0.639086	0.523376	0.549324	1774
MYBBP1A_MUT	MYBBP1A	-0.0714286	0.047619	-0.639086	0.523376	0.549324	1775
MYCBP2_MUT	MYCBP2	-0.0714286	0.047619	-0.639086	0.523376	0.549324	1776
MYEF2_MUT	MYEF2	-0.0714286	0.047619	-0.639086	0.523376	0.549324	1777
MYO1D_MUT	MYO1D	-0.0714286	0.047619	-0.639086	0.523376	0.549324	1778
MYO1E_MUT	MYO1E	-0.0714286	0.047619	-0.639086	0.523376	0.549324	1779
MYO5B_MUT	MYO5B	-0.0714286	0.047619	-0.639086	0.523376	0.549324	1780
MYO7B_MUT	MYO7B	-0.0714286	0.047619	-0.639086	0.523376	0.549324	1781
MYSM1_MUT	MYSM1	-0.0714286	0.047619	-0.639086	0.523376	0.549324	1782
N4BP1_MUT	N4BP1	-0.0714286	0.047619	-0.639086	0.523376	0.549324	1783
NACAD_MUT	NACAD	-0.0714286	0.047619	-0.639086	0.523376	0.549324	1784
NADK_MUT	NADK	-0.0714286	0.047619	-0.639086	0.523376	0.549324	1785
NADSYN1_MUT	NADSYN1	-0.0714286	0.047619	-0.639086	0.523376	0.549324	1786
NAF1_MUT	NAF1	-0.0714286	0.047619	-0.639086	0.523376	0.549324	1787
NAGLU_MUT	NAGLU	-0.0714286	0.047619	-0.639086	0.523376	0.549324	1788
NARFL_MUT	NARFL	-0.0714286	0.047619	-0.639086	0.523376	0.549324	1789
NBPF14_MUT	NBPF14	-0.0714286	0.047619	-0.639086	0.523376	0.549324	1790
NCBP2_MUT	NCBP2	-0.0714286	0.047619	-0.639086	0.523376	0.549324	1791
NCK2_MUT	NCK2	-0.0714286	0.047619	-0.639086	0.523376	0.549324	1792
NCKAP1_MUT	NCKAP1	-0.0714286	0.047619	-0.639086	0.523376	0.549324	1793
NCOA6_MUT	NCOA6	-0.0714286	0.047619	-0.639086	0.523376	0.549324	1794
NCOR2_MUT	NCOR2	-0.0714286	0.047619	-0.639086	0.523376	0.549324	1795
NDST1_MUT	NDST1	-0.0714286	0.047619	-0.639086	0.523376	0.549324	1796
NDST2_MUT	NDST2	-0.0714286	0.047619	-0.639086	0.523376	0.549324	1797
NDUFV2_MUT	NDUFV2	-0.0714286	0.047619	-0.639086	0.523376	0.549324	1798
NELF_MUT	NELF	-0.0714286	0.047619	-0.639086	0.523376	0.549324	1799
NFIX_MUT	NFIX	-0.0714286	0.047619	-0.639086	0.523376	0.549324	1800
NFKBIE_MUT	NFKBIE	-0.0714286	0.047619	-0.639086	0.523376	0.549324	1801
NFRKB_MUT	NFRKB	-0.0714286	0.047619	-0.639086	0.523376	0.549324	1802
NFXL1_MUT	NFXL1	-0.0714286	0.047619	-0.639086	0.523376	0.549324	1803
NID1_MUT	NID1	-0.0714286	0.047619	-0.639086	0.523376	0.549324	1804
NLGN2_MUT	NLGN2	-0.0714286	0.047619	-0.639086	0.523376	0.549324	1805
NOC4L_MUT	NOC4L	-0.0714286	0.047619	-0.639086	0.523376	0.549324	1806
NOL6_MUT	NOL6	-0.0714286	0.047619	-0.639086	0.523376	0.549324	1807
NOP56_MUT	NOP56	-0.0714286	0.047619	-0.639086	0.523376	0.549324	1808
NPAS2_MUT	NPAS2	-0.0714286	0.047619	-0.639086	0.523376	0.549324	1809
NPC1_MUT	NPC1	-0.0714286	0.047619	-0.639086	0.523376	0.549324	1810
NR2F6_MUT	NR2F6	-0.0714286	0.047619	-0.639086	0.523376	0.549324	1811
NRBF2_MUT	NRBF2	-0.0714286	0.047619	-0.639086	0.523376	0.549324	1812
NRP2_MUT	NRP2	-0.0714286	0.047619	-0.639086	0.523376	0.549324	1813
NSF_MUT	NSF	-0.0714286	0.047619	-0.639086	0.523376	0.549324	1814
NSMCE2_MUT	NSMCE2	-0.0714286	0.047619	-0.639086	0.523376	0.549324	1815
NSMCE4A_MUT	NSMCE4A	-0.0714286	0.047619	-0.639086	0.523376	0.549324	1816
NSUN5_MUT	NSUN5	-0.0714286	0.047619	-0.639086	0.523376	0.549324	1817
NSUN6_MUT	NSUN6	-0.0714286	0.047619	-0.639086	0.523376	0.549324	1818
NTN4_MUT	NTN4	-0.0714286	0.047619	-0.639086	0.523376	0.549324	1819
NUDT18_MUT	NUDT18	-0.0714286	0.047619	-0.639086	0.523376	0.549324	1820
NUDT19_MUT	NUDT19	-0.0714286	0.047619	-0.639086	0.523376	0.549324	1821
NUFIP2_MUT	NUFIP2	-0.0714286	0.047619	-0.639086	0.523376	0.549324	1822
NUP107_MUT	NUP107	-0.0714286	0.047619	-0.639086	0.523376	0.549324	1823
NUP35_MUT	NUP35	-0.0714286	0.047619	-0.639086	0.523376	0.549324	1824
NUP43_MUT	NUP43	-0.0714286	0.047619	-0.639086	0.523376	0.549324	1825
NUP85_MUT	NUP85	-0.0714286	0.047619	-0.639086	0.523376	0.549324	1826
NXT1_MUT	NXT1	-0.0714286	0.047619	-0.639086	0.523376	0.549324	1827
OAS2_MUT	OAS2	-0.0714286	0.047619	-0.639086	0.523376	0.549324	1828
OBFC2A_MUT	OBFC2A	-0.0714286	0.047619	-0.639086	0.523376	0.549324	1829
ODZ3_MUT	ODZ3	-0.0714286	0.047619	-0.639086	0.523376	0.549324	1830
OGFRL1_MUT	OGFRL1	-0.0714286	0.047619	-0.639086	0.523376	0.549324	1831
OSBPL11_MUT	OSBPL11	-0.0714286	0.047619	-0.639086	0.523376	0.549324	1832
OSBPL9_MUT	OSBPL9	-0.0714286	0.047619	-0.639086	0.523376	0.549324	1833
OSTC_MUT	OSTC	-0.0714286	0.047619	-0.639086	0.523376	0.549324	1834
OXR1_MUT	OXR1	-0.0714286	0.047619	-0.639086	0.523376	0.549324	1835
OXSM_MUT	OXSM	-0.0714286	0.047619	-0.639086	0.523376	0.549324	1836
PACSIN3_MUT	PACSIN3	-0.0714286	0.047619	-0.639086	0.523376	0.549324	1837
PAFAH2_MUT	PAFAH2	-0.0714286	0.047619	-0.639086	0.523376	0.549324	1838
PALM2-AKAP2_MUT	PALM2-AKAP2	-0.0714286	0.047619	-0.639086	0.523376	0.549324	1839
PANK3_MUT	PANK3	-0.0714286	0.047619	-0.639086	0.523376	0.549324	1840
PAPD4_MUT	PAPD4	-0.0714286	0.047619	-0.639086	0.523376	0.549324	1841
PCF11_MUT	PCF11	-0.0714286	0.047619	-0.639086	0.523376	0.549324	1842
PCSK6_MUT	PCSK6	-0.0714286	0.047619	-0.639086	0.523376	0.549324	1843
PDCD6IP_MUT	PDCD6IP	-0.0714286	0.047619	-0.639086	0.523376	0.549324	1844
PDCD7_MUT	PDCD7	-0.0714286	0.047619	-0.639086	0.523376	0.549324	1845
PDE1A_MUT	PDE1A	-0.0714286	0.047619	-0.639086	0.523376	0.549324	1846
PDE4B_MUT	PDE4B	-0.0714286	0.047619	-0.639086	0.523376	0.549324	1847
PDIA4_MUT	PDIA4	-0.0714286	0.047619	-0.639086	0.523376	0.549324	1848
PDPR_MUT	PDPR	-0.0714286	0.047619	-0.639086	0.523376	0.549324	1849
PDSS1_MUT	PDSS1	-0.0714286	0.047619	-0.639086	0.523376	0.549324	1850
PDSS2_MUT	PDSS2	-0.0714286	0.047619	-0.639086	0.523376	0.549324	1851
PDZD7_MUT	PDZD7	-0.0714286	0.047619	-0.639086	0.523376	0.549324	1852
PELI1_MUT	PELI1	-0.0714286	0.047619	-0.639086	0.523376	0.549324	1853
PELI3_MUT	PELI3	-0.0714286	0.047619	-0.639086	0.523376	0.549324	1854
PEPD_MUT	PEPD	-0.0714286	0.047619	-0.639086	0.523376	0.549324	1855
PFAS_MUT	PFAS	-0.0714286	0.047619	-0.639086	0.523376	0.549324	1856
PGM1_MUT	PGM1	-0.0714286	0.047619	-0.639086	0.523376	0.549324	1857
PGM2_MUT	PGM2	-0.0714286	0.047619	-0.639086	0.523376	0.549324	1858
PHF19_MUT	PHF19	-0.0714286	0.047619	-0.639086	0.523376	0.549324	1859
PHF2_MUT	PHF2	-0.0714286	0.047619	-0.639086	0.523376	0.549324	1860
PHLDA1_MUT	PHLDA1	-0.0714286	0.047619	-0.639086	0.523376	0.549324	1861
PHTF2_MUT	PHTF2	-0.0714286	0.047619	-0.639086	0.523376	0.549324	1862
PHYH_MUT	PHYH	-0.0714286	0.047619	-0.639086	0.523376	0.549324	1863
PI4KAP2_MUT	PI4KAP2	-0.0714286	0.047619	-0.639086	0.523376	0.549324	1864
PIAS3_MUT	PIAS3	-0.0714286	0.047619	-0.639086	0.523376	0.549324	1865
PIPSL_MUT	PIPSL	-0.0714286	0.047619	-0.639086	0.523376	0.549324	1866
PLA2G4A_MUT	PLA2G4A	-0.0714286	0.047619	-0.639086	0.523376	0.549324	1867
PLBD1_MUT	PLBD1	-0.0714286	0.047619	-0.639086	0.523376	0.549324	1868
PLCD3_MUT	PLCD3	-0.0714286	0.047619	-0.639086	0.523376	0.549324	1869
PLCXD1_MUT	PLCXD1	-0.0714286	0.047619	-0.639086	0.523376	0.549324	1870
PLD2_MUT	PLD2	-0.0714286	0.047619	-0.639086	0.523376	0.549324	1871
PLEKHA1_MUT	PLEKHA1	-0.0714286	0.047619	-0.639086	0.523376	0.549324	1872
PLEKHA7_MUT	PLEKHA7	-0.0714286	0.047619	-0.639086	0.523376	0.549324	1873
PLEKHG4B_MUT	PLEKHG4B	-0.0714286	0.047619	-0.639086	0.523376	0.549324	1874
PLEKHM1_MUT	PLEKHM1	-0.0714286	0.047619	-0.639086	0.523376	0.549324	1875
PLXNA1_MUT	PLXNA1	-0.0714286	0.047619	-0.639086	0.523376	0.549324	1876
PLXNA3_MUT	PLXNA3	-0.0714286	0.047619	-0.639086	0.523376	0.549324	1877
PLXNB1_MUT	PLXNB1	-0.0714286	0.047619	-0.639086	0.523376	0.549324	1878
PLXNC1_MUT	PLXNC1	-0.0714286	0.047619	-0.639086	0.523376	0.549324	1879
PM20D2_MUT	PM20D2	-0.0714286	0.047619	-0.639086	0.523376	0.549324	1880
PMPCA_MUT	PMPCA	-0.0714286	0.047619	-0.639086	0.523376	0.549324	1881
PNMA6A_MUT	PNMA6A	-0.0714286	0.047619	-0.639086	0.523376	0.549324	1882
POGZ_MUT	POGZ	-0.0714286	0.047619	-0.639086	0.523376	0.549324	1883
POLDIP3_MUT	POLDIP3	-0.0714286	0.047619	-0.639086	0.523376	0.549324	1884
POLH_MUT	POLH	-0.0714286	0.047619	-0.639086	0.523376	0.549324	1885
POLR1D_MUT	POLR1D	-0.0714286	0.047619	-0.639086	0.523376	0.549324	1886
POLR2D_MUT	POLR2D	-0.0714286	0.047619	-0.639086	0.523376	0.549324	1887
POLR3A_MUT	POLR3A	-0.0714286	0.047619	-0.639086	0.523376	0.549324	1888
POLRMT_MUT	POLRMT	-0.0714286	0.047619	-0.639086	0.523376	0.549324	1889
POMT2_MUT	POMT2	-0.0714286	0.047619	-0.639086	0.523376	0.549324	1890
POMZP3_MUT	POMZP3	-0.0714286	0.047619	-0.639086	0.523376	0.549324	1891
POTEG_MUT	POTEG	-0.0714286	0.047619	-0.639086	0.523376	0.549324	1892
PPFIA1_MUT	PPFIA1	-0.0714286	0.047619	-0.639086	0.523376	0.549324	1893
PPIL5_MUT	PPIL5	-0.0714286	0.047619	-0.639086	0.523376	0.549324	1894
PPOX_MUT	PPOX	-0.0714286	0.047619	-0.639086	0.523376	0.549324	1895
PPP1CB_MUT	PPP1CB	-0.0714286	0.047619	-0.639086	0.523376	0.549324	1896
PPP1R12A_MUT	PPP1R12A	-0.0714286	0.047619	-0.639086	0.523376	0.549324	1897
PPP1R3F_MUT	PPP1R3F	-0.0714286	0.047619	-0.639086	0.523376	0.549324	1898
PPP1R9A_MUT	PPP1R9A	-0.0714286	0.047619	-0.639086	0.523376	0.549324	1899
PPP1R9B_MUT	PPP1R9B	-0.0714286	0.047619	-0.639086	0.523376	0.549324	1900
PPPDE2_MUT	PPPDE2	-0.0714286	0.047619	-0.639086	0.523376	0.549324	1901
PPRC1_MUT	PPRC1	-0.0714286	0.047619	-0.639086	0.523376	0.549324	1902
PRDM13_MUT	PRDM13	-0.0714286	0.047619	-0.639086	0.523376	0.549324	1903
PRDX1_MUT	PRDX1	-0.0714286	0.047619	-0.639086	0.523376	0.549324	1904
PRDX2_MUT	PRDX2	-0.0714286	0.047619	-0.639086	0.523376	0.549324	1905
PRELID2_MUT	PRELID2	-0.0714286	0.047619	-0.639086	0.523376	0.549324	1906
PRKAG2_MUT	PRKAG2	-0.0714286	0.047619	-0.639086	0.523376	0.549324	1907
PRKCSH_MUT	PRKCSH	-0.0714286	0.047619	-0.639086	0.523376	0.549324	1908
PROM1_MUT	PROM1	-0.0714286	0.047619	-0.639086	0.523376	0.549324	1909
PRPF18_MUT	PRPF18	-0.0714286	0.047619	-0.639086	0.523376	0.549324	1910
PRPF19_MUT	PRPF19	-0.0714286	0.047619	-0.639086	0.523376	0.549324	1911
PRPF39_MUT	PRPF39	-0.0714286	0.047619	-0.639086	0.523376	0.549324	1912
PSMC5_MUT	PSMC5	-0.0714286	0.047619	-0.639086	0.523376	0.549324	1913
PSME4_MUT	PSME4	-0.0714286	0.047619	-0.639086	0.523376	0.549324	1914
PSPH_MUT	PSPH	-0.0714286	0.047619	-0.639086	0.523376	0.549324	1915
PTP4A1_MUT	PTP4A1	-0.0714286	0.047619	-0.639086	0.523376	0.549324	1916
PTPLA_MUT	PTPLA	-0.0714286	0.047619	-0.639086	0.523376	0.549324	1917
PTPN9_MUT	PTPN9	-0.0714286	0.047619	-0.639086	0.523376	0.549324	1918
PTPRJ_MUT	PTPRJ	-0.0714286	0.047619	-0.639086	0.523376	0.549324	1919
PUS3_MUT	PUS3	-0.0714286	0.047619	-0.639086	0.523376	0.549324	1920
PVRIG_MUT	PVRIG	-0.0714286	0.047619	-0.639086	0.523376	0.549324	1921
PWWP2A_MUT	PWWP2A	-0.0714286	0.047619	-0.639086	0.523376	0.549324	1922
PYGO2_MUT	PYGO2	-0.0714286	0.047619	-0.639086	0.523376	0.549324	1923
RAB27B_MUT	RAB27B	-0.0714286	0.047619	-0.639086	0.523376	0.549324	1924
RAB5B_MUT	RAB5B	-0.0714286	0.047619	-0.639086	0.523376	0.549324	1925
RABGGTA_MUT	RABGGTA	-0.0714286	0.047619	-0.639086	0.523376	0.549324	1926
RABGGTB_MUT	RABGGTB	-0.0714286	0.047619	-0.639086	0.523376	0.549324	1927
RAD17_MUT	RAD17	-0.0714286	0.047619	-0.639086	0.523376	0.549324	1928
RAD9A_MUT	RAD9A	-0.0714286	0.047619	-0.639086	0.523376	0.549324	1929
RAI14_MUT	RAI14	-0.0714286	0.047619	-0.639086	0.523376	0.549324	1930
RALGAPA2_MUT	RALGAPA2	-0.0714286	0.047619	-0.639086	0.523376	0.549324	1931
RANBP6_MUT	RANBP6	-0.0714286	0.047619	-0.639086	0.523376	0.549324	1932
RAPGEF5_MUT	RAPGEF5	-0.0714286	0.047619	-0.639086	0.523376	0.549324	1933
RARRES1_MUT	RARRES1	-0.0714286	0.047619	-0.639086	0.523376	0.549324	1934
RASIP1_MUT	RASIP1	-0.0714286	0.047619	-0.639086	0.523376	0.549324	1935
RASSF8_MUT	RASSF8	-0.0714286	0.047619	-0.639086	0.523376	0.549324	1936
RAVER1_MUT	RAVER1	-0.0714286	0.047619	-0.639086	0.523376	0.549324	1937
RBAK_MUT	RBAK	-0.0714286	0.047619	-0.639086	0.523376	0.549324	1938
RBBP6_MUT	RBBP6	-0.0714286	0.047619	-0.639086	0.523376	0.549324	1939
RBBP9_MUT	RBBP9	-0.0714286	0.047619	-0.639086	0.523376	0.549324	1940
RBCK1_MUT	RBCK1	-0.0714286	0.047619	-0.639086	0.523376	0.549324	1941
RBM12_MUT	RBM12	-0.0714286	0.047619	-0.639086	0.523376	0.549324	1942
RBM14_MUT	RBM14	-0.0714286	0.047619	-0.639086	0.523376	0.549324	1943
RBM6_MUT	RBM6	-0.0714286	0.047619	-0.639086	0.523376	0.549324	1944
REPIN1_MUT	REPIN1	-0.0714286	0.047619	-0.639086	0.523376	0.549324	1945
REV1_MUT	REV1	-0.0714286	0.047619	-0.639086	0.523376	0.549324	1946
RFX1_MUT	RFX1	-0.0714286	0.047619	-0.639086	0.523376	0.549324	1947
RFX7_MUT	RFX7	-0.0714286	0.047619	-0.639086	0.523376	0.549324	1948
RGMA_MUT	RGMA	-0.0714286	0.047619	-0.639086	0.523376	0.549324	1949
RGP1_MUT	RGP1	-0.0714286	0.047619	-0.639086	0.523376	0.549324	1950
RGPD1_MUT	RGPD1	-0.0714286	0.047619	-0.639086	0.523376	0.549324	1951
RGS19_MUT	RGS19	-0.0714286	0.047619	-0.639086	0.523376	0.549324	1952
RIC8A_MUT	RIC8A	-0.0714286	0.047619	-0.639086	0.523376	0.549324	1953
RIC8B_MUT	RIC8B	-0.0714286	0.047619	-0.639086	0.523376	0.549324	1954
RNF145_MUT	RNF145	-0.0714286	0.047619	-0.639086	0.523376	0.549324	1955
RNF187_MUT	RNF187	-0.0714286	0.047619	-0.639086	0.523376	0.549324	1956
RNF216_MUT	RNF216	-0.0714286	0.047619	-0.639086	0.523376	0.549324	1957
RNPEP_MUT	RNPEP	-0.0714286	0.047619	-0.639086	0.523376	0.549324	1958
RP2_MUT	RP2	-0.0714286	0.047619	-0.639086	0.523376	0.549324	1959
RPAP2_MUT	RPAP2	-0.0714286	0.047619	-0.639086	0.523376	0.549324	1960
RPH3AL_MUT	RPH3AL	-0.0714286	0.047619	-0.639086	0.523376	0.549324	1961
RPLP0P2_MUT	RPLP0P2	-0.0714286	0.047619	-0.639086	0.523376	0.549324	1962
RPRD1A_MUT	RPRD1A	-0.0714286	0.047619	-0.639086	0.523376	0.549324	1963
RPRD2_MUT	RPRD2	-0.0714286	0.047619	-0.639086	0.523376	0.549324	1964
RPS17_MUT	RPS17	-0.0714286	0.047619	-0.639086	0.523376	0.549324	1965
RPS2P32_MUT	RPS2P32	-0.0714286	0.047619	-0.639086	0.523376	0.549324	1966
RPSAP58_MUT	RPSAP58	-0.0714286	0.047619	-0.639086	0.523376	0.549324	1967
RRAGC_MUT	RRAGC	-0.0714286	0.047619	-0.639086	0.523376	0.549324	1968
RREB1_MUT	RREB1	-0.0714286	0.047619	-0.639086	0.523376	0.549324	1969
RRN3P1_MUT	RRN3P1	-0.0714286	0.047619	-0.639086	0.523376	0.549324	1970
RRP9_MUT	RRP9	-0.0714286	0.047619	-0.639086	0.523376	0.549324	1971
RSPO4_MUT	RSPO4	-0.0714286	0.047619	-0.639086	0.523376	0.549324	1972
RTEL1_MUT	RTEL1	-0.0714286	0.047619	-0.639086	0.523376	0.549324	1973
RTTN_MUT	RTTN	-0.0714286	0.047619	-0.639086	0.523376	0.549324	1974
RYR1_MUT	RYR1	-0.0714286	0.047619	-0.639086	0.523376	0.549324	1975
SAMHD1_MUT	SAMHD1	-0.0714286	0.047619	-0.639086	0.523376	0.549324	1976
SAPS1_MUT	SAPS1	-0.0714286	0.047619	-0.639086	0.523376	0.549324	1977
SASS6_MUT	SASS6	-0.0714286	0.047619	-0.639086	0.523376	0.549324	1978
SCAF1_MUT	SCAF1	-0.0714286	0.047619	-0.639086	0.523376	0.549324	1979
SCEL_MUT	SCEL	-0.0714286	0.047619	-0.639086	0.523376	0.549324	1980
SDC1_MUT	SDC1	-0.0714286	0.047619	-0.639086	0.523376	0.549324	1981
SDCCAG3_MUT	SDCCAG3	-0.0714286	0.047619	-0.639086	0.523376	0.549324	1982
SDHAF2_MUT	SDHAF2	-0.0714286	0.047619	-0.639086	0.523376	0.549324	1983
SEC14L2_MUT	SEC14L2	-0.0714286	0.047619	-0.639086	0.523376	0.549324	1984
SEC22B_MUT	SEC22B	-0.0714286	0.047619	-0.639086	0.523376	0.549324	1985
SEC23A_MUT	SEC23A	-0.0714286	0.047619	-0.639086	0.523376	0.549324	1986
SEMA4F_MUT	SEMA4F	-0.0714286	0.047619	-0.639086	0.523376	0.549324	1987
SEPHS2_MUT	SEPHS2	-0.0714286	0.047619	-0.639086	0.523376	0.549324	1988
SERF1A_MUT	SERF1A	-0.0714286	0.047619	-0.639086	0.523376	0.549324	1989
SERGEF_MUT	SERGEF	-0.0714286	0.047619	-0.639086	0.523376	0.549324	1990
SERTAD2_MUT	SERTAD2	-0.0714286	0.047619	-0.639086	0.523376	0.549324	1991
SETD1B_MUT	SETD1B	-0.0714286	0.047619	-0.639086	0.523376	0.549324	1992
SETD6_MUT	SETD6	-0.0714286	0.047619	-0.639086	0.523376	0.549324	1993
SFI1_MUT	SFI1	-0.0714286	0.047619	-0.639086	0.523376	0.549324	1994
SFRP1_MUT	SFRP1	-0.0714286	0.047619	-0.639086	0.523376	0.549324	1995
SGMS1_MUT	SGMS1	-0.0714286	0.047619	-0.639086	0.523376	0.549324	1996
SGOL1_MUT	SGOL1	-0.0714286	0.047619	-0.639086	0.523376	0.549324	1997
SGOL2_MUT	SGOL2	-0.0714286	0.047619	-0.639086	0.523376	0.549324	1998
SH2B2_MUT	SH2B2	-0.0714286	0.047619	-0.639086	0.523376	0.549324	1999
[truncated: 803 more rows]

## Sheet: Fig. 4b
gene	effect.size	ave.level	t	pval	adj.p.val	rank	MAP	TXCHROM	TXSTART
ADAM28	-0.857143	-0.285714	-8.54866	1.39e-08	8.45e-05	1	8p21.2	chr8	24151580
LEPROTL1	-0.857143	-0.285714	-8.54866	1.39e-08	8.45e-05	2	8p12	chr8	29952922
MIR4287	-0.714286	-0.238095	-5.75686	7.38e-06	0.00166743	3	8p21.1	chr8	27743556
MIR3148	-0.714286	-0.238095	-5.75686	7.38e-06	0.00166743	4	8p12	chr8	29814788
MIR4288	-0.714286	-0.238095	-5.75686	7.38e-06	0.00166743	5	8p21.1	chr8	28362633
MIR3622A	-0.714286	-0.238095	-5.75686	7.38e-06	0.00166743	6	8p21.1	chr8	27559194
MIR3622B	-0.714286	-0.238095	-5.75686	7.38e-06	0.00166743	7	8p21.1	chr8	27559190
DCTN6	-0.714286	-0.238095	-5.75686	7.38e-06	0.00166743	8	8p12	chr8	30013813
PNMA2	-0.714286	-0.238095	-5.75686	7.38e-06	0.00166743	9	8p21.2	chr8	26362196
RBPMS	-0.714286	-0.238095	-5.75686	7.38e-06	0.00166743	10	8p12	chr8	30241944
CHRNA2	-0.714286	-0.238095	-5.75686	7.38e-06	0.00166743	11	8p21.2	chr8	27317278
CLU	-0.714286	-0.238095	-5.75686	7.38e-06	0.00166743	12	8p21.1	chr8	27454434
ADRA1A	-0.714286	-0.238095	-5.75686	7.38e-06	0.00166743	13	8p21.2	chr8	26605667
CDCA2	-0.714286	-0.238095	-5.75686	7.38e-06	0.00166743	14	8p21.2	chr8	25316513
ESCO2	-0.714286	-0.238095	-5.75686	7.38e-06	0.00166743	15	8p21.1	chr8	27632058
FBXO16	-0.714286	-0.238095	-5.75686	7.38e-06	0.00166743	16	8p21.1	chr8	28285926
DPYSL2	-0.714286	-0.238095	-5.75686	7.38e-06	0.00166743	17	8p21.2	chr8	26371709
DUSP4	-0.714286	-0.238095	-5.75686	7.38e-06	0.00166743	18	8p12	chr8	29190579
EPHX2	-0.714286	-0.238095	-5.75686	7.38e-06	0.00166743	19	8p21.2-p21.1	chr8	27348519
EXTL3	-0.714286	-0.238095	-5.75686	7.38e-06	0.00166743	20	8p21.1	chr8	28558990
PTK2B	-0.714286	-0.238095	-5.75686	7.38e-06	0.00166743	21	8p21.2	chr8	27168999
TRIM35	-0.714286	-0.238095	-5.75686	7.38e-06	0.00166743	22	8p21.2	chr8	27142404
KIF13B	-0.714286	-0.238095	-5.75686	7.38e-06	0.00166743	23	8p12	chr8	28924795
ADAMDEC1	-0.714286	-0.238095	-5.75686	7.38e-06	0.00166743	24	8p21.2	chr8	24241798
GNRH1	-0.714286	-0.238095	-5.75686	7.38e-06	0.00166743	25	8p21.2	chr8	25276774
GSR	-0.714286	-0.238095	-5.75686	7.38e-06	0.00166743	26	8p12	chr8	30535580
GTF2E2	-0.714286	-0.238095	-5.75686	7.38e-06	0.00166743	27	8p12	chr8	30436031
PURG	-0.714286	-0.238095	-5.75686	7.38e-06	0.00166743	28	8p12	chr8	30853321
ASAH1	-0.714286	-0.238095	-5.75686	7.38e-06	0.00166743	29	8p22	chr8	17913925
NEFM	-0.714286	-0.238095	-5.75686	7.38e-06	0.00166743	30	8p21.2	chr8	24771274
NEFL	-0.714286	-0.238095	-5.75686	7.38e-06	0.00166743	31	8p21.2	chr8	24808469
PCM1	-0.714286	-0.238095	-5.75686	7.38e-06	0.00166743	32	8p22	chr8	17780366
SCARA3	-0.714286	-0.238095	-5.75686	7.38e-06	0.00166743	33	8p21.1	chr8	27491577
PNOC	-0.714286	-0.238095	-5.75686	7.38e-06	0.00166743	34	8p21.1	chr8	28174649
KCTD9	-0.714286	-0.238095	-5.75686	7.38e-06	0.00166743	35	8p21.2	chr8	25285364
PPP2CB	-0.714286	-0.238095	-5.75686	7.38e-06	0.00166743	36	8p12	chr8	30643126
PPP2R2A	-0.714286	-0.238095	-5.75686	7.38e-06	0.00166743	37	8p21.2	chr8	25230075
CCDC25	-0.714286	-0.238095	-5.75686	7.38e-06	0.00166743	38	8p21.1	chr8	27590833
INTS9	-0.714286	-0.238095	-5.75686	7.38e-06	0.00166743	39	8p21.1	chr8	28625175
PBK	-0.714286	-0.238095	-5.75686	7.38e-06	0.00166743	40	8p21.1	chr8	27667138
ZNF395	-0.714286	-0.238095	-5.75686	7.38e-06	0.00166743	41	8p21.1	chr8	28203102
TEX15	-0.714286	-0.238095	-5.75686	7.38e-06	0.00166743	42	8p12	chr8	30689060
MTUS1	-0.714286	-0.238095	-5.75686	7.38e-06	0.00166743	43	8p22	chr8	17501303
LINC00589	-0.714286	-0.238095	-5.75686	7.38e-06	0.00166743	44	8p12	chr8	29578776
MBOAT4	-0.714286	-0.238095	-5.75686	7.38e-06	0.00166743	45	8p12	chr8	29989187
EBF2	-0.714286	-0.238095	-5.75686	7.38e-06	0.00166743	46	8p21.2	chr8	25699246
BNIP3L	-0.714286	-0.238095	-5.75686	7.38e-06	0.00166743	47	8p21.2	chr8	26240523
WRN	-0.714286	-0.238095	-5.75686	7.38e-06	0.00166743	48	8p12	chr8	30890778
HMBOX1	-0.714286	-0.238095	-5.75686	7.38e-06	0.00166743	49	8p21.1-p12	chr8	28747911
FZD3	-0.714286	-0.238095	-5.75686	7.38e-06	0.00166743	50	8p21.1	chr8	28351722
UBXN8	-0.714286	-0.238095	-5.75686	7.38e-06	0.00166743	51	8p12	chr8	30601690
DOCK5	-0.714286	-0.238095	-5.75686	7.38e-06	0.00166743	52	8p21.2	chr8	25042287
STMN4	-0.714286	-0.238095	-5.75686	7.38e-06	0.00166743	53	8p21.2	chr8	27093814
ADAM7	-0.714286	-0.238095	-5.75686	7.38e-06	0.00166743	54	8p21.2	chr8	24298509
NRG1-IT3	-0.571429	-0.190476	-4.25145	0.000302688	0.056229	55	8p12	chr8	32298262
FGL1	-0.571429	-0.190476	-4.25145	0.000302688	0.056229	56	8p22	chr8	17721900
KCNQ1	-0.571429	-0.190476	-4.25145	0.000302688	0.056229	57	11p15.5-p15.4	chr11	2466221
NAT2	-0.642857	-0.285714	-4.14319	0.000396238	0.056229	58	8p22	chr8	18248755
LOC100128993	-0.642857	-0.285714	-4.14319	0.000396238	0.056229	59	8p22-p21.3	chr8	19041186
LOC100507156	-0.642857	-0.285714	-4.14319	0.000396238	0.056229	60	8p21.3	chr8	23193721
LZTS1-AS1	-0.642857	-0.285714	-4.14319	0.000396238	0.056229	61	8p21.3	chr8	20133284
LZTS1	-0.642857	-0.285714	-4.14319	0.000396238	0.056229	62	8p21.3	chr8	20103676
VPS37A	-0.642857	-0.285714	-4.14319	0.000396238	0.056229	63	8p22	chr8	17104401
NKX2-6	-0.642857	-0.285714	-4.14319	0.000396238	0.056229	64	8p21.2	chr8	23559964
R3HCC1	-0.642857	-0.285714	-4.14319	0.000396238	0.056229	65	8p21.3	chr8	23145612
SCARA5	-0.642857	-0.285714	-4.14319	0.000396238	0.056229	66	8p21.1	chr8	27727399
LOC389641	-0.642857	-0.285714	-4.14319	0.000396238	0.056229	67	8p21.3	chr8	23082734
NUGGC	-0.642857	-0.285714	-4.14319	0.000396238	0.056229	68	8p21.1	chr8	27879481
LOXL2	-0.642857	-0.285714	-4.14319	0.000396238	0.056229	69	8p21.3	chr8	23154410
LPL	-0.642857	-0.285714	-4.14319	0.000396238	0.056229	70	8p21.3	chr8	19796582
NKX3-1	-0.642857	-0.285714	-4.14319	0.000396238	0.056229	71	8p21.2	chr8	23536206
PDGFRL	-0.642857	-0.285714	-4.14319	0.000396238	0.056229	72	8p22	chr8	17433942
ATP6V1B2	-0.642857	-0.285714	-4.14319	0.000396238	0.056229	73	8p21.3	chr8	20054704
ELP3	-0.642857	-0.285714	-4.14319	0.000396238	0.056229	74	8p21.1	chr8	27947749
INTS10	-0.642857	-0.285714	-4.14319	0.000396238	0.056229	75	8p21.3	chr8	19674918
CSGALNACT1	-0.642857	-0.285714	-4.14319	0.000396238	0.056229	76	8p21.3	chr8	19261672
SH2D4A	-0.642857	-0.285714	-4.14319	0.000396238	0.056229	77	8p21.3	chr8	19171081
SLC7A2	-0.642857	-0.285714	-4.14319	0.000396238	0.056229	78	8p22	chr8	17354597
SLC18A1	-0.642857	-0.285714	-4.14319	0.000396238	0.056229	79	8p21.3	chr8	20002366
STC1	-0.642857	-0.285714	-4.14319	0.000396238	0.056229	80	8p21.2	chr8	23699434
TUSC3	-0.642857	-0.285714	-4.14319	0.000396238	0.056229	81	8p22	chr8	15397596
TNFRSF10D	-0.642857	-0.285714	-4.14319	0.000396238	0.056229	82	8p21.3	chr8	22993101
TNFRSF10A	-0.642857	-0.285714	-4.14319	0.000396238	0.056229	83	8p21.3	chr8	23048970
MTMR7	-0.642857	-0.285714	-4.14319	0.000396238	0.056229	84	8p22	chr8	17154306
CHMP7	-0.642857	-0.285714	-4.14319	0.000396238	0.056229	85	8p21.3	chr8	23101150
ENTPD4	-0.642857	-0.285714	-4.14319	0.000396238	0.056229	86	8p21.3	chr8	23243442
SORBS3	-0.571429	-0.333333	-3.22378	0.00376939	0.200138	87	8p21.3	chr8	22409251
PEBP4	-0.571429	-0.333333	-3.22378	0.00376939	0.200138	88	8p21.3	chr8	22570765
EGR3	-0.571429	-0.333333	-3.22378	0.00376939	0.200138	89	8p21.3	chr8	22545174
RHOBTB2	-0.571429	-0.333333	-3.22378	0.00376939	0.200138	90	8p21.3	chr8	22844930
LOC254896	-0.571429	-0.333333	-3.22378	0.00376939	0.200138	91	8p21.3	chr8	22941868
LOC286059	-0.571429	-0.333333	-3.22378	0.00376939	0.200138	92	8p21.3	chr8	22925742
C8orf58	-0.571429	-0.333333	-3.22378	0.00376939	0.200138	93	8p21.3	chr8	22457114
BIN3	-0.571429	-0.333333	-3.22378	0.00376939	0.200138	94	8p21.3	chr8	22477947
PDLIM2	-0.571429	-0.333333	-3.22378	0.00376939	0.200138	95	8p21.3	chr8	22436254
TNFRSF10C	-0.571429	-0.333333	-3.22378	0.00376939	0.200138	96	8p21.3	chr8	22960327
TNFRSF10B	-0.571429	-0.333333	-3.22378	0.00376939	0.200138	97	8p21.3	chr8	22877648
NAT1	-0.571429	-0.333333	-3.22378	0.00376939	0.200138	98	8p22	chr8	18027971
MIR675	-0.428571	-0.142857	-3.18859	0.00409984	0.200138	99	11p15.5	chr11	2017989
MRVI1-AS1	-0.428571	-0.142857	-3.18859	0.00409984	0.200138	100	11p15.4	chr11	10562783
FAM99B	-0.428571	-0.142857	-3.18859	0.00409984	0.200138	101	11p15.5	chr11	1704500
MRPL23-AS1	-0.428571	-0.142857	-3.18859	0.00409984	0.200138	102	11p15.5	chr11	2004439
MIR302F	-0.428571	-0.142857	-3.18859	0.00409984	0.200138	103	18q12.1	chr18	27878876
MIR320C2	-0.428571	-0.142857	-3.18859	0.00409984	0.200138	104	18q11.2	chr18	21901650
MIR4298	-0.428571	-0.142857	-3.18859	0.00409984	0.200138	105	11p15.5	chr11	1880694
LOC100506082	-0.428571	-0.142857	-3.18859	0.00409984	0.200138	106	11p15.4	chr11	4208382
MIR4686	-0.428571	-0.142857	-3.18859	0.00409984	0.200138	107	11p15.5	chr11	2194293
MIR4687	-0.428571	-0.142857	-3.18859	0.00409984	0.200138	108	11p15.4	chr11	3877292
TSPAN32	-0.428571	-0.142857	-3.18859	0.00409984	0.200138	109	11p15.5	chr11	2323243
TSSC4	-0.428571	-0.142857	-3.18859	0.00409984	0.200138	110	11p15.5	chr11	2421718
CDKN1C	-0.428571	-0.142857	-3.18859	0.00409984	0.200138	111	11p15.4	chr11	2904448
MRVI1	-0.428571	-0.142857	-3.18859	0.00409984	0.200138	112	11p15.4	chr11	10594638
TRIM22	-0.428571	-0.142857	-3.18859	0.00409984	0.200138	113	11p15.4	chr11	5710817
IPO7	-0.428571	-0.142857	-3.18859	0.00409984	0.200138	114	11p15.4	chr11	9406169
OR7E12P	-0.428571	-0.142857	-3.18859	0.00409984	0.200138	115	11p15.4	chr11	3411937
LYVE1	-0.428571	-0.142857	-3.18859	0.00409984	0.200138	116	11p15.4	chr11	10579413
KCNQ1OT1	-0.428571	-0.142857	-3.18859	0.00409984	0.200138	117	11p15.5	chr11	2629558
ODF3	-0.428571	-0.142857	-3.18859	0.00409984	0.200138	118	11p15.5	chr11	196761
OSBPL1A	-0.428571	-0.142857	-3.18859	0.00409984	0.200138	119	18q11.2	chr18	21742011
OSBPL5	-0.428571	-0.142857	-3.18859	0.00409984	0.200138	120	11p15.4	chr11	3108346
MRGPRE	-0.428571	-0.142857	-3.18859	0.00409984	0.200138	121	11p15.4	chr11	3249041
ART5	-0.428571	-0.142857	-3.18859	0.00409984	0.200138	122	11p15.4	chr11	3659736
TRIM6	-0.428571	-0.142857	-3.18859	0.00409984	0.200138	123	11p15.4	chr11	5617331
OR52E2	-0.428571	-0.142857	-3.18859	0.00409984	0.200138	124	11p15.4	chr11	5079880
OR52J3	-0.428571	-0.142857	-3.18859	0.00409984	0.200138	125	11p15.4	chr11	5067756
OR51L1	-0.428571	-0.142857	-3.18859	0.00409984	0.200138	126	11p15.4	chr11	5020213
OR51S1	-0.428571	-0.142857	-3.18859	0.00409984	0.200138	127	11p15.4	chr11	4869467
OR51F2	-0.428571	-0.142857	-3.18859	0.00409984	0.200138	128	11p15.4	chr11	4842616
OR52R1	-0.428571	-0.142857	-3.18859	0.00409984	0.200138	129	11p15.4	chr11	4824663
OR52M1	-0.428571	-0.142857	-3.18859	0.00409984	0.200138	130	11p15.4	chr11	4566421
OR52K2	-0.428571	-0.142857	-3.18859	0.00409984	0.200138	131	11p15.4	chr11	4470525
OR5P2	-0.428571	-0.142857	-3.18859	0.00409984	0.200138	132	11p15.4	chr11	7817521
OR5P3	-0.428571	-0.142857	-3.18859	0.00409984	0.200138	133	11p15.4	chr11	7846584
OR56A4	-0.428571	-0.142857	-3.18859	0.00409984	0.200138	134	11p15.4	chr11	6023281
OR56A1	-0.428571	-0.142857	-3.18859	0.00409984	0.200138	135	11p15.4	chr11	6047901
PSMA8	-0.428571	-0.142857	-3.18859	0.00409984	0.200138	136	18q11.2	chr18	23713816
OR52B4	-0.428571	-0.142857	-3.18859	0.00409984	0.200138	137	11p15.4	chr11	4388493
C11orf40	-0.428571	-0.142857	-3.18859	0.00409984	0.200138	138	11p15.4	chr11	4592653
OR52I2	-0.428571	-0.142857	-3.18859	0.00409984	0.200138	139	11p15.4	chr11	4608021
OR51E1	-0.428571	-0.142857	-3.18859	0.00409984	0.200138	140	11p15.4	chr11	4665156
UBQLNL	-0.428571	-0.142857	-3.18859	0.00409984	0.200138	141	11p15.4	chr11	5535623
CTSD	-0.428571	-0.142857	-3.18859	0.00409984	0.200138	142	11p15.5	chr11	1773982
DSC1	-0.428571	-0.142857	-3.18859	0.00409984	0.200138	143	18q12.1	chr18	28709214
DSC2	-0.428571	-0.142857	-3.18859	0.00409984	0.200138	144	18q12.1	chr18	28645942
DSC3	-0.428571	-0.142857	-3.18859	0.00409984	0.200138	145	18q12.1	chr18	28570052
OR56B4	-0.428571	-0.142857	-3.18859	0.00409984	0.200138	146	11p15.4	chr11	6129009
EIF4G2	-0.428571	-0.142857	-3.18859	0.00409984	0.200138	147	11p15.4	chr11	10818593
SIRT3	-0.428571	-0.142857	-3.18859	0.00409984	0.200138	148	11p15.5	chr11	215030
OR52A1	-0.428571	-0.142857	-3.18859	0.00409984	0.200138	149	11p15.4	chr11	5172661
OR51F1	-0.428571	-0.142857	-3.18859	0.00409984	0.200138	150	11p15.4	chr11	4790209
OR5E1P	-0.428571	-0.142857	-3.18859	0.00409984	0.200138	151	11p15.4	chr11	7870598
OR10A3	-0.428571	-0.142857	-3.18859	0.00409984	0.200138	152	11p15.4	chr11	7960123
PGAP2	-0.428571	-0.142857	-3.18859	0.00409984	0.200138	153	11p15.4	chr11	3818954
OR51V1	-0.428571	-0.142857	-3.18859	0.00409984	0.200138	154	11p15.4	chr11	5220965
H19	-0.428571	-0.142857	-3.18859	0.00409984	0.200138	155	11p15.5	chr11	2016406
OLFML1	-0.428571	-0.142857	-3.18859	0.00409984	0.200138	156	11p15.4	chr11	7506600
LOC283299	-0.428571	-0.142857	-3.18859	0.00409984	0.200138	157	11p15.4	chr11	7872298
MRGPRG-AS1	-0.428571	-0.142857	-3.18859	0.00409984	0.200138	158	11p15.4	chr11	3239562
C11orf21	-0.428571	-0.142857	-3.18859	0.00409984	0.200138	159	11p15.5	chr11	2317507
TRPM5	-0.428571	-0.142857	-3.18859	0.00409984	0.200138	160	11p15.5	chr11	2425746
HBB	-0.428571	-0.142857	-3.18859	0.00409984	0.200138	161	11p15.4	chr11	5246696
HBBP1	-0.428571	-0.142857	-3.18859	0.00409984	0.200138	162	11p15.4	chr11	5263185
HBD	-0.428571	-0.142857	-3.18859	0.00409984	0.200138	163	11p15.4	chr11	5254059
HBE1	-0.428571	-0.142857	-3.18859	0.00409984	0.200138	164	11p15.4	chr11	5289580
HBG1	-0.428571	-0.142857	-3.18859	0.00409984	0.200138	165	11p15.4	chr11	5269502
HBG2	-0.428571	-0.142857	-3.18859	0.00409984	0.200138	166	11p15.4	chr11	5269502
NLRP10	-0.428571	-0.142857	-3.18859	0.00409984	0.200138	167	11p15.4	chr11	7981156
OR52L1	-0.428571	-0.142857	-3.18859	0.00409984	0.200138	168	11p15.4	chr11	6007122
OR52B6	-0.428571	-0.142857	-3.18859	0.00409984	0.200138	169	11p15.4	chr11	5602107
OVCH2	-0.428571	-0.142857	-3.18859	0.00409984	0.200138	170	11p15.4	chr11	7710669
IGF2	-0.428571	-0.142857	-3.18859	0.00409984	0.200138	171	11p15.5	chr11	2150342
AQP4	-0.428571	-0.142857	-3.18859	0.00409984	0.200138	172	18q11.2	chr18	24432008
INS	-0.428571	-0.142857	-3.18859	0.00409984	0.200138	173	11p15.5	chr11	2181009
MRGPRG	-0.428571	-0.142857	-3.18859	0.00409984	0.200138	174	11p15.4	chr11	3239174
FAM99A	-0.428571	-0.142857	-3.18859	0.00409984	0.200138	175	11p15.5	chr11	1686829
OR56B1	-0.428571	-0.142857	-3.18859	0.00409984	0.200138	176	11p15.4	chr11	5757678
OR52K1	-0.428571	-0.142857	-3.18859	0.00409984	0.200138	177	11p15.4	chr11	4510109
OR52I1	-0.428571	-0.142857	-3.18859	0.00409984	0.200138	178	11p15.4	chr11	4615269
OR51D1	-0.428571	-0.142857	-3.18859	0.00409984	0.200138	179	11p15.4	chr11	4660945
OR52A5	-0.428571	-0.142857	-3.18859	0.00409984	0.200138	180	11p15.4	chr11	5152922
OR51B6	-0.428571	-0.142857	-3.18859	0.00409984	0.200138	181	11p15.4	chr11	5372738
OR51M1	-0.428571	-0.142857	-3.18859	0.00409984	0.200138	182	11p15.4	chr11	5410607
OR51Q1	-0.428571	-0.142857	-3.18859	0.00409984	0.200138	183	11p15.4	chr11	5443341
OR51I1	-0.428571	-0.142857	-3.18859	0.00409984	0.200138	184	11p15.4	chr11	5461772
OR51I2	-0.428571	-0.142857	-3.18859	0.00409984	0.200138	185	11p15.4	chr11	5474638
OR52D1	-0.428571	-0.142857	-3.18859	0.00409984	0.200138	186	11p15.4	chr11	5509915
OR52H1	-0.428571	-0.142857	-3.18859	0.00409984	0.200138	187	11p15.4	chr11	5565791
OR52N4	-0.428571	-0.142857	-3.18859	0.00409984	0.200138	188	11p15.4	chr11	5775923
OR10A6	-0.428571	-0.142857	-3.18859	0.00409984	0.200138	189	11p15.4	chr11	7949265
RHOG	-0.428571	-0.142857	-3.18859	0.00409984	0.200138	190	11p15.4	chr11	3848208
LMO1	-0.428571	-0.142857	-3.18859	0.00409984	0.200138	191	11p15.4	chr11	8245851
OR51T1	-0.428571	-0.142857	-3.18859	0.00409984	0.200138	192	11p15.4	chr11	4903049
IFITM10	-0.428571	-0.142857	-3.18859	0.00409984	0.200138	193	11p15.5	chr11	1753640
LSP1	-0.428571	-0.142857	-3.18859	0.00409984	0.200138	194	11p15.5	chr11	1874200
ART1	-0.428571	-0.142857	-3.18859	0.00409984	0.200138	195	11p15.4	chr11	3666361
ASCL2	-0.428571	-0.142857	-3.18859	0.00409984	0.200138	196	11p15.5	chr11	2289728
KRTAP5-6	-0.428571	-0.142857	-3.18859	0.00409984	0.200138	197	11p15.5	chr11	1718425
TRIM6-TRIM34	-0.428571	-0.142857	-3.18859	0.00409984	0.200138	198	11p15.4	chr11	5617865
NAP1L4	-0.428571	-0.142857	-3.18859	0.00409984	0.200138	199	11p15.4	chr11	2965660
NUP98	-0.428571	-0.142857	-3.18859	0.00409984	0.200138	200	11p15.4	chr11	3696240
SLC22A18	-0.428571	-0.142857	-3.18859	0.00409984	0.200138	201	11p15.4	chr11	2920951
SLC22A18AS	-0.428571	-0.142857	-3.18859	0.00409984	0.200138	202	11p15.4	chr11	2909327
UBQLN3	-0.428571	-0.142857	-3.18859	0.00409984	0.200138	203	11p15.4	chr11	5528530
RNF141	-0.428571	-0.142857	-3.18859	0.00409984	0.200138	204	11p15.4	chr11	10533225
IGF2-AS	-0.428571	-0.142857	-3.18859	0.00409984	0.200138	205	11p15.5	chr11	2161758
BET1L	-0.428571	-0.142857	-3.18859	0.00409984	0.200138	206	11p15.5	chr11	202924
CYB5R2	-0.428571	-0.142857	-3.18859	0.00409984	0.200138	207	11p15.4	chr11	7686326
TRIM34	-0.428571	-0.142857	-3.18859	0.00409984	0.200138	208	11p15.4	chr11	5641174
TRIM68	-0.428571	-0.142857	-3.18859	0.00409984	0.200138	209	11p15.4	chr11	4619902
IMPACT	-0.428571	-0.142857	-3.18859	0.00409984	0.200138	210	18q11.2	chr18	22006609
KCNQ1DN	-0.428571	-0.142857	-3.18859	0.00409984	0.200138	211	11p15.4	chr11	2891263
MMP26	-0.428571	-0.142857	-3.18859	0.00409984	0.200138	212	11p15.4	chr11	5009424
CHRNA10	-0.428571	-0.142857	-3.18859	0.00409984	0.200138	213	11p15.4	chr11	3686817
ZBED5	-0.428571	-0.142857	-3.18859	0.00409984	0.200138	214	11p15.4	chr11	10833621
HRH4	-0.428571	-0.142857	-3.18859	0.00409984	0.200138	215	18q11.2	chr18	22040593
RIC8A	-0.428571	-0.142857	-3.18859	0.00409984	0.200138	216	11p15.5	chr11	208530
MRPL23	-0.428571	-0.142857	-3.18859	0.00409984	0.200138	217	11p15.5	chr11	1968502
MIR483	-0.428571	-0.142857	-3.18859	0.00409984	0.200138	218	11p15.5	chr11	2155364
RRM1	-0.428571	-0.142857	-3.18859	0.00409984	0.200138	219	11p15.4	chr11	4115924
TRIM21	-0.428571	-0.142857	-3.18859	0.00409984	0.200138	220	11p15.4	chr11	4406127
SS18	-0.428571	-0.142857	-3.18859	0.00409984	0.200138	221	18q11.2	chr18	23596217
SNORA23	-0.428571	-0.142857	-3.18859	0.00409984	0.200138	222	11p15.4	chr11	9450313
SNORA54	-0.428571	-0.142857	-3.18859	0.00409984	0.200138	223	11p15.4	chr11	2985001
STIM1	-0.428571	-0.142857	-3.18859	0.00409984	0.200138	224	11p15.4	chr11	3876933
SNORD97	-0.428571	-0.142857	-3.18859	0.00409984	0.200138	225	11p15.4	chr11	10823014
TH	-0.428571	-0.142857	-3.18859	0.00409984	0.200138	226	11p15.5	chr11	2185159
TNNI2	-0.428571	-0.142857	-3.18859	0.00409984	0.200138	227	11p15.5	chr11	1860233
TNNT3	-0.428571	-0.142857	-3.18859	0.00409984	0.200138	228	11p15.5	chr11	1940799
TRPC2	-0.428571	-0.142857	-3.18859	0.00409984	0.200138	229	11p15.4	chr11	3647690
INS-IGF2	-0.428571	-0.142857	-3.18859	0.00409984	0.200138	230	11p15.5	chr11	2150342
PHLDA2	-0.428571	-0.142857	-3.18859	0.00409984	0.200138	231	11p15.4	chr11	2949503
TUB	-0.428571	-0.142857	-3.18859	0.00409984	0.200138	232	11p15.4	chr11	8040791
ZNF195	-0.428571	-0.142857	-3.18859	0.00409984	0.200138	233	11p15.4	chr11	3379157
DUSP26	-0.428571	-0.142857	-3.18859	0.00409984	0.200138	234	8p12	chr8	33448854
OR51G1	-0.428571	-0.142857	-3.18859	0.00409984	0.200138	235	11p15.4	chr11	4944604
OR51B4	-0.428571	-0.142857	-3.18859	0.00409984	0.200138	236	11p15.4	chr11	5322244
OR51B2	-0.428571	-0.142857	-3.18859	0.00409984	0.200138	237	11p15.4	chr11	5344528
RIC3	-0.428571	-0.142857	-3.18859	0.00409984	0.200138	238	11p15.4	chr11	8127597
RNF122	-0.428571	-0.142857	-3.18859	0.00409984	0.200138	239	8p12	chr8	33405273
TTI2	-0.428571	-0.142857	-3.18859	0.00409984	0.200138	240	8p12	chr8	33330904
OR51G2	-0.428571	-0.142857	-3.18859	0.00409984	0.200138	241	11p15.4	chr11	4935949
OR51E2	-0.428571	-0.142857	-3.18859	0.00409984	0.200138	242	11p15.4	chr11	4701401
CARS	-0.428571	-0.142857	-3.18859	0.00409984	0.200138	243	11p15.4	chr11	3022152
CHST9	-0.428571	-0.142857	-3.18859	0.00409984	0.200138	244	18q11.2	chr18	24495595
MAK16	-0.428571	-0.142857	-3.18859	0.00409984	0.200138	245	8p12	chr8	33342685
TRIM5	-0.428571	-0.142857	-3.18859	0.00409984	0.200138	246	11p15.4	chr11	5684425
EIF3F	-0.428571	-0.142857	-3.18859	0.00409984	0.200138	247	11p15.4	chr11	8008445
SYT8	-0.428571	-0.142857	-3.18859	0.00409984	0.200138	248	11p15.5	chr11	1848709
CTR9	-0.428571	-0.142857	-3.18859	0.00409984	0.200138	249	11p15.4	chr11	10772811
CD81	-0.428571	-0.142857	-3.18859	0.00409984	0.200138	250	11p15.5	chr11	2398547
GOLGA8A	0.571429	-0.380952	3.09492	0.00512157	0.249019	251	15q14	chr15	34671270
TPPP	0.5	0.238095	3.05736	0.00559681	0.261699	252	5p15.33	chr5	659977
FGF20	-0.5	-0.238095	-3.05736	0.00559681	0.261699	253	8p22	chr8	16850334
GFRA2	-0.5	-0.238095	-3.05736	0.00559681	0.261699	254	8p21.3	chr8	21549530
CNOT7	-0.5	-0.238095	-3.05736	0.00559681	0.261699	255	8p22	chr8	17086740
MSR1	-0.5	-0.238095	-3.05736	0.00559681	0.261699	256	8p22	chr8	15965387
MIR383	-0.5	-0.238095	-3.05736	0.00559681	0.261699	257	8p22	chr8	14710947
ZDHHC2	-0.5	-0.238095	-3.05736	0.00559681	0.261699	258	8p22	chr8	17013836
SLIT2	-0.5	-0.0952381	-3.05736	0.00559681	0.261699	259	4p15.31	chr4	20255235
NRG3	-0.5	-0.0952381	-3.05736	0.00559681	0.261699	260	10q23.1	chr10	83635070
MOB2	-0.5	-0.238095	-3.05736	0.00559681	0.261699	261	11p15.5	chr11	1490685
PSD3	-0.5	-0.380952	-2.58446	0.0166006	0.452574	262	8p22	chr8	18384813
DPP6	-0.571429	-0.333333	-2.55259	0.0178215	0.452574	263	7q36.2	chr7	153584419
PJA2	0.428571	0	2.41783	0.0239681	0.452574	264	5q21.3	chr5	108670410
FAM66A	-0.5	-0.238095	-2.34557	0.0280214	0.452574	265	8p23.1	chr8	12219528
LOC649352	-0.5	-0.238095	-2.34557	0.0280214	0.452574	266	8p23.1	chr8	12236776
NPM2	-0.428571	-0.285714	-2.32119	0.0295254	0.452574	267	8p21.3	chr8	21881645
LGI3	-0.428571	-0.285714	-2.32119	0.0295254	0.452574	268	8p21.3	chr8	22004343
XPO7	-0.428571	-0.285714	-2.32119	0.0295254	0.452574	269	8p21.3	chr8	21777180
SLC39A14	-0.428571	-0.285714	-2.32119	0.0295254	0.452574	270	8p21.3	chr8	22224762
RAX	-0.428571	-0.285714	-2.32119	0.0295254	0.452574	271	18q21.32	chr18	56934267
CPLX4	-0.428571	-0.285714	-2.32119	0.0295254	0.452574	272	18q21.32	chr18	56962636
LMAN1	-0.428571	-0.285714	-2.32119	0.0295254	0.452574	273	18q21.32	chr18	56995056
MIR320A	-0.428571	-0.285714	-2.32119	0.0295254	0.452574	274	8p21.3	chr8	22102475
PIWIL2	-0.428571	-0.285714	-2.32119	0.0295254	0.452574	275	8p21.3	chr8	22132810
PPP3CC	-0.428571	-0.285714	-2.32119	0.0295254	0.452574	276	8p21.3	chr8	22298483
HR	-0.428571	-0.285714	-2.32119	0.0295254	0.452574	277	8p21.3	chr8	21971932
KIAA1217	-0.428571	-0.285714	-2.32119	0.0295254	0.452574	278	10p12.2-p12.1	chr10	23983675
SFTPC	-0.428571	-0.285714	-2.32119	0.0295254	0.452574	279	8p21.3	chr8	22016234
FAM160B2	-0.428571	-0.285714	-2.32119	0.0295254	0.452574	280	8p21.3	chr8	21946714
BMP1	-0.428571	-0.285714	-2.32119	0.0295254	0.452574	281	8p21.3	chr8	22022653
POLR3D	-0.428571	-0.285714	-2.32119	0.0295254	0.452574	282	8p21.3	chr8	22102619
NUDT18	-0.428571	-0.285714	-2.32119	0.0295254	0.452574	283	8p21.3	chr8	21964383
REEP4	-0.428571	-0.285714	-2.32119	0.0295254	0.452574	284	8p21.3	chr8	21995533
FGF17	-0.428571	-0.285714	-2.32119	0.0295254	0.452574	285	8p21.3	chr8	21900428
DOK2	-0.428571	-0.285714	-2.32119	0.0295254	0.452574	286	8p21.3	chr8	21563902
PHYHIP	-0.428571	-0.285714	-2.32119	0.0295254	0.452574	287	8p21.3	chr8	22077216
RPRD1A	-0.428571	-0.285714	-2.32119	0.0295254	0.452574	288	18q12.2	chr18	33569787
CDH4	0.285714	0.0952381	2.30274	0.0307122	0.452574	289	20q13.33	chr20	59827482
LRRC3C	0.285714	0.0952381	2.30274	0.0307122	0.452574	290	17q21.1	chr17	38097727
IQGAP2	-0.285714	-0.0952381	-2.30274	0.0307122	0.452574	291	5q13.3	chr5	75699149
ZPBP2	0.285714	0.0952381	2.30274	0.0307122	0.452574	292	17q21.1	chr17	38024455
UNC5D	-0.285714	-0.0952381	-2.30274	0.0307122	0.452574	293	8p12	chr8	35092975
KCNU1	-0.285714	-0.0952381	-2.30274	0.0307122	0.452574	294	8p11.23	chr8	36641842
GSDMA	0.285714	0.0952381	2.30274	0.0307122	0.452574	295	17q21.1	chr17	38119226
TYW1	0.285714	0.0952381	2.30274	0.0307122	0.452574	296	7q11.21	chr7	66461792
GSDMB	0.285714	0.0952381	2.30274	0.0307122	0.452574	297	17q21.1	chr17	38060848
PSMD3	0.285714	0.0952381	2.30274	0.0307122	0.452574	298	17q21.1	chr17	38137021
FAM196A	-0.285714	-0.0952381	-2.30274	0.0307122	0.452574	299	10q26.2	chr10	128933690
ITPRIP	-0.285714	-0.0952381	-2.30274	0.0307122	0.452574	300	10q25.1	chr10	106069454
IGLL3P	0.285714	0.0952381	2.30274	0.0307122	0.452574	301	22q11.23	chr22	25714224
ORMDL3	0.285714	0.0952381	2.30274	0.0307122	0.452574	302	17q21.1	chr17	38077296
PPM1F	0.285714	0.0952381	2.30274	0.0307122	0.452574	303	22q11.22	chr22	22273792
ODF3B	-0.285714	-0.0952381	-2.30274	0.0307122	0.452574	304	22q13.33	chr22	50968838
ASXL2	-0.285714	-0.0952381	-2.30274	0.0307122	0.452574	305	2p23.3	chr2	25962253
MIR4741	-0.285714	-0.0952381	-2.30274	0.0307122	0.452574	306	18q11.2	chr18	20513312
ERCC8	-0.285714	-0.0952381	-2.30274	0.0307122	0.452574	307	5q12.1	chr5	60169659
PART1	-0.285714	-0.0952381	-2.30274	0.0307122	0.452574	308	5q12.1	chr5	59783540
CABYR	-0.285714	-0.0952381	-2.30274	0.0307122	0.452574	309	18q11.2	chr18	21718955
DEPDC1B	-0.285714	-0.0952381	-2.30274	0.0307122	0.452574	310	5q12.1	chr5	59892739
RBBP8	-0.285714	-0.0952381	-2.30274	0.0307122	0.452574	311	18q11.2	chr18	20513295
ELOVL7	-0.285714	-0.0952381	-2.30274	0.0307122	0.452574	312	5q12.1	chr5	60047616
NDUFAF2	-0.285714	-0.0952381	-2.30274	0.0307122	0.452574	313	5q12.1	chr5	60240956
CDH2	-0.285714	-0.0952381	-2.30274	0.0307122	0.452574	314	18q12.1	chr18	25530930
SNORA70E	0.285714	0.0952381	2.30274	0.0307122	0.452574	315	11q14.1	chr11	82752506
MTRNR2L8	-0.285714	-0.0952381	-2.30274	0.0307122	0.452574	316	11p15.4	chr11	10529434
UGDH-AS1	-0.285714	-0.0952381	-2.30274	0.0307122	0.452574	317	4p14	chr4	39529459
EIF3M	-0.285714	-0.0952381	-2.30274	0.0307122	0.452574	318	11p13	chr11	32605313
GTF2A1L	-0.285714	-0.0952381	-2.30274	0.0307122	0.452574	319	2p16.3	chr2	48844937
TBC1D16	-0.285714	-0.0952381	-2.30274	0.0307122	0.452574	320	17q25.3	chr17	77906142
ADM	-0.285714	-0.0952381	-2.30274	0.0307122	0.452574	321	11p15.4	chr11	10326642
MPP7	-0.285714	-0.0952381	-2.30274	0.0307122	0.452574	322	10p12.1	chr10	28339923
FAM181B	0.285714	0.0952381	2.30274	0.0307122	0.452574	323	11q14.1	chr11	82443046
LIMCH1	-0.285714	-0.0952381	-2.30274	0.0307122	0.452574	324	4p13	chr4	41362804
CADM2	-0.285714	-0.0952381	-2.30274	0.0307122	0.452574	325	3p12.1	chr3	85008133
AMPD3	-0.285714	-0.0952381	-2.30274	0.0307122	0.452574	326	11p15.4	chr11	10471868
RAB30	0.285714	0.0952381	2.30274	0.0307122	0.452574	327	11q14.1	chr11	82692478
STON1-GTF2A1L	-0.285714	-0.0952381	-2.30274	0.0307122	0.452574	328	2p16.3	chr2	48757064
DCPS	-0.285714	-0.0952381	-2.30274	0.0307122	0.452574	329	11q24.2	chr11	126173647
ANKRD42	0.285714	0.0952381	2.30274	0.0307122	0.452574	330	11q14.1	chr11	82905291
NCKAP5	-0.285714	-0.0952381	-2.30274	0.0307122	0.452574	331	2q21.2	chr2	133429372
C17orf97	-0.285714	-0.0952381	-2.30274	0.0307122	0.452574	332	17p13.3	chr17	260118
WHAMMP2	-0.285714	-0.0952381	-2.30274	0.0307122	0.452574	333	15q13.1	chr15	28982729
MTHFD2L	-0.285714	-0.0952381	-2.30274	0.0307122	0.452574	334	4q13.3	chr4	74979896
ARHGEF35	-0.285714	-0.0952381	-2.30274	0.0307122	0.452574	335	7q35	chr7	143883176
CCDC73	-0.285714	-0.0952381	-2.30274	0.0307122	0.452574	336	11p13	chr11	32623626
WT1-AS	-0.285714	-0.0952381	-2.30274	0.0307122	0.452574	337	11p13	chr11	32457285
SFMBT1	-0.285714	-0.0952381	-2.30274	0.0307122	0.452574	338	3p21.1	chr3	52937583
PCF11	0.285714	0.0952381	2.30274	0.0307122	0.452574	339	11q14.1	chr11	82868137
VPS53	-0.285714	-0.0952381	-2.30274	0.0307122	0.452574	340	17p13.3	chr17	411908
PRCP	0.285714	0.0952381	2.30274	0.0307122	0.452574	341	11q14.1	chr11	82535409
FOXRED1	-0.285714	-0.0952381	-2.30274	0.0307122	0.452574	342	11q24.2	chr11	126138935
ADAMTS9	-0.285714	-0.0952381	-2.30274	0.0307122	0.452574	343	3p14.1	chr3	64501331
CCDC90B	0.285714	0.0952381	2.30274	0.0307122	0.452574	344	11q14.1	chr11	82972502
ST3GAL4	-0.285714	-0.0952381	-2.30274	0.0307122	0.452574	345	11q24.2	chr11	126225540
WT1	-0.285714	-0.0952381	-2.30274	0.0307122	0.452574	346	11p13	chr11	32409322
PRRG4	-0.285714	-0.0952381	-2.30274	0.0307122	0.452574	347	11p13	chr11	32851481
FAM118B	-0.285714	-0.0952381	-2.30274	0.0307122	0.452574	348	11q24.2	chr11	126081619
QSER1	-0.285714	-0.0952381	-2.30274	0.0307122	0.452574	349	11p13	chr11	32914792
FRMD1	-0.285714	-0.0952381	-2.30274	0.0307122	0.452574	350	6q27	chr6	168456464
KIRREL3	-0.285714	-0.0952381	-2.30274	0.0307122	0.452574	351	11q24.2	chr11	126293396
RPUSD4	-0.285714	-0.0952381	-2.30274	0.0307122	0.452574	352	11q24.2	chr11	126071989
PDE8B	-0.285714	-0.0952381	-2.30274	0.0307122	0.452574	353	5q13.3	chr5	76506706
DEPDC7	-0.285714	-0.0952381	-2.30274	0.0307122	0.452574	354	11p13	chr11	33037410
GRID1-AS1	-0.285714	-0.0952381	-2.30274	0.0307122	0.452574	355	10q23.1	chr10	87337488
TMTC2	-0.285714	-0.0952381	-2.30274	0.0307122	0.452574	356	12q21.31	chr12	83080934
GJD4	0.285714	0.0952381	2.30274	0.0307122	0.452574	357	10p11.21	chr10	35894338
CCNY	0.285714	0.0952381	2.30274	0.0307122	0.452574	358	10p11.21	chr10	35535953
MSH3	-0.285714	-0.0952381	-2.30274	0.0307122	0.452574	359	5q14.1	chr5	79950467
PTCH1	0.285714	0.0952381	2.30274	0.0307122	0.452574	360	9q22.32	chr9	98205264
FZD8	0.285714	0.0952381	2.30274	0.0307122	0.452574	361	10p11.21	chr10	35927177
MIR4275	-0.285714	-0.0952381	-2.30274	0.0307122	0.452574	362	4p15.1	chr4	28821204
MIR4299	-0.285714	-0.0952381	-2.30274	0.0307122	0.452574	363	11p15.4	chr11	11678198
SLIT2-IT1	-0.285714	-0.0952381	-2.30274	0.0307122	0.452574	364	4p15.31	chr4	20393812
LOC100505912	-0.285714	-0.0952381	-2.30274	0.0307122	0.452574	365	4p15.2	chr4	22328990
MIR210HG	-0.285714	-0.0952381	-2.30274	0.0307122	0.452574	366	11p15.5	chr11	565657
MIR5691	-0.285714	-0.0952381	-2.30274	0.0307122	0.452574	367	11p15.4	chr11	9111859
IFITM3	-0.285714	-0.0952381	-2.30274	0.0307122	0.452574	368	11p15.5	chr11	319673
SLC34A2	-0.285714	-0.0952381	-2.30274	0.0307122	0.452574	369	4p15.2	chr4	25657435
IFITM2	-0.285714	-0.0952381	-2.30274	0.0307122	0.452574	370	11p15.5	chr11	308107
OR7E14P	-0.285714	-0.0952381	-2.30274	0.0307122	0.452574	371	11p15.1	chr11	17073433
PPARGC1A	-0.285714	-0.0952381	-2.30274	0.0307122	0.452574	372	4p15.2	chr4	23793644
C11orf58	-0.285714	-0.0952381	-2.30274	0.0307122	0.452574	373	11p15.2	chr11	16760148
PKP3	-0.285714	-0.0952381	-2.30274	0.0307122	0.452574	374	11p15.5	chr11	392599
LRRC56	-0.285714	-0.0952381	-2.30274	0.0307122	0.452574	375	11p15.5	chr11	537522
TPP1	-0.285714	-0.0952381	-2.30274	0.0307122	0.452574	376	11p15.4	chr11	6633997
OR2D3	-0.285714	-0.0952381	-2.30274	0.0307122	0.452574	377	11p15.4	chr11	6942233
OR2D2	-0.285714	-0.0952381	-2.30274	0.0307122	0.452574	378	11p15.4	chr11	6912805
OR52W1	-0.285714	-0.0952381	-2.30274	0.0307122	0.452574	379	11p15.4	chr11	6220454
CNGA4	-0.285714	-0.0952381	-2.30274	0.0307122	0.452574	380	11p15.4	chr11	6255995
PACRGL	-0.285714	-0.0952381	-2.30274	0.0307122	0.452574	381	4p15.31	chr4	20697905
LOC143666	-0.285714	-0.0952381	-2.30274	0.0307122	0.452574	382	11p15.5	chr11	573808
PLEKHA7	-0.285714	-0.0952381	-2.30274	0.0307122	0.452574	383	11p15.2-p15.1	chr11	16800548
OR10A5	-0.285714	-0.0952381	-2.30274	0.0307122	0.452574	384	11p15.4	chr11	6866914
OR2AG1	-0.285714	-0.0952381	-2.30274	0.0307122	0.452574	385	11p15.4	chr11	6806248
C11orf42	-0.285714	-0.0952381	-2.30274	0.0307122	0.452574	386	11p15.4	chr11	6226798
AP2A2	-0.285714	-0.0952381	-2.30274	0.0307122	0.452574	387	11p15.5	chr11	925809
DHX15	-0.285714	-0.0952381	-2.30274	0.0307122	0.452574	388	4p15.2	chr4	24529088
DCLK2	0.285714	0.0952381	2.30274	0.0307122	0.452574	389	4q31.23-q31.3	chr4	150999426
NLRP6	-0.285714	-0.0952381	-2.30274	0.0307122	0.452574	390	11p15.5	chr11	278570
DRD4	-0.285714	-0.0952381	-2.30274	0.0307122	0.452574	391	11p15.5	chr11	637305
DUSP8	-0.285714	-0.0952381	-2.30274	0.0307122	0.452574	392	11p15.5	chr11	1575281
ETS1	-0.285714	-0.0952381	-2.30274	0.0307122	0.452574	393	11q24.3	chr11	128328656
ABCD2	-0.285714	-0.0952381	-2.30274	0.0307122	0.452574	394	12q12	chr12	39945022
MRAS	0.285714	0.0952381	2.30274	0.0307122	0.452574	395	3q22.3	chr3	138066490
SWAP70	-0.285714	-0.0952381	-2.30274	0.0307122	0.452574	396	11p15.4	chr11	9685628
SEL1L3	-0.285714	-0.0952381	-2.30274	0.0307122	0.452574	397	4p15.2	chr4	25749049
DENND5A	-0.285714	-0.0952381	-2.30274	0.0307122	0.452574	398	11p15.4	chr11	9160375
RRP8	-0.285714	-0.0952381	-2.30274	0.0307122	0.452574	399	11p15.4	chr11	6621144
OR52B2	-0.285714	-0.0952381	-2.30274	0.0307122	0.452574	400	11p15.4	chr11	6190585
DKK3	-0.285714	-0.0952381	-2.30274	0.0307122	0.452574	401	11p15.3	chr11	11984543
RBMXL2	-0.285714	-0.0952381	-2.30274	0.0307122	0.452574	402	11p15.4	chr11	7110165
KRT8P41	-0.285714	-0.0952381	-2.30274	0.0307122	0.452574	403	11p15.4	chr11	9115910
SBF2-AS1	-0.285714	-0.0952381	-2.30274	0.0307122	0.452574	404	11p15.4	chr11	9779840
OR10A4	-0.285714	-0.0952381	-2.30274	0.0307122	0.452574	405	11p15.4	chr11	6897856
C12orf40	-0.285714	-0.0952381	-2.30274	0.0307122	0.452574	406	12q12	chr12	40019972
ZCCHC4	-0.285714	-0.0952381	-2.30274	0.0307122	0.452574	407	4p15.2	chr4	25314396
DDX25	-0.285714	-0.0952381	-2.30274	0.0307122	0.452574	408	11q24.2	chr11	125774261
ANAPC4	-0.285714	-0.0952381	-2.30274	0.0307122	0.452574	409	4p15.2	chr4	25378848
LMCD1	0.285714	0.0952381	2.30274	0.0307122	0.452574	410	3p25.3	chr3	8543493
APBB1	-0.285714	-0.0952381	-2.30274	0.0307122	0.452574	411	11p15.4	chr11	6416355
HPX	-0.285714	-0.0952381	-2.30274	0.0307122	0.452574	412	11p15.4	chr11	6452268
HRAS	-0.285714	-0.0952381	-2.30274	0.0307122	0.452574	413	11p15.5	chr11	532242
NLRP14	-0.285714	-0.0952381	-2.30274	0.0307122	0.452574	414	11p15.4	chr11	7041700
ANO9	-0.285714	-0.0952381	-2.30274	0.0307122	0.452574	415	11p15.5	chr11	417930
B4GALNT4	-0.285714	-0.0952381	-2.30274	0.0307122	0.452574	416	11p15.5	chr11	369795
OR2AG2	-0.285714	-0.0952381	-2.30274	0.0307122	0.452574	417	11p15.4	chr11	6789238
OR10A2	-0.285714	-0.0952381	-2.30274	0.0307122	0.452574	418	11p15.4	chr11	6890986
RBPJ	-0.285714	-0.0952381	-2.30274	0.0307122	0.452574	419	4p15.2	chr4	26321332
KCNIP4-IT1	-0.285714	-0.0952381	-2.30274	0.0307122	0.452574	420	4p15.2	chr4	21844964
ILK	-0.285714	-0.0952381	-2.30274	0.0307122	0.452574	421	11p15.4	chr11	6624964
IRF7	-0.285714	-0.0952381	-2.30274	0.0307122	0.452574	422	11p15.5	chr11	612555
NCR3LG1	-0.285714	-0.0952381	-2.30274	0.0307122	0.452574	423	11p15.1	chr11	17373309
KCNJ11	-0.285714	-0.0952381	-2.30274	0.0307122	0.452574	424	11p15.1	chr11	17406796
KRTAP5-1	-0.285714	-0.0952381	-2.30274	0.0307122	0.452574	425	11p15.5	chr11	1605572
KRTAP5-3	-0.285714	-0.0952381	-2.30274	0.0307122	0.452574	426	11p15.5	chr11	1628795
IFITM5	-0.285714	-0.0952381	-2.30274	0.0307122	0.452574	427	11p15.5	chr11	298201
GVINP1	-0.285714	-0.0952381	-2.30274	0.0307122	0.452574	428	11p15.4	chr11	6734381
MIR210	-0.285714	-0.0952381	-2.30274	0.0307122	0.452574	429	11p15.5	chr11	568089
MIR218-1	-0.285714	-0.0952381	-2.30274	0.0307122	0.452574	430	4p15.31	chr4	20529898
KRTAP5-5	-0.285714	-0.0952381	-2.30274	0.0307122	0.452574	431	11p15.5	chr11	1651033
KRTAP5-2	-0.285714	-0.0952381	-2.30274	0.0307122	0.452574	432	11p15.5	chr11	1618407
TMEM41B	-0.285714	-0.0952381	-2.30274	0.0307122	0.452574	433	11p15.4	chr11	9302201
LOC440028	-0.285714	-0.0952381	-2.30274	0.0307122	0.452574	434	11p15.4	chr11	9776317
MUC2	-0.285714	-0.0952381	-2.30274	0.0307122	0.452574	435	11p15.5	chr11	1074875
MUC6	-0.285714	-0.0952381	-2.30274	0.0307122	0.452574	436	11p15.5	chr11	1012824
NUCB2	-0.285714	-0.0952381	-2.30274	0.0307122	0.452574	437	11p15.1	chr11	17281887
PCDH7	-0.285714	-0.0952381	-2.30274	0.0307122	0.452574	438	4p15.1	chr4	30722030
SEPSECS	-0.285714	-0.0952381	-2.30274	0.0307122	0.452574	439	4p15.2	chr4	25121627
CEND1	-0.285714	-0.0952381	-2.30274	0.0307122	0.452574	440	11p15.5	chr11	787110
PIK3C2A	-0.285714	-0.0952381	-2.30274	0.0307122	0.452574	441	11p15.1	chr11	17099277
CDHR5	-0.285714	-0.0952381	-2.30274	0.0307122	0.452574	442	11p15.5	chr11	616565
POLR2L	-0.285714	-0.0952381	-2.30274	0.0307122	0.452574	443	11p15.5	chr11	839721
TOLLIP	-0.285714	-0.0952381	-2.30274	0.0307122	0.452574	444	11p15.5	chr11	1295598
USP47	-0.285714	-0.0952381	-2.30274	0.0307122	0.452574	445	11p15.3	chr11	11862970
LGI2	-0.285714	-0.0952381	-2.30274	0.0307122	0.452574	446	4p15.2	chr4	25000471
TBC1D19	-0.285714	-0.0952381	-2.30274	0.0307122	0.452574	447	4p15.2	chr4	26585546
PI4K2B	-0.285714	-0.0952381	-2.30274	0.0307122	0.452574	448	4p15.2	chr4	25162294
SOX6	-0.285714	-0.0952381	-2.30274	0.0307122	0.452574	449	11p15.2	chr11	15987995
KIF21A	-0.285714	-0.0952381	-2.30274	0.0307122	0.452574	450	12q12	chr12	39687030
AKIP1	-0.285714	-0.0952381	-2.30274	0.0307122	0.452574	451	11p15.4	chr11	8932701
C11orf16	-0.285714	-0.0952381	-2.30274	0.0307122	0.452574	452	11p15.4	chr11	8941623
TMEM9B	-0.285714	-0.0952381	-2.30274	0.0307122	0.452574	453	11p15.4	chr11	8968840
NRIP3	-0.285714	-0.0952381	-2.30274	0.0307122	0.452574	454	11p15.4	chr11	9002123
ASCL3	-0.285714	-0.0952381	-2.30274	0.0307122	0.452574	455	11p15.4	chr11	8959119
PNPLA2	-0.285714	-0.0952381	-2.30274	0.0307122	0.452574	456	11p15.5	chr11	818901
PSMD13	-0.285714	-0.0952381	-2.30274	0.0307122	0.452574	457	11p15.5	chr11	236808
STIM2	-0.285714	-0.0952381	-2.30274	0.0307122	0.452574	458	4p15.2	chr4	26862313
PHRF1	-0.285714	-0.0952381	-2.30274	0.0307122	0.452574	459	11p15.5	chr11	576483
GBA3	-0.285714	-0.0952381	-2.30274	0.0307122	0.452574	460	4p15.2	chr4	22694537
SCUBE2	-0.285714	-0.0952381	-2.30274	0.0307122	0.452574	461	11p15.4	chr11	9041047
SIGIRR	-0.285714	-0.0952381	-2.30274	0.0307122	0.452574	462	11p15.5	chr11	405716
RNH1	-0.285714	-0.0952381	-2.30274	0.0307122	0.452574	463	11p15.5	chr11	494512
RPL27A	-0.285714	-0.0952381	-2.30274	0.0307122	0.452574	464	11p15.4	chr11	8703995
RPLP2	-0.285714	-0.0952381	-2.30274	0.0307122	0.452574	465	11p15.5	chr11	809936
SNORA52	-0.285714	-0.0952381	-2.30274	0.0307122	0.452574	466	11p15.5	chr11	811681
RPS6KA2	-0.285714	-0.0952381	-2.30274	0.0307122	0.452574	467	6q27	chr6	166822854
RPS13	-0.285714	-0.0952381	-2.30274	0.0307122	0.452574	468	11p15.1	chr11	17095939
SCT	-0.285714	-0.0952381	-2.30274	0.0307122	0.452574	469	11p15.5	chr11	626313
MRPL17	-0.285714	-0.0952381	-2.30274	0.0307122	0.452574	470	11p15.4	chr11	6701616
LOC644656	-0.285714	-0.0952381	-2.30274	0.0307122	0.452574	471	11p15.4	chr11	9481103
EPS8L2	-0.285714	-0.0952381	-2.30274	0.0307122	0.452574	472	11p15.5	chr11	706120
SLC6A1	0.285714	0.0952381	2.30274	0.0307122	0.452574	473	3p25.3	chr3	11034420
STK33	-0.285714	-0.0952381	-2.30274	0.0307122	0.452574	474	11p15.4	chr11	8413418
CHID1	-0.285714	-0.0952381	-2.30274	0.0307122	0.452574	475	11p15.5	chr11	867357
SMPD1	-0.285714	-0.0952381	-2.30274	0.0307122	0.452574	476	11p15.4	chr11	6411644
SOD3	-0.285714	-0.0952381	-2.30274	0.0307122	0.452574	477	4p15.2	chr4	24797085
ST5	-0.285714	-0.0952381	-2.30274	0.0307122	0.452574	478	11p15.4	chr11	8714899
ABCC8	-0.285714	-0.0952381	-2.30274	0.0307122	0.452574	479	11p15.1	chr11	17414432
TAF10	-0.285714	-0.0952381	-2.30274	0.0307122	0.452574	480	11p15.4	chr11	6632048
TALDO1	-0.285714	-0.0952381	-2.30274	0.0307122	0.452574	481	11p15.5	chr11	747432
MIR573	-0.285714	-0.0952381	-2.30274	0.0307122	0.452574	482	4p15.2	chr4	24521815
TSPAN4	-0.285714	-0.0952381	-2.30274	0.0307122	0.452574	483	11p15.5	chr11	842824
MUC5B	-0.285714	-0.0952381	-2.30274	0.0307122	0.452574	484	11p15.5	chr11	1151580
WEE1	-0.285714	-0.0952381	-2.30274	0.0307122	0.452574	485	11p15.4	chr11	9595228
ZNF143	-0.285714	-0.0952381	-2.30274	0.0307122	0.452574	486	11p15.4	chr11	9482512
ZNF214	-0.285714	-0.0952381	-2.30274	0.0307122	0.452574	487	11p15.4	chr11	7020549
SLC25A22	-0.285714	-0.0952381	-2.30274	0.0307122	0.452574	488	11p15.5	chr11	790475
DBF4B	-0.285714	-0.0952381	-2.30274	0.0307122	0.452574	489	17q21.31	chr17	42785976
RASSF7	-0.285714	-0.0952381	-2.30274	0.0307122	0.452574	490	11p15.5	chr11	560971
PTDSS2	-0.285714	-0.0952381	-2.30274	0.0307122	0.452574	491	11p15.5	chr11	450280
ESYT3	0.285714	0.0952381	2.30274	0.0307122	0.452574	492	3q22.3	chr3	138153415
FAM160A2	-0.285714	-0.0952381	-2.30274	0.0307122	0.452574	493	11p15.4	chr11	6232564
IFITM1	-0.285714	-0.0952381	-2.30274	0.0307122	0.452574	494	11p15.5	chr11	313991
OR6A2	-0.285714	-0.0952381	-2.30274	0.0307122	0.452574	495	11p15.4	chr11	6815756
DCHS1	-0.285714	-0.0952381	-2.30274	0.0307122	0.452574	496	11p15.4	chr11	6642558
CCKBR	-0.285714	-0.0952381	-2.30274	0.0307122	0.452574	497	11p15.4	chr11	6280904
BRSK2	-0.285714	-0.0952381	-2.30274	0.0307122	0.452574	498	11p15.5	chr11	1411129
CCDC149	-0.285714	-0.0952381	-2.30274	0.0307122	0.452574	499	4p15.2	chr4	24807739
MICAL2	-0.285714	-0.0952381	-2.30274	0.0307122	0.452574	500	11p15.3	chr11	12115543
CD151	-0.285714	-0.0952381	-2.30274	0.0307122	0.452574	501	11p15.5	chr11	832952
TRIM66	-0.285714	-0.0952381	-2.30274	0.0307122	0.452574	502	11p15.4	chr11	8633584
GABRA5	0.357143	0.047619	2.30177	0.0307758	0.452574	503	15q12	chr15	27111866
GABRB3	0.357143	0.047619	2.30177	0.0307758	0.452574	504	15q12	chr15	26788694
GABRG3	0.357143	0.047619	2.30177	0.0307758	0.452574	505	15q12	chr15	27216429
FOXN3	-0.357143	-0.047619	-2.30177	0.0307758	0.452574	506	14q31.3-q32.11	chr14	89622516
TCERG1L	-0.357143	-0.047619	-2.30177	0.0307758	0.452574	507	10q26.3	chr10	132890655
EIF5AL1	-0.357143	-0.047619	-2.30177	0.0307758	0.452574	508	10q22.3	chr10	81272357
METTL15	-0.357143	-0.047619	-2.30177	0.0307758	0.452574	509	11p14.1	chr11	28129798
LOC642361	-0.357143	-0.047619	-2.30177	0.0307758	0.452574	510	10q22.3	chr10	81585658
ANKRD29	-0.357143	-0.047619	-2.30177	0.0307758	0.452574	511	18q11.2	chr18	21179978
NPC1	-0.357143	-0.047619	-2.30177	0.0307758	0.452574	512	18q11.2	chr18	21108363
ZNF385B	0.357143	0.047619	2.30177	0.0307758	0.452574	513	2q31.2-q31.3	chr2	180306711
TTC7B	-0.357143	-0.047619	-2.30177	0.0307758	0.452574	514	14q32.11	chr14	91006932
CRELD2	-0.357143	-0.047619	-2.30177	0.0307758	0.452574	515	22q13.33	chr22	50312283
RIN3	-0.357143	-0.047619	-2.30177	0.0307758	0.452574	516	14q32.12	chr14	92980125
CCDC127	0.428571	0.142857	2.23528	0.0354327	0.452574	517	5p15.33	chr5	204875
SDHA	0.428571	0.142857	2.23528	0.0354327	0.452574	518	5p15.33	chr5	218356
FAM86B1	-0.428571	-0.142857	-2.23528	0.0354327	0.452574	519	8p23.1	chr8	12039613
MIR4529	-0.428571	-0.142857	-2.23528	0.0354327	0.452574	520	18q21.2	chr18	53146452
LINC-ROR	-0.428571	-0.142857	-2.23528	0.0354327	0.452574	521	18q21.31	chr18	54721804
POLI	-0.428571	-0.142857	-2.23528	0.0354327	0.452574	522	18q21.2	chr18	51795849
STARD6	-0.428571	-0.142857	-2.23528	0.0354327	0.452574	523	18q21.2	chr18	51851062
C18orf54	-0.428571	-0.142857	-2.23528	0.0354327	0.452574	524	18q21.2	chr18	51884288
FECH	-0.428571	-0.142857	-2.23528	0.0354327	0.452574	525	18q21.31	chr18	55212073
WDR7	-0.428571	-0.142857	-2.23528	0.0354327	0.452574	526	18q21.31	chr18	54318616
BOD1L2	-0.428571	-0.142857	-2.23528	0.0354327	0.452574	527	18q21.31	chr18	54814293
MIR187	-0.428571	-0.142857	-2.23528	0.0354327	0.452574	528	18q12.2	chr18	33484781
NARS	-0.428571	-0.142857	-2.23528	0.0354327	0.452574	529	18q21.31	chr18	55267894
ST8SIA3	-0.428571	-0.142857	-2.23528	0.0354327	0.452574	530	18q21.31	chr18	55019721
RAB27B	-0.428571	-0.142857	-2.23528	0.0354327	0.452574	531	18q21.2	chr18	52495708
SNORA37	-0.428571	-0.142857	-2.23528	0.0354327	0.452574	532	18q21.2	chr18	51748654
TCF4	-0.428571	-0.142857	-2.23528	0.0354327	0.452574	533	18q21.2	chr18	52889562
CCDC68	-0.428571	-0.142857	-2.23528	0.0354327	0.452574	534	18q21.2	chr18	52568740
SLC14A2	-0.428571	-0.142857	-2.23528	0.0354327	0.452574	535	18q12.3	chr18	42747973
MBD2	-0.428571	-0.142857	-2.23528	0.0354327	0.452574	536	18q21.2	chr18	51677971
TXNL1	-0.428571	-0.142857	-2.23528	0.0354327	0.452574	537	18q21.31	chr18	54270053
ONECUT2	-0.428571	-0.142857	-2.23528	0.0354327	0.452574	538	18q21.31	chr18	55102917
BTNL3	0.428571	-0.142857	2.23528	0.0354327	0.452574	539	5q35.3	chr5	180415845
BTNL8	0.428571	-0.142857	2.23528	0.0354327	0.452574	540	5q35.3	chr5	180326077
ZSCAN30	-0.357143	-0.190476	-2.18383	0.039467	0.452574	541	18q12.2	chr18	32831023
SNORD58C	-0.357143	-0.190476	-2.18383	0.039467	0.452574	542	18q21.1	chr18	47015605
MIR1539	-0.357143	-0.190476	-2.18383	0.039467	0.452574	543	18q21.1	chr18	47013743
MIR4319	-0.357143	-0.190476	-2.18383	0.039467	0.452574	544	18q12.3	chr18	42550047
MIR4318	-0.357143	-0.190476	-2.18383	0.039467	0.452574	545	18q12.2	chr18	35237098
MIR4320	-0.357143	-0.190476	-2.18383	0.039467	0.452574	546	18q21.1	chr18	47652869
LOC100505549	-0.357143	-0.190476	-2.18383	0.039467	0.452574	547	18q21.31	chr18	55297534
MIR3975	-0.357143	-0.190476	-2.18383	0.039467	0.452574	548	18q12.2	chr18	33171701
MIR3591	-0.357143	-0.190476	-2.18383	0.039467	0.452574	549	18q21.31	chr18	56118312
MIR4743	-0.357143	-0.190476	-2.18383	0.039467	0.452574	550	18q21.1	chr18	46196971
MIR4744	-0.357143	-0.190476	-2.18383	0.039467	0.452574	551	18q21.1	chr18	46576057
ACAA2	-0.357143	-0.190476	-2.18383	0.039467	0.452574	552	18q21.1	chr18	47309874
MAPRE2	-0.357143	-0.190476	-2.18383	0.039467	0.452574	553	18q12.1-q12.2	chr18	32556892
HAUS1	-0.357143	-0.190476	-2.18383	0.039467	0.452574	554	18q21.1	chr18	43684298
ALPK2	-0.357143	-0.190476	-2.18383	0.039467	0.452574	555	18q21.31-q21.32	chr18	56148482
LOXHD1	-0.357143	-0.190476	-2.18383	0.039467	0.452574	556	18q21.1	chr18	44056935
INO80C	-0.357143	-0.190476	-2.18383	0.039467	0.452574	557	18q12.2	chr18	33033290
C18orf25	-0.357143	-0.190476	-2.18383	0.039467	0.452574	558	18q21.1	chr18	43753988
SLC25A52	-0.357143	-0.190476	-2.18383	0.039467	0.452574	559	18q12.1	chr18	29339659
DSG4	-0.357143	-0.190476	-2.18383	0.039467	0.452574	560	18q12.1	chr18	28956740
DCC	-0.357143	-0.190476	-2.18383	0.039467	0.452574	561	18q21.2	chr18	49866542
DSG1	-0.357143	-0.190476	-2.18383	0.039467	0.452574	562	18q12.1	chr18	28898052
DSG2	-0.357143	-0.190476	-2.18383	0.039467	0.452574	563	18q12.1	chr18	29078027
DSG3	-0.357143	-0.190476	-2.18383	0.039467	0.452574	564	18q12.1	chr18	29027732
DTNA	-0.357143	-0.190476	-2.18383	0.039467	0.452574	565	18q12.1	chr18	32073254
ZBTB7C	-0.357143	-0.190476	-2.18383	0.039467	0.452574	566	18q21.1	chr18	45553639
SKA1	-0.357143	-0.190476	-2.18383	0.039467	0.452574	567	18q21.1	chr18	47901392
TRAPPC8	-0.357143	-0.190476	-2.18383	0.039467	0.452574	568	18q12.1	chr18	29409136
ZNF396	-0.357143	-0.190476	-2.18383	0.039467	0.452574	569	18q12.2	chr18	32946661
SLC39A6	-0.357143	-0.190476	-2.18383	0.039467	0.452574	570	18q12.2	chr18	33688494
GALNT1	-0.357143	-0.190476	-2.18383	0.039467	0.452574	571	18q12.2	chr18	33161778
TPGS2	-0.357143	-0.190476	-2.18383	0.039467	0.452574	572	18q12.2	chr18	34359988
SETBP1	-0.357143	-0.190476	-2.18383	0.039467	0.452574	573	18q12.3	chr18	42260138
SNORD58B	-0.357143	-0.190476	-2.18383	0.039467	0.452574	574	18q21.1	chr18	47018034
SNORD58A	-0.357143	-0.190476	-2.18383	0.039467	0.452574	575	18q21.1	chr18	47017653
KCTD1	-0.357143	-0.190476	-2.18383	0.039467	0.452574	576	18q11.2	chr18	24034874
SIGLEC15	-0.357143	-0.190476	-2.18383	0.039467	0.452574	577	18q12.3	chr18	43405545
ST8SIA5	-0.357143	-0.190476	-2.18383	0.039467	0.452574	578	18q21.1	chr18	44259081
CXXC1	-0.357143	-0.190476	-2.18383	0.039467	0.452574	579	18q21.1	chr18	47808713
MIR122	-0.357143	-0.190476	-2.18383	0.039467	0.452574	580	18q21.31	chr18	56118306
SMAD2	-0.357143	-0.190476	-2.18383	0.039467	0.452574	581	18q21.1	chr18	45359466
SMAD7	-0.357143	-0.190476	-2.18383	0.039467	0.452574	582	18q21.1	chr18	46446223
MBD1	-0.357143	-0.190476	-2.18383	0.039467	0.452574	583	18q21.1	chr18	47793252
MEP1B	-0.357143	-0.190476	-2.18383	0.039467	0.452574	584	18q12.1	chr18	29769987
WBP11P1	-0.357143	-0.190476	-2.18383	0.039467	0.452574	585	18q12.1	chr18	30091626
MYO5B	-0.357143	-0.190476	-2.18383	0.039467	0.452574	586	18q21.1	chr18	47349156
RNF165	-0.357143	-0.190476	-2.18383	0.039467	0.452574	587	18q21.1	chr18	43906773
C18orf32	-0.357143	-0.190476	-2.18383	0.039467	0.452574	588	18q21.1	chr18	47007548
ATP5A1	-0.357143	-0.190476	-2.18383	0.039467	0.452574	589	18q21.1	chr18	43664110
IER3IP1	-0.357143	-0.190476	-2.18383	0.039467	0.452574	590	18q21.1	chr18	44681390
RNF138	-0.357143	-0.190476	-2.18383	0.039467	0.452574	591	18q12.1	chr18	29671818
RNF125	-0.357143	-0.190476	-2.18383	0.039467	0.452574	592	18q12.1	chr18	29598445
MOCOS	-0.357143	-0.190476	-2.18383	0.039467	0.452574	593	18q12.2	chr18	33767480
ELP2	-0.357143	-0.190476	-2.18383	0.039467	0.452574	594	18q12.2	chr18	33709837
KIAA1328	-0.357143	-0.190476	-2.18383	0.039467	0.452574	595	18q12.2	chr18	34409080
KLHL14	-0.357143	-0.190476	-2.18383	0.039467	0.452574	596	18q12.1	chr18	30252634
EPG5	-0.357143	-0.190476	-2.18383	0.039467	0.452574	597	18q12.3-q21.1	chr18	43427574
RPL17	-0.357143	-0.190476	-2.18383	0.039467	0.452574	598	18q21.1	chr18	47014851
SLC14A1	-0.357143	-0.190476	-2.18383	0.039467	0.452574	599	18q12.3	chr18	43304092
SCARNA17	-0.357143	-0.190476	-2.18383	0.039467	0.452574	600	18q21.1	chr18	47340393
TAF4B	-0.357143	-0.190476	-2.18383	0.039467	0.452574	601	18q11.2	chr18	23806409
TTR	-0.357143	-0.190476	-2.18383	0.039467	0.452574	602	18q12.1	chr18	29171730
ZNF24	-0.357143	-0.190476	-2.18383	0.039467	0.452574	603	18q12.2	chr18	32912178
FHOD3	-0.357143	-0.190476	-2.18383	0.039467	0.452574	604	18q12.2	chr18	33877702
ASXL3	-0.357143	-0.190476	-2.18383	0.039467	0.452574	605	18q12.1	chr18	31158541
KATNAL2	-0.357143	-0.190476	-2.18383	0.039467	0.452574	606	18q21.1	chr18	44497557
C18orf21	-0.357143	-0.190476	-2.18383	0.039467	0.452574	607	18q12.2	chr18	33552588
HDHD2	-0.357143	-0.190476	-2.18383	0.039467	0.452574	608	18q21.1	chr18	44633781
ZNF397	-0.357143	-0.190476	-2.18383	0.039467	0.452574	609	18q12.2	chr18	32820994
NOL4	-0.357143	-0.190476	-2.18383	0.039467	0.452574	610	18q12.1	chr18	31431064
PSTPIP2	-0.357143	-0.190476	-2.18383	0.039467	0.452574	611	18q21.1	chr18	43563502
PIAS2	-0.357143	-0.190476	-2.18383	0.039467	0.452574	612	18q21.1	chr18	44390023
B4GALT6	-0.357143	-0.190476	-2.18383	0.039467	0.452574	613	18q12.1	chr18	29202209
LIPG	-0.357143	-0.190476	-2.18383	0.039467	0.452574	614	18q21.1	chr18	47088427
CTIF	-0.357143	-0.190476	-2.18383	0.039467	0.452574	615	18q21.1	chr18	46065427
PDCD6	0.357143	0.190476	2.18383	0.039467	0.452574	616	5p15.33	chr5	271736
MIR3926-2	-0.357143	-0.190476	-2.18383	0.039467	0.452574	617	8p23.1	chr8	12584746
MIR3926-1	-0.357143	-0.190476	-2.18383	0.039467	0.452574	618	8p23.1	chr8	12584741
LOC100506688	0.357143	0.190476	2.18383	0.039467	0.452574	619	5p15.33	chr5	988425
LOC100506990	-0.357143	-0.190476	-2.18383	0.039467	0.452574	620	8p23.1	chr8	11973291
RNF103-CHMP3	-0.357143	-0.190476	-2.18383	0.039467	0.452574	621	2p11.2	chr2	86730553
MIR4660	-0.357143	-0.190476	-2.18383	0.039467	0.452574	622	8p23.1	chr8	8905955
MIR4456	0.357143	0.190476	2.18383	0.039467	0.452574	623	5p15.33	chr5	535955
MIR4635	0.357143	0.190476	2.18383	0.039467	0.452574	624	5p15.33	chr5	1063011
DLC1	-0.357143	-0.190476	-2.18383	0.039467	0.452574	625	8p22	chr8	12940872
SLC12A7	0.357143	0.190476	2.18383	0.039467	0.452574	626	5p15.33	chr5	1050489
EXOC3	0.357143	0.190476	2.18383	0.039467	0.452574	627	5p15.33	chr5	443334
OR51A7	-0.357143	-0.190476	-2.18383	0.039467	0.452574	628	11p15.4	chr11	4928600
CLDN23	-0.357143	-0.190476	-2.18383	0.039467	0.452574	629	8p23.1	chr8	8559666
SYT9	-0.357143	-0.190476	-2.18383	0.039467	0.452574	630	11p15.4	chr11	7260009
PLEKHG4B	0.357143	0.190476	2.18383	0.039467	0.452574	631	5p15.33	chr5	140373
LOC157273	-0.357143	-0.190476	-2.18383	0.039467	0.452574	632	8p23.1	chr8	9182561
LINC00599	-0.357143	-0.190476	-2.18383	0.039467	0.452574	633	8p23.1	chr8	9757574
C8orf48	-0.357143	-0.190476	-2.18383	0.039467	0.452574	634	8p22	chr8	13424352
PP7080	0.357143	0.190476	2.18383	0.039467	0.452574	635	5p15.33	chr5	470625
OR51B5	-0.357143	-0.190476	-2.18383	0.039467	0.452574	636	11p15.4	chr11	5362113
GRID1	-0.357143	-0.190476	-2.18383	0.039467	0.452574	637	10q23.1-q23.2	chr10	87359312
SLC6A19	0.357143	0.190476	2.18383	0.039467	0.452574	638	5p15.33	chr5	1201710
LOC340357	-0.357143	-0.190476	-2.18383	0.039467	0.452574	639	8p23.1-p22	chr8	12623571
SLC6A18	0.357143	0.190476	2.18383	0.039467	0.452574	640	5p15.33	chr5	1225470
LRRC14B	0.357143	0.190476	2.18383	0.039467	0.452574	641	5p15.33	chr5	191626
MIR124-1	-0.357143	-0.190476	-2.18383	0.039467	0.452574	642	8p23.1	chr8	9760898
CEP72	0.357143	0.190476	2.18383	0.039467	0.452574	643	5p15.33	chr5	612405
AHRR	0.357143	0.190476	2.18383	0.039467	0.452574	644	5p15.33	chr5	304292
KIAA1456	-0.357143	-0.190476	-2.18383	0.039467	0.452574	645	8p22	chr8	12803151
RMND5A	-0.357143	-0.190476	-2.18383	0.039467	0.452574	646	2p11.2	chr2	86947414
FAM86B2	-0.357143	-0.190476	-2.18383	0.039467	0.452574	647	8p23.1	chr8	12283124
SLC9A3	0.357143	0.190476	2.18383	0.039467	0.452574	648	5p15.33	chr5	473334
MIR597	-0.357143	-0.190476	-2.18383	0.039467	0.452574	649	8p23.1	chr8	9599182
LOC729732	-0.357143	-0.190476	-2.18383	0.039467	0.452574	650	8p23.1	chr8	12394588
PPP1R3B	-0.357143	-0.190476	-2.18383	0.039467	0.452574	651	8p23.1	chr8	8993764
SBF2	-0.357143	-0.190476	-2.18383	0.039467	0.452574	652	11p15.4	chr11	9800214
FUT10	-0.357143	-0.190476	-2.18383	0.039467	0.452574	653	8p12	chr8	33228344
PPFIBP2	-0.357143	-0.190476	-2.18383	0.039467	0.452574	654	11p15.4	chr11	7534996
NKD2	0.357143	0.190476	2.18383	0.039467	0.452574	655	5p15.33	chr5	1009077
TNKS	-0.357143	-0.190476	-2.18383	0.039467	0.452574	656	8p23.1	chr8	9413445
ERI1	-0.357143	-0.190476	-2.18383	0.039467	0.452574	657	8p23.1	chr8	8860314
LONRF1	-0.357143	-0.190476	-2.18383	0.039467	0.452574	658	8p23.1	chr8	12579406
MFHAS1	-0.357143	-0.190476	-2.18383	0.039467	0.452574	659	8p23.1	chr8	8641999
TRIP13	0.357143	0.190476	2.18383	0.039467	0.452574	660	5p15.33	chr5	892969
MIR1233-2	0.428571	-0.428571	2.08868	0.0480356	0.452574	661	15q14	chr15	34674270
ANKRD30BP2	-0.5	0.190476	-2.06207	0.0507135	0.452574	662	21q11.2	chr21	14410487
SNTG1	0.357143	-0.238095	1.99379	0.0582045	0.452574	663	8q11.21	chr8	50822349
MND1	0.357143	-0.0952381	1.99379	0.0582045	0.452574	664	4q31.3	chr4	154265801
GOLGA8B	0.357143	-0.238095	1.99379	0.0582045	0.452574	665	15q14	chr15	34817484
LINC00441	0.357143	-0.238095	1.99379	0.0582045	0.452574	666	13q14.2	chr13	48870649
OR4S2	0.357143	-0.238095	1.99379	0.0582045	0.452574	667	11q11	chr11	55418380
OR4C6	0.357143	-0.238095	1.99379	0.0582045	0.452574	668	11q11	chr11	55432643
ANKRD36B	0.357143	-0.238095	1.99379	0.0582045	0.452574	669	2q11.2	chr2	98109130
OR4P4	0.357143	-0.238095	1.99379	0.0582045	0.452574	670	11q11	chr11	55405834
NETO1	-0.428571	-0.285714	-1.86538	0.0749775	0.452574	671	18q22.3	chr18	70409549
ZDHHC11	0.428571	0.142857	1.81991	0.081856	0.452574	672	5p15.33	chr5	795720
PTPRD	0.5	-0.190476	1.79618	0.0856582	0.452574	673	9p24.1-p23	chr9	8314246
LOC643542	-0.357143	-0.333333	-1.78351	0.0877496	0.452574	674	18q22.1	chr18	65183783
FMN2	0.357143	0.333333	1.78351	0.0877496	0.452574	675	1q43	chr1	240255185
MCC	0.285714	-0.047619	1.76928	0.09015	0.452574	676	5q22.2	chr5	112357796
COMMD10	0.285714	-0.047619	1.76928	0.09015	0.452574	677	5q23.1	chr5	115420727
LRP5L	0.285714	-0.047619	1.76928	0.09015	0.452574	678	22q11.23	chr22	25747385
A1BG	0.285714	-0.047619	1.76928	0.09015	0.452574	679	19q13.43	chr19	58858172
ZNF783	-0.285714	0.047619	-1.76928	0.09015	0.452574	680	7q36.1	chr7	148959262
MIR4754	0.285714	-0.047619	1.76928	0.09015	0.452574	681	19q13.43	chr19	58898137
ZNF274	0.285714	-0.047619	1.76928	0.09015	0.452574	682	19q13.43	chr19	58694396
SLC27A5	0.285714	-0.047619	1.76928	0.09015	0.452574	683	19q13.43	chr19	58990879
ZNF837	0.285714	-0.047619	1.76928	0.09015	0.452574	684	19q13.43	chr19	58878990
ZNF786	-0.285714	0.047619	-1.76928	0.09015	0.452574	685	7q36.1	chr7	148766733
ZNF425	-0.285714	0.047619	-1.76928	0.09015	0.452574	686	7q36.1	chr7	148799878
LOC155060	-0.285714	0.047619	-1.76928	0.09015	0.452574	687	7q36.1	chr7	148959262
ZNF746	-0.285714	0.047619	-1.76928	0.09015	0.452574	688	7q36.1	chr7	149169884
ZNF497	0.285714	-0.047619	1.76928	0.09015	0.452574	689	19q13.43	chr19	58865723
ZNF467	-0.285714	0.047619	-1.76928	0.09015	0.452574	690	7q36.1	chr7	149461271
ZNF584	0.285714	-0.047619	1.76928	0.09015	0.452574	691	19q13.43	chr19	58920063
C7orf33	-0.285714	0.047619	-1.76928	0.09015	0.452574	692	7q36.1	chr7	148287657
EZH2	-0.285714	0.047619	-1.76928	0.09015	0.452574	693	7q36.1	chr7	148504464
SSPO	-0.285714	0.047619	-1.76928	0.09015	0.452574	694	7q36.1	chr7	149473131
ZNF324	0.285714	-0.047619	1.76928	0.09015	0.452574	695	19q13.43	chr19	58978412
ZNF777	-0.285714	0.047619	-1.76928	0.09015	0.452574	696	7q36.1	chr7	149128454
ZNF544	0.285714	-0.047619	1.76928	0.09015	0.452574	697	19q13.43	chr19	58740070
ZSCAN22	0.285714	-0.047619	1.76928	0.09015	0.452574	698	19q13.43	chr19	58838385
ZNF324B	0.285714	-0.047619	1.76928	0.09015	0.452574	699	19q13.43	chr19	58962971
A1BG-AS1	0.285714	-0.047619	1.76928	0.09015	0.452574	700	19q13.43	chr19	58859117
ZNF446	0.285714	-0.047619	1.76928	0.09015	0.452574	701	19q13.43	chr19	58987795
ZNF398	-0.285714	0.047619	-1.76928	0.09015	0.452574	702	7q36.1	chr7	148823508
RPS5	0.285714	-0.047619	1.76928	0.09015	0.452574	703	19q13.43	chr19	58898636
ZNF8	0.285714	-0.047619	1.76928	0.09015	0.452574	704	19q13.43	chr19	58790318
ZNF132	0.285714	-0.047619	1.76928	0.09015	0.452574	705	19q13.43	chr19	58944181
ZNF212	-0.285714	0.047619	-1.76928	0.09015	0.452574	706	7q36.1	chr7	148936742
ZNF282	-0.285714	0.047619	-1.76928	0.09015	0.452574	707	7q36.1	chr7	148892577
CUL1	-0.285714	0.047619	-1.76928	0.09015	0.452574	708	7q36.1	chr7	148395006
KRBA1	-0.285714	0.047619	-1.76928	0.09015	0.452574	709	7q36.1	chr7	149412102
ZBTB45	0.285714	-0.047619	1.76928	0.09015	0.452574	710	19q13.43	chr19	59024897
PDIA4	-0.285714	0.047619	-1.76928	0.09015	0.452574	711	7q36.1	chr7	148700154
LOC100132781	0.285714	-0.047619	1.76928	0.09015	0.452574	712	9q22.33	chr9	99631182
MTRNR2L10	0.285714	-0.047619	1.76928	0.09015	0.452574	713	Xp11.21	chrX	55207824
MIR4536-1	0.285714	-0.047619	1.76928	0.09015	0.452574	714	Xp11.21	chrX	55477893
MIR3976	-0.285714	0.047619	-1.76928	0.09015	0.452574	715	18p11.31	chr18	5840694
RRAGB	0.285714	-0.047619	1.76928	0.09015	0.452574	716	Xp11.21	chrX	55744110
MYL12B	-0.285714	0.047619	-1.76928	0.09015	0.452574	717	18p11.31	chr18	3262111
KLF8	0.285714	-0.047619	1.76928	0.09015	0.452574	718	Xp11.21	chrX	56258822
CDYL2	0.285714	-0.047619	1.76928	0.09015	0.452574	719	16q23.2	chr16	80637676
FOXR2	0.285714	-0.047619	1.76928	0.09015	0.452574	720	Xp11.21	chrX	55649833
PAGE3	0.285714	-0.047619	1.76928	0.09015	0.452574	721	Xp11.21	chrX	55284849
ODF4	0.285714	-0.047619	1.76928	0.09015	0.452574	722	17p13.1	chr17	8243188
LINC00526	-0.285714	0.047619	-1.76928	0.09015	0.452574	723	18p11.31	chr18	5236723
ZNF782	0.285714	-0.047619	1.76928	0.09015	0.452574	724	9q22.33	chr9	99579273
USP51	0.285714	-0.047619	1.76928	0.09015	0.452574	725	Xp11.21	chrX	55511049
SPIN3	0.285714	-0.047619	1.76928	0.09015	0.452574	726	Xp11.21	chrX	57002803
EFNA5	0.285714	-0.047619	1.76928	0.09015	0.452574	727	5q21.3	chr5	106712590
PAGE2	0.285714	-0.047619	1.76928	0.09015	0.452574	728	Xp11.21	chrX	55115497
ZNF510	0.285714	-0.047619	1.76928	0.09015	0.452574	729	9q22.33	chr9	99518147
EPB41L3	-0.285714	0.047619	-1.76928	0.09015	0.452574	730	18p11.31	chr18	5392388
ATP11A	-0.285714	0.047619	-1.76928	0.09015	0.452574	731	13q34	chr13	113344643
ALOX5AP	0.285714	-0.047619	1.76928	0.09015	0.452574	732	13q12.3	chr13	31287615
SCML4	0.285714	-0.047619	1.76928	0.09015	0.452574	733	6q21	chr6	108023364
MAGEH1	0.285714	-0.047619	1.76928	0.09015	0.452574	734	Xp11.21	chrX	55478538
UBQLN2	0.285714	-0.047619	1.76928	0.09015	0.452574	735	Xp11.21	chrX	56590026
LINC00667	-0.285714	0.047619	-1.76928	0.09015	0.452574	736	18p11.31	chr18	5238099
PAGE2B	0.285714	-0.047619	1.76928	0.09015	0.452574	737	Xp11.21	chrX	55101489
CHST6	0.285714	-0.047619	1.76928	0.09015	0.452574	738	16q23.1	chr16	75507022
LOC441454	0.285714	-0.047619	1.76928	0.09015	0.452574	739	9q22.33	chr9	99671357
UQCRBP1	0.285714	-0.047619	1.76928	0.09015	0.452574	740	Xp11.21	chrX	56763221
PHKB	0.285714	-0.047619	1.76928	0.09015	0.452574	741	16q12.1	chr16	47495210
FSTL5	0.285714	-0.047619	1.76928	0.09015	0.452574	742	4q32.2	chr4	162305044
TMEM200C	-0.285714	0.047619	-1.76928	0.09015	0.452574	743	18p11.31	chr18	5890184
SIAH1	0.285714	-0.047619	1.76928	0.09015	0.452574	744	16q12.1	chr16	48390275
DLGAP1-AS1	-0.285714	0.047619	-1.76928	0.09015	0.452574	745	18p11.31	chr18	3594112
TAF4	0.285714	-0.047619	1.76928	0.09015	0.452574	746	20q13.33	chr20	60549854
TGIF1	-0.285714	0.047619	-1.76928	0.09015	0.452574	747	18p11.31	chr18	3412072
ITFG1	0.285714	-0.047619	1.76928	0.09015	0.452574	748	16q12.1	chr16	47189298
LONP2	0.285714	-0.047619	1.76928	0.09015	0.452574	749	16q12.1	chr16	48278211
ARMC2	0.285714	-0.047619	1.76928	0.09015	0.452574	750	6q21	chr6	109169619
ABCC11	0.285714	-0.047619	1.76928	0.09015	0.452574	751	16q12.1	chr16	48200822
FAM104B	0.285714	-0.047619	1.76928	0.09015	0.452574	752	Xp11.21	chrX	55169535
PAGE5	0.285714	-0.047619	1.76928	0.09015	0.452574	753	Xp11.21	chrX	55246791
L3MBTL4	-0.285714	0.047619	-1.76928	0.09015	0.452574	754	18p11.31	chr18	5954705
ABCC12	0.285714	-0.047619	1.76928	0.09015	0.452574	755	16q12.1	chr16	48116884
N4BP1	0.285714	-0.047619	1.76928	0.09015	0.452574	756	16q12.1	chr16	48572637
BVES	0.285714	-0.047619	1.76928	0.09015	0.452574	757	6q21	chr6	105544699
CEP128	0.285714	-0.047619	1.76928	0.09015	0.452574	758	14q31.1	chr14	80943326
CTSO	0.285714	-0.047619	1.76928	0.09015	0.452574	759	4q32.1	chr4	156845270
BVES-AS1	0.285714	-0.047619	1.76928	0.09015	0.452574	760	6q21	chr6	105585562
ZNF804B	0.285714	-0.047619	1.76928	0.09015	0.452574	761	7q21.13	chr7	88388753
TRIM2	0.285714	-0.047619	1.76928	0.09015	0.452574	762	4q31.3	chr4	154074270
RNF175	0.285714	-0.047619	1.76928	0.09015	0.452574	763	4q31.3	chr4	154631312
ANXA2P1	0.285714	-0.047619	1.76928	0.09015	0.452574	764	4q31.3	chr4	154228621
LIN28B	0.285714	-0.047619	1.76928	0.09015	0.452574	765	6q16.3-q21	chr6	105404923
PREP	0.285714	-0.047619	1.76928	0.09015	0.452574	766	6q21	chr6	105725442
HACE1	0.285714	-0.047619	1.76928	0.09015	0.452574	767	6q16.3	chr6	105175968
POPDC3	0.285714	-0.047619	1.76928	0.09015	0.452574	768	6q21	chr6	105605775
SFRP2	0.285714	-0.047619	1.76928	0.09015	0.452574	769	4q31.3	chr4	154701742
FBXL17	0.285714	-0.047619	1.76928	0.09015	0.452574	770	5q21.3	chr5	107194734
TLR2	0.285714	-0.047619	1.76928	0.09015	0.452574	771	4q31.3	chr4	154605441
DHX38	0.285714	-0.047619	1.76928	0.09015	0.452574	772	16q22.2	chr16	72127615
ZNF385D	0.285714	-0.047619	1.76928	0.09015	0.452574	773	3p24.3	chr3	21462490
ITGBL1	-0.285714	0.047619	-1.76928	0.09015	0.452574	774	13q33.1	chr13	102104944
OR2T11	0.428571	0.428571	1.73813	0.0956045	0.452574	775	1q44	chr1	248789479
ASAH2	0.428571	-0.428571	1.73813	0.0956045	0.452574	776	10q11.23	chr10	51947000
CDH13	0.285714	-0.190476	1.6851	0.105537	0.452574	777	16q23.3	chr16	82660399
ANKRD11	0.285714	-0.190476	1.6851	0.105537	0.452574	778	16q24.3	chr16	89334029
LCP1	0.285714	-0.190476	1.6851	0.105537	0.452574	779	13q14.13	chr13	46700058
MIR570	-0.285714	0.190476	-1.6851	0.105537	0.452574	780	3q29	chr3	195426272
SGCZ	-0.357143	-0.47619	-1.67541	0.107443	0.452574	781	8p22	chr8	13947373
SLC25A37	-0.357143	-0.47619	-1.67541	0.107443	0.452574	782	8p21.2	chr8	23386363
LOC100505817	-0.357143	-0.190476	-1.67541	0.107443	0.452574	783	18q22.3	chr18	70992176
CBLN2	-0.357143	-0.190476	-1.67541	0.107443	0.452574	784	18q22.3	chr18	70203915
ZNF407	-0.357143	-0.190476	-1.67541	0.107443	0.452574	785	18q22.3	chr18	72342923
DEFA1	-0.357143	-0.190476	-1.67541	0.107443	0.452574	786	8p23.1	chr8	6835171
DEFT1P	-0.357143	-0.190476	-1.67541	0.107443	0.452574	787	8p23.1	chr8	6844700
XKR6	-0.357143	-0.190476	-1.67541	0.107443	0.452574	788	8p23.1	chr8	10753657
NRG1	-0.357143	-0.190476	-1.67541	0.107443	0.452574	789	8p12	chr8	31496911
CES1P1	0.357143	-0.52381	1.67541	0.107443	0.452574	790	16q12.2	chr16	55794511
DEFA1B	-0.357143	-0.190476	-1.67541	0.107443	0.452574	791	8p23.1	chr8	6873391
FAM90A2P	-0.357143	-0.190476	-1.67541	0.107443	0.452574	792	8p23.1	chr8	12030963
SOX7	-0.357143	-0.190476	-1.67541	0.107443	0.452574	793	8p23.1	chr8	10581278
WDR86-AS1	-0.214286	0	-1.56562	0.131138	0.452574	794	7q36.1	chr7	151106322
FKSG29	-0.214286	0	-1.56562	0.131138	0.452574	795	13q32.3	chr13	100003674
MOXD2P	-0.214286	0	-1.56562	0.131138	0.452574	796	7q34	chr7	141940556
UBAC2-AS1	-0.214286	0	-1.56562	0.131138	0.452574	797	13q32.3	chr13	99848628
MIR548F4	-0.214286	0	-1.56562	0.131138	0.452574	798	7q35	chr7	147075109
MIR4306	-0.214286	0	-1.56562	0.131138	0.452574	799	13q32.3	chr13	100295313
MIR3170	-0.214286	0	-1.56562	0.131138	0.452574	800	13q32.2	chr13	98860778
MIR3907	-0.214286	0	-1.56562	0.131138	0.452574	801	7q36.1	chr7	151130575
PRKAG2-AS1	-0.214286	0	-1.56562	0.131138	0.452574	802	7q36.1	chr7	151574127
LOC100506585	-0.214286	0	-1.56562	0.131138	0.452574	803	7q36.3	chr7	157647277
GIMAP1-GIMAP5	-0.214286	0	-1.56562	0.131138	0.452574	804	7q36.1	chr7	150413645
ABCF2	-0.214286	0	-1.56562	0.131138	0.452574	805	7q36.1	chr7	150904923
MIR5707	-0.214286	0	-1.56562	0.131138	0.452574	806	7q36.3	chr7	158384308
PCCA-AS1	-0.214286	0	-1.56562	0.131138	0.452574	807	13q32.3	chr13	101116691
FARP1	-0.214286	0	-1.56562	0.131138	0.452574	808	13q32.2	chr13	98794816
CDK5	-0.214286	0	-1.56562	0.131138	0.452574	809	7q36.1	chr7	150750899
FASTK	-0.214286	0	-1.56562	0.131138	0.452574	810	7q36.1	chr7	150773708
ABCB8	-0.214286	0	-1.56562	0.131138	0.452574	811	7q36.1	chr7	150725510
AGAP3	-0.214286	0	-1.56562	0.131138	0.452574	812	7q36.1	chr7	150782954
C7orf13	-0.214286	0	-1.56562	0.131138	0.452574	813	7q36.3	chr7	156431060
NOBOX	-0.214286	0	-1.56562	0.131138	0.452574	814	7q35	chr7	144094333
ASB10	-0.214286	0	-1.56562	0.131138	0.452574	815	7q36.1	chr7	150872785
PRSS58	-0.214286	0	-1.56562	0.131138	0.452574	816	7q34	chr7	141951958
RNF113B	-0.214286	0	-1.56562	0.131138	0.452574	817	13q32.2	chr13	98828039
RNF32	-0.214286	0	-1.56562	0.131138	0.452574	818	7q36.3	chr7	156433353
GIMAP8	-0.214286	0	-1.56562	0.131138	0.452574	819	7q36.1	chr7	150147962
CRYGN	-0.214286	0	-1.56562	0.131138	0.452574	820	7q36.1	chr7	151127056
GALNTL5	-0.214286	0	-1.56562	0.131138	0.452574	821	7q36.1	chr7	151653464
GIMAP7	-0.214286	0	-1.56562	0.131138	0.452574	822	7q36.1	chr7	150211945
GIMAP1	-0.214286	0	-1.56562	0.131138	0.452574	823	7q36.1	chr7	150413645
GPR183	-0.214286	0	-1.56562	0.131138	0.452574	824	13q32.3	chr13	99946789
FABP5P3	-0.214286	0	-1.56562	0.131138	0.452574	825	7q36.1	chr7	152133980
DOCK9	-0.214286	0	-1.56562	0.131138	0.452574	826	13q32.3	chr13	99445741
GIMAP2	-0.214286	0	-1.56562	0.131138	0.452574	827	7q36.1	chr7	150382794
GBX1	-0.214286	0	-1.56562	0.131138	0.452574	828	7q36.1	chr7	150845676
GPR18	-0.214286	0	-1.56562	0.131138	0.452574	829	13q32.3	chr13	99906967
LOC285889	-0.214286	0	-1.56562	0.131138	0.452574	830	7q36.3	chr7	156230483
ZNF775	-0.214286	0	-1.56562	0.131138	0.452574	831	7q36.1	chr7	150076406
ATG9B	-0.214286	0	-1.56562	0.131138	0.452574	832	7q36.1	chr7	150709297
TMEM176B	-0.214286	0	-1.56562	0.131138	0.452574	833	7q36.1	chr7	150488376
REPIN1	-0.214286	0	-1.56562	0.131138	0.452574	834	7q36.1	chr7	150065361
MNX1	-0.214286	0	-1.56562	0.131138	0.452574	835	7q36.3	chr7	156786745
UBAC2	-0.214286	0	-1.56562	0.131138	0.452574	836	13q32.3	chr13	99852679
WDR86	-0.214286	0	-1.56562	0.131138	0.452574	837	7q36.1	chr7	151078207
KCNH2	-0.214286	0	-1.56562	0.131138	0.452574	838	7q36.1	chr7	150642044
IPO5	-0.214286	0	-1.56562	0.131138	0.452574	839	13q32.2	chr13	98605929
LTBP1	0.214286	0	1.56562	0.131138	0.452574	840	2p22.3	chr2	33172369
MIR153-2	-0.214286	0	-1.56562	0.131138	0.452574	841	7q36.3	chr7	157367028
GIMAP6	-0.214286	0	-1.56562	0.131138	0.452574	842	7q36.1	chr7	150322464
NOS3	-0.214286	0	-1.56562	0.131138	0.452574	843	7q36.1	chr7	150688144
PCCA	-0.214286	0	-1.56562	0.131138	0.452574	844	13q32.3	chr13	100741269
NUB1	-0.214286	0	-1.56562	0.131138	0.452574	845	7q36.1	chr7	151038847
CHPF2	-0.214286	0	-1.56562	0.131138	0.452574	846	7q36.1	chr7	150929575
NCAPG2	-0.214286	0	-1.56562	0.131138	0.452574	847	7q36.3	chr7	158424003
WDR60	-0.214286	0	-1.56562	0.131138	0.452574	848	7q36.3	chr7	158649269
GIMAP4	-0.214286	0	-1.56562	0.131138	0.452574	849	7q36.1	chr7	150264458
GIMAP5	-0.214286	0	-1.56562	0.131138	0.452574	850	7q36.1	chr7	150434436
TMEM176A	-0.214286	0	-1.56562	0.131138	0.452574	851	7q36.1	chr7	150497854
ACTR3B	-0.214286	0	-1.56562	0.131138	0.452574	852	7q36.1-q36.2	chr7	152456834
TAS2R38	-0.214286	0	-1.56562	0.131138	0.452574	853	7q34	chr7	141672431
ESYT2	-0.214286	0	-1.56562	0.131138	0.452574	854	7q36.3	chr7	158523689
WDR35	-0.214286	0	-1.56562	0.131138	0.452574	855	2p24.1	chr2	20110029
RARRES2	-0.214286	0	-1.56562	0.131138	0.452574	856	7q36.1	chr7	150035407
RHEB	-0.214286	0	-1.56562	0.131138	0.452574	857	7q36.1	chr7	151163098
GALNT11	-0.214286	0	-1.56562	0.131138	0.452574	858	7q36.1	chr7	151722778
LMBR1	-0.214286	0	-1.56562	0.131138	0.452574	859	7q36.3	chr7	156473570
LINC00244	-0.214286	0	-1.56562	0.131138	0.452574	860	7q36.3	chr7	156333185
NOM1	-0.214286	0	-1.56562	0.131138	0.452574	861	7q36.3	chr7	156742417
SLC4A2	-0.214286	0	-1.56562	0.131138	0.452574	862	7q36.1	chr7	150755299
ACTR3C	-0.214286	0	-1.56562	0.131138	0.452574	863	7q36.1	chr7	149944301
SLC15A1	-0.214286	0	-1.56562	0.131138	0.452574	864	13q32.2-q32.3	chr13	99336055
LRRC61	-0.214286	0	-1.56562	0.131138	0.452574	865	7q36.1	chr7	150006630
SMARCD3	-0.214286	0	-1.56562	0.131138	0.452574	866	7q36.1	chr7	150936059
MIR595	-0.214286	0	-1.56562	0.131138	0.452574	867	7q36.3	chr7	158325410
MIR623	-0.214286	0	-1.56562	0.131138	0.452574	868	13q32.3	chr13	100008385
LOC728743	-0.214286	0	-1.56562	0.131138	0.452574	869	7q36.1	chr7	150097790
VIPR2	-0.214286	0	-1.56562	0.131138	0.452574	870	7q36.3	chr7	158820866
XRCC2	-0.214286	0	-1.56562	0.131138	0.452574	871	7q36.1	chr7	152343587
ZIC2	-0.214286	0	-1.56562	0.131138	0.452574	872	13q32.3	chr13	100634026
MIR671	-0.214286	0	-1.56562	0.131138	0.452574	873	7q36.1	chr7	150935507
TMUB1	-0.214286	0	-1.56562	0.131138	0.452574	874	7q36.1	chr7	150778172
STK24	-0.214286	0	-1.56562	0.131138	0.452574	875	13q32.2	chr13	99102455
TMTC4	-0.214286	0	-1.56562	0.131138	0.452574	876	13q32.3	chr13	101256090
ZIC5	-0.214286	0	-1.56562	0.131138	0.452574	877	13q32.3	chr13	100615275
ASIC3	-0.214286	0	-1.56562	0.131138	0.452574	878	7q36.1	chr7	150745379
TM9SF2	-0.214286	0	-1.56562	0.131138	0.452574	879	13q32.3	chr13	100153628
UBE3C	-0.214286	0	-1.56562	0.131138	0.452574	880	7q36.3	chr7	156931655
SNORD116-1	0.214286	0	1.56562	0.131138	0.452574	881	15q11.2	chr15	25296623
SNORD116-2	0.214286	0	1.56562	0.131138	0.452574	882	15q11.2	chr15	25299356
SNORD116-3	0.214286	0	1.56562	0.131138	0.452574	883	15q11.2	chr15	25302006
SNORD116-4	0.214286	0	1.56562	0.131138	0.452574	884	15q11.2	chr15	25304684
SNORD116-5	0.214286	0	1.56562	0.131138	0.452574	885	15q11.2	chr15	25307479
SNORD116-8	0.214286	0	1.56562	0.131138	0.452574	886	15q11.2	chr15	25315578
SNORD116-10	0.214286	0	1.56562	0.131138	0.452574	887	15q11.2	chr15	25319260
SNORD116-11	0.214286	0	1.56562	0.131138	0.452574	888	15q11.2	chr15	25321075
SNORD116-12	0.214286	0	1.56562	0.131138	0.452574	889	15q11.2	chr15	25322197
SNORD116-13	0.214286	0	1.56562	0.131138	0.452574	890	15q11.2	chr15	25324204
SNORD116-15	0.214286	0	1.56562	0.131138	0.452574	891	15q11.2	chr15	25326433
SNORD116-16	0.214286	0	1.56562	0.131138	0.452574	892	15q11.2	chr15	25327914
SNORD116-18	0.214286	0	1.56562	0.131138	0.452574	893	15q11.2	chr15	25330531
SNORD116-20	0.214286	0	1.56562	0.131138	0.452574	894	15q11.2	chr15	25332808
SNORD116-22	0.214286	0	1.56562	0.131138	0.452574	895	15q11.2	chr15	25335059
SNORD116-23	0.214286	0	1.56562	0.131138	0.452574	896	15q11.2	chr15	25336932
SNORD116-24	0.214286	0	1.56562	0.131138	0.452574	897	15q11.2	chr15	25339183
SNORD116-25	0.214286	0	1.56562	0.131138	0.452574	898	15q11.2	chr15	25342809
SNORD115-2	0.214286	0	1.56562	0.131138	0.452574	899	15q11.2	chr15	25417782
SNORD116-26	0.214286	0	1.56562	0.131138	0.452574	900	15q11.2	chr15	25344645
SNORD115-3	0.214286	0	1.56562	0.131138	0.452574	901	15q11.2	chr15	25420074
SNORD115-4	0.214286	0	1.56562	0.131138	0.452574	902	15q11.2	chr15	25421979
SNORD115-5	0.214286	0	1.56562	0.131138	0.452574	903	15q11.2	chr15	25423885
SNORD115-6	0.214286	0	1.56562	0.131138	0.452574	904	15q11.2	chr15	25425644
SNORD115-7	0.214286	0	1.56562	0.131138	0.452574	905	15q11.2	chr15	25427532
SNORD115-8	0.214286	0	1.56562	0.131138	0.452574	906	15q11.2	chr15	25429453
SNORD115-9	0.214286	0	1.56562	0.131138	0.452574	907	15q11.2	chr15	25430778
SNORD115-10	0.214286	0	1.56562	0.131138	0.452574	908	15q11.2	chr15	25432683
SNORD115-11	0.214286	0	1.56562	0.131138	0.452574	909	15q11.2	chr15	25434561
SNORD115-13	0.214286	0	1.56562	0.131138	0.452574	910	15q11.2	chr15	25438468
SNORD115-14	0.214286	0	1.56562	0.131138	0.452574	911	15q11.2	chr15	25440068
SNORD115-16	0.214286	0	1.56562	0.131138	0.452574	912	15q11.2	chr15	25444595
SNORD115-17	0.214286	0	1.56562	0.131138	0.452574	913	15q11.2	chr15	25446470
SNORD115-22	0.214286	0	1.56562	0.131138	0.452574	914	15q11.2	chr15	25455065
SNORD115-25	0.214286	0	1.56562	0.131138	0.452574	915	15q11.2	chr15	25460688
SNORD115-26	0.214286	0	1.56562	0.131138	0.452574	916	15q11.2	chr15	25463764
SNORD115-30	0.214286	0	1.56562	0.131138	0.452574	917	15q11.2	chr15	25470350
SNORD115-31	0.214286	0	1.56562	0.131138	0.452574	918	15q11.2	chr15	25472256
SNORD115-32	0.214286	0	1.56562	0.131138	0.452574	919	15q11.2	chr15	25474114
SNORD115-33	0.214286	0	1.56562	0.131138	0.452574	920	15q11.2	chr15	25475985
SNORD115-35	0.214286	0	1.56562	0.131138	0.452574	921	15q11.2	chr15	25479394
SNORD115-37	0.214286	0	1.56562	0.131138	0.452574	922	15q11.2	chr15	25483133
SNORD115-38	0.214286	0	1.56562	0.131138	0.452574	923	15q11.2	chr15	25484985
SNORD115-39	0.214286	0	1.56562	0.131138	0.452574	924	15q11.2	chr15	25486893
SNORD115-40	0.214286	0	1.56562	0.131138	0.452574	925	15q11.2	chr15	25488761
SNORD115-41	0.214286	0	1.56562	0.131138	0.452574	926	15q11.2	chr15	25490625
SNORD115-44	0.214286	0	1.56562	0.131138	0.452574	927	15q11.2	chr15	25496006
SNORD116-28	0.214286	0	1.56562	0.131138	0.452574	928	15q11.2	chr15	25349788
SNORD116-29	0.214286	0	1.56562	0.131138	0.452574	929	15q11.2	chr15	25351667
SNORD115-48	0.214286	0	1.56562	0.131138	0.452574	930	15q11.2	chr15	25514930
SNORD115-24	0.214286	0	1.56562	0.131138	0.452574	931	15q11.2	chr15	25458806
SNORD115-27	0.214286	0	1.56562	0.131138	0.452574	932	15q11.2	chr15	25465650
SNORD115-28	0.214286	0	1.56562	0.131138	0.452574	933	15q11.2	chr15	25467501
SNORD115-45	0.214286	0	1.56562	0.131138	0.452574	934	15q11.2	chr15	25509674
SNORD115-47	0.214286	0	1.56562	0.131138	0.452574	935	15q11.2	chr15	25513664
MIR1915	-0.214286	0	-1.56562	0.131138	0.452574	936	10p12.31	chr10	21785491
TSNAX-DISC1	-0.214286	0	-1.56562	0.131138	0.452574	937	1q42.2	chr1	231664399
MIR4300	0.214286	0	1.56562	0.131138	0.452574	938	11q14.1	chr11	81601783
MIR4715	0.214286	0	1.56562	0.131138	0.452574	939	15q12	chr15	26093894
CR1	-0.214286	0	-1.56562	0.131138	0.452574	940	1q32.2	chr1	207669473
ZNF420	-0.214286	0	-1.56562	0.131138	0.452574	941	19q13.12	chr19	37569382
ZNF585A	-0.214286	0	-1.56562	0.131138	0.452574	942	19q13.12	chr19	37641001
EPHB6	-0.214286	0	-1.56562	0.131138	0.452574	943	7q34	chr7	142552792
NPAP1	0.214286	0	1.56562	0.131138	0.452574	944	15q11.2	chr15	24920541
DISC1	-0.214286	0	-1.56562	0.131138	0.452574	945	1q42.2	chr1	231762561
SNORD109B	0.214286	0	1.56562	0.131138	0.452574	946	15q11.2	chr15	25287121
SNORD115-1	0.214286	0	1.56562	0.131138	0.452574	947	15q11.2	chr15	25415870
IPW	0.214286	0	1.56562	0.131138	0.452574	948	15q11.2	chr15	25304604
KEL	-0.214286	0	-1.56562	0.131138	0.452574	949	7q34	chr7	142638201
SKIDA1	-0.214286	0	-1.56562	0.131138	0.452574	950	10p12.31	chr10	21802409
NDN	0.214286	0	1.56562	0.131138	0.452574	951	15q11.2	chr15	23930554
OVOL1	0.214286	0	1.56562	0.131138	0.452574	952	11q13.1	chr11	65554505
MAGEL2	0.214286	0	1.56562	0.131138	0.452574	953	15q11.2	chr15	23888696
TRPV6	-0.214286	0	-1.56562	0.131138	0.452574	954	7q34	chr7	142568960
TRPV5	-0.214286	0	-1.56562	0.131138	0.452574	955	7q34	chr7	142605648
ATP10A	0.214286	0	1.56562	0.131138	0.452574	956	15q12	chr15	25923860
RXRG	-0.214286	0	-1.56562	0.131138	0.452574	957	1q23.3	chr1	165370159
SNRPN	0.214286	0	1.56562	0.131138	0.452574	958	15q11.2	chr15	25068794
GCFC2	-0.214286	0	-1.56562	0.131138	0.452574	959	2p12	chr2	75889832
SNORD116-19	0.214286	0	1.56562	0.131138	0.452574	960	15q11.2	chr15	25328734
UBE3A	0.214286	0	1.56562	0.131138	0.452574	961	15q11.2	chr15	25582396
CACNA1E	-0.214286	0	-1.56562	0.131138	0.452574	962	1q25.3	chr1	181452686
PWRN1	0.214286	0	1.56562	0.131138	0.452574	963	15q11.2	chr15	24778839
SEMA6D	0.214286	0	1.56562	0.131138	0.452574	964	15q21.1	chr15	47476403
LRRTM4	-0.214286	0	-1.56562	0.131138	0.452574	965	2p12	chr2	76974850
MLLT10	-0.214286	0	-1.56562	0.131138	0.452574	966	10p12.31	chr10	21823101
CADPS	-0.214286	0	-1.56562	0.131138	0.452574	967	3p14.2	chr3	62384021
SNURF	0.214286	0	1.56562	0.131138	0.452574	968	15q11.2	chr15	25200070
XPR1	-0.214286	0	-1.56562	0.131138	0.452574	969	1q25.3	chr1	180601146
ZNF585B	-0.214286	0	-1.56562	0.131138	0.452574	970	19q13.12	chr19	37672481
MRPL19	-0.214286	0	-1.56562	0.131138	0.452574	971	2p12	chr2	75873909
SNORA11B	-0.214286	0	-1.56562	0.131138	0.452574	972	14q32.11	chr14	91592770
ZBTB42	-0.214286	0	-1.56562	0.131138	0.452574	973	14q32.33	chr14	105266933
LINC00552	-0.214286	0	-1.56562	0.131138	0.452574	974	13q34	chr13	114451484
ZBTB20-AS1	0.214286	0	1.56562	0.131138	0.452574	975	3q13.31	chr3	114070658
LINC00426	0.214286	0	1.56562	0.131138	0.452574	976	13q12.3	chr13	30914407
MCF2L-AS1	-0.214286	0	-1.56562	0.131138	0.452574	977	13q34	chr13	113621798
TMED7-TICAM2	0.214286	0	1.56562	0.131138	0.452574	978	5q22.3	chr5	114914339
MIR3140	0.214286	0	1.56562	0.131138	0.452574	979	4q31.3	chr4	153410479
MIR3173	-0.214286	0	-1.56562	0.131138	0.452574	980	14q32.13	chr14	95604256
MIR3688-1	0.214286	0	1.56562	0.131138	0.452574	981	4q32.1	chr4	160049954
STARD4-AS1	0.214286	0	1.56562	0.131138	0.452574	982	5q22.1	chr5	110847924
TEX26-AS1	0.214286	0	1.56562	0.131138	0.452574	983	13q12.3	chr13	31456972
TMEM178B	-0.214286	0	-1.56562	0.131138	0.452574	984	7q34	chr7	140774032
MIR4710	-0.214286	0	-1.56562	0.131138	0.452574	985	14q32.33	chr14	105144031
MIR3688-2	0.214286	0	1.56562	0.131138	0.452574	986	4q32.1	chr4	160049957
MIR4693	0.214286	0	1.56562	0.131138	0.452574	987	11q22.3	chr11	103720634
LINC00565	-0.214286	0	-1.56562	0.131138	0.452574	988	13q34	chr13	114629487
LINC00297	0.214286	0	1.56562	0.131138	0.452574	989	13q12.3	chr13	30446750
LINC00398	0.214286	0	1.56562	0.131138	0.452574	990	13q12.3	chr13	31377343
MYO16-AS1	-0.214286	0	-1.56562	0.131138	0.452574	991	13q33.3	chr13	109816253
PPIF	-0.214286	0	-1.56562	0.131138	0.452574	992	10q22.3	chr10	81107220
FRY	0.214286	0	1.56562	0.131138	0.452574	993	13q13.1	chr13	32605437
USPL1	0.214286	0	1.56562	0.131138	0.452574	994	13q12.3	chr13	31191830
CDO1	0.214286	0	1.56562	0.131138	0.452574	995	5q22.3	chr5	115140430
TUBGCP3	-0.214286	0	-1.56562	0.131138	0.452574	996	13q34	chr13	113139328
FBLN5	-0.214286	0	-1.56562	0.131138	0.452574	997	14q32.12	chr14	92335755
SIVA1	-0.214286	0	-1.56562	0.131138	0.452574	998	14q32.33	chr14	105219470
RBCK1	0.214286	0	1.56562	0.131138	0.452574	999	20p13	chr20	388709
TNFSF13B	-0.214286	0	-1.56562	0.131138	0.452574	1000	13q33.3	chr13	108921977
TRAF3IP2	0.214286	0	1.56562	0.131138	0.452574	1001	6q21	chr6	111876581
HSPH1	0.214286	0	1.56562	0.131138	0.452574	1002	13q12.3	chr13	31710763
PAPOLA	-0.214286	0	-1.56562	0.131138	0.452574	1003	14q32.2	chr14	96968713
WWP2	0.214286	0	1.56562	0.131138	0.452574	1004	16q22.1	chr16	69796187
PTPN21	-0.214286	0	-1.56562	0.131138	0.452574	1005	14q31.3	chr14	88932122
CHGA	-0.214286	0	-1.56562	0.131138	0.452574	1006	14q32.12	chr14	93389445
SEC63	0.214286	0	1.56562	0.131138	0.452574	1007	6q21	chr6	108188960
SAT2	-0.214286	0	-1.56562	0.131138	0.452574	1008	17p13.1	chr17	7529556
GTF3C6	0.214286	0	1.56562	0.131138	0.452574	1009	6q21	chr6	111279763
AHNAK2	-0.214286	0	-1.56562	0.131138	0.452574	1010	14q32.33	chr14	105403591
ADPRHL1	-0.214286	0	-1.56562	0.131138	0.452574	1011	13q34	chr13	114076260
OMA1	0.214286	0	1.56562	0.131138	0.452574	1012	1p32.2-p32.1	chr1	58939504
SLC16A10	0.214286	0	1.56562	0.131138	0.452574	1013	6q21	chr6	111408781
AP3S1	0.214286	0	1.56562	0.131138	0.452574	1014	5q22.3-q23.1	chr5	115177619
SERPINA3	-0.214286	0	-1.56562	0.131138	0.452574	1015	14q32.13	chr14	95058395
TEX29	-0.214286	0	-1.56562	0.131138	0.452574	1016	13q34	chr13	111973015
RXFP2	0.214286	0	1.56562	0.131138	0.452574	1017	13q13.1	chr13	32313679
TEX26	0.214286	0	1.56562	0.131138	0.452574	1018	13q12.3	chr13	31506834
SPACA7	-0.214286	0	-1.56562	0.131138	0.452574	1019	13q34	chr13	113030651
AK7	-0.214286	0	-1.56562	0.131138	0.452574	1020	14q32.2	chr14	96858448
IFI27L1	-0.214286	0	-1.56562	0.131138	0.452574	1021	14q32.12	chr14	94547639
PLD4	-0.214286	0	-1.56562	0.131138	0.452574	1022	14q32.33	chr14	105391187
ADSSL1	-0.214286	0	-1.56562	0.131138	0.452574	1023	14q32.33	chr14	105190534
TTC8	-0.214286	0	-1.56562	0.131138	0.452574	1024	14q31.3	chr14	89290497
TC2N	-0.214286	0	-1.56562	0.131138	0.452574	1025	14q32.12	chr14	92246267
SLC24A4	-0.214286	0	-1.56562	0.131138	0.452574	1026	14q32.12	chr14	92788925
TBC1D20	0.214286	0	1.56562	0.131138	0.452574	1027	20p13	chr20	416124
STARD4	0.214286	0	1.56562	0.131138	0.452574	1028	5q22.1	chr5	110834022
CRIP1	-0.214286	0	-1.56562	0.131138	0.452574	1029	14q32.33	chr14	105953257
CRIP2	-0.214286	0	-1.56562	0.131138	0.452574	1030	14q32.33	chr14	105939275
CHODL	-0.214286	0	-1.56562	0.131138	0.452574	1031	21q21.1	chr21	19273580
C20orf96	0.214286	0	1.56562	0.131138	0.452574	1032	20p13	chr20	251504
ZBTB46	0.214286	0	1.56562	0.131138	0.452574	1033	20q13.33	chr20	62375021
DEFB127	0.214286	0	1.56562	0.131138	0.452574	1034	20p13	chr20	138111
DEFB129	0.214286	0	1.56562	0.131138	0.452574	1035	20p13	chr20	207899
DYDC1	-0.214286	0	-1.56562	0.131138	0.452574	1036	10q23.1	chr10	82095861
MUC15	-0.214286	0	-1.56562	0.131138	0.452574	1037	11p14.2	chr11	26580579
GSC	-0.214286	0	-1.56562	0.131138	0.452574	1038	14q32.13	chr14	95234560
SERPINA12	-0.214286	0	-1.56562	0.131138	0.452574	1039	14q32.13	chr14	94953620
PRIMA1	-0.214286	0	-1.56562	0.131138	0.452574	1040	14q32.12	chr14	94184644
CSNK2A1	0.214286	0	1.56562	0.131138	0.452574	1041	20p13	chr20	463338
CSRP1	-0.214286	0	-1.56562	0.131138	0.452574	1042	1q32.1	chr1	201452658
LIPI	-0.214286	0	-1.56562	0.131138	0.452574	1043	21q11.2	chr21	15481135
ABCC13	-0.214286	0	-1.56562	0.131138	0.452574	1044	21q11.2	chr21	15646120
SH3D19	0.214286	0	1.56562	0.131138	0.452574	1045	4q31.3	chr4	152041433
C4orf45	0.214286	0	1.56562	0.131138	0.452574	1046	4q32.1	chr4	159814684
CCDC112	0.214286	0	1.56562	0.131138	0.452574	1047	5q22.3	chr5	114602885
SLC5A12	-0.214286	0	-1.56562	0.131138	0.452574	1048	11p14.2	chr11	26688566
AARS	0.214286	0	1.56562	0.131138	0.452574	1049	16q22.1	chr16	70286297
SYNE3	-0.214286	0	-1.56562	0.131138	0.452574	1050	14q32.13	chr14	95883831
EML5	-0.214286	0	-1.56562	0.131138	0.452574	1051	14q31.3	chr14	89081174
RBM46	0.214286	0	1.56562	0.131138	0.452574	1052	4q32.1	chr4	155702424
ARID3A	0.214286	0	1.56562	0.131138	0.452574	1053	19p13.3	chr19	926037
EFNB3	-0.214286	0	-1.56562	0.131138	0.452574	1054	17p13.1	chr17	7608520
LINC00638	-0.214286	0	-1.56562	0.131138	0.452574	1055	14q32.33	chr14	105287538
ELK2AP	-0.214286	0	-1.56562	0.131138	0.452574	1056	14q32.33	chr14	106134458
DLGAP1-AS3	-0.214286	0	-1.56562	0.131138	0.452574	1057	18p11.31	chr18	3878180
C4orf46	0.214286	0	1.56562	0.131138	0.452574	1058	4q32.1	chr4	159587827
TIGD4	0.214286	0	1.56562	0.131138	0.452574	1059	4q31.3	chr4	153690506
TMEM154	0.214286	0	1.56562	0.131138	0.452574	1060	4q31.3	chr4	153547266
AKT1	-0.214286	0	-1.56562	0.131138	0.452574	1061	14q32.33	chr14	105235687
ETFDH	0.214286	0	1.56562	0.131138	0.452574	1062	4q32.1	chr4	159593277
F7	-0.214286	0	-1.56562	0.131138	0.452574	1063	13q34	chr13	113760102
F10	-0.214286	0	-1.56562	0.131138	0.452574	1064	13q34	chr13	113777113
PLAC9	-0.214286	0	-1.56562	0.131138	0.452574	1065	10q22.3	chr10	81892258
ZCCHC24	-0.214286	0	-1.56562	0.131138	0.452574	1066	10q22.3	chr10	81142083
CCDC162P	0.214286	0	1.56562	0.131138	0.452574	1067	6q21	chr6	109615506
PI16	0.214286	0	1.56562	0.131138	0.452574	1068	6p21.2	chr6	36916039
SLC35F1	0.214286	0	1.56562	0.131138	0.452574	1069	6q22.2-q22.31	chr6	118228689
KCTD20	0.214286	0	1.56562	0.131138	0.452574	1070	6p21.31	chr6	36410544
FGA	0.214286	0	1.56562	0.131138	0.452574	1071	4q31.3	chr4	155504280
FGB	0.214286	0	1.56562	0.131138	0.452574	1072	4q31.3	chr4	155484132
FGG	0.214286	0	1.56562	0.131138	0.452574	1073	4q32.1	chr4	155525286
RASA3	-0.214286	0	-1.56562	0.131138	0.452574	1074	13q34	chr13	114747194
PHLDA1	-0.214286	0	-1.56562	0.131138	0.452574	1075	12q21.2	chr12	76419227
DIP2C	0.214286	0	1.56562	0.131138	0.452574	1076	10p15.3	chr10	320130
MYO16	-0.214286	0	-1.56562	0.131138	0.452574	1077	13q33.3	chr13	109248500
FOXO3	0.214286	0	1.56562	0.131138	0.452574	1078	6q21	chr6	108881026
CDK19	0.214286	0	1.56562	0.131138	0.452574	1079	6q21	chr6	110931181
MLC1	-0.214286	0	-1.56562	0.131138	0.452574	1080	22q13.33	chr22	50497820
PLCB1	0.214286	0	1.56562	0.131138	0.452574	1081	20p12.3	chr20	8095100
PACS2	-0.214286	0	-1.56562	0.131138	0.452574	1082	14q32.33	chr14	105767170
DICER1	-0.214286	0	-1.56562	0.131138	0.452574	1083	14q32.13	chr14	95552565
SSBP3	0.214286	0	1.56562	0.131138	0.452574	1084	1p32.3	chr1	54691104
TMEFF2	0.214286	0	1.56562	0.131138	0.452574	1085	2q32.3	chr2	192813772
FLRT2	-0.214286	0	-1.56562	0.131138	0.452574	1086	14q31.3	chr14	85996488
BRD1	-0.214286	0	-1.56562	0.131138	0.452574	1087	22q13.33	chr22	50166937
DEFB125	0.214286	0	1.56562	0.131138	0.452574	1088	20p13	chr20	68351
DEFB128	0.214286	0	1.56562	0.131138	0.452574	1089	20p13	chr20	168527
FYN	0.214286	0	1.56562	0.131138	0.452574	1090	6q21	chr6	111981535
ANKRD18A	0.214286	0	1.56562	0.131138	0.452574	1091	9p13.1	chr9	38543236
NUDT14	-0.214286	0	-1.56562	0.131138	0.452574	1092	14q32.33	chr14	105639274
SERPINA11	-0.214286	0	-1.56562	0.131138	0.452574	1093	14q32.13	chr14	94908801
GALNS	0.214286	0	1.56562	0.131138	0.452574	1094	16q24.3	chr16	88880142
SGMS1	0.214286	0	1.56562	0.131138	0.452574	1095	10q11.23	chr10	52065345
PARS2	0.214286	0	1.56562	0.131138	0.452574	1096	1p32.3	chr1	55222571
ACOT11	0.214286	0	1.56562	0.131138	0.452574	1097	1p32.3	chr1	55007930
TMEM251	-0.214286	0	-1.56562	0.131138	0.452574	1098	14q32.12	chr14	93651296
AMD1	0.214286	0	1.56562	0.131138	0.452574	1099	6q21	chr6	111135824
GAS6	-0.214286	0	-1.56562	0.131138	0.452574	1100	13q34	chr13	114523522
GGT3P	0.214286	0	1.56562	0.131138	0.452574	1101	22q11.21	chr22	18761202
TCL6	-0.214286	0	-1.56562	0.131138	0.452574	1102	14q32.13	chr14	96116835
ARFIP1	0.214286	0	1.56562	0.131138	0.452574	1103	4q31.3	chr4	153701112
SESN1	0.214286	0	1.56562	0.131138	0.452574	1104	6q21	chr6	109307640
RBMS3	0.214286	0	1.56562	0.131138	0.452574	1105	3p24.1	chr3	29322803
GLRB	0.214286	0	1.56562	0.131138	0.452574	1106	4q32.1	chr4	157997277
GPLD1	0.214286	0	1.56562	0.131138	0.452574	1107	6p22.3	chr6	24426062
GPR6	0.214286	0	1.56562	0.131138	0.452574	1108	6q21	chr6	110300298
LINC00346	-0.214286	0	-1.56562	0.131138	0.452574	1109	13q34	chr13	111516334
CHAMP1	-0.214286	0	-1.56562	0.131138	0.452574	1110	13q34	chr13	115079965
FAM181A-AS1	-0.214286	0	-1.56562	0.131138	0.452574	1111	14q32.12	chr14	94371076
SNHG10	-0.214286	0	-1.56562	0.131138	0.452574	1112	14q32.13	chr14	95999249
DLGAP1-AS5	-0.214286	0	-1.56562	0.131138	0.452574	1113	18p11.31	chr18	4264602
NBPF15	-0.214286	0	-1.56562	0.131138	0.452574	1114	1q21.1	chr1	148558188
CEP57L1	0.214286	0	1.56562	0.131138	0.452574	1115	6q21	chr6	109416356
PPIL6	0.214286	0	1.56562	0.131138	0.452574	1116	6q21	chr6	109711418
GPR39	-0.214286	0	-1.56562	0.131138	0.452574	1117	2q21.2	chr2	133174147
GRIA2	0.214286	0	1.56562	0.131138	0.452574	1118	4q32.1	chr4	158141295
OSTM1	0.214286	0	1.56562	0.131138	0.452574	1119	6q21	chr6	108362613
FOXN3-AS2	-0.214286	0	-1.56562	0.131138	0.452574	1120	14q32.11	chr14	90042560
BRF1	-0.214286	0	-1.56562	0.131138	0.452574	1121	14q32.33	chr14	105675623
GUCY1A3	0.214286	0	1.56562	0.131138	0.452574	1122	4q32.1	chr4	156587862
GUCY1B3	0.214286	0	1.56562	0.131138	0.452574	1123	4q32.1	chr4	156680126
GPR132	-0.214286	0	-1.56562	0.131138	0.452574	1124	14q32.33	chr14	105515737
ANXA11	-0.214286	0	-1.56562	0.131138	0.452574	1125	10q22.3	chr10	81914880
HMGB1	0.214286	0	1.56562	0.131138	0.452574	1126	13q12.3	chr13	31032879
ITPK1-AS1	-0.214286	0	-1.56562	0.131138	0.452574	1127	14q32.12	chr14	93533797
SERPINA9	-0.214286	0	-1.56562	0.131138	0.452574	1128	14q32.13	chr14	94929058
COX8C	-0.214286	0	-1.56562	0.131138	0.452574	1129	14q32.12	chr14	93813537
IFI27	-0.214286	0	-1.56562	0.131138	0.452574	1130	14q32.12	chr14	94577079
PRSS48	0.214286	0	1.56562	0.131138	0.452574	1131	4q31.3	chr4	152198325
IGF1R	0.214286	0	1.56562	0.131138	0.452574	1132	15q26.3	chr15	99192761
APRT	0.214286	0	1.56562	0.131138	0.452574	1133	16q24.3	chr16	88875877
TICAM2	0.214286	0	1.56562	0.131138	0.452574	1134	5q22.3	chr5	114914339
ING1	-0.214286	0	-1.56562	0.131138	0.452574	1135	13q34	chr13	111364970
ITPK1	-0.214286	0	-1.56562	0.131138	0.452574	1136	14q32.12	chr14	93403259
JAG2	-0.214286	0	-1.56562	0.131138	0.452574	1137	14q32.33	chr14	105607318
KCNA4	-0.214286	0	-1.56562	0.131138	0.452574	1138	11p14.1	chr11	30031288
KCNN2	0.214286	0	1.56562	0.131138	0.452574	1139	5q22.3	chr5	113698016
KCTD8	-0.214286	0	-1.56562	0.131138	0.452574	1140	4p13	chr4	44175920
LINC00222	0.214286	0	1.56562	0.131138	0.452574	1141	6q21	chr6	109072857
SH2D4B	-0.214286	0	-1.56562	0.131138	0.452574	1142	10q23.1	chr10	82297658
FIBIN	-0.214286	0	-1.56562	0.131138	0.452574	1143	11p14.2	chr11	27015628
TMEM179	-0.214286	0	-1.56562	0.131138	0.452574	1144	14q32.33	chr14	105060420
C2orf80	0.214286	0	1.56562	0.131138	0.452574	1145	2q33.3	chr2	209030071
PABPN1L	0.214286	0	1.56562	0.131138	0.452574	1146	16q24.3	chr16	88928036
LAMA4	0.214286	0	1.56562	0.131138	0.452574	1147	6q21	chr6	112429134
ANKRD20A11P	-0.214286	0	-1.56562	0.131138	0.452574	1148	21q11.2	chr21	15316096
LAMP1	-0.214286	0	-1.56562	0.131138	0.452574	1149	13q34	chr13	113951469
LIG4	-0.214286	0	-1.56562	0.131138	0.452574	1150	13q33.3	chr13	108859792
FOXN3-AS1	-0.214286	0	-1.56562	0.131138	0.452574	1151	14q32.11	chr14	89883698
LINC00642	-0.214286	0	-1.56562	0.131138	0.452574	1152	14q32.11	chr14	90921574
DICER1-AS1	-0.214286	0	-1.56562	0.131138	0.452574	1153	14q32.13	chr14	95624025
C14orf180	-0.214286	0	-1.56562	0.131138	0.452574	1154	14q32.33	chr14	105046056
DEFB132	0.214286	0	1.56562	0.131138	0.452574	1155	20p13	chr20	238377
IL17REL	-0.214286	0	-1.56562	0.131138	0.452574	1156	22q13.33	chr22	50432942
MAN2A1	0.214286	0	1.56562	0.131138	0.452574	1157	5q21.3	chr5	109025156
MAT1A	-0.214286	0	-1.56562	0.131138	0.452574	1158	10q22.3	chr10	82031576
DDI1	0.214286	0	1.56562	0.131138	0.452574	1159	11q22.3	chr11	103907308
PIM3	-0.214286	0	-1.56562	0.131138	0.452574	1160	22q13.33	chr22	50354143
ATXN3	-0.214286	0	-1.56562	0.131138	0.452574	1161	14q32.12	chr14	92524896
GSTM2P1	0.214286	0	1.56562	0.131138	0.452574	1162	6q21	chr6	111367622
RFPL4B	0.214286	0	1.56562	0.131138	0.452574	1163	6q21	chr6	112668532
NAP1L1	-0.214286	0	-1.56562	0.131138	0.452574	1164	12q21.2	chr12	76438672
NDUFB1	-0.214286	0	-1.56562	0.131138	0.452574	1165	14q32.12	chr14	92582468
ATP1B2	-0.214286	0	-1.56562	0.131138	0.452574	1166	17p13.1	chr17	7554254
NPY2R	0.214286	0	1.56562	0.131138	0.452574	1167	4q32.1	chr4	156129781
ATP4B	-0.214286	0	-1.56562	0.131138	0.452574	1168	13q34	chr13	114303122
BDNF-AS	-0.214286	0	-1.56562	0.131138	0.452574	1169	11p14.1	chr11	27528399
PAX5	0.214286	0	1.56562	0.131138	0.452574	1170	9p13.2	chr9	36838531
TMED7	0.214286	0	1.56562	0.131138	0.452574	1171	5q22.3	chr5	114948905
SERPINA5	-0.214286	0	-1.56562	0.131138	0.452574	1172	14q32.13	chr14	95047706
SERPINA10	-0.214286	0	-1.56562	0.131138	0.452574	1173	14q32.13	chr14	94749650
TUBE1	0.214286	0	1.56562	0.131138	0.452574	1174	6q21	chr6	112391860
GLRX5	-0.214286	0	-1.56562	0.131138	0.452574	1175	14q32.13	chr14	96001323
C6orf203	0.214286	0	1.56562	0.131138	0.452574	1176	6q21	chr6	107349407
FAM198B	0.214286	0	1.56562	0.131138	0.452574	1177	4q32.1	chr4	159045732
CDC40	0.214286	0	1.56562	0.131138	0.452574	1178	6q21	chr6	110501587
ASB2	-0.214286	0	-1.56562	0.131138	0.452574	1179	14q32.12	chr14	94400499
TRAPPC2L	0.214286	0	1.56562	0.131138	0.452574	1180	16q24.3	chr16	88922628
ASIC5	0.214286	0	1.56562	0.131138	0.452574	1181	4q32.1	chr4	156750881
PGGT1B	0.214286	0	1.56562	0.131138	0.452574	1182	5q22.3	chr5	114546527
SERPINA1	-0.214286	0	-1.56562	0.131138	0.452574	1183	14q32.13	chr14	94843084
SERPINA4	-0.214286	0	-1.56562	0.131138	0.452574	1184	14q32.13	chr14	95027779
PLRG1	0.214286	0	1.56562	0.131138	0.452574	1185	4q31.3	chr4	155456149
CPSF2	-0.214286	0	-1.56562	0.131138	0.452574	1186	14q32.12	chr14	92588298
RBM11	-0.214286	0	-1.56562	0.131138	0.452574	1187	21q11.2	chr21	15588466
KCNK10	-0.214286	0	-1.56562	0.131138	0.452574	1188	14q31.3	chr14	88646452
MOV10L1	-0.214286	0	-1.56562	0.131138	0.452574	1189	22q13.33	chr22	50528435
ANKIB1	0.214286	0	1.56562	0.131138	0.452574	1190	7q21.2	chr7	91875548
HYDIN	0.214286	0	1.56562	0.131138	0.452574	1191	16q22.2	chr16	70841287
DCHS2	0.214286	0	1.56562	0.131138	0.452574	1192	4q31.3	chr4	155155527
PPID	0.214286	0	1.56562	0.131138	0.452574	1193	4q32.1	chr4	159630279
CHCHD3	0.214286	0	1.56562	0.131138	0.452574	1194	7q32.3-q33	chr7	132469623
TMCO3	-0.214286	0	-1.56562	0.131138	0.452574	1195	13q34	chr13	114145308
CDCA4	-0.214286	0	-1.56562	0.131138	0.452574	1196	14q32.33	chr14	105475910
SOBP	0.214286	0	1.56562	0.131138	0.452574	1197	6q21	chr6	107811317
ATG2B	-0.214286	0	-1.56562	0.131138	0.452574	1198	14q32.2	chr14	96747595
PRPF38B	0.214286	0	1.56562	0.131138	0.452574	1199	1p13.3	chr1	109234932
WRAP53	-0.214286	0	-1.56562	0.131138	0.452574	1200	17p13.1	chr17	7589389
FAM90A1	0.214286	0	1.56562	0.131138	0.452574	1201	12p13.31	chr12	8373856
UBR7	-0.214286	0	-1.56562	0.131138	0.452574	1202	14q32.12	chr14	93673401
DCUN1D2	-0.214286	0	-1.56562	0.131138	0.452574	1203	13q34	chr13	114110134
QRSL1	0.214286	0	1.56562	0.131138	0.452574	1204	6q21	chr6	107077441
FBXW7	0.214286	0	1.56562	0.131138	0.452574	1205	4q31.3	chr4	153242410
TMEM144	0.214286	0	1.56562	0.131138	0.452574	1206	4q32.1	chr4	159131401
LIN7C	-0.214286	0	-1.56562	0.131138	0.452574	1207	11p14.1	chr11	27515965
LGR4	-0.214286	0	-1.56562	0.131138	0.452574	1208	11p14.1	chr11	27387508
TRIM36	0.214286	0	1.56562	0.131138	0.452574	1209	5q22.3	chr5	114460459
ANKRD10	-0.214286	0	-1.56562	0.131138	0.452574	1210	13q34	chr13	111530887
VAC14	0.214286	0	1.56562	0.131138	0.452574	1211	16q22.1-q22.2	chr16	70721342
BTBD7	-0.214286	0	-1.56562	0.131138	0.452574	1212	14q32.12	chr14	93703896
TDP1	-0.214286	0	-1.56562	0.131138	0.452574	1213	14q32.11	chr14	90421283
PCID2	-0.214286	0	-1.56562	0.131138	0.452574	1214	13q34	chr13	113831853
SPATA7	-0.214286	0	-1.56562	0.131138	0.452574	1215	14q31.3	chr14	88851742
PAG1	0.214286	0	1.56562	0.131138	0.452574	1216	8q21.13	chr8	81880046
PRKG1	0.214286	0	1.56562	0.131138	0.452574	1217	10q11.23-q21.1	chr10	52750911
PDGFC	0.214286	0	1.56562	0.131138	0.452574	1218	4q32.1	chr4	157682763
PARD3	0.214286	0	1.56562	0.131138	0.452574	1219	10p11.22-p11.21	chr10	34398488
LGMN	-0.214286	0	-1.56562	0.131138	0.452574	1220	14q32.12	chr14	93170152
KCNK13	-0.214286	0	-1.56562	0.131138	0.452574	1221	14q32.11	chr14	90528108
PANX2	-0.214286	0	-1.56562	0.131138	0.452574	1222	22q13.33	chr22	50609160
FEM1C	0.214286	0	1.56562	0.131138	0.452574	1223	5q22.3	chr5	114856608
C14orf132	-0.214286	0	-1.56562	0.131138	0.452574	1224	14q32.2	chr14	96505661
PSMC1	-0.214286	0	-1.56562	0.131138	0.452574	1225	14q32.11	chr14	90722894
DDX24	-0.214286	0	-1.56562	0.131138	0.452574	1226	14q32.12	chr14	94517268
CPA6	0.214286	0	1.56562	0.131138	0.452574	1227	8q13.2	chr8	68334405
PDSS2	0.214286	0	1.56562	0.131138	0.452574	1228	6q21	chr6	107473761
ZMIZ1	-0.214286	0	-1.56562	0.131138	0.452574	1229	10q22.3	chr10	80828792
ARID1B	-0.214286	0	-1.56562	0.131138	0.452574	1230	6q25.3	chr6	157099064
LRFN2	0.214286	0	1.56562	0.131138	0.452574	1231	6p21.2-p21.1	chr6	40359373
SEMA6A	0.214286	0	1.56562	0.131138	0.452574	1232	5q23.1	chr5	115779251
UNC79	-0.214286	0	-1.56562	0.131138	0.452574	1233	14q32.12	chr14	93799565
FNIP2	0.214286	0	1.56562	0.131138	0.452574	1234	4q32.1	chr4	159690182
LRRN1	0.214286	0	1.56562	0.131138	0.452574	1235	3p26.2	chr3	3841121
BEND3	0.214286	0	1.56562	0.131138	0.452574	1236	6q21	chr6	107386385
PPP4R4	-0.214286	0	-1.56562	0.131138	0.452574	1237	14q32.12-q32.13	chr14	94640649
TRIB3	0.214286	0	1.56562	0.131138	0.452574	1238	20p13	chr20	361308
RBL2	0.214286	0	1.56562	0.131138	0.452574	1239	16q12.2	chr16	53468351
RXFP1	0.214286	0	1.56562	0.131138	0.452574	1240	4q32.1	chr4	159442866
REV3L	0.214286	0	1.56562	0.131138	0.452574	1241	6q21	chr6	111620234
GRK1	-0.214286	0	-1.56562	0.131138	0.452574	1242	13q34	chr13	114321597
RPS3A	0.214286	0	1.56562	0.131138	0.452574	1243	4q31.3	chr4	152020725
BDKRB2	-0.214286	0	-1.56562	0.131138	0.452574	1244	14q32.2	chr14	96671135
BDNF	-0.214286	0	-1.56562	0.131138	0.452574	1245	11p14.1	chr11	27676442
PRDM1	0.214286	0	1.56562	0.131138	0.452574	1246	6q21	chr6	106534195
ANO3	-0.214286	0	-1.56562	0.131138	0.452574	1247	11p14.3-p14.2	chr11	26210829
SAMSN1	-0.214286	0	-1.56562	0.131138	0.452574	1248	21q11.2	chr21	15857549
MOAP1	-0.214286	0	-1.56562	0.131138	0.452574	1249	14q32.12	chr14	93648541
TRAF3IP2-AS1	0.214286	0	1.56562	0.131138	0.452574	1250	6q21	chr6	111804675
SFTPD	-0.214286	0	-1.56562	0.131138	0.452574	1251	10q22.3	chr10	81697496
ARL14EPL	0.214286	0	1.56562	0.131138	0.452574	1252	5q23.1	chr5	115387163
INF2	-0.214286	0	-1.56562	0.131138	0.452574	1253	14q32.33	chr14	105155943
SHBG	-0.214286	0	-1.56562	0.131138	0.452574	1254	17p13.1	chr17	7517382
TEX22	-0.214286	0	-1.56562	0.131138	0.452574	1255	14q32.33	chr14	105864920
MICAL1	0.214286	0	1.56562	0.131138	0.452574	1256	6q21	chr6	109765266
YTHDC2	0.214286	0	1.56562	0.131138	0.452574	1257	5q22.2	chr5	112849391
FAM129B	0.214286	0	1.56562	0.131138	0.452574	1258	9q34.11	chr9	130267618
GAS6-AS1	-0.214286	0	-1.56562	0.131138	0.452574	1259	13q34	chr13	114518583
UPF3A	-0.214286	0	-1.56562	0.131138	0.452574	1260	13q34	chr13	115047059
FAM86FP	0.214286	0	1.56562	0.131138	0.452574	1261	12p13.31	chr12	8383645
SFTPA1	-0.214286	0	-1.56562	0.131138	0.452574	1262	10q22.3	chr10	81370695
SMARCE1	-0.214286	0	-1.56562	0.131138	0.452574	1263	17q21.2	chr17	38783976
SMPD2	0.214286	0	1.56562	0.131138	0.452574	1264	6q21	chr6	109761931
SOX1	-0.214286	0	-1.56562	0.131138	0.452574	1265	13q34	chr13	112721913
SOX12	0.214286	0	1.56562	0.131138	0.452574	1266	20p13	chr20	306215
STAT1	0.214286	0	1.56562	0.131138	0.452574	1267	2q32.2	chr2	191833762
HSPA13	-0.214286	0	-1.56562	0.131138	0.452574	1268	21q11.2	chr21	15743437
STXBP1	0.214286	0	1.56562	0.131138	0.452574	1269	9q34.11	chr9	130374486
MIR610	-0.214286	0	-1.56562	0.131138	0.452574	1270	11p14.1	chr11	28078362
TDO2	0.214286	0	1.56562	0.131138	0.452574	1271	4q32.1	chr4	156824845
TFDP1	-0.214286	0	-1.56562	0.131138	0.452574	1272	13q34	chr13	114239003
NR2E1	0.214286	0	1.56562	0.131138	0.452574	1273	6q21	chr6	108487215
TP53	-0.214286	0	-1.56562	0.131138	0.452574	1274	17p13.1	chr17	7565097
METTL24	0.214286	0	1.56562	0.131138	0.452574	1275	6q21	chr6	110567149
TULP3	0.214286	0	1.56562	0.131138	0.452574	1276	12p13.33	chr12	2986365
SFTPA2	-0.214286	0	-1.56562	0.131138	0.452574	1277	10q22.3	chr10	81315608
FAM160A1	0.214286	0	1.56562	0.131138	0.452574	1278	4q31.3	chr4	152330398
UBE2D1	0.214286	0	1.56562	0.131138	0.452574	1279	10q21.1	chr10	60094739
USH2A	-0.214286	0	-1.56562	0.131138	0.452574	1280	1q41	chr1	215796236
VRK1	-0.214286	0	-1.56562	0.131138	0.452574	1281	14q32.2	chr14	97263684
OTUB2	-0.214286	0	-1.56562	0.131138	0.452574	1282	14q32.12	chr14	94492724
ALG12	-0.214286	0	-1.56562	0.131138	0.452574	1283	22q13.33	chr22	50296854
CARS2	-0.214286	0	-1.56562	0.131138	0.452574	1284	13q34	chr13	111293757
GRTP1	-0.214286	0	-1.56562	0.131138	0.452574	1285	13q34	chr13	113978505
CLMN	-0.214286	0	-1.56562	0.131138	0.452574	1286	14q32.13	chr14	95648276
CATSPERB	-0.214286	0	-1.56562	0.131138	0.452574	1287	14q32.12	chr14	92047118
ZC3H14	-0.214286	0	-1.56562	0.131138	0.452574	1288	14q31.3	chr14	89029253
MAP9	0.214286	0	1.56562	0.131138	0.452574	1289	4q32.1	chr4	156263812
NRSN2	0.214286	0	1.56562	0.131138	0.452574	1290	20p13	chr20	327370
CALM1	-0.214286	0	-1.56562	0.131138	0.452574	1291	14q32.11	chr14	90863327
TRABD	-0.214286	0	-1.56562	0.131138	0.452574	1292	22q13.33	chr22	50624359
PDGFD	0.214286	0	1.56562	0.131138	0.452574	1293	11q22.3	chr11	103777914
TMEM121	-0.214286	0	-1.56562	0.131138	0.452574	1294	14q32.33	chr14	105992953
GPR68	-0.214286	0	-1.56562	0.131138	0.452574	1295	14q32.11	chr14	91698876
TCL1A	-0.214286	0	-1.56562	0.131138	0.452574	1296	14q32.13	chr14	96176304
CAMK4	0.214286	0	1.56562	0.131138	0.452574	1297	5q22.1	chr5	110559947
TSPAN14	-0.214286	0	-1.56562	0.131138	0.452574	1298	10q23.1	chr10	82214038
CDT1	0.214286	0	1.56562	0.131138	0.452574	1299	16q24.3	chr16	88870186
DEFB126	0.214286	0	1.56562	0.131138	0.452574	1300	20p13	chr20	123252
KIF18A	-0.214286	0	-1.56562	0.131138	0.452574	1301	11p14.1	chr11	28042163
TSSK1B	0.214286	0	1.56562	0.131138	0.452574	1302	5q22.2	chr5	112768251
IFI27L2	-0.214286	0	-1.56562	0.131138	0.452574	1303	14q32.12	chr14	94594118
KATNAL1	0.214286	0	1.56562	0.131138	0.452574	1304	13q12.3	chr13	30776767
RPF2	0.214286	0	1.56562	0.131138	0.452574	1305	6q21	chr6	111303291
BBOX1	-0.214286	0	-1.56562	0.131138	0.452574	1306	11p14.2	chr11	27062509
FAM213A	-0.214286	0	-1.56562	0.131138	0.452574	1307	10q23.1	chr10	82167585
DYDC2	-0.214286	0	-1.56562	0.131138	0.452574	1308	10q23.1	chr10	82104501
CUL4A	-0.214286	0	-1.56562	0.131138	0.452574	1309	13q34	chr13	113863086
GPR65	-0.214286	0	-1.56562	0.131138	0.452574	1310	14q31.3	chr14	88471468
RTN4IP1	0.214286	0	1.56562	0.131138	0.452574	1311	6q21	chr6	107018903
ABHD13	-0.214286	0	-1.56562	0.131138	0.452574	1312	13q33.3	chr13	108870763
FBXL20	0.214286	0	1.56562	0.131138	0.452574	1313	17q12	chr17	37408897
MBL1P	-0.214286	0	-1.56562	0.131138	0.452574	1314	10q22.3	chr10	81679934
DDO	0.214286	0	1.56562	0.131138	0.452574	1315	6q21	chr6	110713383
ZCCHC3	0.214286	0	1.56562	0.131138	0.452574	1316	20p13	chr20	278204
TUBGCP6	-0.214286	0	-1.56562	0.131138	0.452574	1317	22q13.33	chr22	50656118
SLC22A16	0.214286	0	1.56562	0.131138	0.452574	1318	6q21	chr6	110745892
FHDC1	0.214286	0	1.56562	0.131138	0.452574	1319	4q31.3	chr4	153864135
CBFA2T3	0.214286	0	1.56562	0.131138	0.452574	1320	16q24.3	chr16	88941263
SERPINA6	-0.214286	0	-1.56562	0.131138	0.452574	1321	14q32.13	chr14	94770585
IRS2	-0.214286	0	-1.56562	0.131138	0.452574	1322	13q34	chr13	110406184
SNX3	0.214286	0	1.56562	0.131138	0.452574	1323	6q21	chr6	108532717
CD164	0.214286	0	1.56562	0.131138	0.452574	1324	6q21	chr6	109687717
WISP3	0.214286	0	1.56562	0.131138	0.452574	1325	6q21	chr6	112375278
PROZ	-0.214286	0	-1.56562	0.131138	0.452574	1326	13q34	chr13	113812968
ARHGEF7	-0.214286	0	-1.56562	0.131138	0.452574	1327	13q34	chr13	111767624
CDC16	-0.214286	0	-1.56562	0.131138	0.452574	1328	13q34	chr13	115000362
KRIT1	0.214286	0	1.56562	0.131138	0.452574	1329	7q21.2	chr7	91828283
WASF1	0.214286	0	1.56562	0.131138	0.452574	1330	6q21	chr6	110421022
SNORD73A	0.214286	0	1.56562	0.131138	0.452574	1331	4q31.3	chr4	152024979
FAM181A	-0.214286	0	-1.56562	0.131138	0.452574	1332	14q32.12	chr14	94385240
BTBD6	-0.214286	0	-1.56562	0.131138	0.452574	1333	14q32.33	chr14	105714879
EFCAB11	-0.214286	0	-1.56562	0.131138	0.452574	1334	14q32.11	chr14	90263469
CCDC34	-0.214286	0	-1.56562	0.131138	0.452574	1335	11p14.1	chr11	27360061
MTA1	-0.214286	0	-1.56562	0.131138	0.452574	1336	14q32.33	chr14	105886186
ATG12	0.214286	0	1.56562	0.131138	0.452574	1337	5q22.3	chr5	115163894
PLXNA4	0.214286	0	1.56562	0.131138	0.452574	1338	7q32.3	chr7	131808091
LRAT	0.214286	0	1.56562	0.131138	0.452574	1339	4q32.1	chr4	155665152
RPS6KA5	-0.214286	0	-1.56562	0.131138	0.452574	1340	14q32.11	chr14	91337167
KCNB2	0.214286	0	1.56562	0.131138	0.452574	1341	8q21.11	chr8	73449626
NREP	0.214286	0	1.56562	0.131138	0.452574	1342	5q22.1	chr5	110998321
TRIP11	-0.214286	0	-1.56562	0.131138	0.452574	1343	14q32.12	chr14	92434243
CD22	-0.214286	0	-1.56562	0.131138	0.452574	1344	19q13.12	chr19	35820072
NRXN1	-0.214286	0	-1.56562	0.131138	0.452574	1345	2p16.3	chr2	50145643
ATG5	0.214286	0	1.56562	0.131138	0.452574	1346	6q21	chr6	106632352
TECR	-0.214286	0	-1.56562	0.131138	0.452574	1347	19p13.12	chr19	14640379
BCAR1	0.214286	0	1.56562	0.131138	0.452574	1348	16q23.1	chr16	75262928
TCL1B	-0.214286	0	-1.56562	0.131138	0.452574	1349	14q32.13	chr14	96129593
RAPGEF2	0.214286	0	1.56562	0.131138	0.452574	1350	4q32.1	chr4	160188998
PIEZO1	0.214286	0	1.56562	0.131138	0.452574	1351	16q24.3	chr16	88781746
ZBTB24	0.214286	0	1.56562	0.131138	0.452574	1352	6q21	chr6	109783719
RUSC2	0.214286	0	1.56562	0.131138	0.452574	1353	9p13.3	chr9	35490007
MAGI2	0.214286	0	1.56562	0.131138	0.452574	1354	7q21.11	chr7	77646374
ZBED4	-0.214286	0	-1.56562	0.131138	0.452574	1355	22q13.33	chr22	50247497
FIG4	0.214286	0	1.56562	0.131138	0.452574	1356	6q21	chr6	110012424
GOLGA5	-0.214286	0	-1.56562	0.131138	0.452574	1357	14q32.12	chr14	93260650
TPTE	-0.285714	-0.238095	-1.54746	0.135448	0.452574	1358	21p11.2	chr21	10906743
BAGE3	-0.285714	-0.238095	-1.54746	0.135448	0.452574	1359	21p11.2	chr21	11020813
OR51A4	-0.285714	-0.238095	-1.54746	0.135448	0.452574	1360	11p15.4	chr11	4967389
OR51A2	-0.285714	-0.238095	-1.54746	0.135448	0.452574	1361	11p15.4	chr11	4976002
NBEAP1	0.285714	0.0952381	1.54746	0.135448	0.452574	1362	15q11.2	chr15	20870054
LOC646214	0.285714	0.0952381	1.54746	0.135448	0.452574	1363	15q11.2	chr15	21932514
CXADRP2	0.285714	0.0952381	1.54746	0.135448	0.452574	1364	15q11.2	chr15	22014420
MGAM	-0.285714	-0.0952381	-1.54746	0.135448	0.452574	1365	7q34	chr7	141695679
ZNF521	-0.285714	-0.0952381	-1.54746	0.135448	0.452574	1366	18q11.2	chr18	22641888
TMEM241	-0.285714	-0.0952381	-1.54746	0.135448	0.452574	1367	18q11.2	chr18	20777719
RIOK3	-0.285714	-0.0952381	-1.54746	0.135448	0.452574	1368	18q11.2	chr18	21032787
LOC100130744	0.285714	0.238095	1.54746	0.135448	0.452574	1369	5p15.2	chr5	14712803
LOC100131655	-0.285714	-0.238095	-1.54746	0.135448	0.452574	1370	18q23	chr18	74506688
HERC2P7	0.285714	0.0952381	1.54746	0.135448	0.452574	1371	15q11.2	chr15	23390722
CDH7	-0.285714	-0.238095	-1.54746	0.135448	0.452574	1372	18q22.1	chr18	63417488
MIR4637	0.285714	0.238095	1.54746	0.135448	0.452574	1373	5p15.2	chr5	14826038
MIR5011	-0.285714	-0.238095	-1.54746	0.135448	0.452574	1374	18q22.1	chr18	64748821
MIR548AV	-0.285714	-0.238095	-1.54746	0.135448	0.452574	1375	18q22.3	chr10	63736061
CD226	-0.285714	-0.238095	-1.54746	0.135448	0.452574	1376	18q22.2	chr18	67530193
CCBE1	-0.285714	-0.238095	-1.54746	0.135448	0.452574	1377	18q21.32	chr18	57098171
DNAH5	0.285714	0.238095	1.54746	0.135448	0.452574	1378	5p15.2	chr5	13690437
DOK6	-0.285714	-0.238095	-1.54746	0.135448	0.452574	1379	18q22.2	chr18	67068284
GPC4	0.285714	0.238095	1.54746	0.135448	0.452574	1380	Xq26.2	chrX	132435064
PIGN	-0.285714	-0.238095	-1.54746	0.135448	0.452574	1381	18q21.33	chr18	59711458
GALR1	-0.285714	-0.238095	-1.54746	0.135448	0.452574	1382	18q23	chr18	74962008
RTTN	-0.285714	-0.238095	-1.54746	0.135448	0.452574	1383	18q22.2	chr18	67671043
CDH20	-0.285714	-0.238095	-1.54746	0.135448	0.452574	1384	18q21.33	chr18	59000988
CDH19	-0.285714	-0.238095	-1.54746	0.135448	0.452574	1385	18q22.1	chr18	64168424
GRP	-0.285714	-0.238095	-1.54746	0.135448	0.452574	1386	18q21.32	chr18	56887400
OACYLP	-0.285714	-0.238095	-1.54746	0.135448	0.452574	1387	18q21.32	chr18	56702971
MBP	-0.285714	-0.238095	-1.54746	0.135448	0.452574	1388	18q23	chr18	74690789
MC4R	-0.285714	-0.238095	-1.54746	0.135448	0.452574	1389	18q21.32	chr18	58038564
ME2	-0.285714	-0.238095	-1.54746	0.135448	0.452574	1390	18q21.2	chr18	48405432
TFDP3	0.285714	0.238095	1.54746	0.135448	0.452574	1391	Xq26.2	chrX	132350697
MEX3C	-0.285714	-0.238095	-1.54746	0.135448	0.452574	1392	18q21.2	chr18	48700920
PMAIP1	-0.285714	-0.238095	-1.54746	0.135448	0.452574	1393	18q21.32	chr18	57567192
FAM105A	0.285714	0.238095	1.54746	0.135448	0.452574	1394	5p15.2	chr5	14581891
TMX3	-0.285714	-0.238095	-1.54746	0.135448	0.452574	1395	18q22.1	chr18	66340925
ZCCHC2	-0.285714	-0.238095	-1.54746	0.135448	0.452574	1396	18q21.33	chr18	60190658
ZNF532	-0.285714	-0.238095	-1.54746	0.135448	0.452574	1397	18q21.32	chr18	56530061
MAPK4	-0.285714	-0.238095	-1.54746	0.135448	0.452574	1398	18q21.1-q21.2	chr18	48086484
ANKH	0.285714	0.238095	1.54746	0.135448	0.452574	1399	5p15.2	chr5	14704909
CELF4	-0.285714	-0.238095	-1.54746	0.135448	0.452574	1400	18q12.2	chr18	34823008
KIAA1468	-0.285714	-0.238095	-1.54746	0.135448	0.452574	1401	18q21.33	chr18	59854524
ZNF236	-0.285714	-0.238095	-1.54746	0.135448	0.452574	1402	18q23	chr18	74536116
CCDC102B	-0.285714	-0.238095	-1.54746	0.135448	0.452574	1403	18q22.1-q22.2	chr18	66382491
KCNIP4	-0.285714	-0.238095	-1.54746	0.135448	0.452574	1404	4p15.31-p15.2	chr4	20730239
USP26	0.285714	0.238095	1.54746	0.135448	0.452574	1405	Xq26.2	chrX	132159507
MRO	-0.285714	-0.238095	-1.54746	0.135448	0.452574	1406	18q21.2	chr18	48321490
TNFRSF11A	-0.285714	-0.238095	-1.54746	0.135448	0.452574	1407	18q21.33	chr18	59992520
HS6ST2	0.285714	0.238095	1.54746	0.135448	0.452574	1408	Xq26.2	chrX	131760038
SEC11C	-0.285714	-0.238095	-1.54746	0.135448	0.452574	1409	18q21.32	chr18	56807125
DSEL	-0.285714	-0.238095	-1.54746	0.135448	0.452574	1410	18q22.1	chr18	65173819
SOCS6	-0.285714	-0.238095	-1.54746	0.135448	0.452574	1411	18q22.2	chr18	67956137
ZNF516	-0.285714	-0.238095	-1.54746	0.135448	0.452574	1412	18q23	chr18	74069637
MIR4278	0.285714	0.0952381	1.54746	0.135448	0.452574	1413	5p15.31	chr5	6827966
MIR4458	0.285714	0.0952381	1.54746	0.135448	0.452574	1414	5p15.31	chr5	8461038
MIR4636	0.285714	0.0952381	1.54746	0.135448	0.452574	1415	5p15.31	chr5	9053928
RCAN2	-0.285714	-0.0952381	-1.54746	0.135448	0.452574	1416	6p12.3	chr6	46188467
PAPD7	0.285714	0.0952381	1.54746	0.135448	0.452574	1417	5p15.31	chr5	6714718
ACSL4	0.285714	0.0952381	1.54746	0.135448	0.452574	1418	Xq23	chrX	108884564
RIMS1	-0.285714	-0.0952381	-1.54746	0.135448	0.452574	1419	6q13	chr6	72596406
SEMA5A	0.285714	0.0952381	1.54746	0.135448	0.452574	1420	5p15.31	chr5	9035138
MID2	0.285714	0.0952381	1.54746	0.135448	0.452574	1421	Xq22.3	chrX	107069084
DIAPH2	0.285714	0.0952381	1.54746	0.135448	0.452574	1422	Xq21.33	chrX	95939662
APBA1	-0.285714	-0.238095	-1.54746	0.135448	0.452574	1423	9q21.12	chr9	72042449
LOC100287015	-0.285714	-0.238095	-1.54746	0.135448	0.452574	1424	8p23.1	chr8	6261077
MIR1322	-0.285714	-0.238095	-1.54746	0.135448	0.452574	1425	8p23.1	chr8	10682883
MIR4277	0.285714	0.238095	1.54746	0.135448	0.452574	1426	5p15.33	chr5	1708900
MIR4457	0.285714	0.238095	1.54746	0.135448	0.452574	1427	5p15.33	chr5	1309425
MIR4659A	-0.285714	-0.238095	-1.54746	0.135448	0.452574	1428	8p23.1	chr8	6602685
MIR4659B	-0.285714	-0.238095	-1.54746	0.135448	0.452574	1429	8p23.1	chr8	6602689
CTSB	-0.285714	-0.238095	-1.54746	0.135448	0.452574	1430	8p23.1	chr8	11700034
C5orf38	0.285714	0.238095	1.54746	0.135448	0.452574	1431	5p15.33	chr5	2752262
IRX2	0.285714	0.238095	1.54746	0.135448	0.452574	1432	5p15.33	chr5	2746279
ERICH1	-0.285714	-0.238095	-1.54746	0.135448	0.452574	1433	8p23.3	chr8	614200
TDH	-0.285714	-0.238095	-1.54746	0.135448	0.452574	1434	8p23.1	chr8	11197146
DEFA4	-0.285714	-0.238095	-1.54746	0.135448	0.452574	1435	8p23.1	chr8	6793345
DEFA5	-0.285714	-0.238095	-1.54746	0.135448	0.452574	1436	8p23.1	chr8	6912829
DEFA6	-0.285714	-0.238095	-1.54746	0.135448	0.452574	1437	8p23.1	chr8	6782216
DEFB1	-0.285714	-0.238095	-1.54746	0.135448	0.452574	1438	8p23.1	chr8	6728097
ZNF596	-0.285714	-0.238095	-1.54746	0.135448	0.452574	1439	8p23.3	chr8	182200
PRSS55	-0.285714	-0.238095	-1.54746	0.135448	0.452574	1440	8p23.1	chr8	10383056
C8orf74	-0.285714	-0.238095	-1.54746	0.135448	0.452574	1441	8p23.1	chr8	10530147
CLN8	-0.285714	-0.238095	-1.54746	0.135448	0.452574	1442	8p23.3	chr8	1711870
FDFT1	-0.285714	-0.238095	-1.54746	0.135448	0.452574	1443	8p23.1	chr8	11653082
NEIL2	-0.285714	-0.238095	-1.54746	0.135448	0.452574	1444	8p23.1	chr8	11627172
FBXO25	-0.285714	-0.238095	-1.54746	0.135448	0.452574	1445	8p23.3	chr8	356808
ANGPT2	-0.285714	-0.238095	-1.54746	0.135448	0.452574	1446	8p23.1	chr8	6357175
LOC286083	-0.285714	-0.238095	-1.54746	0.135448	0.452574	1447	8p23.3	chr8	1244294
OR2T29	0.285714	0.238095	1.54746	0.135448	0.452574	1448	1q44	chr1	248721845
XKR5	-0.285714	-0.238095	-1.54746	0.135448	0.452574	1449	8p23.1	chr8	6666041
MSRA	-0.285714	-0.238095	-1.54746	0.135448	0.452574	1450	8p23.1	chr8	9911830
DEFA10P	-0.285714	-0.238095	-1.54746	0.135448	0.452574	1451	8p23.1	chr8	6825663
PINX1	-0.285714	-0.238095	-1.54746	0.135448	0.452574	1452	8p23.1	chr8	10622884
DEFB135	-0.285714	-0.238095	-1.54746	0.135448	0.452574	1453	8p23.1	chr8	11839830
DEFB136	-0.285714	-0.238095	-1.54746	0.135448	0.452574	1454	8p23.1	chr8	11831446
DEFB134	-0.285714	-0.238095	-1.54746	0.135448	0.452574	1455	8p23.1	chr8	11851489
BLK	-0.285714	-0.238095	-1.54746	0.135448	0.452574	1456	8p23.1	chr8	11351521
MRPL36	0.285714	0.238095	1.54746	0.135448	0.452574	1457	5p15.33	chr5	1798499
SLC6A3	0.285714	0.238095	1.54746	0.135448	0.452574	1458	5p15.33	chr5	1392905
BRD9	0.285714	0.238095	1.54746	0.135448	0.452574	1459	5p15.33	chr5	863850
MTMR9	-0.285714	-0.238095	-1.54746	0.135448	0.452574	1460	8p23.1	chr8	11142000
MIR596	-0.285714	-0.238095	-1.54746	0.135448	0.452574	1461	8p23.3	chr8	1765397
MIR598	-0.285714	-0.238095	-1.54746	0.135448	0.452574	1462	8p23.1	chr8	10892716
TERT	0.285714	0.238095	1.54746	0.135448	0.452574	1463	5p15.33	chr5	1253287
SDHAP3	0.285714	0.238095	1.54746	0.135448	0.452574	1464	5p15.33	chr5	1568637
LOC728613	0.285714	0.238095	1.54746	0.135448	0.452574	1465	5p15.33	chr5	1597672
MCPH1	-0.285714	-0.238095	-1.54746	0.135448	0.452574	1466	8p23.1	chr8	6264113
LPCAT1	0.285714	0.238095	1.54746	0.135448	0.452574	1467	5p15.33	chr5	1461542
CLPTM1L	0.285714	0.238095	1.54746	0.135448	0.452574	1468	5p15.33	chr5	1318000
FAM167A	-0.285714	-0.238095	-1.54746	0.135448	0.452574	1469	8p23.1	chr8	11278973
SLC35G5	-0.285714	-0.238095	-1.54746	0.135448	0.452574	1470	8p23.1	chr8	11188495
LINC00208	-0.285714	-0.238095	-1.54746	0.135448	0.452574	1471	8p23.1	chr8	11434044
DLGAP2	-0.285714	-0.238095	-1.54746	0.135448	0.452574	1472	8p23.3	chr8	1449532
RP1L1	-0.285714	-0.238095	-1.54746	0.135448	0.452574	1473	8p23.1	chr8	10463860
ARHGEF10	-0.285714	-0.238095	-1.54746	0.135448	0.452574	1474	8p23.3	chr8	1772149
KBTBD11	-0.285714	-0.238095	-1.54746	0.135448	0.452574	1475	8p23.3	chr8	1922044
HSF2BP	0.357143	-0.380952	1.44055	0.163231	0.452574	1476	21q22.3	chr21	44949072
ABI1	-0.142857	-0.047619	-1.42478	0.167694	0.452574	1477	10p12.1	chr10	27035525
HAVCR1P1	0.142857	0.047619	1.42478	0.167694	0.452574	1478	19p12	chr19	24344995
SNORD19B	-0.142857	-0.047619	-1.42478	0.167694	0.452574	1479	3p21.1	chr3	52724754
MIR708	0.142857	0.047619	1.42478	0.167694	0.452574	1480	11q14.1	chr11	79113066
MIR365B	-0.142857	-0.047619	-1.42478	0.167694	0.452574	1481	17q11.2	chr17	29902430
GPR158-AS1	-0.142857	-0.047619	-1.42478	0.167694	0.452574	1482	10p12.1	chr10	25447001
GABPB1-AS1	-0.142857	-0.047619	-1.42478	0.167694	0.452574	1483	15q21.2	chr15	50646371
LOC100130992	-0.142857	-0.047619	-1.42478	0.167694	0.452574	1484	10p12.31	chr10	22541001
DBIL5P	-0.142857	-0.047619	-1.42478	0.167694	0.452574	1485	17p13.3	chr17	655573
LOC100131635	0.142857	0.047619	1.42478	0.167694	0.452574	1486	3q27.3	chr3	187420154
ZNF717	-0.142857	-0.047619	-1.42478	0.167694	0.452574	1487	3p12.3	chr3	75758794
BSN-AS2	-0.142857	-0.047619	-1.42478	0.167694	0.452574	1488	3p21.31	chr3	49586739
DCAF13P3	-0.142857	-0.047619	-1.42478	0.167694	0.452574	1489	15q21.2	chr15	51236326
LOC100134317	-0.142857	-0.047619	-1.42478	0.167694	0.452574	1490	19q13.12	chr19	36802245
BCL2L10	-0.142857	-0.047619	-1.42478	0.167694	0.452574	1491	15q21.2	chr15	52401822
SNAR-H	-0.142857	-0.047619	-1.42478	0.167694	0.452574	1492	2p12	chr2	78182033
LOC100271832	0.142857	0.047619	1.42478	0.167694	0.452574	1493	2p22.3	chr2	33152194
ANAPC1P1	-0.142857	-0.047619	-1.42478	0.167694	0.452574	1494	2p11.2	chr2	87088948
LINC00173	0.142857	0.047619	1.42478	0.167694	0.452574	1495	12q24.22	chr12	116971227
MIR1284	-0.142857	-0.047619	-1.42478	0.167694	0.452574	1496	3p13	chr3	71591121
MIR1258	0.142857	0.047619	1.42478	0.167694	0.452574	1497	2q31.3	chr2	180725563
MIR1266	-0.142857	-0.047619	-1.42478	0.167694	0.452574	1498	15q21.2	chr15	52569314
MIR1324	-0.142857	-0.047619	-1.42478	0.167694	0.452574	1499	3p12.3	chr3	75679914
MIR1226	-0.142857	-0.047619	-1.42478	0.167694	0.452574	1500	3p21.31	chr3	47891045
MIR1301	-0.142857	-0.047619	-1.42478	0.167694	0.452574	1501	2p23.3	chr2	25551509
BRE-AS1	0.142857	0.047619	1.42478	0.167694	0.452574	1502	2p23.2	chr2	28112323
PITPNA-AS1	-0.142857	-0.047619	-1.42478	0.167694	0.452574	1503	17p13.3	chr17	1420213
NDUFAF4P1	-0.142857	-0.047619	-1.42478	0.167694	0.452574	1504	15q21.1	chr15	49448495
MIR711	-0.142857	-0.047619	-1.42478	0.167694	0.452574	1505	3p21.31	chr3	48616335
PARP3	-0.142857	-0.047619	-1.42478	0.167694	0.452574	1506	3p21.2	chr3	51976361
MIR4264	-0.142857	-0.047619	-1.42478	0.167694	0.452574	1507	2p12	chr2	79876420
MIR4272	-0.142857	-0.047619	-1.42478	0.167694	0.452574	1508	3p14.1	chr3	67275888
MIR4271	-0.142857	-0.047619	-1.42478	0.167694	0.452574	1509	3p21.31	chr3	49311553
MIR4263	0.142857	0.047619	1.42478	0.167694	0.452574	1510	2p23.2	chr2	28219234
MIR4323	-0.142857	-0.047619	-1.42478	0.167694	0.452574	1511	19q13.2	chr19	42637597
MTRNR2L6	-0.142857	-0.047619	-1.42478	0.167694	0.452574	1512	7q34	chr7	142374131
LOC100499489	-0.142857	-0.047619	-1.42478	0.167694	0.452574	1513	10p12.2	chr10	22724354
MIR3938	-0.142857	-0.047619	-1.42478	0.167694	0.452574	1514	3p14.3	chr3	55886520
LOC100505622	-0.142857	-0.047619	-1.42478	0.167694	0.452574	1515	19q13.2	chr19	42636781
LOC100505716	0.142857	0.047619	1.42478	0.167694	0.452574	1516	2p23.2	chr2	28530558
IQCF4	-0.142857	-0.047619	-1.42478	0.167694	0.452574	1517	3p21.2	chr3	51851619
TTN-AS1	0.142857	0.047619	1.42478	0.167694	0.452574	1518	2q31.2	chr2	179387554
LINC00665	-0.142857	-0.047619	-1.42478	0.167694	0.452574	1519	19q13.12	chr19	36803963
PSMD6-AS2	-0.142857	-0.047619	-1.42478	0.167694	0.452574	1520	3p14.1	chr3	63989698
ADAMTS9-AS2	-0.142857	-0.047619	-1.42478	0.167694	0.452574	1521	3p14.1	chr3	64670546
ABHD14A-ACY1	-0.142857	-0.047619	-1.42478	0.167694	0.452574	1522	3p21.2	chr3	52009042
TMEM110-MUSTN1	-0.142857	-0.047619	-1.42478	0.167694	0.452574	1523	3p21.1	chr3	52867131
NT5C1B-RDH14	-0.142857	-0.047619	-1.42478	0.167694	0.452574	1524	2p24.2	chr2	18735989
NDUFC2-KCTD14	0.142857	0.047619	1.42478	0.167694	0.452574	1525	11q14.1	chr11	77726761
COMMD3-BMI1	-0.142857	-0.047619	-1.42478	0.167694	0.452574	1526	10p12.2	chr10	22605312
MIR4793	-0.142857	-0.047619	-1.42478	0.167694	0.452574	1527	3p21.31	chr3	48681627
MIR4787	-0.142857	-0.047619	-1.42478	0.167694	0.452574	1528	3p21.2	chr3	50712511
MIR4779	-0.142857	-0.047619	-1.42478	0.167694	0.452574	1529	2p11.2	chr2	86420149
MIR4655	0.142857	0.047619	1.42478	0.167694	0.452574	1530	7p22.3	chr7	1883816
MIR4795	-0.142857	-0.047619	-1.42478	0.167694	0.452574	1531	3p11.2	chr3	87275339
MIR4765	0.142857	0.047619	1.42478	0.167694	0.452574	1532	2p22.3	chr2	32860322
MIR4724	-0.142857	-0.047619	-1.42478	0.167694	0.452574	1533	17q11.2	chr17	29861901
MIR4733	-0.142857	-0.047619	-1.42478	0.167694	0.452574	1534	17q11.2	chr17	29421368
MIR4757	-0.142857	-0.047619	-1.42478	0.167694	0.452574	1535	2p24.1	chr2	19548190
MIR4716	-0.142857	-0.047619	-1.42478	0.167694	0.452574	1536	15q21.1	chr15	49461267
MIR4713	-0.142857	-0.047619	-1.42478	0.167694	0.452574	1537	15q21.2	chr15	51534387
MIR4675	-0.142857	-0.047619	-1.42478	0.167694	0.452574	1538	10p12.31	chr10	20840899
MIR4712	-0.142857	-0.047619	-1.42478	0.167694	0.452574	1539	15q21.2	chr15	50652526
MIR4436A	-0.142857	-0.047619	-1.42478	0.167694	0.452574	1540	2p11.2	chr2	89111884
MIR4443	-0.142857	-0.047619	-1.42478	0.167694	0.452574	1541	3p21.31	chr3	48238054
MIR4780	-0.142857	-0.047619	-1.42478	0.167694	0.452574	1542	2p11.2	chr2	88382038
MIR4725	-0.142857	-0.047619	-1.42478	0.167694	0.452574	1543	17q11.2	chr17	29902288
PRICKLE2-AS1	-0.142857	-0.047619	-1.42478	0.167694	0.452574	1544	3p14.1	chr3	64053640
MIR5000	-0.142857	-0.047619	-1.42478	0.167694	0.452574	1545	2p12	chr2	75317939
MIR5579	0.142857	0.047619	1.42478	0.167694	0.452574	1546	11q14.1	chr11	79133213
MIR5688	-0.142857	-0.047619	-1.42478	0.167694	0.452574	1547	3p12.1	chr3	85434860
MIR5193	-0.142857	-0.047619	-1.42478	0.167694	0.452574	1548	3p21.31	chr3	49843570
GPC5-AS1	-0.142857	-0.047619	-1.42478	0.167694	0.452574	1549	13q31.3	chr13	93353642
GPC6-AS2	-0.142857	-0.047619	-1.42478	0.167694	0.452574	1550	13q31.3	chr13	94470677
MAGI1-AS1	-0.142857	-0.047619	-1.42478	0.167694	0.452574	1551	3p14.1	chr3	65879491
SYNPR-AS1	-0.142857	-0.047619	-1.42478	0.167694	0.452574	1552	3p14.2	chr3	63409272
CADM2-AS2	-0.142857	-0.047619	-1.42478	0.167694	0.452574	1553	3p12.1	chr3	85849137
LINC00353	-0.142857	-0.047619	-1.42478	0.167694	0.452574	1554	13q31.3	chr13	90201048
LINC00379	-0.142857	-0.047619	-1.42478	0.167694	0.452574	1555	13q31.3	chr13	91779867
LINC00559	-0.142857	-0.047619	-1.42478	0.167694	0.452574	1556	13q31.3	chr13	90712501
ARHGEF3-AS1	-0.142857	-0.047619	-1.42478	0.167694	0.452574	1557	3p14.3	chr3	56974068
CACNA2D3-AS1	-0.142857	-0.047619	-1.42478	0.167694	0.452574	1558	3p14.3	chr3	54908632
PRICKLE2-AS2	-0.142857	-0.047619	-1.42478	0.167694	0.452574	1559	3p14.1	chr3	64089146
PRICKLE2-AS3	-0.142857	-0.047619	-1.42478	0.167694	0.452574	1560	3p14.1	chr3	64173220
LINC00359	-0.142857	-0.047619	-1.42478	0.167694	0.452574	1561	13q32.1	chr13	97593535
RBM5	-0.142857	-0.047619	-1.42478	0.167694	0.452574	1562	3p21.31	chr3	50126341
NME6	-0.142857	-0.047619	-1.42478	0.167694	0.452574	1563	3p21.31	chr3	48335589
TRAIP	-0.142857	-0.047619	-1.42478	0.167694	0.452574	1564	3p21.31	chr3	49866028
MYCNOS	-0.142857	-0.047619	-1.42478	0.167694	0.452574	1565	2p24.3	chr2	16080020
ARIH2	-0.142857	-0.047619	-1.42478	0.167694	0.452574	1566	3p21.31	chr3	48956281
KAT5	0.142857	0.047619	1.42478	0.167694	0.452574	1567	11q13.1	chr11	65479473
RABAC1	-0.142857	-0.047619	-1.42478	0.167694	0.452574	1568	19q13.2	chr19	42460833
GNLY	-0.142857	-0.047619	-1.42478	0.167694	0.452574	1569	2p11.2	chr2	85921414
CENPA	0.142857	0.047619	1.42478	0.167694	0.452574	1570	2p23.3	chr2	27008882
PRPF8	-0.142857	-0.047619	-1.42478	0.167694	0.452574	1571	17p13.3	chr17	1553923
ERN2	-0.142857	-0.047619	-1.42478	0.167694	0.452574	1572	16p12.2	chr16	23701626
TGOLN2	0.142857	0.047619	1.42478	0.167694	0.452574	1573	2p11.2	chr2	85545141
NPRL2	-0.142857	-0.047619	-1.42478	0.167694	0.452574	1574	3p21.31	chr3	50384919
GNA13	0.142857	0.047619	1.42478	0.167694	0.452574	1575	17q24.1	chr17	63005407
CSPG5	-0.142857	-0.047619	-1.42478	0.167694	0.452574	1576	3p21.31	chr3	47603728
GNB5	-0.142857	-0.047619	-1.42478	0.167694	0.452574	1577	15q21.2	chr15	52413123
USP39	-0.142857	-0.047619	-1.42478	0.167694	0.452574	1578	2p11.2	chr2	85829965
YME1L1	-0.142857	-0.047619	-1.42478	0.167694	0.452574	1579	10p12.1	chr10	27399040
ARPP19	-0.142857	-0.047619	-1.42478	0.167694	0.452574	1580	15q21.2	chr15	52839432
VAMP5	-0.142857	-0.047619	-1.42478	0.167694	0.452574	1581	2p11.2	chr2	85811531
CEACAM3	-0.142857	-0.047619	-1.42478	0.167694	0.452574	1582	19q13.2	chr19	42300522
USP19	-0.142857	-0.047619	-1.42478	0.167694	0.452574	1583	3p21.31	chr3	49145479
HCST	-0.142857	-0.047619	-1.42478	0.167694	0.452574	1584	19q13.12	chr19	36393382
CEACAM8	-0.142857	-0.047619	-1.42478	0.167694	0.452574	1585	19q13.2	chr19	43084395
NPFFR2	-0.142857	-0.047619	-1.42478	0.167694	0.452574	1586	4q13.3	chr4	72897521
CEACAM4	-0.142857	-0.047619	-1.42478	0.167694	0.452574	1587	19q13.2	chr19	42125344
RAB10	0.142857	0.047619	1.42478	0.167694	0.452574	1588	2p23.3	chr2	26256729
ADCY3	-0.142857	-0.047619	-1.42478	0.167694	0.452574	1589	2p23.3	chr2	25042039
IMMT	-0.142857	-0.047619	-1.42478	0.167694	0.452574	1590	2p11.2	chr2	86371055
SLC27A2	-0.142857	-0.047619	-1.42478	0.167694	0.452574	1591	15q21.2	chr15	50474393
LILRB3	-0.142857	-0.047619	-1.42478	0.167694	0.452574	1592	19q13.42	chr19	54720147
ADAP1	0.142857	0.047619	1.42478	0.167694	0.452574	1593	7p22.3	chr7	937537
CYB561D2	-0.142857	-0.047619	-1.42478	0.167694	0.452574	1594	3p21.31	chr3	50388297
TMEM115	-0.142857	-0.047619	-1.42478	0.167694	0.452574	1595	3p21.31	chr3	50392180
HNRNPUL1	-0.142857	-0.047619	-1.42478	0.167694	0.452574	1596	19q13.2	chr19	41768391
RPP14	-0.142857	-0.047619	-1.42478	0.167694	0.452574	1597	3p14.3	chr3	58291972
SOX21	-0.142857	-0.047619	-1.42478	0.167694	0.452574	1598	13q32.1	chr13	95361879
FAM107A	-0.142857	-0.047619	-1.42478	0.167694	0.452574	1599	3p14.3-p14.2	chr3	58549845
WDR6	-0.142857	-0.047619	-1.42478	0.167694	0.452574	1600	3p21.31	chr3	49044637
RASSF1	-0.142857	-0.047619	-1.42478	0.167694	0.452574	1601	3p21.31	chr3	50367217
NISCH	-0.142857	-0.047619	-1.42478	0.167694	0.452574	1602	3p21.1	chr3	52489524
CHEK2	-0.142857	-0.047619	-1.42478	0.167694	0.452574	1603	22q12.1	chr22	29083731
TREX1	-0.142857	-0.047619	-1.42478	0.167694	0.452574	1604	3p21.31	chr3	48501186
GPN1	0.142857	0.047619	1.42478	0.167694	0.452574	1605	2p23.3	chr2	27851515
TUSC2	-0.142857	-0.047619	-1.42478	0.167694	0.452574	1606	3p21.31	chr3	50362341
TWF2	-0.142857	-0.047619	-1.42478	0.167694	0.452574	1607	3p21.2	chr3	52262626
KLHL29	-0.142857	-0.047619	-1.42478	0.167694	0.452574	1608	2p24.1	chr2	23608298
OSBPL6	0.142857	0.047619	1.42478	0.167694	0.452574	1609	2q31.2	chr2	179059208
SLC25A26	-0.142857	-0.047619	-1.42478	0.167694	0.452574	1610	3p14.1	chr3	66119285
GPR146	0.142857	0.047619	1.42478	0.167694	0.452574	1611	7p22.3	chr7	1097141
CISH	-0.142857	-0.047619	-1.42478	0.167694	0.452574	1612	3p21.2	chr3	50643885
TBCB	-0.142857	-0.047619	-1.42478	0.167694	0.452574	1613	19q13.12	chr19	36605888
ZNF526	-0.142857	-0.047619	-1.42478	0.167694	0.452574	1614	19q13.2	chr19	42724492
RPL39L	0.142857	0.047619	1.42478	0.167694	0.452574	1615	3q27.3	chr3	186838741
CLCN1	-0.142857	-0.047619	-1.42478	0.167694	0.452574	1616	7q34	chr7	143013219
GPR62	-0.142857	-0.047619	-1.42478	0.167694	0.452574	1617	3p21.2	chr3	51989330
CLNS1A	0.142857	0.047619	1.42478	0.167694	0.452574	1618	11q14.1	chr11	77327196
LEO1	-0.142857	-0.047619	-1.42478	0.167694	0.452574	1619	15q21.2	chr15	52230222
EARS2	-0.142857	-0.047619	-1.42478	0.167694	0.452574	1620	16p12.2	chr16	23533334
SLC43A2	-0.142857	-0.047619	-1.42478	0.167694	0.452574	1621	17p13.3	chr17	1477696
WDR81	-0.142857	-0.047619	-1.42478	0.167694	0.452574	1622	17p13.3	chr17	1619817
CEACAM20	-0.142857	-0.047619	-1.42478	0.167694	0.452574	1623	19q13.31	chr19	45010211
TRABD2A	-0.142857	-0.047619	-1.42478	0.167694	0.452574	1624	2p11.2	chr2	85048791
TMEM150A	-0.142857	-0.047619	-1.42478	0.167694	0.452574	1625	2p11.2	chr2	85825670
COL7A1	-0.142857	-0.047619	-1.42478	0.167694	0.452574	1626	3p21.31	chr3	48601506
RBM45	0.142857	0.047619	1.42478	0.167694	0.452574	1627	2q31.2	chr2	178977182
CIB4	0.142857	0.047619	1.42478	0.167694	0.452574	1628	2p23.3	chr2	26804073
REG3G	-0.142857	-0.047619	-1.42478	0.167694	0.452574	1629	2p12	chr2	79252812
OSR1	-0.142857	-0.047619	-1.42478	0.167694	0.452574	1630	2p24.1	chr2	19551246
TTC32	-0.142857	-0.047619	-1.42478	0.167694	0.452574	1631	2p24.1	chr2	20096514
FAM3D	-0.142857	-0.047619	-1.42478	0.167694	0.452574	1632	3p14.2	chr3	58619670
RTP1	0.142857	0.047619	1.42478	0.167694	0.452574	1633	3q27.3	chr3	186915274
IQCF1	-0.142857	-0.047619	-1.42478	0.167694	0.452574	1634	3p21.2	chr3	51840728
GLYCTK	-0.142857	-0.047619	-1.42478	0.167694	0.452574	1635	3p21.2	chr3	52321836
PPM1M	-0.142857	-0.047619	-1.42478	0.167694	0.452574	1636	3p21.2	chr3	52279809
C3orf49	-0.142857	-0.047619	-1.42478	0.167694	0.452574	1637	3p14.1	chr3	63805041
SNTN	-0.142857	-0.047619	-1.42478	0.167694	0.452574	1638	3p14.2	chr3	63638344
SYNPR	-0.142857	-0.047619	-1.42478	0.167694	0.452574	1639	3p14.2	chr3	63263914
COX7A1	-0.142857	-0.047619	-1.42478	0.167694	0.452574	1640	19q13.12	chr19	36641824
OR9A2	-0.142857	-0.047619	-1.42478	0.167694	0.452574	1641	7q34	chr7	142723287
TMEM139	-0.142857	-0.047619	-1.42478	0.167694	0.452574	1642	7q34	chr7	142982040
OR2A14	-0.142857	-0.047619	-1.42478	0.167694	0.452574	1643	7q35	chr7	143826206
OR6B1	-0.142857	-0.047619	-1.42478	0.167694	0.452574	1644	7q35	chr7	143701090
OR2F2	-0.142857	-0.047619	-1.42478	0.167694	0.452574	1645	7q35	chr7	143632326
CRK	-0.142857	-0.047619	-1.42478	0.167694	0.452574	1646	17p13.3	chr17	1324647
ASB14	-0.142857	-0.047619	-1.42478	0.167694	0.452574	1647	3p14.3	chr3	57302379
LINC00410	-0.142857	-0.047619	-1.42478	0.167694	0.452574	1648	13q31.3	chr13	91543208
CSNK1D	0.142857	0.047619	1.42478	0.167694	0.452574	1649	17q25.3	chr17	80200537
LYPD4	-0.142857	-0.047619	-1.42478	0.167694	0.452574	1650	19q13.2	chr19	42341150
ZNF565	-0.142857	-0.047619	-1.42478	0.167694	0.452574	1651	19q13.12	chr19	36673187
ZNF681	0.142857	0.047619	1.42478	0.167694	0.452574	1652	19p12	chr19	23921997
CTNNA2	-0.142857	-0.047619	-1.42478	0.167694	0.452574	1653	2p12	chr2	79412357
SMYD1	-0.142857	-0.047619	-1.42478	0.167694	0.452574	1654	2p11.2	chr2	88367299
PLB1	0.142857	0.047619	1.42478	0.167694	0.452574	1655	2p23.2	chr2	28718938
MYADML	0.142857	0.047619	1.42478	0.167694	0.452574	1656	2p22.3	chr2	33951128
GDF7	-0.142857	-0.047619	-1.42478	0.167694	0.452574	1657	2p24.1	chr2	20866424
PPP4R2	-0.142857	-0.047619	-1.42478	0.167694	0.452574	1658	3p13	chr3	73046119
CYP2A13	-0.142857	-0.047619	-1.42478	0.167694	0.452574	1659	19q13.2	chr19	41594356
CYP2F1	-0.142857	-0.047619	-1.42478	0.167694	0.452574	1660	19q13.2	chr19	41620353
TTLL11	-0.142857	-0.047619	-1.42478	0.167694	0.452574	1661	9q33.2	chr9	124584204
CYP19A1	-0.142857	-0.047619	-1.42478	0.167694	0.452574	1662	15q21.2	chr15	51500254
DAG1	-0.142857	-0.047619	-1.42478	0.167694	0.452574	1663	3p21.31	chr3	49506136
GPR180	-0.142857	-0.047619	-1.42478	0.167694	0.452574	1664	13q32.1	chr13	95254104
SYNE4	-0.142857	-0.047619	-1.42478	0.167694	0.452574	1665	19q13.12	chr19	36494002
DCT	-0.142857	-0.047619	-1.42478	0.167694	0.452574	1666	13q32.1	chr13	95091841
DDX1	-0.142857	-0.047619	-1.42478	0.167694	0.452574	1667	2p24.3	chr2	15731745
UBXN2A	-0.142857	-0.047619	-1.42478	0.167694	0.452574	1668	2p23.3	chr2	24150155
PRICKLE2	-0.142857	-0.047619	-1.42478	0.167694	0.452574	1669	3p14.1	chr3	64079526
ZNF431	0.142857	0.047619	1.42478	0.167694	0.452574	1670	19p12	chr19	21324840
ZNF675	0.142857	0.047619	1.42478	0.167694	0.452574	1671	19p12	chr19	23835708
DNAH6	-0.142857	-0.047619	-1.42478	0.167694	0.452574	1672	2p11.2	chr2	84743579
DNASE1L3	-0.142857	-0.047619	-1.42478	0.167694	0.452574	1673	3p14.3	chr3	58178353
DNMT3A	-0.142857	-0.047619	-1.42478	0.167694	0.452574	1674	2p23.3	chr2	25455830
DOCK3	-0.142857	-0.047619	-1.42478	0.167694	0.452574	1675	3p21.2	chr3	50712672
DTNB	-0.142857	-0.047619	-1.42478	0.167694	0.452574	1676	2p23.3	chr2	25600067
DUSP7	-0.142857	-0.047619	-1.42478	0.167694	0.452574	1677	3p21.2	chr3	52082937
DUT	-0.142857	-0.047619	-1.42478	0.167694	0.452574	1678	15q21.1	chr15	48623621
EDN1	0.142857	0.047619	1.42478	0.167694	0.452574	1679	6p24.1	chr6	12290529
CELSR3	-0.142857	-0.047619	-1.42478	0.167694	0.452574	1680	3p21.31	chr3	48662831
MEGF8	-0.142857	-0.047619	-1.42478	0.167694	0.452574	1681	19q13.2	chr19	42829761
FAM227B	-0.142857	-0.047619	-1.42478	0.167694	0.452574	1682	15q21.2	chr15	49620592
THAP8	-0.142857	-0.047619	-1.42478	0.167694	0.452574	1683	19q13.12	chr19	36525887
KRTCAP3	0.142857	0.047619	1.42478	0.167694	0.452574	1684	2p23.3	chr2	27665233
KCTD6	-0.142857	-0.047619	-1.42478	0.167694	0.452574	1685	3p14.3	chr3	58477823
KLHDC8B	-0.142857	-0.047619	-1.42478	0.167694	0.452574	1686	3p21.31	chr3	49209018
CEP112	0.142857	0.047619	1.42478	0.167694	0.452574	1687	17q24.1	chr17	63631658
AMZ2P1	0.142857	0.047619	1.42478	0.167694	0.452574	1688	17q24.1	chr17	62962668
DNAH12	-0.142857	-0.047619	-1.42478	0.167694	0.452574	1689	3p14.3	chr3	57327727
PDE12	-0.142857	-0.047619	-1.42478	0.167694	0.452574	1690	3p14.3	chr3	57541981
STK32A	-0.142857	-0.047619	-1.42478	0.167694	0.452574	1691	5q32	chr5	146614579
TMEM184A	0.142857	0.047619	1.42478	0.167694	0.452574	1692	7p22.3	chr7	1581871
EPHA1	-0.142857	-0.047619	-1.42478	0.167694	0.452574	1693	7q34-q35	chr7	143088205
ERF	-0.142857	-0.047619	-1.42478	0.167694	0.452574	1694	19q13.2	chr19	42751717
ALAS1	-0.142857	-0.047619	-1.42478	0.167694	0.452574	1695	3p21.2	chr3	52232099
EVI2A	-0.142857	-0.047619	-1.42478	0.167694	0.452574	1696	17q11.2	chr17	29643428
EVI2B	-0.142857	-0.047619	-1.42478	0.167694	0.452574	1697	17q11.2	chr17	29630788
FABP1	-0.142857	-0.047619	-1.42478	0.167694	0.452574	1698	2p11.2	chr2	88422508
ENKUR	-0.142857	-0.047619	-1.42478	0.167694	0.452574	1699	10p12.1	chr10	25270908
FBN1	-0.142857	-0.047619	-1.42478	0.167694	0.452574	1700	15q21.1	chr15	48700503
GDPD4	0.142857	0.047619	1.42478	0.167694	0.452574	1701	11q13.5	chr11	76927603
OTUD1	-0.142857	-0.047619	-1.42478	0.167694	0.452574	1702	10p12.2	chr10	23728198
PHACTR1	0.142857	0.047619	1.42478	0.167694	0.452574	1703	6p24.1	chr6	12717037
FGF7	-0.142857	-0.047619	-1.42478	0.167694	0.452574	1704	15q21.2	chr15	49715375
FKBP1B	-0.142857	-0.047619	-1.42478	0.167694	0.452574	1705	2p23.3	chr2	24272584
ANKRD26	-0.142857	-0.047619	-1.42478	0.167694	0.452574	1706	10p12.1	chr10	27293045
DZIP1	-0.142857	-0.047619	-1.42478	0.167694	0.452574	1707	13q32.1	chr13	96230456
DHX30	-0.142857	-0.047619	-1.42478	0.167694	0.452574	1708	3p21.31	chr3	47844399
MSRB2	-0.142857	-0.047619	-1.42478	0.167694	0.452574	1709	10p12.2	chr10	23384427
RAB18	-0.142857	-0.047619	-1.42478	0.167694	0.452574	1710	10p12.1	chr10	27793103
RPIA	-0.142857	-0.047619	-1.42478	0.167694	0.452574	1711	2p11.2	chr2	88991176
KIN	0.142857	0.047619	1.42478	0.167694	0.452574	1712	10p14	chr10	7792925
SLC4A1AP	0.142857	0.047619	1.42478	0.167694	0.452574	1713	2p23.3	chr2	27886338
LAMB2P1	-0.142857	-0.047619	-1.42478	0.167694	0.452574	1714	3p21.31	chr3	49190292
EFR3B	-0.142857	-0.047619	-1.42478	0.167694	0.452574	1715	2p23.3	chr2	25264973
CEP152	-0.142857	-0.047619	-1.42478	0.167694	0.452574	1716	15q21.1	chr15	49030135
PDZRN3	-0.142857	-0.047619	-1.42478	0.167694	0.452574	1717	3p13	chr3	73431652
GGA2	-0.142857	-0.047619	-1.42478	0.167694	0.452574	1718	16p12.2	chr16	23474863
RAD54L2	-0.142857	-0.047619	-1.42478	0.167694	0.452574	1719	3p21.2	chr3	51575596
CIC	-0.142857	-0.047619	-1.42478	0.167694	0.452574	1720	19q13.2	chr19	42788817
WDR43	0.142857	0.047619	1.42478	0.167694	0.452574	1721	2p23.2	chr2	29117533
STAB1	-0.142857	-0.047619	-1.42478	0.167694	0.452574	1722	3p21.1	chr3	52529356
FAM208A	-0.142857	-0.047619	-1.42478	0.167694	0.452574	1723	3p14.3	chr3	56654160
KLHL18	-0.142857	-0.047619	-1.42478	0.167694	0.452574	1724	3p21.31	chr3	47324330
DMXL2	-0.142857	-0.047619	-1.42478	0.167694	0.452574	1725	15q21.2	chr15	51739921
SUN1	0.142857	0.047619	1.42478	0.167694	0.452574	1726	7p22.3	chr7	855194
LARP1	-0.142857	-0.047619	-1.42478	0.167694	0.452574	1727	5q33.2	chr5	154092462
PUM2	-0.142857	-0.047619	-1.42478	0.167694	0.452574	1728	2p24.1	chr2	20448453
COMMD3	-0.142857	-0.047619	-1.42478	0.167694	0.452574	1729	10p12.2	chr10	22605312
RYBP	-0.142857	-0.047619	-1.42478	0.167694	0.452574	1730	3p13	chr3	72423744
AP4E1	-0.142857	-0.047619	-1.42478	0.167694	0.452574	1731	15q21.2	chr15	51200869
TGDS	-0.142857	-0.047619	-1.42478	0.167694	0.452574	1732	13q32.1	chr13	95226308
FOSL2	0.142857	0.047619	1.42478	0.167694	0.452574	1733	2p23.2	chr2	28615669
PDSS1	-0.142857	-0.047619	-1.42478	0.167694	0.452574	1734	10p12.1	chr10	26986595
EID1	-0.142857	-0.047619	-1.42478	0.167694	0.452574	1735	15q21.1	chr15	49170290
ALK	0.142857	0.047619	1.42478	0.167694	0.452574	1736	2p23.2-p23.1	chr2	29415640
NAT6	-0.142857	-0.047619	-1.42478	0.167694	0.452574	1737	3p21.31	chr3	50333833
SPDYA	0.142857	0.047619	1.42478	0.167694	0.452574	1738	2p23.2	chr2	29005383
LCLAT1	0.142857	0.047619	1.42478	0.167694	0.452574	1739	2p23.1	chr2	30670123
SNX32	0.142857	0.047619	1.42478	0.167694	0.452574	1740	11q13.1	chr11	65601410
GABPB1	-0.142857	-0.047619	-1.42478	0.167694	0.452574	1741	15q21.2	chr15	50569389
PTF1A	-0.142857	-0.047619	-1.42478	0.167694	0.452574	1742	10p12.2	chr10	23481460
LYSMD2	-0.142857	-0.047619	-1.42478	0.167694	0.452574	1743	15q21.2	chr15	52015261
WDR72	-0.142857	-0.047619	-1.42478	0.167694	0.452574	1744	15q21.3	chr15	53805938
C10orf67	-0.142857	-0.047619	-1.42478	0.167694	0.452574	1745	10p12.2	chr10	23605520
GAD2	-0.142857	-0.047619	-1.42478	0.167694	0.452574	1746	10p12.1	chr10	26505236
RASGRP3	0.142857	0.047619	1.42478	0.167694	0.452574	1747	2p22.3	chr2	33661416
GALK2	-0.142857	-0.047619	-1.42478	0.167694	0.452574	1748	15q21.1-q21.2	chr15	49447976
ABHD14A	-0.142857	-0.047619	-1.42478	0.167694	0.452574	1749	3p21.2	chr3	52009042
POLR1A	-0.142857	-0.047619	-1.42478	0.167694	0.452574	1750	2p11.2	chr2	86253451
POC1A	-0.142857	-0.047619	-1.42478	0.167694	0.452574	1751	3p21.2	chr3	52109249
NDUFAF3	-0.142857	-0.047619	-1.42478	0.167694	0.452574	1752	3p21.31	chr3	49057908
TAS2R40	-0.142857	-0.047619	-1.42478	0.167694	0.452574	1753	7q34	chr7	142919172
TAS2R41	-0.142857	-0.047619	-1.42478	0.167694	0.452574	1754	7q35	chr7	143174966
PTPN23	-0.142857	-0.047619	-1.42478	0.167694	0.452574	1755	3p21.31	chr3	47422491
HEATR5A	-0.142857	-0.047619	-1.42478	0.167694	0.452574	1756	14q12	chr14	31760994
FAM98A	0.142857	0.047619	1.42478	0.167694	0.452574	1757	2p22.3	chr2	33808729
CHMP2B	-0.142857	-0.047619	-1.42478	0.167694	0.452574	1758	3p11.2	chr3	87276413
DNAH1	-0.142857	-0.047619	-1.42478	0.167694	0.452574	1759	3p21.1	chr3	52350335
CLIP3	-0.142857	-0.047619	-1.42478	0.167694	0.452574	1760	19q13.12	chr19	36505562
LRIG1	-0.142857	-0.047619	-1.42478	0.167694	0.452574	1761	3p14.1	chr3	66429221
TFAMP1	0.142857	0.047619	1.42478	0.167694	0.452574	1762	7p22.3	chr7	1654106
ERC2	-0.142857	-0.047619	-1.42478	0.167694	0.452574	1763	3p14.3	chr3	55542336
APPL1	-0.142857	-0.047619	-1.42478	0.167694	0.452574	1764	3p14.3	chr3	57261765
PYGO1	-0.142857	-0.047619	-1.42478	0.167694	0.452574	1765	15q21.3	chr15	55838221
IFT172	0.142857	0.047619	1.42478	0.167694	0.452574	1766	2p23.3	chr2	27667240
INTS1	0.142857	0.047619	1.42478	0.167694	0.452574	1767	7p22.3	chr7	1509913
FBXW2	-0.142857	-0.047619	-1.42478	0.167694	0.452574	1768	9q33.2	chr9	123519254
OR2F1	-0.142857	-0.047619	-1.42478	0.167694	0.452574	1769	7q35	chr7	143657020
GATA3	0.142857	0.047619	1.42478	0.167694	0.452574	1770	10p14	chr10	8096667
GNL3	-0.142857	-0.047619	-1.42478	0.167694	0.452574	1771	3p21.1	chr3	52719936
GCKR	0.142857	0.047619	1.42478	0.167694	0.452574	1772	2p23.3	chr2	27719706
HS6ST3	-0.142857	-0.047619	-1.42478	0.167694	0.452574	1773	13q32.1	chr13	96743093
SNORD53	0.142857	0.047619	1.42478	0.167694	0.452574	1774	2p23.2	chr2	29149933
ZNF285	-0.142857	-0.047619	-1.42478	0.167694	0.452574	1775	19q13.31	chr19	44889808
FOXP1	-0.142857	-0.047619	-1.42478	0.167694	0.452574	1776	3p13	chr3	71003865
OXGR1	-0.142857	-0.047619	-1.42478	0.167694	0.452574	1777	13q32.1	chr13	97637973
RRP7A	0.142857	0.047619	1.42478	0.167694	0.452574	1778	22q13.2	chr22	42904341
AMT	-0.142857	-0.047619	-1.42478	0.167694	0.452574	1779	3p21.31	chr3	49454211
GNAI2	-0.142857	-0.047619	-1.42478	0.167694	0.452574	1780	3p21.31	chr3	50263724
AQP11	0.142857	0.047619	1.42478	0.167694	0.452574	1781	11q14.1	chr11	77300436
MKX	-0.142857	-0.047619	-1.42478	0.167694	0.452574	1782	10p12.1	chr10	27961803
KCTD21	0.142857	0.047619	1.42478	0.167694	0.452574	1783	11q14.1	chr11	77882298
SLC24A5	0.142857	0.047619	1.42478	0.167694	0.452574	1784	15q21.1	chr15	48413169
PRTG	-0.142857	-0.047619	-1.42478	0.167694	0.452574	1785	15q21.3	chr15	55903739
CCDC57	0.142857	0.047619	1.42478	0.167694	0.452574	1786	17q25.3	chr17	80059346
PRR19	-0.142857	-0.047619	-1.42478	0.167694	0.452574	1787	19q13.2	chr19	42806284
TMEM145	-0.142857	-0.047619	-1.42478	0.167694	0.452574	1788	19q13.2	chr19	42817477
CXCL17	-0.142857	-0.047619	-1.42478	0.167694	0.452574	1789	19q13.2	chr19	42932695
WDR62	-0.142857	-0.047619	-1.42478	0.167694	0.452574	1790	19q13.12	chr19	36545783
SH2D6	-0.142857	-0.047619	-1.42478	0.167694	0.452574	1791	2p11.2	chr2	85646054
LOC284950	-0.142857	-0.047619	-1.42478	0.167694	0.452574	1792	2p11.2	chr2	86042253
GPR27	-0.142857	-0.047619	-1.42478	0.167694	0.452574	1793	3p13	chr3	71803201
CCDC141	0.142857	0.047619	1.42478	0.167694	0.452574	1794	2q31.2	chr2	179694484
LINC00486	0.142857	0.047619	1.42478	0.167694	0.452574	1795	2p22.3	chr2	33050510
LOC285074	-0.142857	-0.047619	-1.42478	0.167694	0.452574	1796	2p11.2	chr2	87257798
FBXW12	-0.142857	-0.047619	-1.42478	0.167694	0.452574	1797	3p21.31	chr3	48413709
C3orf38	-0.142857	-0.047619	-1.42478	0.167694	0.452574	1798	3p11.1	chr3	88198893
CCDC66	-0.142857	-0.047619	-1.42478	0.167694	0.452574	1799	3p14.3	chr3	56591184
TUSC5	-0.142857	-0.047619	-1.42478	0.167694	0.452574	1800	17p13.3	chr17	1182957
GPX1	-0.142857	-0.047619	-1.42478	0.167694	0.452574	1801	3p21.31	chr3	49394609
SPCS1	-0.142857	-0.047619	-1.42478	0.167694	0.452574	1802	3p21.1	chr3	52739857
GRIK5	-0.142857	-0.047619	-1.42478	0.167694	0.452574	1803	19q13.2	chr19	42502468
SCG3	-0.142857	-0.047619	-1.42478	0.167694	0.452574	1804	15q21.2	chr15	51973550
GRM2	-0.142857	-0.047619	-1.42478	0.167694	0.452574	1805	3p21.2	chr3	51741081
GSK3A	-0.142857	-0.047619	-1.42478	0.167694	0.452574	1806	19q13.2	chr19	42734338
TMOD3	-0.142857	-0.047619	-1.42478	0.167694	0.452574	1807	15q21.2	chr15	52121825
TMOD2	-0.142857	-0.047619	-1.42478	0.167694	0.452574	1808	15q21.2	chr15	52043758
CYP2S1	-0.142857	-0.047619	-1.42478	0.167694	0.452574	1809	19q13.2	chr19	41699115
SNX8	0.142857	0.047619	1.42478	0.167694	0.452574	1810	7p22.3	chr7	2291405
RBM15B	-0.142857	-0.047619	-1.42478	0.167694	0.452574	1811	3p21.2	chr3	51428699
GMPPB	-0.142857	-0.047619	-1.42478	0.167694	0.452574	1812	3p21.31	chr3	49758932
TIMM22	-0.142857	-0.047619	-1.42478	0.167694	0.452574	1813	17p13.3	chr17	900357
NRBP1	0.142857	0.047619	1.42478	0.167694	0.452574	1814	2p23.3	chr2	27650657
HADHA	0.142857	0.047619	1.42478	0.167694	0.452574	1815	2p23.3	chr2	26413504
HADHB	0.142857	0.047619	1.42478	0.167694	0.452574	1816	2p23.3	chr2	26467616
HDC	-0.142857	-0.047619	-1.42478	0.167694	0.452574	1817	15q21.2	chr15	50534146
EHD3	0.142857	0.047619	1.42478	0.167694	0.452574	1818	2p23.1	chr2	31456880
HIVEP1	0.142857	0.047619	1.42478	0.167694	0.452574	1819	6p24.1	chr6	12012724
HK2	-0.142857	-0.047619	-1.42478	0.167694	0.452574	1820	2p12	chr2	75059782
ONECUT1	-0.142857	-0.047619	-1.42478	0.167694	0.452574	1821	15q21.3	chr15	53049160
APEH	-0.142857	-0.047619	-1.42478	0.167694	0.452574	1822	3p21.31	chr3	49711435
APLP1	-0.142857	-0.047619	-1.42478	0.167694	0.452574	1823	19q13.12	chr19	36359138
HTR1F	-0.142857	-0.047619	-1.42478	0.167694	0.452574	1824	3p11.2-p11.1	chr3	88031726
HYAL1	-0.142857	-0.047619	-1.42478	0.167694	0.452574	1825	3p21.31	chr3	50337320
APOB	-0.142857	-0.047619	-1.42478	0.167694	0.452574	1826	2p24.1	chr2	21224301
TAS2R60	-0.142857	-0.047619	-1.42478	0.167694	0.452574	1827	7q35	chr7	143140546
C2orf70	0.142857	0.047619	1.42478	0.167694	0.452574	1828	2p23.3	chr2	26785481
CCDC36	-0.142857	-0.047619	-1.42478	0.167694	0.452574	1829	3p21.31	chr3	49235861
LPP-AS2	0.142857	0.047619	1.42478	0.167694	0.452574	1830	3q27.3	chr3	187868994
UNCX	0.142857	0.047619	1.42478	0.167694	0.452574	1831	7p22.3	chr7	1272654
EBLN1	-0.142857	-0.047619	-1.42478	0.167694	0.452574	1832	10p12.31	chr10	22497743
GLDN	-0.142857	-0.047619	-1.42478	0.167694	0.452574	1833	15q21.2	chr15	51633713
MSGN1	-0.142857	-0.047619	-1.42478	0.167694	0.452574	1834	2p24.2	chr2	17997786
FOXI3	-0.142857	-0.047619	-1.42478	0.167694	0.452574	1835	2p11.2	chr2	88747726
RTP2	0.142857	0.047619	1.42478	0.167694	0.452574	1836	3q27.3	chr3	187416047
IFNGR1	-0.142857	-0.047619	-1.42478	0.167694	0.452574	1837	6q23.3	chr6	137518621
OR6V1	-0.142857	-0.047619	-1.42478	0.167694	0.452574	1838	7q34	chr7	142749438
OR2A12	-0.142857	-0.047619	-1.42478	0.167694	0.452574	1839	7q35	chr7	143792201
LRRTM1	-0.142857	-0.047619	-1.42478	0.167694	0.452574	1840	2p12	chr2	80515481
GEN1	-0.142857	-0.047619	-1.42478	0.167694	0.452574	1841	2p24.2	chr2	17935177
SPATA12	-0.142857	-0.047619	-1.42478	0.167694	0.452574	1842	3p14.3	chr3	57094469
ZNF233	-0.142857	-0.047619	-1.42478	0.167694	0.452574	1843	19q13.31	chr19	44764033
FOXK2	0.142857	0.047619	1.42478	0.167694	0.452574	1844	17q25.3	chr17	80477594
IMPDH2	-0.142857	-0.047619	-1.42478	0.167694	0.452574	1845	3p21.31	chr3	49061762
ITIH1	-0.142857	-0.047619	-1.42478	0.167694	0.452574	1846	3p21.1	chr3	52811602
ITIH2	0.142857	0.047619	1.42478	0.167694	0.452574	1847	10p14	chr10	7745236
ITIH3	-0.142857	-0.047619	-1.42478	0.167694	0.452574	1848	3p21.1	chr3	52828784
ITIH4	-0.142857	-0.047619	-1.42478	0.167694	0.452574	1849	3p21.1	chr3	52847006
GSTK1	-0.142857	-0.047619	-1.42478	0.167694	0.452574	1850	7q34	chr7	142960522
USP50	-0.142857	-0.047619	-1.42478	0.167694	0.452574	1851	15q21.2	chr15	50792759
PTCHD3	-0.142857	-0.047619	-1.42478	0.167694	0.452574	1852	10p12.1	chr10	27687117
TEX9	-0.142857	-0.047619	-1.42478	0.167694	0.452574	1853	15q21.3	chr15	56657644
LRRC37A3	0.142857	0.047619	1.42478	0.167694	0.452574	1854	17q24.1	chr17	62850488
B3GNT8	-0.142857	-0.047619	-1.42478	0.167694	0.452574	1855	19q13.2	chr19	41931264
PFN4	-0.142857	-0.047619	-1.42478	0.167694	0.452574	1856	2p23.3	chr2	24338244
FAM228B	-0.142857	-0.047619	-1.42478	0.167694	0.452574	1857	2p23.3	chr2	24299728
C3orf62	-0.142857	-0.047619	-1.42478	0.167694	0.452574	1858	3p21.31	chr3	49306030
KCNK3	0.142857	0.047619	1.42478	0.167694	0.452574	1859	2p23.3	chr2	26915581
ARF4	-0.142857	-0.047619	-1.42478	0.167694	0.452574	1860	3p14.3	chr3	57557090
KCNS3	-0.142857	-0.047619	-1.42478	0.167694	0.452574	1861	2p24.2	chr2	18059114
KIF3C	0.142857	0.047619	1.42478	0.167694	0.452574	1862	2p23.3	chr2	26149455
AMIGO3	-0.142857	-0.047619	-1.42478	0.167694	0.452574	1863	3p21.31	chr3	49754267
RHOA	-0.142857	-0.047619	-1.42478	0.167694	0.452574	1864	3p21.31	chr3	49396579
C10orf113	-0.142857	-0.047619	-1.42478	0.167694	0.452574	1865	10p12.31	chr10	21414692
LRRC37A6P	-0.142857	-0.047619	-1.42478	0.167694	0.452574	1866	10p12.1	chr10	27534782
RHOB	-0.142857	-0.047619	-1.42478	0.167694	0.452574	1867	2p24.1	chr2	20646835
TNFAIP8L3	-0.142857	-0.047619	-1.42478	0.167694	0.452574	1868	15q21.2	chr15	51348799
ZNF728	0.142857	0.047619	1.42478	0.167694	0.452574	1869	19p12	chr19	23157685
RPSAP58	0.142857	0.047619	1.42478	0.167694	0.452574	1870	19p12	chr19	23945816
CEACAM22P	-0.142857	-0.047619	-1.42478	0.167694	0.452574	1871	19q13.31	chr19	45041045
MFSD2B	-0.142857	-0.047619	-1.42478	0.167694	0.452574	1872	2p23.3	chr2	24232953
C2orf71	0.142857	0.047619	1.42478	0.167694	0.452574	1873	2p23.2	chr2	29284556
C2orf68	-0.142857	-0.047619	-1.42478	0.167694	0.452574	1874	2p11.2	chr2	85832376
CDHR4	-0.142857	-0.047619	-1.42478	0.167694	0.452574	1875	3p21.31	chr3	49828167
FAM212A	-0.142857	-0.047619	-1.42478	0.167694	0.452574	1876	3p21.31	chr3	49840687
IQCF2	-0.142857	-0.047619	-1.42478	0.167694	0.452574	1877	3p21.2	chr3	51895645
IQCF5	-0.142857	-0.047619	-1.42478	0.167694	0.452574	1878	3p21.2	chr3	51907737
MUSTN1	-0.142857	-0.047619	-1.42478	0.167694	0.452574	1879	3p21.1	chr3	52863876
VGLL3	-0.142857	-0.047619	-1.42478	0.167694	0.452574	1880	3p12.1	chr3	86987123
LAMB2	-0.142857	-0.047619	-1.42478	0.167694	0.452574	1881	3p21.31	chr3	49158547
PTRHD1	-0.142857	-0.047619	-1.42478	0.167694	0.452574	1882	2p23.3	chr2	25013136
OR2A25	-0.142857	-0.047619	-1.42478	0.167694	0.452574	1883	7q35	chr7	143771313
ELFN1	0.142857	0.047619	1.42478	0.167694	0.452574	1884	7p22.3	chr7	1748798
OR2A5	-0.142857	-0.047619	-1.42478	0.167694	0.452574	1885	7q35	chr7	143747495
LIPE	-0.142857	-0.047619	-1.42478	0.167694	0.452574	1886	19q13.2	chr19	42905666
SHC4	-0.142857	-0.047619	-1.42478	0.167694	0.452574	1887	15q21.1	chr15	49115934
CTXN2	0.142857	0.047619	1.42478	0.167694	0.452574	1888	15q21.1	chr15	48483867
IQCF3	-0.142857	-0.047619	-1.42478	0.167694	0.452574	1889	3p21.2	chr3	51860890
FLJ42393	0.142857	0.047619	1.42478	0.167694	0.452574	1890	3q27.3	chr3	187896331
LPP	0.142857	0.047619	1.42478	0.167694	0.452574	1891	3q27.3-q28	chr3	187871663
MIRLET7G	-0.142857	-0.047619	-1.42478	0.167694	0.452574	1892	3p21.2	chr3	52302294
MIR135A1	-0.142857	-0.047619	-1.42478	0.167694	0.452574	1893	3p21.2	chr3	52328235
MIR191	-0.142857	-0.047619	-1.42478	0.167694	0.452574	1894	3p21.31	chr3	49058051
MIR193A	-0.142857	-0.047619	-1.42478	0.167694	0.452574	1895	17q11.2	chr17	29887015
MIR19B1	-0.142857	-0.047619	-1.42478	0.167694	0.452574	1896	13q31.3	chr13	92002859
MIR22	-0.142857	-0.047619	-1.42478	0.167694	0.452574	1897	17p13.3	chr17	1617197
FAM19A1	-0.142857	-0.047619	-1.42478	0.167694	0.452574	1898	3p14.1	chr3	68040734
MIR17HG	-0.142857	-0.047619	-1.42478	0.167694	0.452574	1899	13q31.3	chr13	92000074
MAP4	-0.142857	-0.047619	-1.42478	0.167694	0.452574	1900	3p21.31	chr3	47892180
MATN3	-0.142857	-0.047619	-1.42478	0.167694	0.452574	1901	2p24.1	chr2	20191813
PSG8	-0.142857	-0.047619	-1.42478	0.167694	0.452574	1902	19q13.2	chr19	43256839
CAPN14	0.142857	0.047619	1.42478	0.167694	0.452574	1903	2p23.1	chr2	31395922
ACTR3BP2	-0.142857	-0.047619	-1.42478	0.167694	0.452574	1904	2p11.1	chr2	92129159
TMEM89	-0.142857	-0.047619	-1.42478	0.167694	0.452574	1905	3p21.31	chr3	48658275
IQCF6	-0.142857	-0.047619	-1.42478	0.167694	0.452574	1906	3p21.2	chr3	51812577
OR2A2	-0.142857	-0.047619	-1.42478	0.167694	0.452574	1907	7q35	chr7	143806676
MIR339	0.142857	0.047619	1.42478	0.167694	0.452574	1908	7p22.3	chr7	1062569
MST1	-0.142857	-0.047619	-1.42478	0.167694	0.452574	1909	3p21.31	chr3	49721380
MST1R	-0.142857	-0.047619	-1.42478	0.167694	0.452574	1910	3p21.31	chr3	49924436
NUDT1	0.142857	0.047619	1.42478	0.167694	0.452574	1911	7p22.3	chr7	2281857
MYCN	-0.142857	-0.047619	-1.42478	0.167694	0.452574	1912	2p24.3	chr2	16080683
MYO1C	-0.142857	-0.047619	-1.42478	0.167694	0.452574	1913	17p13.3	chr17	1367480
MYO5A	-0.142857	-0.047619	-1.42478	0.167694	0.452574	1914	15q21.2	chr15	52599480
MYO7A	0.142857	0.047619	1.42478	0.167694	0.452574	1915	11q13.5	chr11	76839310
CEACAM6	-0.142857	-0.047619	-1.42478	0.167694	0.452574	1916	19q13.2	chr19	42259398
NDUFAB1	-0.142857	-0.047619	-1.42478	0.167694	0.452574	1917	16p12.2	chr16	23592335
NDUFC2	0.142857	0.047619	1.42478	0.167694	0.452574	1918	11q14.1	chr11	77779393
NEDD4	-0.142857	-0.047619	-1.42478	0.167694	0.452574	1919	15q21.3	chr15	56119122
NF1	-0.142857	-0.047619	-1.42478	0.167694	0.452574	1920	17q11.2	chr17	29421945
ATP1A3	-0.142857	-0.047619	-1.42478	0.167694	0.452574	1921	19q13.2	chr19	42470734
NPHS1	-0.142857	-0.047619	-1.42478	0.167694	0.452574	1922	19q13.12	chr19	36316274
MIR425	-0.142857	-0.047619	-1.42478	0.167694	0.452574	1923	3p21.31	chr3	49057581
OMG	-0.142857	-0.047619	-1.42478	0.167694	0.452574	1924	17q11.2	chr17	29621668
DPRXP4	-0.142857	-0.047619	-1.42478	0.167694	0.452574	1925	17q11.2	chr17	29302353
PAFAH1B3	-0.142857	-0.047619	-1.42478	0.167694	0.452574	1926	19q13.2	chr19	42801185
PAK1	0.142857	0.047619	1.42478	0.167694	0.452574	1927	11q13.5-q14.1	chr11	77033060
ITSN2	-0.142857	-0.047619	-1.42478	0.167694	0.452574	1928	2p23.3	chr2	24425735
GEMIN4	-0.142857	-0.047619	-1.42478	0.167694	0.452574	1929	17p13.3	chr17	647661
REG3A	-0.142857	-0.047619	-1.42478	0.167694	0.452574	1930	2p12	chr2	79384132
MYEF2	0.142857	0.047619	1.42478	0.167694	0.452574	1931	15q21.1	chr15	48431629
ATP5C1	0.142857	0.047619	1.42478	0.167694	0.452574	1932	10p14	chr10	7830093
PDE11A	0.142857	0.047619	1.42478	0.167694	0.452574	1933	2q31.2	chr2	178487977
GLOD4	-0.142857	-0.047619	-1.42478	0.167694	0.452574	1934	17p13.3	chr17	662549
TXNDC11	-0.142857	-0.047619	-1.42478	0.167694	0.452574	1935	16p13.13	chr16	11772943
MEMO1	0.142857	0.047619	1.42478	0.167694	0.452574	1936	1p36.1-p35	chr2	32092894
C3orf18	-0.142857	-0.047619	-1.42478	0.167694	0.452574	1937	3p21.31	chr3	50595456
RSL24D1	-0.142857	-0.047619	-1.42478	0.167694	0.452574	1938	15q21.3	chr15	55473512
SHISA5	-0.142857	-0.047619	-1.42478	0.167694	0.452574	1939	3p21.31	chr3	48509197
RNF181	-0.142857	-0.047619	-1.42478	0.167694	0.452574	1940	2p11.2	chr2	85822837
DNAJC27	-0.142857	-0.047619	-1.42478	0.167694	0.452574	1941	2p23.3	chr2	25166505
KRCC1	-0.142857	-0.047619	-1.42478	0.167694	0.452574	1942	2p11.2	chr2	88326724
MRPL35	-0.142857	-0.047619	-1.42478	0.167694	0.452574	1943	2p11.2	chr2	86426556
ZMYND10	-0.142857	-0.047619	-1.42478	0.167694	0.452574	1944	3p21.31	chr3	50378537
TEX264	-0.142857	-0.047619	-1.42478	0.167694	0.452574	1945	3p21.2	chr3	51705191
TMA7	-0.142857	-0.047619	-1.42478	0.167694	0.452574	1946	3p21.31	chr3	48481686
ZNF589	-0.142857	-0.047619	-1.42478	0.167694	0.452574	1947	3p21.31	chr3	48282596
HEMK1	-0.142857	-0.047619	-1.42478	0.167694	0.452574	1948	3p21.31	chr3	50606583
IP6K2	-0.142857	-0.047619	-1.42478	0.167694	0.452574	1949	3p21.31	chr3	48725436
NCKIPSD	-0.142857	-0.047619	-1.42478	0.167694	0.452574	1950	3p21.31	chr3	48711278
PHF7	-0.142857	-0.047619	-1.42478	0.167694	0.452574	1951	3p21.1	chr3	52444527
PDGFA	0.142857	0.047619	1.42478	0.167694	0.452574	1952	7p22.3	chr7	536897
NBAS	-0.142857	-0.047619	-1.42478	0.167694	0.452574	1953	2p24.3	chr2	15307032
GET4	0.142857	0.047619	1.42478	0.167694	0.452574	1954	7p22.3	chr7	891587
PDHB	-0.142857	-0.047619	-1.42478	0.167694	0.452574	1955	3p14.3	chr3	58413357
YPEL5	0.142857	0.047619	1.42478	0.167694	0.452574	1956	2p23.1	chr2	30369750
MRPS23	-0.142857	-0.047619	-1.42478	0.167694	0.452574	1957	17q22	chr17	55916287
CHMP3	-0.142857	-0.047619	-1.42478	0.167694	0.452574	1958	2p11.2	chr2	86730553
FKBP7	0.142857	0.047619	1.42478	0.167694	0.452574	1959	2q31.2	chr2	179328391
SERPINF1	-0.142857	-0.047619	-1.42478	0.167694	0.452574	1960	17p13.3	chr17	1665259
INPP5K	-0.142857	-0.047619	-1.42478	0.167694	0.452574	1961	17p13.3	chr17	1397871
RSF1	0.142857	0.047619	1.42478	0.167694	0.452574	1962	11q14.1	chr11	77377274
PFKFB4	-0.142857	-0.047619	-1.42478	0.167694	0.452574	1963	3p21.31	chr3	48555117
PIP4K2A	-0.142857	-0.047619	-1.42478	0.167694	0.452574	1964	10p12.2	chr10	22823766
PITPNA	-0.142857	-0.047619	-1.42478	0.167694	0.452574	1965	17p13.3	chr17	1421283
UBASH3A	-0.142857	-0.047619	-1.42478	0.167694	0.452574	1966	21q22.3	chr21	43823971
SERPINF2	-0.142857	-0.047619	-1.42478	0.167694	0.452574	1967	17p13.3	chr17	1646130
PLK1	-0.142857	-0.047619	-1.42478	0.167694	0.452574	1968	16p12.2	chr16	23690201
PLXNB1	-0.142857	-0.047619	-1.42478	0.167694	0.452574	1969	3p21.31	chr3	48445261
MYO3A	-0.142857	-0.047619	-1.42478	0.167694	0.452574	1970	10p12.1	chr10	26223002
TLR9	-0.142857	-0.047619	-1.42478	0.167694	0.452574	1971	3p21.2	chr3	52255096
POLR2I	-0.142857	-0.047619	-1.42478	0.167694	0.452574	1972	19q13.12	chr19	36604611
POMC	-0.142857	-0.047619	-1.42478	0.167694	0.452574	1973	2p23.3	chr2	25383722
ATAD2B	-0.142857	-0.047619	-1.42478	0.167694	0.452574	1974	2p24.1-p23.3	chr2	23971534
POU1F1	-0.142857	-0.047619	-1.42478	0.167694	0.452574	1975	3p11.2	chr3	87308783
APBB1IP	-0.142857	-0.047619	-1.42478	0.167694	0.452574	1976	10p12.1	chr10	26727266
POU2F2	-0.142857	-0.047619	-1.42478	0.167694	0.452574	1977	19q13.2	chr19	42590262
P4HTM	-0.142857	-0.047619	-1.42478	0.167694	0.452574	1978	3p21.31	chr3	49027341
IL17RD	-0.142857	-0.047619	-1.42478	0.167694	0.452574	1979	3p14.3	chr3	57124010
TRPM7	-0.142857	-0.047619	-1.42478	0.167694	0.452574	1980	15q21.2	chr15	50849352
ELP6	-0.142857	-0.047619	-1.42478	0.167694	0.452574	1981	3p21.31	chr3	47537130
QRICH1	-0.142857	-0.047619	-1.42478	0.167694	0.452574	1982	3p21.31	chr3	49067142
RETSAT	0.142857	0.047619	1.42478	0.167694	0.452574	1983	2p11.2	chr2	85569078
PXK	-0.142857	-0.047619	-1.42478	0.167694	0.452574	1984	3p14.3	chr3	58318617
CYP2W1	0.142857	0.047619	1.42478	0.167694	0.452574	1985	7p22.3	chr7	1022835
PPP1CB	0.142857	0.047619	1.42478	0.167694	0.452574	1986	2p23.2	chr2	28974612
TRMT61B	0.142857	0.047619	1.42478	0.167694	0.452574	1987	2p23.2	chr2	29072688
PTCD3	-0.142857	-0.047619	-1.42478	0.167694	0.452574	1988	2p11.2	chr2	86333305
FEZF2	-0.142857	-0.047619	-1.42478	0.167694	0.452574	1989	3p14.2	chr3	62355347
EBLN2	-0.142857	-0.047619	-1.42478	0.167694	0.452574	1990	3p13	chr3	73110810
ARMC4	-0.142857	-0.047619	-1.42478	0.167694	0.452574	1991	10p12.1	chr10	28101097
DALRD3	-0.142857	-0.047619	-1.42478	0.167694	0.452574	1992	3p21.31	chr3	49052921
SHQ1	-0.142857	-0.047619	-1.42478	0.167694	0.452574	1993	3p13	chr3	72798428
THNSL2	-0.142857	-0.047619	-1.42478	0.167694	0.452574	1994	2p11.2	chr2	88469814
ZNF654	-0.142857	-0.047619	-1.42478	0.167694	0.452574	1995	3p11.1	chr3	88188262
MNS1	-0.142857	-0.047619	-1.42478	0.167694	0.452574	1996	15q21.3	chr15	56720929
CHDH	-0.142857	-0.047619	-1.42478	0.167694	0.452574	1997	3p21.1	chr3	53850324
CHST12	0.142857	0.047619	1.42478	0.167694	0.452574	1998	7p22.3	chr7	2443195
IL17RB	-0.142857	-0.047619	-1.42478	0.167694	0.452574	1999	3p21.1	chr3	53880577
[truncated: 10,205 more rows]

## Sheet: Fig. 4c
gene.set	effect.size	ave.level	t	p.val	adj.p.val	ngene	genes
BURTON_ADIPOGENESIS_PEAK_AT_8HR	0.420696	-0.00849511	5.69305	1.00062e-06	7.00435e-06	105	MAPK8,PIK3R3,GRB2,NFKBIB,MAP2K6,MAPK9,AKT1,MAPK1,PLCG1,TRIB3,GSK3B,MAP2K3,CDKN1A,RAC1,RIPK1,AKT1S1,ACTR2,PRKAR2A,YWHAB,HRAS,PDK1,PIKFYVE,TBK1,ACTR3,E2F1,MYD88,ITPR2,SQSTM1,RPS6KA1,PTPN11,MAPKAP1,PLCB1,RAF1,CAMK4,RPTOR,CFL1,CDK4,TRAF2,GNGT1,UBE2N,ADCY2,CDKN1B,VAV3,FGF6,ECSIT,RALB,ARF1,MKNK1,CDK1,PTEN,ARHGDIA,ADRBK1,FGF17,DDIT3,IRAK4,TIAM1,CDK2,SFN,PRKCB,GNA14,EIF4E,CLTC,TSC2,FGF22,PPP1CA,DUSP3,HSP…
GO_ERBB_SIGNALING_PATHWAY	0.243472	-0.0151016	5.13672	6.36628e-06	2.2282e-05	39	SLC23A2,ARL4D,SRXN1,PLAC8,PPA1,KLF5,WDR92,GSTO1,BZW1,POR,XPO1,SLC16A1,RRAS2,NOP56,PRDX6,FOSL1,SLC7A6,SAMHD1,UCP2,TUBB2A,EREG,RCL1,TIAM1,PPP1R2,TOP1,CD44,ITGA5,PRR5,TUBB4B,IL1RL1,BCL3,TSC22D3,IFI16,CEBPB,FGL2,HMGA2,VDR,TEAD4,HSPH1
HALLMARK_PI3K_AKT_MTOR_SIGNALING	0.209604	-0.01221	4.92526	1.27564e-05	2.9765e-05	79	KIF16B,ERBB2,PIGR,RPS6KA5,EFEMP1,SRC,PTK6,PAG1,PIK3CA,SOS1,PTK2B,SOX9,UBA52,BCAR1,RNF41,EGFR,ARF4,PTPRR,STUB1,RPS27A,CDC37,PLCG1,TDGF1,CSK,NRAS,ADAM17,UBC,ERBB4,PIK3R1,MYOC,ERBB3,EPS8,MAPK1,GAB1,VIL1,BTC,SHC3,PIK3C2A,USP8,PLCE1,CAMLG,RASSF2,AREG,CUL5,FES,NRG4,DGKD,IQGAP1,FAM59A,MATK,HRAS,MVP,EREG,TGFB1,UBB,CBL,GRB2,NCK2,GRB7,NRG2,NRG1,REPS2,FAM83B,PTK2,PXN,HSP90AA1,EPS15,ABL1,ERBB2IP,AKT1,SHC1,FA…
GO_ERBB2_SIGNALING_PATHWAY	0.20839	-0.0177465	4.23137	0.000118496	0.000165894	14	ACSM1,ACSS1,ALDH5A1,ACOT4,OXSM,MUT,THNSL2,PCCA,TYRP1,ACSS2,MCEE,PCCB,ACADS,MMAA
GO_CARNITINE_METABOLIC_PROCESS	-0.242087	-0.0274769	-2.87884	0.00618002	0.00618002	14	ECI1,DECR1,ECHS1,HADHA,HADHB,HADH,ACADL,ACADM,ACADS,ACADVL,MUT,PCCA,PCCB,MCEE
REACTOME_MITOCHONDRIAL_FATTY_ACID_BETA_OXIDATION	-0.308217	-0.0637464	-3.00809	0.00436852	0.00509661	13	BBOX1,ACADM,POR,TMLHE,SLC22A5,SLC22A4,ACADL,CPT1C,CROT,SHMT1,CRAT,ALDH9A1,CPT1A
GO_SHORT_CHAIN_FATTY_ACID_METABOLIC_PROCESS	-0.419126	-0.0533222	-4.32211	8.903e-05	0.000155802	39	MATK,NRG4,ERBB2,PTK6,SRC,EREG,HRAS,SOS1,NRG2,GRB7,PIK3CA,GRB2,UBB,HSP90AA1,STUB1,PTPRR,NRG1,RNF41,EGFR,UBA52,AKT1,NRAS,ERBB2IP,CDC37,RPS27A,CPNE3,MYOC,ERBB4,SHC1,PIK3R1,UBC,BTC,HBEGF,EGF,GAB1,KRAS,ERBB3,CUL5,USP8

## Sheet: Fig. 4d
metab.class	p.val	adj.p.val	ES	NES	size	leadingEdge
PPP	0.00129976	0.00454915	0.831461	1.81339	6	NADP|DHAP.glyceraldehyde.3P|erythrose.4.phosphate|ribose.5.P.ribulose5.P|F1P.F6P.G1P.G6P|X6.phosphogluconate
CE	0.00278854	0.00650658	0.69297	1.81898	11	C18.3.CE|C20.4.CE|C18.2.CE|C20.5.CE|C16.1.CE|C16.0.CE|C14.0.CE|C22.6.CE|C20.3.CE|C18.1.CE|C18.0.CE
PC	0.025386	0.0444255	0.547316	1.60994	17	C38.2.PC|C36.2.PC|C32.1.PC|C34.2.PC|C32.2.PC|C34.1.PC|C36.1.PC|C38.4.PC|C40.6.PC|C36.3.PC|C34.4.PC|C38.5.PC|C34.3.PC|C32.0.PC|C36.4.PC.B
SM	0.0532461	0.0745446	0.589186	1.50285	10	C22.0.SM|C24.1.SM|C14.0.SM|C16.1.SM|C22.1.SM|C24.0.SM|C16.0.SM
LPC	0.646511	0.754263	0.348837	0.861319	9	C22.6.LPC|C20.4.LPC|C18.1.LPC|C14.0.LPC|C16.0.LPC|C16.1.LPC|C18.2.LPC|C18.0.LPC|C20.3.LPC
LPE	0.868521	0.868521	0.331452	0.682679	5	C18.0.LPE|C18.1.LPE|C16.0.LPE|C22.6.LPE
TAG	0.000355872	0.0024911	-0.922758	-3.7035	33	C58.7.TAG|C56.6.TAG|C58.8.TAG|C58.6.TAG|C52.5.TAG|C48.3.TAG|C56.7.TAG|C52.4.TAG|C54.4.TAG|C56.5.TAG|C56.4.TAG|C46.2.TAG|C50.0.TAG|C50.3.TAG|C54.5.TAG|C54.6.TAG|C54.7.TAG|C52.1.TAG|C46.1.TAG|C54.1.TAG|C48.0.TAG|C56.8.TAG|C46.0.TAG|C56.3.TAG|C48.1.TAG|C54.2.TAG|C52.3.TAG|C50.1.TAG|C50.2.TAG|C48.2.TAG

## Sheet: Fig. 4f
gene	effect.size	ave.level	t	p.val	adj.p.Val	rank
SREBF1	-1.88098	-0.988834	-9.28668	6.07944e-08	0.00111454	1
TM2D3	0.91662	-0.230421	6.03524	1.54837e-05	0.141932	2
SNRPB2	-2.55854	-1.47147	-5.47561	4.62947e-05	0.226676	3
GOLT1B	-1.4213	-0.311087	-5.43142	5.05635e-05	0.226676	4
CYB5B	-1.50487	-0.351526	-5.33115	6.18218e-05	0.226676	5
WDR73	-1.52083	-1.18419	-5.13058	9.27604e-05	0.283429	6
DHODH	-1.57384	-1.37875	-4.94377	0.00013593	0.339386	7
RFK	-1.61367	-1.38726	-4.9021	0.000148099	0.339386	8
MATR3	-1.09932	-0.375065	-4.70533	0.000222575	0.453385	9
CTXN3	-0.618561	0.58515	-4.52772	0.000322518	0.591273	10
TMEM201	0.529897	-0.352908	4.41492	0.000408763	0.65722	11
WDR83	-1.1417	-1.30176	-4.39067	0.000430188	0.65722	12
TP73	0.565166	0.256778	4.30866	0.000511465	0.721283	13
PPCS	-0.941841	-0.23652	-4.23192	0.00060163	0.767281	14
PGLS	-0.503039	-0.39265	-4.18132	0.000669741	0.767281	15
TPM2	-0.754548	-0.678591	-4.14973	0.000716192	0.767281	16
TEAD1	-1.26247	-0.211222	-4.08564	0.000820671	0.767281	17
YDJC	-0.56614	0.233136	-4.01741	0.000948907	0.767281	18
FITM2	-1.21785	-0.295418	-3.95705	0.00107916	0.767281	19
KIF2C	0.742642	-0.867109	3.9283	0.0011474	0.767281	20
NCMAP	0.478406	0.198303	3.92811	0.00114786	0.767281	21
WBP4	-0.754699	-0.717138	-3.92123	0.00116483	0.767281	22
PABPC4	0.503802	0.233079	3.9004	0.00121776	0.767281	23
ARNT	1.04843	0.38592	3.89755	0.00122521	0.767281	24
ELOF1	-1.11513	-0.940311	-3.86089	0.00132493	0.767281	25
HDAC1	0.522176	0.124553	3.82544	0.00142913	0.767281	26
CSGALNACT2	0.535714	0.133522	3.81169	0.00147171	0.767281	27
BARD1	-0.960191	-1.24148	-3.77775	0.00158241	0.767281	28
CAD	-1.60647	-1.32048	-3.75661	0.00165553	0.767281	29
TXNDC12	0.477212	0.0540426	3.75553	0.00165937	0.767281	30
ADSS	-1.13238	-1.10807	-3.75337	0.00166703	0.767281	31
MEA1	-0.668103	-0.183349	-3.73902	0.00171896	0.767281	32
RAB3GAP2	-0.718314	-0.222014	-3.73545	0.00173215	0.767281	33
ARHGEF6	0.581354	0.672068	3.83248	0.0017398	0.767281	34
TBC1D20	-1.01721	-0.439646	-3.72767	0.00176116	0.767281	35
PHF13	0.485985	-0.178988	3.71511	0.0018091	0.767281	36
RNF157	0.369758	0.278808	3.71331	0.00181607	0.767281	37
ST3GAL6	-0.462944	0.183083	-3.70554	0.00184648	0.767281	38
NCEH1	0.399184	0.363163	3.70008	0.00186817	0.767281	39
SNRPA	-1.03913	-0.873743	-3.68563	0.0019268	0.767281	40
OAT	0.576426	0.258852	3.68135	0.00194449	0.767281	41
PFKP	0.455916	0.481865	3.66523	0.00201269	0.767281	42
SLC35B2	0.867703	-0.429764	3.64973	0.0020805	0.767281	43
RORA	0.578405	0.136353	3.62703	0.00218394	0.767281	44
TMEM39B	0.55724	-0.322583	3.62213	0.00220693	0.767281	45
PARVG	-0.607632	0.339749	-3.62138	0.00221047	0.767281	46
B4GALT7	0.53889	-0.111649	3.62124	0.00221115	0.767281	47
ATF7IP2	0.412069	0.293083	3.61759	0.00222848	0.767281	48
PPT1	0.496647	0.204164	3.59635	0.002332	0.767281	49
NACAD	-0.56378	0.210523	-3.58733	0.00237742	0.767281	50
PLA2G1B	0.363523	0.351908	3.58076	0.002411	0.767281	51
NFIA	0.567154	0.000466507	3.56208	0.00250924	0.767281	52
GADD45G	-0.398927	0.0197679	-3.55443	0.00255063	0.767281	53
ZBTB48	0.428503	0.281053	3.54131	0.00262314	0.767281	54
CEP152	-0.731458	-0.694398	-3.53987	0.00263125	0.767281	55
UMPS	-1.37482	-1.49915	-3.53155	0.00267843	0.767281	56
RBPJ	0.626419	-0.120586	3.52832	0.002697	0.767281	57
ZC3H3	-0.447979	-0.358263	-3.51996	0.00274561	0.767281	58
BRCA1	-1.01657	-1.38863	-3.51919	0.00275011	0.767281	59
TICAM2	-0.539514	-0.343546	-3.51557	0.00277147	0.767281	60
ZNF526	-0.469291	0.138491	-3.49872	0.00287309	0.767281	61
DNAJC24	-0.599623	0.0975303	-3.49169	0.00291657	0.767281	62
SCAP	-2.013	-2.27461	-3.47816	0.00300211	0.767281	63
ATAD3C	0.463747	0.583541	3.47469	0.00302443	0.767281	64
RNF19B	0.48096	0.17092	3.47327	0.0030336	0.767281	65
APPBP2	0.524942	0.352393	3.47242	0.00303909	0.767281	66
CAMK2N1	0.463794	0.184678	3.45666	0.00314314	0.767281	67
FOXQ1	0.574357	0.399069	3.4404	0.00325421	0.767281	68
GJB3	0.567477	-0.0107151	3.43972	0.00325893	0.767281	69
LZTR1	-0.485725	0.223286	-3.43935	0.00326153	0.767281	70
FNDC3B	0.710507	0.362681	3.43894	0.00326437	0.767281	71
KRTDAP	-0.56858	-0.645273	-3.43224	0.00331141	0.767281	72
NAPG	-1.63374	-1.589	-3.43134	0.00331773	0.767281	73
ZNF140	0.404484	0.544222	3.42422	0.00336858	0.767281	74
TPRG1L	0.553001	-0.124473	3.42266	0.00337981	0.767281	75
NHLH2	-0.4691	0.134041	-3.42177	0.00338621	0.767281	76
COPE	-1.39151	-2.07268	-3.41365	0.00344543	0.767281	77
FAM218A	0.531202	0.354033	3.41164	0.00346021	0.767281	78
FTMT	-0.637857	-0.535694	-3.41141	0.00346191	0.767281	79
GLMN	-1.11474	-1.02435	-3.4035	0.0035209	0.767281	80
KLF6	0.670708	0.567971	3.40006	0.00354678	0.767281	81
DYRK1A	1.00586	-0.0739427	3.39685	0.00357121	0.767281	82
C15orf40	-0.536557	-0.28682	-3.39023	0.00362195	0.767281	83
FOXD2	0.561687	-0.0947785	3.38996	0.00362403	0.767281	84
PTGER3	0.439839	-0.195355	3.37933	0.0037072	0.767281	85
LTC4S	0.401694	0.145201	3.37449	0.00374566	0.767281	86
SSR3	0.60209	0.0393183	3.37379	0.00375128	0.767281	87
PTAR1	-1.34204	-0.993702	-3.37135	0.00377084	0.767281	88
C18orf21	-0.757025	-0.111369	-3.36686	0.00380708	0.767281	89
ZNF613	-0.379983	0.139584	-3.36487	0.00382332	0.767281	90
ATXN10	-0.93955	-0.680147	-3.36377	0.00383226	0.767281	91
PDE4B	0.51016	0.355512	3.35845	0.00387601	0.767281	92
UBE2J2	0.485155	-0.602755	3.35648	0.00389228	0.767281	93
ATP5IF1	0.530874	-0.237478	3.32887	0.00412825	0.792548	94
PDCD4	0.366893	0.568709	3.32068	0.00420085	0.792548	95
SORCS3	0.42215	0.40521	3.31932	0.00421306	0.792548	96
ENO1	-1.55389	-1.6412	-3.31471	0.0042547	0.792548	97
MTHFR	0.50847	0.4866	3.31266	0.00427326	0.792548	98
SLC37A2	0.444399	0.259337	3.31194	0.00427984	0.792548	99
LTB4R2	-0.544113	-0.85491	-3.30687	0.00432631	0.793143	100
PDIK1L	0.466222	0.0918125	3.29061	0.00447873	0.812955	101
PELO	-0.832228	-2.13556	-3.27371	0.00464275	0.815722	102
CSDE1	-0.831599	-0.721217	-3.2557	0.00482405	0.815722	103
INPP5A	0.438279	0.0802231	3.25491	0.00483223	0.815722	104
C17orf58	0.45722	-0.587687	3.24515	0.00493357	0.815722	105
RSPRY1	0.418276	0.300712	3.23956	0.00499257	0.815722	106
MBTPS1	-1.3388	-1.49431	-3.23603	0.00503013	0.815722	107
ANAPC13	-1.06119	-1.44873	-3.23285	0.00506428	0.815722	108
KLHDC1	-0.399323	0.0618422	-3.23175	0.00507617	0.815722	109
SCD	-1.4234	-1.3776	-3.22663	0.00513166	0.815722	110
CCDC160	0.562086	0.14736	3.29274	0.00515583	0.815722	111
RAB11FIP1	0.360603	0.741308	3.22357	0.00516519	0.815722	112
ZNF143	-0.701256	-0.208576	-3.21567	0.00525252	0.815722	113
RAD50	-0.70726	-0.235165	-3.21309	0.00528146	0.815722	114
PHLDB3	-0.410396	0.059062	-3.21306	0.00528172	0.815722	115
GABPA	-0.823577	-0.853458	-3.21024	0.00531356	0.815722	116
LRRC55	-0.412649	0.029413	-3.20728	0.00534697	0.815722	117
STX2	0.409173	0.137577	3.20339	0.00539134	0.815722	118
SPINT2	-0.547346	-0.0670993	-3.19859	0.00544662	0.815722	119
PUSL1	0.48861	0.727143	3.18967	0.00555071	0.815722	120
HES3	0.618109	-0.202489	3.1809	0.00565502	0.815722	121
BNIP1	-1.25145	-1.30885	-3.17714	0.00570029	0.815722	122
AP5Z1	0.3919	0.319579	3.17664	0.00570638	0.815722	123
PPP2R3A	0.424668	0.179052	3.17635	0.00570985	0.815722	124
CCDC130	-1.15159	-2.11017	-3.17543	0.00572099	0.815722	125
OSCP1	0.444662	-0.0215522	3.173	0.00575056	0.815722	126
LDLR	0.550688	-0.271651	3.17246	0.00575717	0.815722	127
BSG	-0.84579	-0.0365789	-3.17093	0.00577596	0.815722	128
MPND	-0.56404	-0.215497	-3.16927	0.00579627	0.815722	129
EPN1	-0.47135	0.192617	-3.16671	0.00582789	0.815722	130
FGGY	0.451473	0.570411	3.16663	0.00582881	0.815722	131
ORC4	-0.941158	-1.1793	-3.15943	0.00591851	0.818099	132
HORMAD2	-0.431492	-0.234096	-3.15671	0.00595278	0.818099	133
ABRAXAS1	-0.45632	-0.0252155	-3.15458	0.00597967	0.818099	134
PAICS	-1.71235	-1.46391	-3.14397	0.00611573	0.830516	135
PPP4R2	-0.534761	-1.11256	-3.1397	0.00617132	0.831903	136
RPIA	-1.06324	-1.31592	-3.12982	0.0063019	0.843304	137
ZNF280B	-0.566659	0.552017	-3.12113	0.00641891	0.850075	138
RAB6A	-1.32922	-1.30211	-3.11634	0.00648432	0.850075	139
RNF216	0.401827	0.251412	3.1144	0.00651098	0.850075	140
LIAS	-1.05259	-0.672992	-3.10716	0.00661153	0.850075	141
ETS1	0.479994	0.733314	3.10481	0.00664449	0.850075	142
DMBT1	0.381784	0.238768	3.10275	0.0066735	0.850075	143
TMEM59	0.373547	0.348342	3.10101	0.00669815	0.850075	144
RAB18	-1.24981	-1.25026	-3.09923	0.00672344	0.850075	145
AK4	0.427884	-0.185381	3.09302	0.00681232	0.853664	146
DOCK6	-0.44712	-0.543377	-3.09076	0.00684496	0.853664	147
MAP3K6	0.432057	-0.0459088	3.08526	0.00692502	0.857813	148
TM2D1	0.584455	-0.296257	3.07403	0.00709147	0.859887	149
NACA2	-0.512119	-0.45268	-3.07394	0.00709275	0.859887	150
USP17L10	-0.777576	0.119149	-3.06779	0.00718559	0.859887	151
HRH1	0.436647	0.43299	3.06218	0.00727122	0.859887	152
RHEB	-1.10255	-1.00529	-3.05883	0.0073229	0.859887	153
FKBP8	-0.612609	-0.28475	-3.05817	0.00733302	0.859887	154
MRTFA	-0.472018	-0.228063	-3.04905	0.00747569	0.859887	155
DLST	-1.14094	-1.0134	-3.04537	0.00753393	0.859887	156
LIPT2	-0.602096	0.218704	-3.04492	0.00754117	0.859887	157
C2orf91	-0.556032	0.363788	-3.04219	0.00758475	0.859887	158
TCF12	0.536029	0.54314	3.026	0.0078482	0.859887	159
FIBIN	-0.400578	0.288097	-3.02329	0.00789324	0.859887	160
DPH1	-0.944336	-0.956348	-3.02247	0.00790689	0.859887	161
DUSP4	-0.48304	0.481323	-3.01797	0.00798227	0.859887	162
PI4KB	-1.02437	-0.726554	-3.01781	0.00798485	0.859887	163
LCE3C	-0.895939	-0.196796	-3.01706	0.00799758	0.859887	164
PRKACG	-0.498404	0.000509614	-3.01459	0.00803936	0.859887	165
CDH3	-0.527483	0.353282	-3.01392	0.00805058	0.859887	166
ACSL3	-0.774731	-0.690897	-3.01379	0.00805285	0.859887	167
ZNF195	-0.809916	-0.202883	-3.00991	0.00811899	0.859887	168
SLC19A2	0.466347	0.38958	3.00737	0.0081626	0.859887	169
ESPN	0.767939	-0.666456	3.00256	0.00824563	0.859887	170
UCHL5	-0.586406	-0.724056	-3.002	0.00825533	0.859887	171
CTNND1	-0.777719	-0.0111393	-2.99603	0.0083598	0.859887	172
MCRS1	-0.585173	-1.02921	-2.99183	0.00843416	0.859887	173
PWWP2B	0.532621	0.29322	2.9857	0.00854361	0.859887	174
SDHAF2	-0.634294	-1.24336	-2.98569	0.00854381	0.859887	175
SCAF1	-0.477965	0.137447	-2.98321	0.00858851	0.859887	176
AHR	0.928507	0.498811	2.98264	0.00859883	0.859887	177
DHX35	-0.807978	-0.613675	-2.98224	0.00860602	0.859887	178
YEATS2	-0.795382	-1.28662	-2.9811	0.0086267	0.859887	179
SUCLA2	-0.58325	-0.128227	-2.97862	0.0086719	0.859887	180
OR2T27	0.654347	0.287989	2.96711	0.00888432	0.859887	181
CFL1	-1.40752	-1.19151	-2.96358	0.00895055	0.859887	182
HOOK1	0.383869	0.37319	2.95872	0.00904247	0.859887	183
GPALPP1	-0.3772	0.424406	-2.94994	0.00921081	0.859887	184
DLG1	0.43858	0.201204	2.94984	0.00921263	0.859887	185
RAP1B	-0.570468	0.138296	-2.94934	0.00922248	0.859887	186
PTCH2	0.453298	-0.33006	2.94876	0.00923357	0.859887	187
HACD2	0.459635	0.0547842	2.94832	0.00924226	0.859887	188
AGTRAP	0.457745	0.321577	2.94614	0.00928467	0.859887	189
SUMO3	0.433089	0.467685	2.94363	0.00933357	0.859887	190
HS3ST3A1	-0.447888	0.316911	-2.94327	0.0093408	0.859887	191
CYP2E1	0.45067	0.151503	2.94319	0.0093422	0.859887	192
BAG4	-0.656299	0.302044	-2.94262	0.00935348	0.859887	193
SLC17A3	0.338957	0.524128	2.94193	0.00936695	0.859887	194
SEC63	-0.565746	-1.0259	-2.93935	0.00941796	0.859887	195
TCEAL2	0.399271	0.444258	2.99194	0.00944366	0.859887	196
PTPRU	0.35905	-0.333011	2.9371	0.00946253	0.859887	197
LDLRAP1	0.437803	0.374228	2.93704	0.00946379	0.859887	198
DDX46	-0.648574	-1.12475	-2.93381	0.00952811	0.859887	199
C12orf57	0.472078	0.346179	2.93328	0.00953863	0.859887	200
CUZD1	0.400791	0.435325	2.92979	0.00960875	0.859887	201
SMIM13	0.428638	0.17788	2.92902	0.00962433	0.859887	202
RAD1	-0.766726	-0.962108	-2.92377	0.00973084	0.859887	203
CACUL1	0.453313	0.540603	2.92316	0.00974337	0.859887	204
PCSK7	0.449524	0.145582	2.923	0.00974675	0.859887	205
ZNF177	-0.459788	0.191892	-2.92215	0.00976395	0.859887	206
RGPD2	-0.52188	-0.335159	-2.92066	0.00979467	0.859887	207
ANKRD65	0.475383	0.0970072	2.92007	0.00980678	0.859887	208
ERMARD	0.379912	0.262156	2.91673	0.00987556	0.859887	209
HSPA4	0.46804	0.262192	2.90531	0.0101148	0.859887	210
CDA	0.403715	0.108731	2.90495	0.0101225	0.859887	211
PTPA	-0.657456	-1.91785	-2.8984	0.0102623	0.859887	212
CALN1	-0.429576	-0.210887	-2.8968	0.0102969	0.859887	213
HCN2	-0.434919	-0.205141	-2.89486	0.0103387	0.859887	214
TIAL1	-0.956185	-0.171801	-2.89259	0.010388	0.859887	215
ZNF329	0.344172	0.337734	2.89188	0.0104034	0.859887	216
OR2G6	0.450843	-0.00296994	2.89097	0.0104234	0.859887	217
THAP3	0.530526	-0.125409	2.88996	0.0104453	0.859887	218
STYK1	0.413864	0.295525	2.88752	0.0104989	0.859887	219
ZNF701	-0.447657	-0.145059	-2.88294	0.0106	0.859887	220
MED16	-0.748582	0.135221	-2.87365	0.0108079	0.859887	221
COA5	-0.584918	-0.844265	-2.87316	0.0108191	0.859887	222
ATP6V0D1	-0.84679	-1.12071	-2.86864	0.0109217	0.859887	223
POTEM	-0.652076	-0.20498	-2.86498	0.0110055	0.859887	224
GNAI3	0.513267	-2.884e-06	2.86403	0.0110276	0.859887	225
SFN	0.466179	-0.0931505	2.86333	0.0110436	0.859887	226
KHSRP	-0.770235	-0.512871	-2.86172	0.0110808	0.859887	227
DAPK1	0.406441	0.375457	2.86148	0.0110864	0.859887	228
PEX26	-0.724479	-0.596808	-2.86049	0.0111093	0.859887	229
TENT5B	0.437781	-0.0166638	2.85873	0.0111503	0.859887	230
TRIM45	0.431064	0.00149785	2.85821	0.0111624	0.859887	231
TSEN34	-0.77916	-1.13576	-2.856	0.0112141	0.859887	232
CCDC6	0.754242	-0.53981	2.85409	0.0112589	0.859887	233
JAK3	-0.520151	-0.0527023	-2.85285	0.011288	0.859887	234
UBXN10	0.325885	0.153613	2.8501	0.0113531	0.859887	235
PLCH2	0.361994	0.581498	2.84571	0.0114577	0.859887	236
RPS26	-0.487463	-0.300463	-2.84274	0.0115289	0.859887	237
PFKFB3	0.335963	0.704287	2.84169	0.0115541	0.859887	238
RNF214	0.559595	-0.214237	2.84014	0.0115916	0.859887	239
PA2G4	-0.557641	-0.321001	-2.83829	0.0116364	0.859887	240
MCL1	1.38554	-1.27408	2.83669	0.0116753	0.859887	241
EFR3A	-1.00191	-0.485842	-2.8354	0.011707	0.859887	242
CWH43	-0.372376	0.334583	-2.83173	0.0117968	0.859887	243
C8orf86	-0.375687	0.521985	-2.82973	0.0118462	0.859887	244
ANHX	0.492261	-0.0499821	2.82893	0.0118658	0.859887	245
OXA1L	-0.466138	-0.595372	-2.82723	0.0119081	0.859887	246
ALPL	0.413638	0.428852	2.8266	0.0119238	0.859887	247
CDCP1	0.45084	0.427828	2.82431	0.0119806	0.859887	248
C21orf91	0.429689	0.608734	2.8224	0.0120286	0.859887	249
NRAP	0.403131	0.532135	2.81453	0.0122275	0.859887	250
FFAR4	0.345601	0.251114	2.8107	0.0123253	0.859887	251
PCMT1	0.36648	-0.000940482	2.8107	0.0123254	0.859887	252
PDCL	0.804197	-0.733961	2.81035	0.0123344	0.859887	253
TTC33	-0.367535	0.0198783	-2.80429	0.0124911	0.859887	254
RPL35A	-0.906387	-0.484862	-2.8033	0.0125168	0.859887	255
TKT	-1.25943	-1.43192	-2.80187	0.0125539	0.859887	256
FLAD1	-0.384306	0.289166	-2.79326	0.012781	0.859887	257
AHSA1	0.455203	-0.299246	2.79297	0.0127886	0.859887	258
USE1	-0.953883	-0.929843	-2.78676	0.012955	0.859887	259
MPHOSPH6	-0.813188	-0.624046	-2.78605	0.0129739	0.859887	260
AHDC1	0.402923	-0.077192	2.78536	0.0129927	0.859887	261
ATP6V0E2	0.398238	0.592447	2.78447	0.0130166	0.859887	262
CLEC4C	0.3842	0.391316	2.78385	0.0130336	0.859887	263
PRR22	-0.56205	-0.648695	-2.77872	0.0131732	0.859887	264
LRRC47	0.439505	0.207768	2.77849	0.0131795	0.859887	265
CENPJ	-0.686832	-0.554754	-2.77755	0.0132051	0.859887	266
FXR1	0.41388	0.581374	2.77442	0.0132914	0.859887	267
KRTAP12.3	0.430615	0.34036	2.77372	0.0133108	0.859887	268
ING2	0.601045	0.231585	2.77293	0.0133326	0.859887	269
LYSMD2	-0.338882	0.194282	-2.77293	0.0133326	0.859887	270
PDLIM5	0.319009	0.840986	2.7694	0.0134308	0.859887	271
CTPS1	-1.77892	-2.10741	-2.76707	0.0134959	0.859887	272
KCNJ4	-0.434096	-0.537544	-2.76565	0.0135357	0.859887	273
GART	-1.10437	-0.974638	-2.76428	0.0135743	0.859887	274
VPS13C	0.44361	0.258944	2.76338	0.0135997	0.859887	275
DPYD	0.450577	-0.0490225	2.76335	0.0136005	0.859887	276
PRAMEF17	0.487857	-0.941955	2.76283	0.0136151	0.859887	277
LRP8	0.428763	-0.215064	2.75897	0.0137246	0.859887	278
PFAS	-1.23601	-1.30613	-2.75751	0.0137664	0.859887	279
KDF1	0.52409	-0.279698	2.75704	0.0137796	0.859887	280
CARNMT1	-0.421359	0.486155	-2.75659	0.0137925	0.859887	281
FUS	-0.465651	0.11212	-2.74875	0.0140187	0.859887	282
NSMCE2	-1.0125	-1.22806	-2.74858	0.0140237	0.859887	283
NQO2	0.346771	0.442397	2.7473	0.0140608	0.859887	284
NHEJ1	-0.405055	-0.319884	-2.74626	0.0140913	0.859887	285
MYH9	-1.10882	-1.11684	-2.74535	0.0141177	0.859887	286
USP33	0.508992	-0.214595	2.74283	0.0141917	0.859887	287
MBTPS2	-1.48962	-2.1658	-2.78769	0.0142016	0.859887	288
C5orf34	-0.406384	-0.0575159	-2.7416	0.0142281	0.859887	289
ARNTL	-0.404293	0.0228047	-2.74128	0.0142374	0.859887	290
NAMPT	-1.45412	-1.14426	-2.73806	0.0143326	0.859887	291
P2RX4	0.338388	-0.19492	2.73376	0.0144611	0.859887	292
S100PBP	0.404408	0.236806	2.73293	0.0144858	0.859887	293
RPS6KA6	0.540732	0.267939	2.77436	0.0145828	0.859887	294
PPCDC	-1.32094	-0.795046	-2.72754	0.0146485	0.859887	295
GRB10	-0.316252	0.278484	-2.72144	0.0148343	0.859887	296
PRKCI	0.493102	0.247317	2.72124	0.0148406	0.859887	297
EHMT1	0.518895	0.0112081	2.72036	0.0148678	0.859887	298
RTRAF	-0.896189	-1.64132	-2.71718	0.0149658	0.859887	299
BTAF1	-0.761734	-0.557061	-2.71489	0.0150369	0.859887	300
PARD6G	0.51288	0.101661	2.71313	0.0150916	0.859887	301
CEND1	-0.390749	-0.0520631	-2.7131	0.0150927	0.859887	302
MLLT1	-0.70097	0.513322	-2.70918	0.0152154	0.859887	303
SAMM50	-0.990792	-1.09002	-2.70867	0.0152315	0.859887	304
BCO2	0.380729	0.382781	2.70774	0.0152607	0.859887	305
MED27	-0.74788	-0.73597	-2.70771	0.0152616	0.859887	306
ATIC	-1.39754	-1.4317	-2.70691	0.0152869	0.859887	307
DHX32	0.357884	0.182684	2.70554	0.0153301	0.859887	308
DPH5	-0.707281	-0.507054	-2.70504	0.0153461	0.859887	309
SMIM1	0.489871	0.0638795	2.70292	0.0154134	0.859887	310
IDE	0.395292	-0.142385	2.70048	0.0154913	0.859887	311
DNAJB11	0.47761	-0.223406	2.69749	0.0155873	0.859887	312
NME2	0.332733	-0.521916	2.69739	0.0155905	0.859887	313
HBG1	-0.31781	0.0849503	-2.69332	0.0157221	0.859887	314
SSR2	0.686253	-0.206252	2.69241	0.0157516	0.859887	315
SRSF4	0.453115	-0.216912	2.6922	0.0157585	0.859887	316
TIMP3	-0.396275	-0.0399459	-2.68986	0.0158348	0.859887	317
CPXM2	0.373152	0.292429	2.68662	0.0159411	0.859887	318
EXO5	0.285159	-0.0670592	2.68606	0.0159593	0.859887	319
FRG2B	0.445545	0.115856	2.68538	0.0159817	0.859887	320
ZNF880	-0.337246	0.789646	-2.68534	0.0159832	0.859887	321
TRIR	-0.711509	-0.327109	-2.68507	0.0159919	0.859887	322
GPR85	0.338582	0.682117	2.68506	0.0159923	0.859887	323
RAB3GAP1	-0.546387	-0.0553734	-2.68481	0.0160005	0.859887	324
MEN1	0.488671	-0.527431	2.68346	0.0160453	0.859887	325
ARL14	0.431048	0.255547	2.68213	0.0160892	0.859887	326
C2orf49	-0.403816	-0.113195	-2.67964	0.0161722	0.859887	327
C9orf78	-0.930234	-1.52111	-2.67812	0.0162228	0.859887	328
TMEM143	-0.433277	-0.191826	-2.67285	0.0163999	0.859887	329
RTTN	-1.17326	-1.39296	-2.67199	0.016429	0.859887	330
IKZF5	0.337945	0.254665	2.67191	0.0164318	0.859887	331
TXNDC16	-0.341438	0.0257039	-2.67113	0.0164583	0.859887	332
COL24A1	0.313546	0.0583316	2.66993	0.0164992	0.859887	333
PER3	0.430223	0.338137	2.66929	0.0165207	0.859887	334
NBAS	-1.21243	-1.81267	-2.66903	0.0165298	0.859887	335
FGF2	0.312552	0.559464	2.66898	0.0165315	0.859887	336
COL5A3	-0.338089	0.493274	-2.66752	0.016581	0.859887	337
UBE2D3	-0.957282	-1.52994	-2.66655	0.0166142	0.859887	338
TMEM136	0.438378	0.321101	2.66503	0.0166664	0.859887	339
DDX1	-0.767177	-1.05357	-2.66041	0.0168258	0.859887	340
TGM2	0.320873	0.727616	2.65903	0.0168737	0.859887	341
CTNNBIP1	0.399356	-0.0932306	2.65687	0.0169486	0.859887	342
BTN3A3	0.291205	0.46127	2.6567	0.0169547	0.859887	343
STN1	0.894716	-1.21302	2.65481	0.0170205	0.859887	344
ALAS1	-0.331903	0.0435056	-2.65444	0.0170338	0.859887	345
TPT1	-0.896394	-1.87628	-2.65411	0.0170453	0.859887	346
YWHAQ	0.380457	0.794858	2.65307	0.0170816	0.859887	347
LRRC41	0.33948	0.0523315	2.65244	0.0171039	0.859887	348
LIN52	-0.705145	-0.929646	-2.65147	0.0171381	0.859887	349
MRPS36	-0.887305	-0.78612	-2.64985	0.0171954	0.859887	350
ZNF174	0.437592	-0.48924	2.64969	0.017201	0.859887	351
TSEN54	-0.892224	-1.69466	-2.64237	0.0174618	0.859887	352
DGAT2L6	0.416604	0.421275	2.68244	0.0174972	0.859887	353
ELOC	-0.847009	-1.07556	-2.64135	0.0174983	0.859887	354
ANXA8L1	0.484865	-0.0626656	2.64049	0.0175292	0.859887	355
CBWD2	-0.678384	-1.81502	-2.63812	0.0176148	0.859887	356
TPRKB	-1.2145	-1.2543	-2.63748	0.0176382	0.859887	357
TRIM69	0.325025	0.153892	2.6371	0.0176518	0.859887	358
PRSS2	0.377692	-0.0259065	2.63538	0.0177145	0.859887	359
DIMT1	-0.572272	-1.11088	-2.63469	0.0177396	0.859887	360
ACAN	0.359426	0.320607	2.634	0.0177646	0.859887	361
TOMM7	0.382894	0.055477	2.63096	0.0178758	0.859887	362
PRR12	-0.381729	0.209059	-2.63023	0.0179027	0.859887	363
ZNF551	-0.504129	-0.230554	-2.62994	0.0179134	0.859887	364
MAML1	0.521948	-0.125446	2.62991	0.0179146	0.859887	365
NHP2	-1.01145	-1.87251	-2.62935	0.0179351	0.859887	366
BBS7	0.332576	0.449811	2.62909	0.0179445	0.859887	367
SEC61A2	0.334795	0.242634	2.62851	0.0179659	0.859887	368
TBC1D9B	0.427472	0.236032	2.62782	0.0179915	0.859887	369
OR6B2	-0.602767	-0.147575	-2.62477	0.0181046	0.859887	370
RAB5IF	0.387485	-0.101143	2.62186	0.018213	0.859887	371
SNTG2	0.338517	0.580169	2.62087	0.0182498	0.859887	372
PPP1R15A	-0.441355	-0.193199	-2.62043	0.0182663	0.859887	373
IST1	-0.646271	-0.56881	-2.62036	0.0182691	0.859887	374
CNN2	-0.84831	-1.41055	-2.61997	0.0182837	0.859887	375
CBY3	0.491439	0.0288031	2.61717	0.0183889	0.859887	376
GTPBP1	-0.509412	-0.226186	-2.61668	0.0184075	0.859887	377
ASAP3	0.418745	-0.00337164	2.61658	0.0184113	0.859887	378
AQP12B	-0.414975	-0.264273	-2.61555	0.0184499	0.859887	379
AFAP1L2	0.381799	0.145565	2.61521	0.018463	0.859887	380
MORN1	0.357087	-0.0465114	2.61284	0.0185529	0.859887	381
PTPN9	0.324469	0.308491	2.6123	0.0185732	0.859887	382
PTTG1	-0.501727	-0.690184	-2.61178	0.0185931	0.859887	383
H1F0	-0.353548	0.342597	-2.60986	0.0186663	0.859887	384
KDM5A	0.400017	0.130054	2.6071	0.0187723	0.859887	385
TMCC1	0.42203	0.384533	2.60522	0.0188448	0.859887	386
PRKRIP1	-0.893173	-1.44783	-2.60503	0.0188521	0.859887	387
ACAT2	0.365669	0.737264	2.60182	0.0189764	0.859887	388
EIF3J	-0.556243	-0.686921	-2.60173	0.01898	0.859887	389
ASPHD2	-0.44451	0.232975	-2.60117	0.0190019	0.859887	390
IFFO2	0.429117	0.0614756	2.60054	0.0190261	0.859887	391
CHD5	0.354769	0.300931	2.59799	0.019126	0.859887	392
MELK	-0.283462	0.0676272	-2.59675	0.0191744	0.859887	393
SKP1	-1.07015	-1.68295	-2.59588	0.0192088	0.859887	394
ABCC4	-0.385221	0.239346	-2.5958	0.0192118	0.859887	395
CD2BP2	-1.00324	-1.23747	-2.59526	0.019233	0.859887	396
PROSER2	0.404265	0.181798	2.5945	0.0192628	0.859887	397
ZNF358	-0.36103	0.429672	-2.59394	0.0192849	0.859887	398
SMCO4	-0.381792	-0.0240467	-2.59264	0.0193366	0.859887	399
OSGIN1	0.421765	0.0771945	2.59027	0.0194303	0.859887	400
PTBP1	-1.33152	-1.26518	-2.58967	0.0194544	0.859887	401
COL8A2	0.441325	0.0059478	2.58958	0.019458	0.859887	402
SPINK13	0.27063	0.165587	2.58954	0.0194594	0.859887	403
UGT3A1	-0.385876	0.373123	-2.58849	0.0195013	0.859887	404
NR2C1	0.330646	-0.027228	2.58802	0.0195201	0.859887	405
TM2D2	0.652264	-0.473789	2.58584	0.0196074	0.859887	406
ARF5	0.370181	0.205484	2.58529	0.0196293	0.859887	407
RIMS4	0.334575	0.658926	2.58489	0.0196452	0.859887	408
HSPA12B	0.309397	0.298596	2.58363	0.0196962	0.859887	409
CRYZ	0.343217	0.14093	2.5825	0.0197416	0.859887	410
CELA3A	0.400521	0.132394	2.57988	0.0198478	0.859887	411
UBQLN4	0.452414	-0.751762	2.57541	0.0200296	0.859887	412
SHROOM4	0.492656	0.364243	2.61223	0.0200959	0.859887	413
SLC16A3	-0.642876	-0.547747	-2.57286	0.0201343	0.859887	414
GTF3C4	-1.01866	-1.10756	-2.56926	0.0202829	0.859887	415
MED10	-0.769892	-0.822459	-2.56769	0.0203478	0.859887	416
TRARG1	-0.358576	0.121093	-2.5667	0.0203892	0.859887	417
C12orf65	0.396242	-0.646526	2.56319	0.0205356	0.859887	418
ZNF774	0.364371	0.495327	2.56258	0.0205613	0.859887	419
ID4	0.387962	0.0670417	2.55759	0.0207716	0.859887	420
C1QTNF6	-0.351681	-0.0780508	-2.5559	0.0208431	0.859887	421
XK	0.474952	0.219956	2.59363	0.0208445	0.859887	422
PCSK9	0.390886	-0.55313	2.55526	0.0208705	0.859887	423
CRYBA4	-0.3616	0.0143637	-2.55525	0.0208708	0.859887	424
DROSHA	-0.446506	-0.534271	-2.55378	0.0209336	0.859887	425
CRKL	-1.08858	-1.733	-2.5533	0.0209542	0.859887	426
DAZAP1	-0.610762	-0.168792	-2.5529	0.0209709	0.859887	427
CELA3B	0.346898	0.485318	2.55235	0.0209947	0.859887	428
PRAMEF2	0.3675	0.120259	2.5516	0.0210267	0.859887	429
PIWIL3	-0.387389	-0.246759	-2.54837	0.0211655	0.859887	430
TRABD2B	0.373546	-0.216601	2.54792	0.0211849	0.859887	431
P2RX7	0.396071	-0.0909083	2.54741	0.021207	0.859887	432
THAP7	-0.534117	-0.115489	-2.54642	0.0212498	0.859887	433
ZNF649	-0.336219	0.0413788	-2.54626	0.0212566	0.859887	434
NCOA1	0.335713	0.0383992	2.54569	0.0212812	0.859887	435
AATF	-0.467532	-1.27315	-2.54498	0.0213124	0.859887	436
SPTSSB	0.280293	0.444859	2.54496	0.0213133	0.859887	437
RAVER2	0.398768	0.0640063	2.54288	0.0214037	0.859887	438
C9orf47	-0.327897	0.120908	-2.54248	0.0214209	0.859887	439
FRMD1	0.38237	0.462993	2.54228	0.0214297	0.859887	440
DGCR8	-0.55545	-0.729789	-2.54152	0.0214627	0.859887	441
MFSD11	0.365883	-0.199066	2.539	0.0215735	0.859887	442
TAPT1	-1.01675	-0.611106	-2.53886	0.0215792	0.859887	443
TAF1L	-0.387487	0.758847	-2.53432	0.0217796	0.859887	444
NUDT6	0.330139	0.444554	2.53223	0.0218727	0.859887	445
COG7	-0.881806	-1.11643	-2.52708	0.0221027	0.859887	446
PEF1	0.343946	-0.815005	2.52645	0.0221311	0.859887	447
AKIRIN1	0.427113	-0.519675	2.52645	0.0221312	0.859887	448
LDLRAD1	0.321175	-0.0473068	2.52489	0.0222012	0.859887	449
INF2	0.396347	0.575774	2.52448	0.0222197	0.859887	450
GPR108	-0.423101	-0.0730718	-2.52218	0.0223239	0.859887	451
TBK1	-0.414232	0.44114	-2.52081	0.0223863	0.859887	452
AWAT2	0.43081	0.41288	2.55612	0.0224365	0.859887	453
HSD3B7	-0.384134	-0.365555	-2.51911	0.0224634	0.859887	454
PLVAP	-0.434784	0.113186	-2.51856	0.0224888	0.859887	455
OR2L2	0.390011	0.397734	2.51834	0.0224989	0.859887	456
TSPAN1	0.485218	-0.040388	2.51807	0.0225111	0.859887	457
UCN3	0.358098	0.594282	2.51753	0.0225357	0.859887	458
RHBDD3	-0.465703	0.259287	-2.5145	0.0226749	0.859887	459
ZNF835	-0.36162	-0.493025	-2.51381	0.0227066	0.859887	460
ACO1	-0.355031	0.472909	-2.51337	0.0227268	0.859887	461
SP100	0.37514	0.458394	2.51305	0.0227418	0.859887	462
ZRANB1	0.486662	-0.0974426	2.51242	0.0227706	0.859887	463
C1RL	0.320642	0.619622	2.51135	0.0228205	0.859887	464
CNOT1	-0.883149	-1.53708	-2.50836	0.0229591	0.859887	465
AIP	0.521273	-0.334659	2.50833	0.0229605	0.859887	466
FAM110C	0.350934	0.284395	2.50803	0.0229746	0.859887	467
PRB4	0.451656	0.903325	2.50678	0.0230327	0.859887	468
MUTYH	0.295344	0.0760183	2.50548	0.0230937	0.859887	469
MTNR1B	0.364156	0.41336	2.50473	0.023129	0.859887	470
PLIN1	0.30932	0.455948	2.50404	0.0231615	0.859887	471
NFRKB	-0.642226	-1.06616	-2.49953	0.0233739	0.859887	472
ZNF99	-0.373739	0.403931	-2.49798	0.0234475	0.859887	473
TMEM190	-0.397541	-0.351714	-2.49724	0.023483	0.859887	474
TFPT	-0.397134	-0.441084	-2.49491	0.0235939	0.859887	475
FGF10	-0.298065	0.249685	-2.49406	0.0236344	0.859887	476
GOSR2	-0.933882	-2.13244	-2.49367	0.0236534	0.859887	477
PNKD	0.382315	-0.236286	2.49354	0.0236596	0.859887	478
PHACTR4	0.584086	-0.160936	2.49325	0.0236734	0.859887	479
KIF1B	0.320499	-0.0864387	2.49044	0.0238085	0.859887	480
CPQ	-0.587608	-0.253915	-2.48981	0.0238391	0.859887	481
2020-03-07	0.281423	0.280573	2.48768	0.023942	0.859887	482
C10orf120	0.310768	0.495109	2.48509	0.0240677	0.859887	483
OGDH	-1.10803	-1.39433	-2.48411	0.0241156	0.859887	484
TRAF3IP1	0.3624	0.526149	2.48345	0.0241478	0.859887	485
TSPAN6	0.32523	0.528993	2.51833	0.0241581	0.859887	486
EHBP1	0.286333	0.534665	2.48312	0.024164	0.859887	487
ZNF853	0.30772	0.965906	2.48277	0.0241812	0.859887	488
LEPR	0.374619	0.14845	2.48069	0.0242831	0.859887	489
RNH1	-0.903464	-0.460148	-2.47995	0.0243193	0.859887	490
KIF25	0.362441	0.551918	2.47921	0.024356	0.859887	491
UTP14A	-1.17362	-0.8176	-2.51365	0.0243798	0.859887	492
TACR1	0.270936	-0.336209	2.47852	0.0243899	0.859887	493
CACNB3	-0.58256	-1.06794	-2.47842	0.0243946	0.859887	494
COL9A2	0.349556	0.327488	2.47826	0.0244029	0.859887	495
PRKD2	-0.354352	0.129323	-2.47704	0.0244631	0.859887	496
SMURF1	0.311265	-0.064845	2.47641	0.024494	0.859887	497
ITLN2	0.486313	0.175568	2.47629	0.0245003	0.859887	498
SLC4A1	-0.458262	-0.26108	-2.47614	0.0245075	0.859887	499
C1QTNF3	-0.40128	0.209779	-2.47597	0.0245159	0.859887	500
RPS6KA1	0.384849	-0.292489	2.47562	0.0245331	0.859887	501
ARMC10	0.417197	-0.25141	2.47522	0.0245533	0.859887	502
WISP3	0.34901	0.541409	2.47419	0.0246041	0.859887	503
SMIM9	0.413625	0.167685	2.50882	0.0246106	0.859887	504
QRICH1	-0.471854	-0.482625	-2.46852	0.0248881	0.859887	505
C16orf71	0.288429	0.387794	2.4683	0.0248988	0.859887	506
KIRREL3	0.379143	0.212073	2.46795	0.0249163	0.859887	507
DHRS4L2	0.428036	0.20552	2.46746	0.0249414	0.859887	508
HAUS2	-0.908382	-0.723303	-2.46652	0.0249888	0.859887	509
SLC25A20	0.27925	-0.175299	2.46556	0.0250372	0.859887	510
FNDC9	0.366496	0.411025	2.46358	0.0251374	0.859887	511
CAP2	0.337625	0.684947	2.46036	0.0253012	0.859887	512
PTEN	-0.849099	1.04559	-2.45957	0.0253415	0.859887	513
TFPI	-0.283888	0.377213	-2.45859	0.025392	0.859887	514
RAB11FIP2	0.324317	0.376969	2.45809	0.0254173	0.859887	515
TMEM211	-0.40841	0.39799	-2.45769	0.0254382	0.859887	516
BACE1	0.382637	0.0152038	2.4573	0.0254583	0.859887	517
XPO6	-0.387706	-0.0418491	-2.45226	0.0257184	0.859887	518
CSMD2	0.304575	0.194011	2.44941	0.0258663	0.859887	519
FASTKD3	0.314716	0.511509	2.44832	0.0259233	0.859887	520
ADAM12	0.323185	2.70141e-05	2.44634	0.026027	0.859887	521
SH3BP5	0.371032	0.277418	2.44631	0.0260283	0.859887	522
BPIFB1	0.394618	0.402462	2.44604	0.0260425	0.859887	523
NPPC	0.370016	0.0073684	2.44602	0.0260438	0.859887	524
SEC16B	0.373176	0.232452	2.44463	0.0261171	0.859887	525
SERPINB1	0.271438	0.511396	2.44431	0.0261336	0.859887	526
HIST1H1C	0.364023	-0.0476841	2.44381	0.0261601	0.859887	527
PADI3	0.31545	0.176269	2.44221	0.0262444	0.859887	528
SYT6	-0.41456	0.136605	-2.44143	0.0262857	0.859887	529
TCF21	0.392518	0.175145	2.44107	0.0263048	0.859887	530
PBX2	0.361762	-0.114064	2.44067	0.0263259	0.859887	531
NMRK2	-0.379684	-0.0653699	-2.43964	0.0263808	0.859887	532
CYP4A22	0.354919	0.189381	2.43928	0.0263996	0.859887	533
TAS2R1	0.349525	0.582522	2.43913	0.0264077	0.859887	534
CFHR2	0.360647	0.503	2.43885	0.0264229	0.859887	535
GLS	-0.509096	-0.297054	-2.43838	0.0264477	0.859887	536
FOSB	-0.375056	-0.080073	-2.43783	0.0264768	0.859887	537
MROH7	0.405496	-0.121547	2.4367	0.026537	0.859887	538
CCL7	-0.305704	-0.0963693	-2.43636	0.0265557	0.859887	539
MED24	-0.869697	-0.239324	-2.43615	0.0265668	0.859887	540
LIPA	0.287413	0.307043	2.43568	0.0265919	0.859887	541
GUCA2A	-0.493673	-0.714748	-2.4356	0.0265962	0.859887	542
H3F3B	-0.44261	-0.452973	-2.4352	0.0266173	0.859887	543
CUL9	0.392721	-0.0493208	2.43406	0.0266789	0.859887	544
WRB	-1.448	-1.51949	-2.43364	0.0267013	0.859887	545
MTHFD1	-1.21875	-0.906189	-2.43336	0.0267164	0.859887	546
SPDYE4	-0.665209	0.149541	-2.43299	0.0267364	0.859887	547
ZNF28	-0.304559	-0.0275284	-2.43082	0.0268533	0.859887	548
NR1H2	-0.379141	0.460593	-2.43014	0.0268898	0.859887	549
CHAC1	0.411932	0.0421857	2.42753	0.0270312	0.859887	550
DRG1	-0.570736	-0.69797	-2.42741	0.0270382	0.859887	551
GDPD2	0.483095	0.45992	2.45989	0.0270714	0.859887	552
LAMTOR5	0.313069	0.172068	2.42672	0.0270753	0.859887	553
CAPS	-0.287097	-0.40877	-2.42478	0.0271811	0.859887	554
CENPA	-0.615173	-1.72249	-2.42328	0.0272632	0.859887	555
ABLIM3	0.336295	0.466816	2.42138	0.0273675	0.859887	556
HES4	0.491215	0.308713	2.41946	0.0274735	0.859887	557
GIMAP7	0.314724	0.679067	2.41901	0.0274982	0.859887	558
ICE1	-0.556486	-1.18812	-2.41892	0.0275035	0.859887	559
LYPLAL1	0.365857	0.279519	2.41869	0.0275161	0.859887	560
ORC3	-0.915714	-1.44056	-2.41826	0.0275398	0.859887	561
UCMA	0.37878	0.00715604	2.41768	0.0275718	0.859887	562
KIFC2	0.386992	0.320762	2.41731	0.0275927	0.859887	563
ZWINT	-0.753463	-0.79364	-2.41695	0.0276124	0.859887	564
FAM69A	0.358546	-0.539494	2.41397	0.0277781	0.859887	565
WDR33	-0.984681	-1.43685	-2.413	0.0278323	0.859887	566
SLC16A5	-0.498877	-0.907691	-2.41245	0.0278627	0.859887	567
PALB2	-0.727513	-0.947137	-2.41103	0.0279425	0.859887	568
CD247	0.439167	0.784418	2.41022	0.0279881	0.859887	569
PPFIBP1	0.307599	0.311286	2.40971	0.0280165	0.859887	570
SMR3B	-0.52147	-0.354001	-2.40964	0.0280208	0.859887	571
OPRPN	-0.318518	0.295931	-2.4095	0.0280282	0.859887	572
FCN3	0.34662	0.358927	2.40872	0.0280726	0.859887	573
FBLN7	0.417597	-0.0222647	2.40838	0.0280917	0.859887	574
COL16A1	0.322975	0.635925	2.40693	0.0281735	0.859887	575
DVL1	0.448643	-0.177268	2.40649	0.0281983	0.859887	576
TMC1	-0.503869	0.165195	-2.40556	0.0282507	0.859887	577
ADGRA2	-0.36573	0.0610743	-2.40384	0.0283485	0.859887	578
MEPE	-0.507636	-0.62003	-2.40361	0.0283616	0.859887	579
ACTR6	-0.996187	-2.27348	-2.40075	0.0285248	0.859887	580
SPIRE2	0.387654	0.0597254	2.40022	0.0285548	0.859887	581
MOB3C	0.444423	-0.146352	2.39879	0.0286372	0.859887	582
EXT2	0.616308	-0.304552	2.39853	0.0286516	0.859887	583
PGAP2	0.3988	0.032696	2.39788	0.0286895	0.859887	584
KLKB1	0.321814	0.430041	2.39788	0.0286895	0.859887	585
BET1	-0.669881	-0.846894	-2.39658	0.0287643	0.859887	586
PPAT	-1.15949	-1.54502	-2.39595	0.0288006	0.859887	587
ZNF512B	0.371039	0.307289	2.39411	0.0289068	0.859887	588
DAGLB	0.345605	0.0130098	2.39343	0.0289462	0.859887	589
RAD54L	0.407435	-0.678009	2.39332	0.0289523	0.859887	590
PHYH	0.279589	0.359957	2.39254	0.0289977	0.859887	591
NECTIN4	0.423869	0.364204	2.39217	0.0290196	0.859887	592
CEACAM8	-0.297284	0.123992	-2.39175	0.0290436	0.859887	593
PPIAL4A	0.461274	-0.387175	2.39033	0.0291262	0.859887	594
RTN1	-0.354106	0.246147	-2.38911	0.0291977	0.859887	595
FYTTD1	0.363035	0.0275934	2.38868	0.0292228	0.859887	596
ORAI3	0.446129	-0.248285	2.38838	0.0292406	0.859887	597
DCTN4	-0.839391	-1.38889	-2.38836	0.0292413	0.859887	598
USF1	0.439661	0.146817	2.38835	0.0292418	0.859887	599
CALY	0.365007	0.58029	2.3883	0.0292448	0.859887	600
TTLL7	0.292446	0.101779	2.38681	0.0293324	0.859887	601
MADCAM1	0.396178	0.251207	2.38643	0.0293548	0.859887	602
MMP10	-0.514337	-0.253557	-2.3864	0.0293566	0.859887	603
MCAM	0.344702	0.455035	2.38492	0.0294435	0.859887	604
FNBP4	-0.528625	-1.22493	-2.38386	0.0295062	0.859887	605
C19orf24	-0.342514	-0.113805	-2.38316	0.0295473	0.859887	606
TM4SF1	0.375971	0.237528	2.3811	0.0296692	0.859887	607
SLC39A4	0.354859	0.606403	2.38006	0.0297311	0.859887	608
TMEM218	0.3394	0.299335	2.37925	0.0297792	0.859887	609
CCR6	0.341706	0.316792	2.37893	0.0297986	0.859887	610
BMP8B	0.29278	0.167293	2.3785	0.0298239	0.859887	611
USP25	0.360604	0.708534	2.37739	0.0298905	0.859887	612
IL4I1	-0.366548	0.357834	-2.37728	0.029897	0.859887	613
FAIM	0.327468	-0.261192	2.37725	0.0298984	0.859887	614
ALG5	0.381435	-0.347888	2.37714	0.0299054	0.859887	615
THYN1	0.344936	0.44625	2.37588	0.0299806	0.859887	616
ELAC1	0.386522	0.359266	2.36799	0.0304567	0.859887	617
ITPRIPL2	0.313206	0.842835	2.36797	0.0304584	0.859887	618
DUS4L	0.324769	0.177835	2.36775	0.0304712	0.859887	619
GAK	-0.91596	-1.1777	-2.36732	0.0304979	0.859887	620
SNN	0.322034	0.428389	2.36637	0.0305555	0.859887	621
TAL1	0.362808	-0.000821467	2.36623	0.0305641	0.859887	622
SOCS2	-0.329796	0.232176	-2.36241	0.030798	0.859887	623
GMEB1	0.379157	-0.0292354	2.36197	0.030825	0.859887	624
MBNL1	0.622106	0.139725	2.36164	0.0308451	0.859887	625
ANP32B	-0.357185	-0.109389	-2.3616	0.0308476	0.859887	626
IKBKB	0.313512	0.18947	2.3597	0.0309652	0.859887	627
ATP6V0D2	-0.423638	0.711689	-2.35884	0.031018	0.859887	628
OR2AK2	0.343622	0.50878	2.35813	0.0310623	0.859887	629
ELF3	0.342297	0.313053	2.35796	0.0310723	0.859887	630
TCF4	0.529156	-0.084959	2.35764	0.0310922	0.859887	631
HSD17B4	-0.819219	-0.363255	-2.35687	0.0311399	0.859887	632
PRSS50	-0.423464	-0.663084	-2.35652	0.0311616	0.859887	633
FIZ1	-0.437061	0.0233145	-2.35559	0.0312196	0.859887	634
CDPF1	-0.376649	-0.178209	-2.35505	0.0312532	0.859887	635
ANKS1A	-0.408817	0.350351	-2.35503	0.0312547	0.859887	636
B3GALT6	0.417547	0.1151	2.35482	0.0312679	0.859887	637
NRG2	0.360852	0.228045	2.35439	0.0312948	0.859887	638
ARID1B	0.300689	0.0705854	2.35307	0.031377	0.859887	639
PHPT1	0.290485	0.345855	2.35242	0.0314178	0.859887	640
LLPH	0.384791	-0.702305	2.35214	0.0314351	0.859887	641
NRDE2	-0.902655	-2.49572	-2.35161	0.0314683	0.859887	642
NADK	0.448086	0.311676	2.35155	0.0314719	0.859887	643
ADSL	-1.22386	-2.77715	-2.35127	0.0314899	0.859887	644
SEPHS1	-0.72636	-0.608016	-2.3491	0.0316259	0.859887	645
CDC40	-0.935038	-2.03098	-2.34854	0.0316613	0.859887	646
COL6A1	0.344235	0.490822	2.34605	0.0318188	0.859887	647
ISG15	0.447843	0.171468	2.34603	0.0318198	0.859887	648
GLYR1	0.319592	0.335283	2.34566	0.0318438	0.859887	649
EIF3F	-0.877985	-1.95214	-2.34542	0.0318588	0.859887	650
IRAK1BP1	0.4216	0.0422171	2.34419	0.031937	0.859887	651
PNMA3	0.311766	0.724074	2.37371	0.0319858	0.859887	652
NPHP4	0.36774	-0.00217986	2.34338	0.0319884	0.859887	653
KNCN	0.299609	0.105011	2.34318	0.0320008	0.859887	654
PAXIP1	-0.685768	-0.396537	-2.34317	0.0320019	0.859887	655
LSM14A	-0.406819	-0.30898	-2.34308	0.0320072	0.859887	656
RTKN	-0.472512	-0.314492	-2.34212	0.0320688	0.859887	657
2020-03-02	-0.376778	0.535973	-2.34115	0.0321306	0.859887	658
ACSM5	0.326264	0.413497	2.34036	0.0321814	0.859887	659
CD4	0.284794	0.315244	2.34032	0.0321841	0.859887	660
ALYREF	-0.520916	-1.46174	-2.33948	0.0322374	0.859887	661
ZNF84	0.327976	0.293253	2.33914	0.0322594	0.859887	662
BROX	0.332347	0.39814	2.33879	0.0322819	0.859887	663
USP17L13	-0.304604	0.237762	-2.33828	0.0323147	0.859887	664
CATIP	-0.267982	0.192598	-2.33793	0.0323373	0.859887	665
NUGGC	-0.62811	0.0448397	-2.33759	0.0323588	0.859887	666
IHH	0.30579	0.136766	2.33747	0.032367	0.859887	667
MEIS3	-0.552896	-0.364006	-2.33703	0.0323953	0.859887	668
ALKBH4	0.420697	-0.104844	2.33684	0.0324075	0.859887	669
BTBD10	-0.334655	0.125756	-2.33665	0.0324198	0.859887	670
SPTB	-0.316609	0.239323	-2.33621	0.0324478	0.859887	671
GDI2	-0.51894	-0.142397	-2.33509	0.0325205	0.859887	672
PRRX2	-0.343126	0.00454748	-2.33472	0.0325445	0.859887	673
TMEM31	0.323552	0.499533	2.3644	0.032565	0.859887	674
HIST1H1B	0.32434	0.395362	2.33355	0.0326201	0.859887	675
HK2	0.498904	-0.397933	2.33256	0.0326846	0.859887	676
SPATA21	0.422788	-0.0885038	2.3312	0.032773	0.859887	677
ATP5MC1	0.449758	-0.645683	2.33082	0.0327978	0.859887	678
PHYKPL	0.400904	-0.0463264	2.3302	0.0328383	0.859887	679
WHAMM	-0.539997	-0.514423	-2.32935	0.0328936	0.859887	680
VPS37C	-0.411736	-0.904103	-2.32814	0.0329724	0.859887	681
IPP	0.394993	0.369421	2.32746	0.0330173	0.859887	682
PRSS35	0.368364	0.0372224	2.3271	0.0330406	0.859887	683
CYP4A11	0.288522	0.0955148	2.3268	0.0330604	0.859887	684
MYCL	0.379961	0.283768	2.32636	0.0330897	0.859887	685
MDK	-0.434326	-0.0251614	-2.32422	0.0332305	0.859887	686
TNNT3	-0.35745	0.256403	-2.32339	0.0332853	0.859887	687
GJA4	0.28566	0.109401	2.32182	0.0333893	0.859887	688
INSYN2B	0.348648	0.629651	2.32099	0.0334444	0.859887	689
PEX13	-0.630588	0.0443809	-2.32038	0.0334848	0.859887	690
PGM3	-0.793028	-0.649661	-2.31948	0.0335443	0.859887	691
FKBP15	0.308739	0.481373	2.31938	0.0335512	0.859887	692
LRRIQ3	0.343867	0.258285	2.3185	0.0336098	0.859887	693
DMKN	-0.436405	-0.636081	-2.31809	0.0336369	0.859887	694
VWA5B2	0.35358	0.263346	2.31721	0.0336957	0.859887	695
PABPC1	-0.948854	-1.4549	-2.31624	0.0337608	0.859887	696
GMPS	-0.828963	-2.36279	-2.31569	0.0337979	0.859887	697
CALHM4	0.403015	0.570955	2.31568	0.0337981	0.859887	698
ZNF584	0.268503	0.394778	2.3135	0.0339446	0.859887	699
CHMP3	-1.51379	-2.0236	-2.31267	0.034001	0.859887	700
PRAMEF25	0.488262	0.0941573	2.31189	0.0340534	0.859887	701
BSDC1	0.418863	0.025053	2.31093	0.0341182	0.859887	702
CCDC159	-0.315938	0.551918	-2.31026	0.0341636	0.859887	703
KRTAP4.11	0.335397	-0.013738	2.30991	0.0341873	0.859887	704
AHCYL2	0.306441	0.228323	2.3092	0.0342357	0.859887	705
BSX	0.297799	0.496575	2.30862	0.0342746	0.859887	706
ATAD5	-0.734106	-0.184748	-2.3083	0.0342964	0.859887	707
SCNN1D	0.393958	0.0198955	2.3058	0.0344669	0.859887	708
TMA7	-0.382545	-0.38507	-2.30551	0.0344863	0.859887	709
AGO4	0.31356	0.121587	2.30522	0.0345061	0.859887	710
ATP6V1H	-0.715628	-1.6125	-2.30379	0.0346042	0.859887	711
MYADM	-0.337192	0.0786861	-2.30369	0.0346109	0.859887	712
EEF1AKMT1	0.29209	0.394823	2.30302	0.034657	0.859887	713
COG4	-0.641926	-1.30451	-2.3029	0.0346656	0.859887	714
ZNF226	-0.405667	0.0224056	-2.30216	0.0347158	0.859887	715
FAM173A	0.29002	0.28797	2.30184	0.034738	0.859887	716
SNX32	0.381484	-0.401977	2.30077	0.0348121	0.859887	717
RER1	0.430937	-0.301339	2.30037	0.0348394	0.859887	718
CLSTN1	0.347868	0.234579	2.29943	0.0349042	0.859887	719
TAF2	-0.934068	-1.49844	-2.29874	0.0349517	0.859887	720
RSPH10B	0.384573	0.587898	2.29859	0.0349622	0.859887	721
KRT15	-0.4165	0.173635	-2.29717	0.0350604	0.859887	722
TAF1A	-0.893325	-1.02054	-2.29702	0.0350714	0.859887	723
NECAP1	0.34214	0.153455	2.29468	0.0352339	0.859887	724
SELENOP	-0.494385	-0.0585294	-2.29436	0.0352562	0.859887	725
TJP1	0.330608	0.253573	2.29408	0.0352754	0.859887	726
SSR4	0.480829	-0.346643	2.32271	0.0352806	0.859887	727
NKTR	-0.59094	-0.00685872	-2.29369	0.0353026	0.859887	728
ZMYND15	-0.504232	-0.157776	-2.29298	0.0353524	0.859887	729
2020-03-05	1.34589	-1.00514	2.2928	0.0353647	0.859887	730
G6PD	-1.08466	-0.391292	-2.32073	0.0354146	0.859887	731
STT3B	0.54213	-0.36504	2.29168	0.0354433	0.859887	732
ATXN7L1	0.398776	0.3902	2.29101	0.0354906	0.859887	733
CREB1	-0.380848	0.0368413	-2.29081	0.0355045	0.859887	734
LAMP2	0.323687	0.707512	2.31841	0.0355729	0.859887	735
RPE65	0.422919	-0.447648	2.28932	0.0356088	0.859887	736
C1orf127	0.364671	-0.322699	2.28889	0.0356391	0.859887	737
CEP135	-0.387965	-0.45697	-2.28826	0.0356838	0.859887	738
TSFM	0.383051	-1.24122	2.28587	0.0358527	0.859887	739
SCHIP1	0.364517	0.381095	2.28507	0.0359096	0.859887	740
UBP1	-0.420313	0.153261	-2.28456	0.0359458	0.859887	741
PTPDC1	0.254094	0.21739	2.28454	0.035947	0.859887	742
FAM20B	0.331	0.0342847	2.28276	0.0360739	0.859887	743
CBR4	0.386508	0.138857	2.28256	0.0360882	0.859887	744
CYP4Z1	0.429346	0.312127	2.28168	0.0361508	0.859887	745
RAB4B	-0.269918	0.0651297	-2.28103	0.0361969	0.859887	746
UIMC1	-0.408051	-0.382754	-2.281	0.0361991	0.859887	747
RPF2	-1.30249	-2.0012	-2.2808	0.0362133	0.859887	748
DNAJB9	0.329682	0.222865	2.27968	0.0362936	0.859887	749
MGAT4D	0.354765	0.463387	2.27942	0.0363121	0.859887	750
SMC6	-1.27651	-1.76832	-2.27877	0.0363588	0.859887	751
ZNF354A	0.32861	0.79865	2.27865	0.0363673	0.859887	752
ZNF844	-0.393665	0.116365	-2.27852	0.0363769	0.859887	753
PPM1H	0.343184	0.189552	2.27831	0.036392	0.859887	754
CARD16	0.348007	0.215199	2.27787	0.0364232	0.859887	755
ZNF684	0.306408	-0.0917281	2.27779	0.0364295	0.859887	756
CAND1	-0.871848	-0.915323	-2.27773	0.0364336	0.859887	757
PARD6B	0.329179	-0.0298022	2.27577	0.0365747	0.859887	758
GPC4	0.342509	0.625161	2.30254	0.0366696	0.859887	759
CD40LG	0.352443	0.396885	2.30148	0.0367443	0.859887	760
CALHM3	0.269097	0.0873743	2.27311	0.0367672	0.859887	761
SRPRB	-0.478008	-1.13974	-2.27207	0.0368424	0.859887	762
HSCB	-1.05135	-1.7732	-2.27155	0.0368804	0.859887	763
GRK5	0.333962	0.320222	2.27114	0.0369102	0.859887	764
TXNDC5	0.289413	0.692326	2.27087	0.0369298	0.859887	765
MBNL3	0.298446	0.324173	2.29865	0.0369438	0.859887	766
AES	-0.354218	-0.299607	-2.26939	0.037038	0.859887	767
TPI1	-1.09896	-1.93077	-2.269	0.0370661	0.859887	768
SSR1	0.56527	-0.0321793	2.26696	0.0372156	0.859887	769
POLR2G	-1.1071	-2.7008	-2.2657	0.0373083	0.859887	770
PRKG2	-0.316253	0.358819	-2.26568	0.0373093	0.859887	771
VAMP3	0.346377	0.232637	2.26485	0.0373709	0.859887	772
OXSR1	0.364817	0.475768	2.26356	0.0374654	0.859887	773
SLC36A3	0.350163	0.401572	2.2631	0.0374996	0.859887	774
RPL39L	-0.388963	0.236126	-2.26302	0.0375057	0.859887	775
TMEM243	0.271151	0.462729	2.26285	0.0375182	0.859887	776
OR11A1	0.283094	0.35903	2.26269	0.0375303	0.859887	777
LAMA5	0.367311	0.496403	2.26261	0.0375357	0.859887	778
TMEM53	0.359747	-0.387908	2.26245	0.0375474	0.859887	779
TMEM61	0.40636	-0.0144346	2.26196	0.0375837	0.859887	780
IRF2	0.497312	0.389655	2.26146	0.0376206	0.859887	781
ELK4	0.314248	0.740012	2.26136	0.0376287	0.859887	782
EGFL6	0.381903	0.731842	2.28889	0.037639	0.859887	783
TPSAB1	0.462268	0.158424	2.26079	0.0376709	0.859887	784
FLYWCH2	-0.353346	-0.0901799	-2.26037	0.0377015	0.859887	785
ZNF593	0.572386	-0.653099	2.26015	0.0377184	0.859887	786
NSA2	-0.905914	-2.17868	-2.25966	0.0377546	0.859887	787
PSPC1	0.44812	-0.438143	2.25828	0.0378571	0.859887	788
TMEM179	0.294662	0.368056	2.25783	0.0378909	0.859887	789
CCL17	-0.261495	-0.258408	-2.25739	0.0379237	0.859887	790
ALOXE3	0.35568	-0.215273	2.25642	0.0379963	0.859887	791
SERAC1	0.330729	0.365206	2.2558	0.0380423	0.859887	792
ACIN1	-0.772222	-1.60738	-2.25505	0.0380988	0.859887	793
PIM3	0.325945	0.159457	2.254	0.0381777	0.859887	794
DDX52	-0.475625	-1.08626	-2.25385	0.0381883	0.859887	795
SKP2	0.963891	-1.65921	2.25326	0.0382331	0.859887	796
HIST1H1D	0.301029	-0.284902	2.25306	0.0382479	0.859887	797
RPEL1	-0.305559	0.494726	-2.25255	0.0382867	0.859887	798
FRG2	0.377785	-0.812564	2.24889	0.0385627	0.859887	799
KIAA1109	0.262533	0.372811	2.24751	0.0386679	0.859887	800
C2orf50	-0.311246	-0.258633	-2.24734	0.0386809	0.859887	801
CHMP5	-0.942966	-2.28902	-2.24723	0.0386888	0.859887	802
CPT2	0.368985	-0.110693	2.24632	0.0387579	0.859887	803
FAM208B	0.393634	0.0854014	2.24624	0.0387644	0.859887	804
MFSD4B	0.299716	0.092325	2.2455	0.0388204	0.859887	805
MCUR1	0.391973	0.394366	2.24541	0.0388278	0.859887	806
STT3A	0.555673	-0.265957	2.2448	0.0388736	0.859887	807
DRICH1	-0.388365	0.0955082	-2.24429	0.0389132	0.859887	808
LCK	0.298818	0.19433	2.244	0.0389354	0.859887	809
CDCA7	0.352555	0.474944	2.24334	0.0389858	0.859887	810
CYP2J2	0.293165	0.228274	2.24252	0.0390484	0.859887	811
KRI1	-0.655105	-2.18108	-2.2416	0.0391189	0.859887	812
MED12	-1.49866	-1.39245	-2.26822	0.0391529	0.859887	813
CAMK2G	0.341617	-0.106628	2.24072	0.0391869	0.859887	814
TTYH1	-0.348822	0.498636	-2.23988	0.0392517	0.859887	815
PNMA2	-0.361344	0.43471	-2.23986	0.0392526	0.859887	816
DHX33	-0.837486	-2.55418	-2.23854	0.0393545	0.859887	817
C22orf31	-0.371006	0.415701	-2.23849	0.0393582	0.859887	818
RPAP3	-0.650098	-1.6593	-2.23839	0.0393663	0.859887	819
FRAT2	-0.34217	-0.146811	-2.23777	0.0394139	0.859887	820
PRAMEF12	0.462689	-0.307333	2.23735	0.0394466	0.859887	821
C10orf90	0.406292	0.144446	2.23728	0.0394524	0.859887	822
TRIM22	-0.337479	0.289739	-2.23713	0.0394635	0.859887	823
MAP1S	-0.414797	0.439161	-2.23661	0.0395038	0.859887	824
PLXDC2	0.282536	0.642378	2.23582	0.0395655	0.859887	825
CCDC126	0.274602	0.686052	2.23534	0.0396028	0.859887	826
EXOC3L2	-0.274475	0.471912	-2.23419	0.0396923	0.859887	827
ZCCHC13	0.375693	0.133268	2.26061	0.0397248	0.859887	828
CYP3A5	0.410113	0.275487	2.23273	0.039806	0.859887	829
ACY3	0.343156	0.212092	2.23241	0.0398311	0.859887	830
RPRD1B	-1.0056	-1.15437	-2.2321	0.0398547	0.859887	831
FZD6	0.366634	0.510472	2.23209	0.0398561	0.859887	832
SP3	0.468735	-0.213825	2.23082	0.0399552	0.859887	833
TCEANC2	0.363506	0.0417512	2.23055	0.0399763	0.859887	834
C3orf80	0.338437	0.607449	2.2305	0.0399799	0.859887	835
KRTAP10.7	0.281953	0.469808	2.23049	0.0399811	0.859887	836
SREBF2	-0.325469	0.0180718	-2.22846	0.0401407	0.859887	837
EGLN2	-0.438525	-0.891743	-2.22767	0.0402026	0.859887	838
CYS1	-0.349714	-0.908137	-2.22704	0.0402524	0.859887	839
SLC7A14	0.310346	0.509512	2.22664	0.0402838	0.859887	840
TTC12	0.318	0.755355	2.22648	0.0402966	0.859887	841
MAN2A2	0.340022	0.697888	2.2263	0.040311	0.859887	842
ASH1L	0.394289	-0.0343897	2.22622	0.0403172	0.859887	843
PLCL1	0.307096	0.464233	2.22478	0.0404307	0.859887	844
CD3EAP	-0.657118	-0.818783	-2.22377	0.0405106	0.859887	845
GAS8	0.293593	0.267979	2.22293	0.0405778	0.859887	846
HEPACAM	0.385534	0.230944	2.22269	0.0405969	0.859887	847
WDR19	-0.30409	0.312637	-2.22264	0.0406008	0.859887	848
MNX1	0.323257	0.184643	2.22213	0.0406413	0.859887	849
MUC20	0.487827	-0.107104	2.22142	0.0406981	0.859887	850
PXYLP1	0.328834	-0.00906329	2.22033	0.040785	0.859887	851
WDR62	-0.363485	-0.0277084	-2.21981	0.0408263	0.859887	852
BCAP31	-0.800756	-0.738355	-2.24589	0.0408528	0.859887	853
NOL3	-0.3454	0.0655986	-2.21936	0.0408623	0.859887	854
WDR77	-0.994018	-2.88099	-2.21912	0.0408816	0.859887	855
PITRM1	-0.624517	-0.760164	-2.21768	0.0409969	0.859887	856
GPR162	0.344337	0.137013	2.21691	0.0410587	0.859887	857
HIST1H4H	0.312343	0.360508	2.21639	0.0411003	0.859887	858
WDR92	-0.822583	-1.9312	-2.21639	0.0411004	0.859887	859
ZC3H4	-0.581594	-0.519646	-2.21617	0.0411181	0.859887	860
CLDN19	0.394886	-0.273591	2.21509	0.0412049	0.859887	861
TUBD1	-0.621693	-0.519513	-2.21428	0.0412704	0.859887	862
RABL2B	0.313148	-0.132828	2.21419	0.0412776	0.859887	863
WDFY2	0.273477	0.466043	2.21375	0.0413134	0.859887	864
CCDC9	-0.297498	0.0491886	-2.21298	0.0413755	0.859887	865
RTEL1	-0.623849	-0.790334	-2.21294	0.0413786	0.859887	866
USF2	-0.448242	-0.959139	-2.21287	0.0413839	0.859887	867
APOOL	0.408075	-0.0341736	2.23818	0.0414553	0.859887	868
RABL6	0.33004	0.306572	2.21132	0.0415095	0.859887	869
AKAP12	0.303547	0.37449	2.21111	0.041527	0.859887	870
WLS	0.350532	0.574865	2.21038	0.0415862	0.859887	871
AGBL5	-0.361938	-0.130256	-2.21003	0.0416149	0.859887	872
XKR8	0.332908	0.0254786	2.20872	0.0417211	0.859887	873
GRTP1	0.419344	0.118781	2.20811	0.0417712	0.859887	874
CNOT9	-0.617644	-1.49755	-2.20684	0.0418748	0.859887	875
SPR	-0.417348	0.0542052	-2.20431	0.0420825	0.859887	876
SCGB2B2	-0.407981	0.573626	-2.20369	0.0421332	0.859887	877
TMCO3	0.335979	-0.270145	2.20342	0.0421559	0.859887	878
SASS6	-0.930416	-1.8352	-2.20337	0.0421597	0.859887	879
TAF7	-0.652946	-2.14339	-2.20329	0.0421663	0.859887	880
GALNT11	0.404272	0.501157	2.20128	0.042332	0.859887	881
ATP6V1C2	0.286259	0.490602	2.2006	0.0423882	0.859887	882
RBM10	-0.824373	-1.28459	-2.22601	0.042423	0.859887	883
PILRB	0.38274	0.0311633	2.19967	0.0424654	0.859887	884
ZNF558	-0.349935	0.0861312	-2.19955	0.0424748	0.859887	885
CTNNA1	-0.775837	0.185282	-2.19912	0.0425109	0.859887	886
PSG5	0.316832	0.450689	2.19826	0.042582	0.859887	887
REST	0.386863	-0.182546	2.19719	0.0426716	0.859887	888
SLBP	-0.532091	-0.821395	-2.19655	0.0427243	0.859887	889
PRR5L	0.349513	0.223217	2.19629	0.042746	0.859887	890
ZNF446	-0.622024	-0.0634567	-2.19595	0.0427744	0.859887	891
NIPBL	-0.698243	-0.326874	-2.19569	0.0427964	0.859887	892
EFCAB5	-0.281978	-0.106614	-2.19556	0.0428068	0.859887	893
PGP	-0.592489	-0.320747	-2.19452	0.0428936	0.859887	894
MSH4	0.351091	0.0845563	2.1943	0.0429121	0.859887	895
ERGIC1	0.244994	0.33304	2.19381	0.0429536	0.859887	896
MUC22	0.271045	0.683588	2.19369	0.0429637	0.859887	897
PPEF1	0.454218	0.641611	2.21923	0.0429716	0.859887	898
BTN2A2	0.344422	0.471641	2.19317	0.043007	0.859887	899
NAA20	-1.00947	-1.61762	-2.19191	0.0431126	0.859887	900
GET4	-0.98229	-0.383711	-2.19122	0.043171	0.859887	901
MAU2	-1.21277	-1.2339	-2.19102	0.0431875	0.859887	902
MYOF	0.330124	0.514314	2.19057	0.043226	0.859887	903
EWSR1	-0.672553	-2.09794	-2.18919	0.0433417	0.859887	904
RAD17	-0.902257	-2.39447	-2.18738	0.043495	0.859887	905
B4GALT3	0.478902	-0.249309	2.18736	0.0434967	0.859887	906
PSPN	-0.328579	0.0829512	-2.18587	0.0436228	0.859887	907
PRAMEF7	0.427056	0.00889403	2.18577	0.0436316	0.859887	908
TPP2	0.341024	0.254325	2.18558	0.0436479	0.859887	909
PRTFDC1	0.346335	0.623327	2.18551	0.0436538	0.859887	910
RNASEH2A	-0.826276	-1.1056	-2.18549	0.0436555	0.859887	911
IL36G	0.263281	-0.0692379	2.18544	0.0436597	0.859887	912
KRT36	-0.318772	0.57385	-2.18477	0.0437169	0.859887	913
NUP50	0.644363	-0.706174	2.18451	0.0437391	0.859887	914
ZNF287	-0.355974	-0.00223359	-2.18373	0.0438051	0.859887	915
NDUFS2	0.537101	-0.671109	2.18346	0.0438281	0.859887	916
HADHA	-0.283722	-0.036961	-2.1831	0.0438588	0.859887	917
SACS	0.392364	0.165144	2.18285	0.0438804	0.859887	918
PKM	-1.05487	-2.34828	-2.18246	0.0439137	0.859887	919
C3orf62	0.323827	0.255113	2.18224	0.0439324	0.859887	920
PCYOX1	-0.325448	0.507779	-2.18211	0.0439434	0.859887	921
TMEM99	0.26481	-0.0455907	2.1818	0.0439698	0.859887	922
TMEM132B	0.310424	0.197718	2.18155	0.0439915	0.859887	923
TMEM170B	0.322818	0.401406	2.1813	0.0440133	0.859887	924
C1orf35	0.307874	0.0320503	2.1799	0.0441327	0.859887	925
MSL1	-0.297761	-0.747151	-2.17948	0.0441693	0.859887	926
EFHD2	0.340345	0.313103	2.17932	0.0441825	0.859887	927
CAP1	-0.363714	-1.36182	-2.17932	0.0441833	0.859887	928
NKX6.3	-0.386241	-0.0429364	-2.17905	0.0442061	0.859887	929
CLCF1	0.380282	0.366962	2.17892	0.0442175	0.859887	930
C2orf78	-0.325911	-0.0717034	-2.17861	0.0442438	0.859887	931
SS18	0.379474	0.344463	2.17757	0.0443333	0.859887	932
LDHC	-0.432416	0.212388	-2.17737	0.0443508	0.859887	933
CNTROB	0.374697	-0.0112705	2.17651	0.0444247	0.859887	934
CCDC27	0.323716	0.114179	2.17633	0.0444404	0.859887	935
GPR171	0.267748	0.0521041	2.17609	0.0444615	0.859887	936
ZNF567	-0.287619	0.663828	-2.17566	0.0444985	0.859887	937
AEBP2	0.349243	0.00641931	2.1756	0.0445041	0.859887	938
NFE2L2	0.395693	-0.241915	2.17473	0.0445789	0.859887	939
GOLGA8R	-0.593863	-0.952006	-2.17424	0.0446215	0.859887	940
BTRC	0.267668	0.300291	2.17384	0.0446565	0.859887	941
ACTL8	0.390766	0.000634815	2.17377	0.0446624	0.859887	942
TMEM181	0.231139	0.497425	2.17362	0.0446751	0.859887	943
ZNF138	-0.409619	-0.410149	-2.17265	0.0447595	0.859887	944
GIPC2	0.284817	0.379662	2.17255	0.0447686	0.859887	945
ENY2	-0.663087	-0.0737678	-2.17243	0.0447789	0.859887	946
KRT17	-0.433581	-0.68825	-2.17209	0.044808	0.859887	947
RECK	-0.272782	0.499048	-2.17206	0.0448112	0.859887	948
CRLF1	-0.303625	0.255208	-2.17201	0.0448156	0.859887	949
MRPL22	-0.636843	-0.876767	-2.17117	0.0448887	0.859887	950
NUDCD3	-0.502018	-1.19068	-2.17096	0.0449071	0.859887	951
ANKRD36B	0.317958	-1.70635	2.17089	0.044913	0.859887	952
ICAM5	-0.328032	-0.00908522	-2.17061	0.0449376	0.859887	953
NECAP2	0.462079	-0.194683	2.17025	0.0449687	0.859887	954
TMEM174	-0.359314	-0.301846	-2.17017	0.0449758	0.859887	955
SKIL	0.277442	0.458506	2.17017	0.0449763	0.859887	956
SHPK	0.299679	-0.0135401	2.16971	0.0450159	0.859887	957
B3GALT4	0.3461	0.127348	2.16899	0.0450793	0.859887	958
ISCA1	-0.64024	-0.113856	-2.16879	0.0450965	0.859887	959
ACTR3B	0.33292	0.488069	2.16687	0.0452647	0.859887	960
MFSD2A	0.24004	0.112773	2.16675	0.0452752	0.859887	961
NOL12	-0.964729	-1.5383	-2.16661	0.0452882	0.859887	962
EXT1	0.612896	-0.334488	2.16516	0.0454154	0.859887	963
IFRD2	0.423395	-0.120798	2.16514	0.0454175	0.859887	964
MFSD1	0.363841	0.175846	2.16513	0.045418	0.859887	965
DACT2	0.362756	0.484612	2.16472	0.0454542	0.859887	966
RMDN2	-0.262431	0.407621	-2.16429	0.0454925	0.859887	967
NPPA	0.328753	0.139153	2.1639	0.0455265	0.859887	968
SLC45A1	0.404848	0.0986018	2.16346	0.0455657	0.859887	969
CCNH	-0.631252	-2.38731	-2.16345	0.0455668	0.859887	970
CD248	0.391166	0.134431	2.16273	0.0456304	0.859887	971
ADGRD1	0.387735	0.0564835	2.16254	0.0456472	0.859887	972
SHANK1	-0.303124	0.607668	-2.16223	0.0456742	0.859887	973
SMAD7	0.479723	0.302223	2.16099	0.0457847	0.859887	974
PLXNB3	0.371381	0.201559	2.18513	0.0458326	0.859887	975
ZNF557	-0.228935	0.44436	-2.1591	0.0459529	0.859887	976
PSG2	0.404835	0.303463	2.15858	0.0459994	0.859887	977
OR1M1	-0.311297	0.142158	-2.15812	0.0460398	0.859887	978
EXTL3	0.532983	0.0886049	2.15802	0.0460488	0.859887	979
SLC10A3	0.359683	0.217007	2.18249	0.0460609	0.859887	980
ARL4C	0.412899	-0.00113275	2.15758	0.0460885	0.859887	981
DHRS3	0.337779	0.0873757	2.15728	0.0461148	0.859887	982
MIA3	0.311815	0.355029	2.15664	0.0461727	0.859887	983
PLSCR2	0.311855	0.156156	2.15351	0.0464531	0.859887	984
TMEM60	0.373471	0.596754	2.15336	0.0464669	0.859887	985
ZNF747	0.331252	0.073957	2.15315	0.0464862	0.859887	986
GGTLC1	-0.469062	-0.302063	-2.15273	0.046524	0.859887	987
ANKZF1	0.24125	0.195053	2.15169	0.0466172	0.859887	988
SLC6A4	-0.268188	0.47312	-2.15131	0.0466523	0.859887	989
UCHL1	-0.349924	0.0187541	-2.14927	0.0468367	0.859887	990
SP8	0.363183	0.0550172	2.14906	0.0468555	0.859887	991
IQCK	0.27984	0.278977	2.14892	0.046868	0.859887	992
HCFC2	0.304152	0.591633	2.1486	0.0468978	0.859887	993
GBP3	0.341413	-0.262178	2.14852	0.0469049	0.859887	994
DOLPP1	-0.440719	-0.420176	-2.14817	0.0469363	0.859887	995
ACAP3	0.334397	-0.0685332	2.14791	0.0469601	0.859887	996
HENMT1	0.303892	0.0297379	2.14719	0.0470252	0.859887	997
CTR9	-0.784143	-1.84729	-2.14653	0.0470858	0.859887	998
HIST4H4	0.276446	0.221235	2.14624	0.047112	0.859887	999
NBPF12	0.363678	-2.44839	2.14592	0.0471411	0.859887	1000
SAMD4A	-0.345446	-0.556847	-2.14462	0.0472601	0.859887	1001
EMC1	-1.02535	-1.78587	-2.14457	0.0472646	0.859887	1002
HMGXB3	-0.386534	0.150733	-2.14414	0.0473036	0.859887	1003
SS18L1	0.336437	0.425592	2.14289	0.0474188	0.859887	1004
OR2AG1	0.304593	0.514661	2.14281	0.0474259	0.859887	1005
C1D	-0.744834	-1.05832	-2.14088	0.0476035	0.859887	1006
2020-03-02	0.297921	0.208897	2.14083	0.0476074	0.859887	1007
BIVM	0.303571	0.437664	2.14011	0.0476738	0.859887	1008
LIPT1	-0.593234	-0.599742	-2.13835	0.0478369	0.859887	1009
N4BP2L2	0.236243	0.308919	2.13796	0.0478727	0.859887	1010
KLHDC4	-0.294827	-0.251362	-2.13673	0.0479863	0.859887	1011
VNN2	0.264077	0.354322	2.13557	0.0480942	0.859887	1012
DNAJC6	0.28475	0.226712	2.1354	0.0481104	0.859887	1013
PLXNA3	0.375073	0.297674	2.15859	0.0481802	0.859887	1014
DKKL1	-0.278942	0.305122	-2.13446	0.0481974	0.859887	1015
KIAA0895	0.27605	0.593132	2.13357	0.0482803	0.859887	1016
EMP3	-0.263652	0.273742	-2.13277	0.0483556	0.859887	1017
CXCL6	-0.309907	0.488199	-2.1323	0.0483987	0.859887	1018
HPCA	0.35088	-0.435286	2.13142	0.0484817	0.859887	1019
TEX19	0.347469	0.142388	2.13129	0.0484941	0.859887	1020
CTSH	0.345939	0.0935385	2.12994	0.0486207	0.859887	1021
CHST2	0.382123	0.167746	2.12911	0.0486977	0.859887	1022
TCN2	-0.333786	0.0523246	-2.12838	0.0487669	0.859887	1023
KLK13	-0.293112	0.298639	-2.12759	0.0488408	0.859887	1024
FOXH1	0.400797	0.224997	2.12738	0.0488607	0.859887	1025
RASGEF1B	-0.32342	0.327814	-2.12713	0.0488847	0.859887	1026
BRK1	0.369264	-0.808812	2.12661	0.0489332	0.859887	1027
ARHGEF16	0.308445	-0.0744516	2.12588	0.0490022	0.859887	1028
CBLN1	0.346532	-0.752186	2.12566	0.0490235	0.859887	1029
GJB6	-0.437362	-0.248797	-2.12459	0.0491249	0.859887	1030
NME1	0.326048	-0.0315798	2.12439	0.0491436	0.859887	1031
POTEJ	0.334049	-0.477864	2.12204	0.0493666	0.859887	1032
BRAP	-0.726852	-0.153102	-2.12141	0.0494274	0.859887	1033
KPNA3	0.283689	0.535069	2.12116	0.0494507	0.859887	1034
AKR1B1	-0.273693	0.886469	-2.121	0.0494659	0.859887	1035
FAAP24	-0.540125	-0.574081	-2.11941	0.0496182	0.859887	1036
TNIP3	0.305157	0.12817	2.11919	0.0496393	0.859887	1037
DHX34	-0.28728	0.384368	-2.11894	0.0496629	0.859887	1038
PRAMEF14	0.418886	-0.223443	2.11884	0.0496724	0.859887	1039
LENG8	-0.460492	-1.22607	-2.11758	0.0497936	0.859887	1040
SRF	-0.554929	-1.0344	-2.11739	0.049811	0.859887	1041
UTP25	-0.748723	-1.34026	-2.11422	0.0501165	0.859887	1042
BCAT2	-0.273468	0.605808	-2.11389	0.0501478	0.859887	1043
HNRNPCL4	0.34354	-0.460415	2.11283	0.0502503	0.859887	1044
COX7B	0.539336	-1.13167	2.13579	0.0502863	0.859887	1045
FBXO47	-0.228661	-0.469524	-2.11212	0.0503198	0.859887	1046
CCDC8	-0.308483	0.1624	-2.1121	0.0503211	0.859887	1047
UFSP1	0.288013	0.0733927	2.11208	0.050323	0.859887	1048
SIK3	0.37945	0.448603	2.11183	0.0503475	0.859887	1049
NOP16	-0.696833	-2.44132	-2.1117	0.0503598	0.859887	1050
GSTM4	0.447258	-0.486877	2.11084	0.0504437	0.859887	1051
TFIP11	-0.749221	-1.92282	-2.10948	0.0505759	0.859887	1052
DPYS	-0.357574	0.534582	-2.10878	0.0506441	0.859887	1053
PATJ	0.293753	0.224295	2.10845	0.0506758	0.859887	1054
ROBO3	0.333117	0.432367	2.10823	0.0506975	0.859887	1055
PARK7	0.321891	0.098403	2.10819	0.0507018	0.859887	1056
ZBED2	0.303124	0.383654	2.10742	0.0507769	0.859887	1057
CD72	-0.276277	0.560722	-2.10684	0.0508338	0.859887	1058
CLDN15	0.297526	0.40176	2.10682	0.0508356	0.859887	1059
PALM	-0.381622	-0.119587	-2.10611	0.0509046	0.859887	1060
PRSS1	0.456382	0.544095	2.10608	0.0509075	0.859887	1061
CACNG1	-0.471292	-0.115041	-2.106	0.0509159	0.859887	1062
TMEM14C	0.314459	0.481459	2.10585	0.0509302	0.859887	1063
MTFR1L	0.390145	-0.175525	2.10485	0.0510287	0.859887	1064
VHL	-0.850496	-1.86856	-2.10457	0.0510554	0.859887	1065
ZNF98	-0.378746	-0.0629005	-2.10387	0.0511247	0.859887	1066
TAS1R3	0.388396	0.19095	2.103	0.0512103	0.859887	1067
ZNF879	0.385073	0.406903	2.10209	0.0512992	0.859887	1068
PRSS16	0.285339	0.501486	2.1019	0.0513183	0.859887	1069
MPHOSPH8	0.503456	-0.0902485	2.10189	0.0513191	0.859887	1070
COL4A3BP	-0.420072	-0.194227	-2.10154	0.051354	0.859887	1071
IRS1	0.359444	0.163637	2.10126	0.0513814	0.859887	1072
LCMT1	-0.860592	-1.17188	-2.10118	0.0513899	0.859887	1073
RPL5	-0.936886	-2.98249	-2.10115	0.0513926	0.859887	1074
RGS19	0.347078	0.255568	2.10073	0.051434	0.859887	1075
TESK2	0.307743	0.279867	2.09991	0.0515153	0.859887	1076
TMEM98	-0.240658	0.380679	-2.09853	0.0516517	0.859887	1077
GRIN2D	-0.283972	-0.137216	-2.09844	0.0516604	0.859887	1078
RLN3	-0.378876	0.0169535	-2.09826	0.0516787	0.859887	1079
ZNF414	-0.320956	-0.147126	-2.09804	0.0517007	0.859887	1080
GAREM2	-0.336193	-0.00761705	-2.09772	0.0517326	0.859887	1081
L1TD1	0.258872	0.338971	2.0964	0.0518632	0.859887	1082
BCL2L12	-0.247581	0.139988	-2.09624	0.0518791	0.859887	1083
ASCC2	-0.412607	0.410712	-2.0953	0.0519734	0.859887	1084
BLOC1S3	-0.347759	-0.467314	-2.0943	0.0520727	0.859887	1085
SPAST	-0.327839	0.605697	-2.0931	0.0521935	0.859887	1086
TMCO4	0.367721	-0.055293	2.09246	0.0522572	0.859887	1087
NSFL1C	-0.275268	-0.395707	-2.09246	0.0522573	0.859887	1088
MTG1	0.518241	-0.630308	2.09175	0.0523282	0.859887	1089
DSCC1	0.739296	-0.826876	2.09134	0.0523695	0.859887	1090
ZFP82	-0.322549	0.705111	-2.09129	0.0523747	0.859887	1091
RIPOR1	0.323664	0.499285	2.09095	0.0524089	0.859887	1092
CDH7	0.395751	0.292523	2.0909	0.0524134	0.859887	1093
PEX2	-0.573812	0.0738949	-2.0909	0.0524134	0.859887	1094
SHOC2	0.417227	-0.0319092	2.09022	0.0524823	0.859887	1095
P2RX1	-0.306356	0.0694336	-2.09001	0.0525029	0.859887	1096
EGFR	-0.472812	0.318981	-2.08936	0.0525686	0.859887	1097
IL20RB	0.266247	0.565337	2.08882	0.0526233	0.859887	1098
TMEM187	0.304942	0.153732	2.11033	0.0527381	0.859887	1099
UQCRC1	-0.643925	-1.1937	-2.08717	0.0527901	0.859887	1100
MID1IP1	0.428761	0.34768	2.10946	0.0528238	0.859887	1101
PCDHB2	0.30811	0.0225955	2.08651	0.0528564	0.859887	1102
AP4B1	0.2474	0.257414	2.08649	0.052859	0.859887	1103
TAGLN3	0.368731	-0.00488604	2.08643	0.0528649	0.859887	1104
FAM104B	0.590346	-0.884686	2.10762	0.053006	0.859887	1105
CYP4V2	0.268255	0.519436	2.08482	0.0530286	0.859887	1106
AP2A1	-0.390519	0.126546	-2.08413	0.0530987	0.859887	1107
KREMEN1	-0.453671	0.135873	-2.08163	0.0533538	0.859887	1108
RHOXF2	0.439003	0.0310882	2.10316	0.0534489	0.859887	1109
FCGR3A	0.272019	0.504523	2.0798	0.053541	0.859887	1110
LRRC37A	-0.347111	-0.153368	-2.07952	0.0535698	0.859887	1111
RSPH3	0.32131	0.409698	2.07876	0.0536471	0.859887	1112
MCEMP1	-0.300086	-0.202886	-2.07856	0.0536682	0.859887	1113
TSSK4	-0.379683	-0.542049	-2.07801	0.0537244	0.859887	1114
ADRA2A	0.324013	0.179966	2.07789	0.0537367	0.859887	1115
FAM221A	0.23178	0.405726	2.07783	0.0537434	0.859887	1116
CHEK2	-0.392058	0.633693	-2.07676	0.0538533	0.859887	1117
FHL3	0.308517	0.292336	2.07569	0.0539634	0.859887	1118
TBCE	-0.471097	-1.10071	-2.07564	0.0539689	0.859887	1119
ZNF672	0.378148	0.370319	2.07553	0.0539804	0.859887	1120
MEAF6	-0.306291	-0.647067	-2.07441	0.0540961	0.859887	1121
CCDC82	0.289649	0.817009	2.07376	0.0541629	0.859887	1122
GYPA	0.328816	0.169508	2.0736	0.0541797	0.859887	1123
SIN3B	-0.547183	0.513583	-2.07352	0.0541882	0.859887	1124
CYP2C19	0.315399	0.323172	2.07188	0.0543588	0.859887	1125
KIAA1257	0.362392	0.10522	2.07156	0.0543921	0.859887	1126
NUDT2	-0.308149	0.211987	-2.0715	0.0543983	0.859887	1127
KIR2DL4	-0.267185	0.125849	-2.07132	0.0544163	0.859887	1128
KLHL17	0.367673	0.277557	2.07125	0.0544236	0.859887	1129
SH3BP5L	0.42919	0.0022698	2.0712	0.0544291	0.859887	1130
PWP2	-1.08792	-2.71535	-2.07119	0.0544302	0.859887	1131
AANAT	-0.238663	-0.152953	-2.0706	0.0544919	0.859887	1132
ARL6IP4	0.33974	-0.0320001	2.07049	0.054503	0.859887	1133
PPTC7	0.313939	0.285473	2.07024	0.0545294	0.859887	1134
OR5H15	0.292335	0.0640425	2.07006	0.054548	0.859887	1135
UQCRB	-0.737979	-1.03714	-2.06978	0.0545769	0.859887	1136
RTCB	-1.21814	-2.31076	-2.06978	0.0545771	0.859887	1137
NEIL2	0.273159	0.549901	2.06953	0.0546034	0.859887	1138
GPR142	0.273808	-0.0858368	2.069	0.0546581	0.859887	1139
DRC3	0.292747	0.326038	2.06835	0.0547259	0.859887	1140
TRAM2	0.358533	0.317682	2.06817	0.054745	0.859887	1141
KCNK15	0.385733	0.247033	2.06716	0.0548507	0.859887	1142
IL13	0.278568	0.088992	2.06713	0.0548537	0.859887	1143
LILRB4	-0.289008	0.139853	-2.06703	0.0548649	0.859887	1144
COIL	-0.308524	-0.684144	-2.06702	0.0548656	0.859887	1145
ZNF571	-0.310793	0.447464	-2.06647	0.0549238	0.859887	1146
MYO1G	0.242959	0.339123	2.06641	0.0549291	0.859887	1147
RAB33B	0.284871	0.506238	2.06565	0.0550097	0.859887	1148
STK36	0.250131	0.2663	2.0654	0.0550359	0.859887	1149
MYO16	0.281347	0.560463	2.06497	0.0550809	0.859887	1150
ARID3C	-0.367963	-0.389603	-2.06483	0.0550956	0.859887	1151
EMID1	-0.403198	-0.279359	-2.06469	0.0551109	0.859887	1152
TMEM225	0.297527	0.457874	2.06382	0.0552023	0.859887	1153
FLNC	0.355383	0.403451	2.06345	0.0552409	0.859887	1154
GRK3	-0.390091	0.244958	-2.06342	0.055244	0.859887	1155
RTL9	0.334297	0.336999	2.08534	0.055252	0.859887	1156
GLTPD2	0.247831	0.460926	2.06332	0.055255	0.859887	1157
SUGP1	-0.666231	-1.82819	-2.06281	0.0553091	0.859887	1158
DNAJA3	-0.644392	-1.58357	-2.06156	0.0554404	0.859887	1159
DNAJC3	0.438178	0.442068	2.05994	0.0556119	0.859887	1160
HTR6	0.329338	0.265526	2.05951	0.0556579	0.859887	1161
PIGP	0.314195	0.0261782	2.05922	0.0556892	0.859887	1162
TYW3	0.312867	-0.0653553	2.05784	0.0558357	0.859887	1163
PLTP	-0.40045	-0.204279	-2.05782	0.0558375	0.859887	1164
ARMC2	0.320061	0.238323	2.05717	0.0559069	0.859887	1165
RFPL1	-0.344051	-0.00359923	-2.05688	0.0559384	0.859887	1166
ADCYAP1R1	0.290947	0.279063	2.05685	0.0559415	0.859887	1167
DPH6	-0.455405	-0.949148	-2.05664	0.0559641	0.859887	1168
TXNL4B	-1.10902	-1.90841	-2.05613	0.0560181	0.859887	1169
CALML6	0.428813	-0.0587913	2.05602	0.0560299	0.859887	1170
GABRP	0.308192	0.26786	2.05573	0.0560605	0.859887	1171
VPS72	-0.614107	-1.00481	-2.0546	0.0561819	0.859887	1172
RND1	-0.456864	-0.743913	-2.05437	0.0562063	0.859887	1173
ZFP92	0.483898	0.317263	2.07597	0.0562227	0.859887	1174
LPAR2	0.493897	-0.389144	2.05406	0.0562392	0.859887	1175
SUFU	0.26349	0.297781	2.05374	0.056274	0.859887	1176
AIMP2	0.305808	-0.0093574	2.05092	0.0565767	0.859887	1177
PADI4	0.234639	0.414819	2.05074	0.0565966	0.859887	1178
INAFM1	-0.505588	-0.151682	-2.05005	0.056671	0.859887	1179
FPGS	-0.926603	-1.30418	-2.04789	0.0569047	0.859887	1180
ZBTB4	0.294709	0.385437	2.04782	0.0569127	0.859887	1181
APLP2	0.354166	0.553027	2.04751	0.0569462	0.859887	1182
GAD1	0.306721	-0.165597	2.04727	0.0569719	0.859887	1183
RTF2	-1.01467	-1.92116	-2.04688	0.0570146	0.859887	1184
GPX7	0.323706	0.0566867	2.04665	0.0570388	0.859887	1185
METTL3	-0.869929	-1.82014	-2.04597	0.0571134	0.859887	1186
PLLP	0.370366	0.20542	2.04577	0.0571346	0.859887	1187
KIAA1671	-0.39389	0.2661	-2.04575	0.0571369	0.859887	1188
IRX6	0.333459	0.279387	2.04535	0.05718	0.859887	1189
CPNE1	0.326658	0.251511	2.04523	0.0571941	0.859887	1190
TMEM240	0.428096	-0.464322	2.0451	0.0572077	0.859887	1191
ATP5F1C	0.564486	-1.1454	2.04482	0.0572383	0.859887	1192
AUP1	0.428756	-0.0023577	2.04398	0.0573303	0.859887	1193
PINK1	0.389294	0.0514196	2.04377	0.0573522	0.859887	1194
NWD1	-0.370025	-0.291288	-2.04315	0.05742	0.859887	1195
BHLHA15	-0.314426	-0.390129	-2.0429	0.0574473	0.859887	1196
ZNF280A	-0.369949	0.190317	-2.04281	0.0574578	0.859887	1197
ABCA8	0.296758	0.116666	2.04061	0.0576981	0.859887	1198
TFDP2	0.354613	0.00770469	2.04053	0.0577077	0.859887	1199
FBXO42	0.901989	-0.467952	2.04039	0.0577229	0.859887	1200
SLC1A7	0.36914	0.0341971	2.04015	0.0577495	0.859887	1201
PGD	-1.06858	-2.41699	-2.03918	0.0578555	0.859887	1202
STRAP	-0.634411	-1.45324	-2.03854	0.0579265	0.859887	1203
ACSM2A	0.254662	0.323653	2.03791	0.0579955	0.859887	1204
CHUK	0.360179	-0.00253151	2.03774	0.0580143	0.859887	1205
GJC3	0.491237	0.312729	2.03729	0.0580643	0.859887	1206
ZBTB8OS	-0.914117	-0.919175	-2.03698	0.0580982	0.859887	1207
CANX	0.339909	0.0159465	2.0369	0.0581068	0.859887	1208
PDE12	0.524102	-0.678151	2.03668	0.0581312	0.859887	1209
BDH2	0.387736	-0.384206	2.03647	0.0581547	0.859887	1210
TRAPPC10	0.310314	0.317579	2.03595	0.0582117	0.859887	1211
STX10	0.35003	-0.401935	2.03564	0.0582463	0.859887	1212
WDR1	-1.20033	-1.85516	-2.03495	0.0583221	0.859887	1213
SNX3	0.315653	0.422389	2.03462	0.0583592	0.859887	1214
HSPA13	-0.575626	-0.51421	-2.0345	0.0583725	0.859887	1215
AQP7	-0.789552	-1.73162	-2.03193	0.058658	0.859887	1216
USP18	-0.428768	-0.407185	-2.03184	0.0586682	0.859887	1217
MCOLN1	-0.281962	0.232137	-2.03161	0.058694	0.859887	1218
NAA25	-0.577458	-1.4625	-2.03103	0.0587591	0.859887	1219
OPRL1	0.289447	0.0543329	2.03082	0.0587819	0.859887	1220
PCDHB8	0.424012	0.126654	2.0307	0.0587951	0.859887	1221
DUSP14	-0.309516	0.0428659	-2.03064	0.0588025	0.859887	1222
MYBL1	0.323973	0.794239	2.02966	0.0589118	0.859887	1223
LIN7B	-0.340025	0.111233	-2.02937	0.0589437	0.859887	1224
UBE3A	-0.430157	0.250552	-2.02898	0.0589872	0.859887	1225
SKA1	-0.879667	-1.33709	-2.02882	0.0590051	0.859887	1226
ENHO	-0.408384	0.196959	-2.02834	0.0590593	0.859887	1227
EMC3	-0.954103	-2.27679	-2.02807	0.05909	0.859887	1228
C20orf85	0.396322	0.548716	2.02748	0.0591561	0.859887	1229
KCNV1	-0.336314	0.272348	-2.0272	0.0591874	0.859887	1230
RNF207	0.337967	0.437198	2.0271	0.059198	0.859887	1231
CLCNKA	0.298828	0.320031	2.02668	0.0592457	0.859887	1232
CCDC189	0.229767	0.0665586	2.02668	0.0592461	0.859887	1233
ZBTB7A	-0.427789	-0.619358	-2.026	0.0593225	0.859887	1234
C1orf146	0.29273	0.402999	2.02595	0.0593278	0.859887	1235
IL23R	0.248941	0.38954	2.02535	0.0593958	0.859887	1236
OTP	-0.281954	0.167517	-2.02462	0.0594776	0.859887	1237
MLF1	0.333682	0.393115	2.02355	0.0595986	0.859887	1238
LRP5L	-0.411603	-0.122482	-2.0234	0.0596159	0.859887	1239
EBF1	0.31258	0.298015	2.02322	0.0596355	0.859887	1240
GTF2F1	-0.502521	-0.890043	-2.02317	0.0596419	0.859887	1241
TMEM254	0.379823	-0.00422745	2.02213	0.0597596	0.859887	1242
SORL1	0.304623	0.434194	2.02158	0.0598212	0.859887	1243
HSDL2	0.222102	0.246519	2.02089	0.0599	0.859887	1244
SUCO	-0.862177	-0.746706	-2.01962	0.0600445	0.859887	1245
RPS21	-0.635383	-0.957838	-2.01959	0.060047	0.859887	1246
CHRNA4	-0.277777	-0.0661015	-2.01905	0.0601095	0.859887	1247
C3orf58	0.332921	0.545048	2.01904	0.0601105	0.859887	1248
CXXC1	-0.643507	-1.11398	-2.01822	0.0602035	0.859887	1249
SNX19	0.396457	0.206634	2.01805	0.0602229	0.859887	1250
NLGN2	-0.350996	0.120788	-2.01773	0.0602594	0.859887	1251
PPP1R14C	0.360543	-0.101956	2.01683	0.0603624	0.859887	1252
EMC7	-0.959662	-2.05432	-2.01683	0.0603629	0.859887	1253
EDNRB	0.282847	0.493788	2.01624	0.0604294	0.859887	1254
NF1	-0.498512	0.255844	-2.01622	0.0604317	0.859887	1255
GAL	-0.326448	-0.218163	-2.016	0.0604569	0.859887	1256
FAM153A	0.261751	0.516795	2.01538	0.060528	0.859887	1257
CPNE7	-0.401593	-1.12238	-2.01515	0.0605551	0.859887	1258
RNASEH2B	-0.696517	-0.530997	-2.01513	0.0605571	0.859887	1259
KAT5	-0.668525	-1.55492	-2.01456	0.0606218	0.859887	1260
C4orf46	0.342585	0.0924685	2.01434	0.0606478	0.859887	1261
KDM2A	0.829708	-1.37702	2.01281	0.0608233	0.859887	1262
ZIC5	0.35551	0.241391	2.0126	0.0608477	0.859887	1263
HTR3C	0.251842	0.570807	2.01202	0.0609141	0.859887	1264
BRIX1	-0.863303	-2.31006	-2.01201	0.0609159	0.859887	1265
TUBB4A	-0.376179	-0.33766	-2.0118	0.0609399	0.859887	1266
C12orf4	0.3025	0.42778	2.01129	0.0609989	0.859887	1267
SLC18A2	0.233626	0.308437	2.01106	0.0610254	0.859887	1268
HIC2	-0.402706	0.161506	-2.01086	0.0610481	0.859887	1269
CCDC58	-0.361944	-0.381091	-2.01069	0.0610677	0.859887	1270
NAALADL2	0.249727	0.807671	2.01062	0.0610755	0.859887	1271
FOXJ2	0.249978	0.0193389	2.01046	0.0610944	0.859887	1272
VPS9D1	0.317587	0.00397302	2.01041	0.0611007	0.859887	1273
PRKN	0.291449	0.510734	2.01001	0.0611465	0.859887	1274
XPR1	-0.934766	-0.225659	-2.00943	0.0612134	0.859887	1275
ADD3	0.298302	0.299545	2.00886	0.06128	0.859887	1276
RPL36AL	-0.778871	-1.6052	-2.00884	0.0612823	0.859887	1277
TSC22D3	-0.381	-0.179013	-2.02923	0.061303	0.859887	1278
KCNG4	0.256281	0.183463	2.00724	0.0614678	0.859887	1279
GGT5	-0.324775	-0.0201196	-2.00694	0.0615026	0.859887	1280
DLD	-1.02653	-0.643559	-2.00568	0.0616497	0.859887	1281
PZP	0.267582	0.274932	2.00561	0.0616577	0.859887	1282
BRD4	-0.785078	-2.15054	-2.00521	0.0617036	0.859887	1283
GLUD1	-0.255335	0.109807	-2.00508	0.0617187	0.859887	1284
ZNF699	0.281644	-0.207101	2.00336	0.0619204	0.859887	1285
FAM217A	0.280064	0.394111	2.00235	0.0620379	0.859887	1286
SLC41A3	0.325322	0.197613	2.00187	0.0620944	0.859887	1287
ZNF326	0.362306	0.190836	2.00169	0.0621157	0.859887	1288
DR1	-0.74453	-1.44038	-2.00111	0.0621842	0.859887	1289
STXBP5	0.270111	0.405675	2.00091	0.0622073	0.859887	1290
OSGEP	-0.884291	-2.9742	-2.00067	0.0622353	0.859887	1291
YPEL1	-0.395333	-0.916615	-2.00043	0.0622632	0.859887	1292
SLC33A1	0.69059	-0.0983473	2.00036	0.0622722	0.859887	1293
RNF4	-0.746009	-1.45571	-2.00028	0.0622817	0.859887	1294
XIRP2	0.253876	0.486995	1.99829	0.0625162	0.859887	1295
CDC73	-0.852439	-2.07047	-1.99803	0.0625464	0.859887	1296
SHOX2	0.34078	0.35671	1.99796	0.0625545	0.859887	1297
CLK4	0.245637	0.0173967	1.99744	0.0626157	0.859887	1298
SLC39A6	0.227691	0.0267173	1.9972	0.0626443	0.859887	1299
CNOT6L	-0.255643	0.11296	-1.99685	0.0626858	0.859887	1300
PLEKHM1	0.283052	-0.470594	1.9965	0.0627275	0.859887	1301
CLUL1	0.283642	0.373417	1.99594	0.0627939	0.859887	1302
ZMYM4	0.292084	0.152792	1.99594	0.0627942	0.859887	1303
FAM72D	0.436485	-1.17671	1.99583	0.0628064	0.859887	1304
GABARAPL1	0.27345	0.2674	1.99555	0.0628399	0.859887	1305
PCBP2	-0.82597	-2.8148	-1.99475	0.0629346	0.859887	1306
SPATS2L	-0.337916	0.200992	-1.99469	0.0629423	0.859887	1307
2020-12-01	-0.309532	0.323029	-1.99459	0.0629537	0.859887	1308
SMIM4	0.26232	0.323364	1.99364	0.0630663	0.859887	1309
ACOT7	0.330728	0.366184	1.99314	0.0631258	0.859887	1310
TFAP2E	0.327091	-0.0576254	1.99289	0.0631562	0.859887	1311
PRR7	0.529766	-0.466519	1.99225	0.0632317	0.859887	1312
NPIPA7	-0.219773	0.452781	-1.99221	0.0632367	0.859887	1313
SRFBP1	-0.623707	-1.83041	-1.99109	0.0633708	0.859887	1314
FIP1L1	-0.680533	-1.76456	-1.98999	0.063502	0.859887	1315
CCDC170	0.240362	0.854298	1.9894	0.0635725	0.859887	1316
UNC93A	0.269195	0.43994	1.98903	0.0636174	0.859887	1317
OR8B12	0.365715	0.0676112	1.98893	0.0636296	0.859887	1318
JAKMIP3	0.285949	0.117601	1.98865	0.0636627	0.859887	1319
KCTD12	0.31295	0.354896	1.98758	0.0637917	0.859887	1320
MYMK	0.253358	0.300102	1.98746	0.0638057	0.859887	1321
MMP23B	0.336255	0.25906	1.9859	0.0639933	0.859887	1322
B3GAT1	0.354402	0.484863	1.98569	0.0640188	0.859887	1323
CYB561D1	0.341983	-0.0619219	1.9856	0.0640292	0.859887	1324
MMD2	0.327296	0.397719	1.98484	0.0641213	0.859887	1325
FHOD1	0.299304	0.407147	1.98469	0.0641392	0.859887	1326
SAGE1	0.409445	0.126205	2.00442	0.0641676	0.859887	1327
STX1A	0.357823	0.39302	1.98443	0.0641707	0.859887	1328
ZNF891	0.278724	0.271626	1.98436	0.0641788	0.859887	1329
ADAM2	-0.315977	0.36888	-1.98414	0.0642056	0.859887	1330
PTPN4	0.240736	0.108265	1.98393	0.0642318	0.859887	1331
SEC24A	-0.358479	-0.214818	-1.98332	0.0643048	0.859887	1332
ARHGAP20	0.40756	0.539459	1.98308	0.0643337	0.859887	1333
RNF44	0.296666	0.121469	1.98275	0.0643744	0.859887	1334
PCCA	0.31211	0.512886	1.98242	0.0644136	0.859887	1335
A2ML1	0.241188	0.653809	1.98091	0.0645976	0.859887	1336
CFAP77	0.305893	-0.031817	1.98079	0.0646123	0.859887	1337
IGSF21	0.340824	0.25094	1.98054	0.0646421	0.859887	1338
ABCB11	0.264559	0.274818	1.98032	0.0646685	0.859887	1339
LRP4	-0.334402	-0.363431	-1.9778	0.064977	0.859887	1340
SMO	0.309132	0.0249781	1.97763	0.064997	0.859887	1341
UNC45B	-0.207325	-0.0433401	-1.97717	0.0650533	0.859887	1342
KIAA1147	-0.376553	-0.0237929	-1.97672	0.0651085	0.859887	1343
SLFNL1	0.303968	-0.249422	1.97657	0.0651268	0.859887	1344
RFFL	-0.579745	-1.11347	-1.97602	0.0651947	0.859887	1345
SPSB2	0.374348	0.365667	1.97592	0.0652062	0.859887	1346
MYL9	-0.349387	-0.287119	-1.97551	0.065257	0.859887	1347
ADIPOR1	0.361021	0.300283	1.97549	0.0652587	0.859887	1348
PCDHGB2	0.228458	0.501185	1.97478	0.065346	0.859887	1349
MAML3	0.317717	0.58685	1.97476	0.0653489	0.859887	1350
PVRIG	0.447127	0.0450898	1.97452	0.0653785	0.859887	1351
PDE7B	0.338689	0.169251	1.97445	0.0653868	0.859887	1352
ALDH4A1	0.296335	0.111666	1.97389	0.0654557	0.859887	1353
ITSN2	0.268433	0.422479	1.97342	0.0655134	0.859887	1354
PYROXD1	-1.08245	-1.92536	-1.97305	0.0655596	0.859887	1355
CCNJ	0.255173	-0.245995	1.97284	0.0655853	0.859887	1356
PHTF1	0.278682	0.121942	1.97185	0.0657068	0.859887	1357
NFKBID	-0.28751	0.247927	-1.97167	0.0657297	0.859887	1358
SP9	0.337664	-0.131276	1.97107	0.0658034	0.859887	1359
AKAP17A	-0.512677	0.300172	-1.99061	0.0658138	0.859887	1360
FOXC1	0.387241	0.0775482	1.97052	0.0658718	0.859887	1361
SPATA22	0.243971	-0.0642487	1.97051	0.065873	0.859887	1362
ALOX12B	0.337015	0.312876	1.96916	0.0660396	0.859887	1363
GNE	-0.306471	0.225877	-1.96913	0.0660441	0.859887	1364
FBXO17	-0.282779	0.713577	-1.96888	0.066075	0.859887	1365
NAV2	-0.37294	-0.133812	-1.96835	0.0661405	0.859887	1366
WDR27	0.35771	0.185075	1.96821	0.0661571	0.859887	1367
KDELR2	0.409722	0.260568	1.96804	0.0661792	0.859887	1368
RBBP4	-0.732234	-2.06199	-1.96752	0.0662436	0.859887	1369
ALDOA	-1.07372	-3.19816	-1.96674	0.06634	0.859887	1370
COL4A1	0.319144	0.152366	1.96607	0.0664243	0.859887	1371
MXRA8	0.307621	0.57662	1.96581	0.0664565	0.859887	1372
YEATS4	-0.784048	-1.86196	-1.96455	0.0666141	0.859887	1373
RUBCNL	0.333639	0.107113	1.96433	0.0666409	0.859887	1374
PPM1J	0.309934	-0.488223	1.96421	0.0666561	0.859887	1375
ARAP3	0.254878	0.392355	1.96374	0.0667151	0.859887	1376
C1orf109	-1.14877	-3.94909	-1.96369	0.0667207	0.859887	1377
C12orf49	-0.381536	-0.445813	-1.9635	0.0667451	0.859887	1378
CYP39A1	0.263551	0.559293	1.96331	0.0667682	0.859887	1379
NSDHL	0.252549	0.336627	1.98272	0.0667727	0.859887	1380
TTC1	-0.431704	-1.69772	-1.96319	0.0667844	0.859887	1381
GLUL	-0.357215	0.307886	-1.96275	0.0668383	0.859887	1382
PKN3	0.273149	-0.116377	1.96264	0.0668524	0.859887	1383
TIPARP	-0.591417	-0.48195	-1.96264	0.0668531	0.859887	1384
ABLIM1	0.317035	0.428269	1.96197	0.0669369	0.859887	1385
PUS1	0.325947	-0.152096	1.96112	0.0670434	0.859887	1386
WDTC1	0.34753	-0.561964	1.96079	0.0670848	0.859887	1387
CALCOCO2	0.266148	0.187606	1.95991	0.0671952	0.859887	1388
CTH	0.217488	0.492667	1.95991	0.0671953	0.859887	1389
CLINT1	0.338786	0.333669	1.95971	0.0672214	0.859887	1390
TSPAN14	0.378708	0.0988058	1.95949	0.0672484	0.859887	1391
ZMYM2	0.425215	0.202627	1.95943	0.0672561	0.859887	1392
C19orf25	-1.07582	-1.62181	-1.95883	0.0673323	0.859887	1393
SLAIN2	0.325597	-0.0366585	1.95827	0.0674028	0.859887	1394
NOM1	-0.488091	-1.40861	-1.95825	0.0674055	0.859887	1395
OR10G2	-0.29318	0.220727	-1.95712	0.0675484	0.859887	1396
TMEFF2	-0.245702	0.139864	-1.95704	0.0675578	0.859887	1397
CLIP3	-0.281507	0.500935	-1.95702	0.0675601	0.859887	1398
PARD3	0.334572	0.0932938	1.95698	0.0675654	0.859887	1399
ADAMTS6	0.272966	0.195466	1.95644	0.0676336	0.859887	1400
SPHK2	-0.300406	-0.244762	-1.95588	0.0677047	0.859887	1401
MBTD1	0.350033	-0.414471	1.95571	0.0677267	0.859887	1402
WAPL	-0.423128	-0.530605	-1.95555	0.0677464	0.859887	1403
OR2A14	-0.249547	0.0851818	-1.95493	0.0678258	0.859887	1404
OR1L4	0.239112	0.18125	1.95482	0.0678393	0.859887	1405
RPP38	-0.573815	-0.819449	-1.95443	0.0678895	0.859887	1406
GALE	0.345714	-0.212332	1.95361	0.0679928	0.859887	1407
SLC19A1	0.398198	0.232961	1.95279	0.0680976	0.859887	1408
ALMS1	0.27983	0.111283	1.95167	0.0682405	0.859887	1409
PROM2	0.362958	0.241616	1.95135	0.0682813	0.859887	1410
NOX5	0.348557	0.523203	1.95125	0.0682938	0.859887	1411
RNF40	-0.441351	-1.16777	-1.95097	0.06833	0.859887	1412
ZNF724	0.242586	1.2759	1.95057	0.0683817	0.859887	1413
LRRC45	0.407264	-0.34866	1.95017	0.0684325	0.859887	1414
ULBP2	0.446849	0.131016	1.95004	0.0684494	0.859887	1415
CCL2	-0.225361	0.464681	-1.94993	0.0684637	0.859887	1416
WSB2	0.379493	-0.229213	1.94988	0.0684696	0.859887	1417
C3orf30	0.276963	0.512437	1.94909	0.0685713	0.859887	1418
DDX39B	-0.751064	-0.779263	-1.94876	0.0686135	0.859887	1419
NME7	0.353819	0.459646	1.948	0.0687102	0.859887	1420
GALNTL6	0.312747	0.0999958	1.9473	0.0688004	0.859887	1421
SERINC1	0.449211	0.302002	1.94711	0.0688253	0.859887	1422
SLC35D3	0.250053	0.509677	1.94709	0.0688274	0.859887	1423
NMT2	0.313865	0.736806	1.94641	0.0689158	0.859887	1424
CARMIL1	0.273955	0.443287	1.94562	0.0690168	0.859887	1425
SYNPO2	0.294279	0.53801	1.94546	0.0690382	0.859887	1426
MAS1	0.314692	0.475832	1.94516	0.0690769	0.859887	1427
GFPT1	-0.607287	-0.780262	-1.94414	0.0692083	0.859887	1428
2020-09-05	-0.26343	0.0192265	-1.94278	0.0693845	0.859887	1429
C1QTNF12	0.337099	0.297908	1.94258	0.0694103	0.859887	1430
GIF	-0.253731	0.389395	-1.94182	0.0695089	0.859887	1431
HIST1H2BO	0.257314	0.221585	1.94161	0.0695359	0.859887	1432
GSTO1	0.28352	0.0738434	1.94117	0.0695928	0.859887	1433
C1orf185	0.270046	0.414715	1.94082	0.0696395	0.859887	1434
WTAP	-0.863452	-1.45821	-1.94028	0.0697093	0.859887	1435
SH3YL1	0.235939	0.193108	1.9399	0.0697582	0.859887	1436
ZNF500	0.280764	0.2231	1.93945	0.0698167	0.859887	1437
ZNF185	0.420482	-0.587449	1.95824	0.0698258	0.859887	1438
SENP6	-0.678047	-2.45542	-1.93913	0.0698586	0.859887	1439
ANKLE1	-0.332031	-0.0794461	-1.93887	0.0698928	0.859887	1440
RPE	-0.780888	-2.23615	-1.93852	0.0699391	0.859887	1441
GPER1	0.234947	0.590134	1.93824	0.0699753	0.859887	1442
MACF1	0.308953	0.0872502	1.93799	0.0700081	0.859887	1443
RUFY1	0.382565	0.226296	1.93764	0.0700542	0.859887	1444
PQLC2	0.291916	0.535139	1.9376	0.0700584	0.859887	1445
MRGPRX1	-0.333161	-0.341289	-1.93725	0.0701049	0.859887	1446
RPL36A	-0.606546	-0.883158	-1.95542	0.0701856	0.859887	1447
NFYC	-0.684721	-1.75019	-1.93661	0.0701878	0.859887	1448
SLC25A24	0.285655	0.0366828	1.93657	0.0701938	0.859887	1449
KCTD4	0.290737	0.432703	1.93649	0.0702044	0.859887	1450
PPIAL4E	-0.27491	-0.253901	-1.93646	0.0702079	0.859887	1451
DHPS	-0.746058	-2.25688	-1.93631	0.0702274	0.859887	1452
PRRX1	0.41277	0.218957	1.93591	0.0702795	0.859887	1453
KIAA1024L	-0.23055	0.413654	-1.93579	0.0702957	0.859887	1454
AMBRA1	-0.531228	-0.287112	-1.93534	0.070355	0.859887	1455
C2CD2L	0.317424	0.441209	1.93532	0.0703572	0.859887	1456
ALG6	0.405671	-0.370592	1.93511	0.0703855	0.859887	1457
TAS2R7	0.286593	0.445791	1.93497	0.0704033	0.859887	1458
HOXB6	0.294122	0.0438214	1.9343	0.0704917	0.859887	1459
SLC16A8	-0.321484	0.198049	-1.93407	0.0705218	0.859887	1460
PON2	0.294169	0.317154	1.93354	0.0705914	0.859887	1461
VPS28	-0.796232	-2.3001	-1.93342	0.0706069	0.859887	1462
HCRTR2	-0.243257	0.380375	-1.93294	0.0706701	0.859887	1463
CDHR2	0.328725	0.296831	1.93282	0.0706863	0.859887	1464
SLC38A10	0.317417	-0.0641771	1.93278	0.0706921	0.859887	1465
NPIPB8	0.323016	-0.572126	1.93272	0.0706995	0.859887	1466
C2CD4B	0.272476	0.53569	1.93216	0.0707738	0.859887	1467
F11R	0.51049	0.231991	1.93132	0.0708836	0.859887	1468
SCARB1	0.280171	-0.15241	1.93082	0.0709501	0.859887	1469
CNNM2	0.259305	0.0516167	1.93026	0.0710249	0.859887	1470
ACSF3	0.294407	0.322774	1.93019	0.0710333	0.859887	1471
BTBD18	-0.334789	0.194094	-1.93015	0.0710388	0.859887	1472
GRIN3A	-0.316232	0.216261	-1.92972	0.0710958	0.859887	1473
CCL4L2	0.343083	-0.033294	1.92929	0.0711522	0.859887	1474
ZDHHC16	-0.32975	-0.4188	-1.92878	0.0712206	0.859887	1475
PIM2	0.366637	-0.180808	1.94711	0.0712566	0.859887	1476
GABPB1	-0.931037	-0.856648	-1.92824	0.0712919	0.859887	1477
CPOX	-0.548101	-1.06823	-1.92773	0.0713598	0.859887	1478
MRM1	0.323456	-0.108403	1.92757	0.0713808	0.859887	1479
TIAF1	-0.310696	-0.257319	-1.9274	0.0714033	0.859887	1480
PPBP	-0.231413	0.537686	-1.92739	0.0714057	0.859887	1481
C1orf53	0.358564	0.309463	1.92724	0.0714246	0.859887	1482
ZNF253	-0.477482	-1.07439	-1.927	0.0714571	0.859887	1483
GSC2	-0.322261	-0.193156	-1.92682	0.0714812	0.859887	1484
POC1B	-0.272012	-0.209922	-1.92653	0.07152	0.859887	1485
THAP12	-0.410441	-1.08671	-1.9258	0.0716162	0.859887	1486
DPH2	-0.501131	-0.740946	-1.92556	0.0716482	0.859887	1487
B4GALNT2	-0.301818	-0.0122746	-1.92525	0.0716907	0.859887	1488
KCNJ5	0.232639	0.713198	1.92524	0.0716921	0.859887	1489
PACSIN1	0.274936	0.0754658	1.92484	0.0717446	0.859887	1490
OR1N1	0.269279	0.296815	1.92378	0.0718872	0.859887	1491
DBP	-0.286362	0.0853335	-1.92372	0.0718953	0.859887	1492
ACTR3	-0.585645	-0.967119	-1.92337	0.0719418	0.859887	1493
AGTR2	0.267251	0.452473	1.94184	0.0719427	0.859887	1494
CCND2	0.268029	0.114617	1.92322	0.0719616	0.859887	1495
TMEM132D	0.34722	0.21301	1.92243	0.0720677	0.859887	1496
CWC25	-0.618153	-1.32763	-1.92231	0.0720838	0.859887	1497
ORMDL1	0.301738	0.397326	1.9223	0.0720856	0.859887	1498
PPAN	-1.08181	-3.00771	-1.92173	0.0721612	0.859887	1499
SCAMP2	0.256294	0.493679	1.92173	0.0721617	0.859887	1500
STXBP2	-0.303129	0.225186	-1.92148	0.0721944	0.859887	1501
TPK1	-0.646754	-0.338464	-1.92138	0.0722091	0.859887	1502
ANO2	0.295368	0.25134	1.92136	0.0722105	0.859887	1503
SMARCE1	-0.737344	-1.42924	-1.92089	0.0722743	0.859887	1504
SPATA46	-0.299937	-0.224115	-1.92087	0.0722763	0.859887	1505
FLI1	0.35233	0.225648	1.91965	0.0724412	0.859887	1506
GNB1	0.645339	-0.368717	1.91893	0.0725384	0.859887	1507
SHTN1	0.27033	0.550468	1.91876	0.0725609	0.859887	1508
SV2B	0.300851	0.634452	1.91859	0.072584	0.859887	1509
ATP8B1	0.363229	0.706919	1.91795	0.0726702	0.859887	1510
C10orf71	0.235826	0.863426	1.91761	0.0727158	0.859887	1511
FKBP6	0.443667	0.0326437	1.91692	0.0728099	0.859887	1512
EEF2K	0.250021	0.339976	1.91428	0.073168	0.859887	1513
TRPC7	-0.294176	-0.051453	-1.91415	0.0731855	0.859887	1514
GNG2	-0.292628	-0.0535218	-1.91367	0.0732507	0.859887	1515
NBL1	0.38638	-0.135949	1.9135	0.073274	0.859887	1516
CYP4F11	-0.31781	-0.77765	-1.91291	0.073354	0.859887	1517
PGM5	-0.360391	-0.294722	-1.91274	0.0733777	0.859887	1518
ZNF683	-0.272797	-0.035567	-1.91255	0.0734037	0.859887	1519
PRR5	0.261776	0.434969	1.91193	0.0734873	0.859887	1520
IDI2	0.24234	0.530864	1.91109	0.0736024	0.859887	1521
ARPIN	0.291787	0.441763	1.91079	0.0736436	0.859887	1522
IL11RA	-0.267242	0.0100608	-1.91065	0.0736625	0.859887	1523
LILRB2	-0.400148	-0.103162	-1.9105	0.0736832	0.859887	1524
PTP4A2	0.38511	-0.333622	1.91016	0.0737293	0.859887	1525
PADI1	0.215716	0.440075	1.90972	0.0737896	0.859887	1526
A3GALT2	0.265519	0.175539	1.90963	0.0738029	0.859887	1527
PCGF5	0.232296	0.24205	1.90909	0.0738761	0.859887	1528
ZFP28	-0.303499	-0.00570924	-1.90845	0.0739646	0.859887	1529
GLRX3	0.456281	-0.724874	1.90796	0.0740317	0.859887	1530
ZNF416	-0.253431	0.234599	-1.90764	0.0740754	0.859887	1531
BTBD8	0.296513	0.20678	1.90725	0.0741286	0.859887	1532
SIRPB1	-0.239808	0.308941	-1.90711	0.0741481	0.859887	1533
ZNF517	0.300688	0.638514	1.90664	0.074213	0.859887	1534
AKT1S1	-0.261453	0.32248	-1.9063	0.0742603	0.859887	1535
TULP4	0.382071	0.1984	1.90625	0.0742672	0.859887	1536
NICN1	0.329713	0.130889	1.90568	0.0743446	0.859887	1537
TNFSF14	-0.289153	0.0997079	-1.90566	0.0743475	0.859887	1538
TSPAN4	0.271446	0.116598	1.90556	0.0743612	0.859887	1539
LITAF	0.244139	0.24647	1.90549	0.0743718	0.859887	1540
FBXW11	0.904333	-0.818492	1.90482	0.074464	0.859887	1541
UPK3A	-0.291576	0.257714	-1.90382	0.0746026	0.859887	1542
RHBDF2	-0.304442	-0.439444	-1.90378	0.0746079	0.859887	1543
SLC52A1	-0.356895	-0.380627	-1.90363	0.0746289	0.859887	1544
SGSM1	-0.367865	0.0188652	-1.9035	0.0746469	0.859887	1545
ZFAND2B	0.272993	0.38941	1.90344	0.074655	0.859887	1546
DNAJB8	0.257819	0.0189284	1.90279	0.0747445	0.859887	1547
GPATCH3	0.269031	-0.331072	1.90163	0.0749053	0.859887	1548
ZNF583	-0.305604	0.291784	-1.90149	0.0749254	0.859887	1549
FAM107B	0.257438	0.741245	1.90139	0.0749383	0.859887	1550
HELT	0.27215	0.263234	1.90128	0.0749542	0.859887	1551
LMF2	0.325645	0.361051	1.9005	0.0750629	0.859887	1552
TMEM212	0.306029	0.631317	1.90016	0.0751105	0.859887	1553
C14orf180	-0.279938	0.293422	-1.89993	0.0751419	0.859887	1554
WDR55	-1.00555	-2.71519	-1.89948	0.0752044	0.859887	1555
RBMX2	-0.909266	-2.12167	-1.91655	0.0753202	0.859887	1556
PGBD1	0.261231	0.113492	1.89792	0.0754221	0.859887	1557
RIOK3	-0.315149	0.262364	-1.89776	0.0754439	0.859887	1558
HYI	0.340308	-0.153419	1.89769	0.0754536	0.859887	1559
UPF1	-0.832782	-2.19095	-1.89763	0.0754621	0.859887	1560
PRDX6	0.406057	0.154352	1.89696	0.0755558	0.859887	1561
FBXL12	-0.308061	-0.124484	-1.89667	0.0755967	0.859887	1562
ARPC1B	0.245413	0.539517	1.89617	0.0756674	0.859887	1563
THRA	-0.241027	-0.085389	-1.89608	0.0756797	0.859887	1564
GPR3	0.292225	0.327467	1.89517	0.0758074	0.859887	1565
TULP3	0.312706	0.62531	1.89466	0.0758787	0.859887	1566
NPY4R2	0.337959	0.14968	1.89465	0.07588	0.859887	1567
TM6SF2	-0.311828	-0.0868098	-1.89435	0.0759217	0.859887	1568
KIAA0319L	0.250484	0.0681839	1.89384	0.0759939	0.859887	1569
EPB41L3	-0.341069	0.381179	-1.89369	0.0760148	0.859887	1570
OR2L5	0.377297	-0.116497	1.89334	0.0760639	0.859887	1571
FRA10AC1	-0.291559	0.353067	-1.89331	0.0760683	0.859887	1572
PRDM4	0.210721	0.381408	1.89331	0.0760687	0.859887	1573
MATN1	0.310928	-0.236568	1.89296	0.076118	0.859887	1574
BMP6	0.305759	0.222476	1.89281	0.0761386	0.859887	1575
CHPF	0.257171	0.17246	1.89227	0.0762143	0.859887	1576
PCDHB11	0.282124	0.170672	1.89184	0.0762756	0.859887	1577
HSPA6	0.448316	0.268397	1.89112	0.0763768	0.859887	1578
RGS10	0.361657	0.725153	1.8911	0.0763793	0.859887	1579
CDCP2	0.265696	0.355628	1.89105	0.0763875	0.859887	1580
C2orf69	-0.278767	-0.232647	-1.89093	0.076404	0.859887	1581
TM7SF3	0.235452	0.38196	1.88995	0.0765424	0.859887	1582
PMFBP1	0.281265	0.220346	1.88918	0.0766516	0.859887	1583
LURAP1	0.257917	-0.557679	1.88908	0.0766652	0.859887	1584
PEX5	-0.452069	-0.0567882	-1.88903	0.0766722	0.859887	1585
SGSM2	-0.262511	0.597945	-1.88739	0.076906	0.859887	1586
MED19	-0.963912	-0.341699	-1.88716	0.0769384	0.859887	1587
LMO4	0.242702	0.428022	1.88648	0.0770355	0.859887	1588
TMED4	0.272433	0.328239	1.88645	0.0770393	0.859887	1589
FAM57B	-0.290145	-0.291106	-1.88571	0.0771443	0.859887	1590
MRPL34	-0.492519	-1.41353	-1.88566	0.0771519	0.859887	1591
CRYGN	0.313904	0.166813	1.8836	0.0774462	0.859887	1592
ACP5	-0.247237	0.335843	-1.88296	0.0775372	0.859887	1593
METAP1	-0.71651	-1.09479	-1.88232	0.0776292	0.859887	1594
PCDHGA9	0.264013	0.221177	1.88224	0.0776402	0.859887	1595
ARG1	0.232801	0.636002	1.88219	0.0776479	0.859887	1596
TTC4	-0.722765	-1.73067	-1.88209	0.077662	0.859887	1597
ZNF658	-0.447435	-0.911491	-1.88207	0.0776648	0.859887	1598
KEL	0.301596	0.735047	1.88157	0.0777361	0.859887	1599
C1GALT1C1	0.253846	0.40608	1.89826	0.0778502	0.859887	1600
DISP1	0.350529	0.322041	1.88042	0.0779014	0.859887	1601
NCAPH	-0.452027	-1.65139	-1.88012	0.0779447	0.859887	1602
LRP11	0.258851	0.741617	1.88	0.0779617	0.859887	1603
TMEM42	-0.213972	0.256031	-1.87989	0.0779772	0.859887	1604
TOB1	0.254553	0.0519102	1.87962	0.0780161	0.859887	1605
RCAN1	0.302101	0.1965	1.87932	0.0780595	0.859887	1606
PKNOX2	0.303654	0.75914	1.87854	0.0781725	0.859887	1607
ERVW.1	-0.350217	-1.05019	-1.87751	0.0783211	0.859887	1608
DCLRE1A	0.270587	0.518282	1.87649	0.0784682	0.859887	1609
SNAP23	-0.860565	-1.42551	-1.87635	0.0784888	0.859887	1610
CDC14A	0.252113	0.233841	1.87607	0.0785296	0.859887	1611
CASP8	0.325868	0.394732	1.876	0.0785399	0.859887	1612
ARHGAP6	0.231569	0.574383	1.89318	0.0785674	0.859887	1613
CYTL1	-0.252001	0.67687	-1.87568	0.078586	0.859887	1614
PITPNB	-0.371841	0.281012	-1.87556	0.0786033	0.859887	1615
TRPM2	0.332489	-0.157842	1.87503	0.0786803	0.859887	1616
DRAP1	-0.679781	-0.781176	-1.87487	0.0787028	0.859887	1617
CLRN1	0.28959	0.514067	1.87453	0.0787521	0.859887	1618
MRPL52	-0.379874	0.071877	-1.8743	0.0787855	0.859887	1619
TLX3	0.246385	0.175081	1.87412	0.0788125	0.859887	1620
ZNRF2	0.319856	0.283685	1.87381	0.0788568	0.859887	1621
DHX36	-0.426014	-1.37233	-1.87361	0.0788868	0.859887	1622
CTTNBP2	0.259259	0.376028	1.87293	0.0789851	0.859887	1623
KCNQ1	0.368746	0.146046	1.87288	0.078992	0.859887	1624
CYC1	-0.689005	-1.65303	-1.87259	0.0790347	0.859887	1625
NOLC1	-0.494334	-1.31909	-1.87233	0.0790721	0.859887	1626
RPL8	-0.636279	-3.12876	-1.87212	0.0791027	0.859887	1627
C1orf94	0.24748	0.448983	1.87202	0.0791175	0.859887	1628
TEF	-0.238898	-0.529031	-1.8717	0.0791643	0.859887	1629
LIN37	-0.443339	-0.288595	-1.87138	0.0792106	0.859887	1630
XBP1	-0.337161	0.0632917	-1.87121	0.079235	0.859887	1631
C17orf51	0.279555	0.2734	1.87074	0.0793042	0.859887	1632
SUMF1	0.308809	0.634831	1.87048	0.0793418	0.859887	1633
CLEC4A	0.238981	0.252506	1.87044	0.0793484	0.859887	1634
FAM98B	-0.552666	-1.1357	-1.87027	0.0793729	0.859887	1635
SKAP1	-0.286035	-0.2634	-1.86968	0.0794599	0.859887	1636
RWDD4	0.216009	0.598791	1.86958	0.0794732	0.859887	1637
MED7	-0.572211	-1.33773	-1.86953	0.0794806	0.859887	1638
SLC25A51	-0.375609	0.378217	-1.8694	0.0795005	0.859887	1639
SLC22A23	0.29914	0.251668	1.86874	0.0795973	0.859887	1640
SYT8	0.264115	0.276006	1.86835	0.079654	0.859887	1641
LRRC38	0.241245	0.0676933	1.86802	0.0797027	0.859887	1642
ZMYM5	0.352495	0.195575	1.86777	0.0797385	0.859887	1643
PGAM2	0.2607	0.26106	1.86764	0.0797586	0.859887	1644
SCAF4	-0.596552	-0.871459	-1.86727	0.0798131	0.859887	1645
MGST1	0.244285	0.890301	1.86715	0.0798296	0.859887	1646
HFE	0.369687	0.359416	1.86714	0.0798316	0.859887	1647
TMEM184B	0.267626	0.320564	1.867	0.079852	0.859887	1648
YPEL5	0.678673	-1.37984	1.86697	0.0798562	0.859887	1649
HAPLN3	0.279968	0.474263	1.86692	0.0798643	0.859887	1650
GALNT13	-0.207288	0.413302	-1.86617	0.0799738	0.859887	1651
SERPINA5	-0.345977	0.0346134	-1.86565	0.0800502	0.859887	1652
LEO1	-0.361126	-0.679138	-1.86557	0.0800625	0.859887	1653
OR4D10	-0.265917	-0.15326	-1.86503	0.0801423	0.859887	1654
PDIA2	-0.248445	0.280692	-1.86502	0.0801437	0.859887	1655
PODN	0.244502	0.0340582	1.86466	0.0801971	0.859887	1656
EXOSC4	-0.62254	-2.34859	-1.8642	0.0802649	0.859887	1657
CYP2C18	-0.350257	-0.330424	-1.86269	0.0804881	0.859887	1658
CEP70	0.239768	0.441058	1.86133	0.0806884	0.859887	1659
PPP6R3	-0.569246	-0.668197	-1.86104	0.0807314	0.859887	1660
MRM2	0.554168	-0.718049	1.86101	0.0807363	0.859887	1661
GCAT	-0.232981	0.361107	-1.86049	0.0808135	0.859887	1662
TM4SF19	0.312851	0.273976	1.86026	0.0808478	0.859887	1663
TAS2R38	0.297082	-0.0223679	1.86011	0.08087	0.859887	1664
MAGEB18	0.337287	0.317227	1.87672	0.0809297	0.859887	1665
ARHGAP33	-0.312063	0.278096	-1.85948	0.0809633	0.859887	1666
MST1	0.445774	-1.00308	1.85825	0.0811476	0.859887	1667
ADRA1B	0.30916	0.341038	1.85778	0.0812167	0.859887	1668
FPGT	0.277841	0.202245	1.85728	0.0812922	0.859887	1669
ALDH3B2	0.325031	-0.0618059	1.85724	0.081298	0.859887	1670
MAPK9	0.265006	1.09043	1.85673	0.0813733	0.859887	1671
ANGPTL7	0.259987	0.2005	1.8567	0.0813785	0.859887	1672
ZNF644	0.255735	0.252129	1.85608	0.0814712	0.859887	1673
HPGD	0.302456	0.67775	1.85603	0.0814786	0.859887	1674
PPM1L	0.258012	0.404019	1.85495	0.0816399	0.859887	1675
CLIC3	0.30897	0.405319	1.85458	0.0816961	0.859887	1676
MYOC	0.311659	0.509625	1.85338	0.0818755	0.859887	1677
KIF27	-0.281859	-0.29568	-1.85335	0.0818796	0.859887	1678
RUNX3	0.253226	-0.00672568	1.8533	0.0818885	0.859887	1679
CARMIL2	0.29037	0.189309	1.85307	0.0819221	0.859887	1680
LRTM2	0.258092	0.476351	1.85236	0.0820289	0.859887	1681
NEK9	0.292508	0.298129	1.85226	0.0820437	0.859887	1682
SPATA24	0.330026	-0.0509522	1.85223	0.0820486	0.859887	1683
FAM131C	0.32558	0.226654	1.85219	0.0820542	0.859887	1684
ARL6	0.251813	0.554649	1.85218	0.0820565	0.859887	1685
ZFP69B	0.363071	-1.16034	1.85207	0.0820735	0.859887	1686
CFAP97D1	-0.252518	-0.408702	-1.85183	0.0821089	0.859887	1687
PNLIPRP3	0.273819	0.418895	1.85169	0.0821305	0.859887	1688
SLC2A12	0.259899	0.217753	1.85144	0.082167	0.859887	1689
PFKL	0.289246	-0.0199013	1.85024	0.0823491	0.859887	1690
CCL25	-0.274047	0.176058	-1.84988	0.0824037	0.859887	1691
ADAMTS19	0.227027	0.682608	1.84971	0.0824285	0.859887	1692
CSTB	0.347774	0.301946	1.84913	0.0825163	0.859887	1693
ABCA4	0.262848	0.0912829	1.8489	0.0825514	0.859887	1694
MRAP	0.286357	0.368217	1.84875	0.0825733	0.859887	1695
TP53RK	-0.610294	-1.37412	-1.84825	0.0826491	0.859887	1696
PSMD13	-0.998869	-3.18221	-1.84803	0.0826838	0.859887	1697
PHKA1	0.387107	0.0536857	1.86476	0.0826865	0.859887	1698
GATA3	-0.629603	-0.502315	-1.84731	0.0827926	0.859887	1699
ANKS6	-0.414044	-0.991621	-1.84729	0.0827958	0.859887	1700
KPNA4	0.392605	0.287287	1.84709	0.082826	0.859887	1701
HOXD12	-0.424413	-0.290628	-1.8467	0.0828849	0.859887	1702
IQCN	-0.303632	-0.0682506	-1.84635	0.0829377	0.859887	1703
ZNF783	0.227185	0.414988	1.84577	0.0830269	0.859887	1704
FAM181B	0.327937	0.774837	1.84555	0.0830592	0.859887	1705
APP	0.338925	0.403545	1.8454	0.0830821	0.859887	1706
N6AMT1	-0.678865	-1.1283	-1.84495	0.0831515	0.859887	1707
NKX6.1	-0.25731	0.372948	-1.84493	0.0831546	0.859887	1708
RPS19BP1	-0.39528	-1.15812	-1.8447	0.0831892	0.859887	1709
CD37	-0.256843	-0.10383	-1.84444	0.083228	0.859887	1710
NPHP3	0.32226	0.570452	1.84409	0.0832825	0.859887	1711
BHLHE40	0.311037	0.548407	1.84379	0.0833276	0.859887	1712
PGK1	-0.963758	-3.00746	-1.86016	0.0833702	0.859887	1713
SNX22	0.292445	-0.271759	1.8435	0.0833721	0.859887	1714
ZNF816	-0.381193	-0.166727	-1.84343	0.0833828	0.859887	1715
SREK1IP1	-0.277193	0.0369742	-1.84267	0.0834994	0.859887	1716
OR56A3	0.321354	0.303901	1.84209	0.083587	0.859887	1717
LUC7L	-0.276361	0.289357	-1.84159	0.0836643	0.859887	1718
PLCB2	0.279922	0.159116	1.84156	0.083668	0.859887	1719
NFE2L1	0.498122	0.244449	1.8413	0.0837088	0.859887	1720
BEND2	0.268006	0.615825	1.85743	0.0837784	0.859887	1721
MCU	0.311593	0.00963705	1.8408	0.083785	0.859887	1722
ATL1	-0.231509	0.179797	-1.84072	0.0837979	0.859887	1723
ADAMTS16	0.307175	0.396683	1.84023	0.0838721	0.859887	1724
SORBS2	0.240502	0.548179	1.83956	0.0839753	0.859887	1725
GPR119	0.306317	0.399341	1.85611	0.0839766	0.859887	1726
RPS15	-0.702738	-2.28146	-1.83866	0.0841138	0.859887	1727
DUSP22	0.345347	-0.293475	1.83862	0.08412	0.859887	1728
MEST	0.23945	0.563876	1.83856	0.08413	0.859887	1729
ANLN	-0.658633	-1.03812	-1.83794	0.0842248	0.859887	1730
HUS1	-0.717299	-1.50489	-1.83793	0.084227	0.859887	1731
KRTAP6.1	0.305478	0.260575	1.83738	0.0843115	0.859887	1732
TTC26	0.233253	0.368242	1.83715	0.0843464	0.859887	1733
UBL4A	0.463649	0.487671	1.85275	0.0844837	0.859887	1734
TTC30B	0.250187	0.293786	1.83606	0.0845155	0.859887	1735
RGS5	0.29435	0.345456	1.83596	0.08453	0.859887	1736
NUDCD1	-0.476631	-0.0552162	-1.83527	0.0846369	0.859887	1737
KLHL13	0.250614	0.34711	1.85154	0.0846665	0.859887	1738
PCDH17	0.293501	0.577497	1.83487	0.0846989	0.859887	1739
TAB3	0.273454	0.46755	1.85105	0.0847413	0.859887	1740
GZMH	-0.275667	-0.463356	-1.83458	0.0847431	0.859887	1741
WARS	-0.722561	-2.70872	-1.83432	0.0847841	0.859887	1742
BACE2	0.299841	0.166716	1.83313	0.0849679	0.859887	1743
SYF2	-0.523196	-2.47055	-1.83289	0.0850059	0.859887	1744
GJA3	-0.687815	-1.82734	-1.83286	0.0850108	0.859887	1745
[truncated: 16,588 more rows]

## Sheet: Fig. 4g
cell.line	SREBF1.dep	SREBF2.dep	brain.metp	lung.metp	liver.metp	kidney.metp	bone.metp
[truncated: 14 more rows]

[truncated: 3 more sheets: Fig. 4h, Fig. 4i, Fig. 4j]
