# Supplementary material for: A metastasis map of human cancer cell lines
Source: Nature. 2020 Dec 9;588(7837):331–6. doi: 10.1038/s41586-020-2969-2 (PMC8439149; doi:10.1038/s41586-020-2969-2)
Supplement: Supplementary file 18 — Source Data Fig. 5 [file 41586_2020_2969_MOESM18_ESM.xlsx]

## Sheet: ED Fig. 5b
gene	effect.size	ave.level	p.val	adj.p.val
PMVK	-6.33683	1.50335	2.87446e-11	8.33594e-10
UBIAD1	-6.74983	5.2706	4.86784e-06	7.05837e-05
IRX3	-1.83044	10.2405	1.81583e-05	0.00017553
CYP2J2	-2.26751	8.99921	0.000115503	0.000837397
SCD	-2.1848	8.21097	0.000524804	0.00304386
SCAP	-1.91067	9.64657	0.000915043	0.00442271
THRSP	-1.70798	9.99805	0.00157521	0.00652588
ACLY	-2.13093	9.11088	0.00226496	0.0074058
CCDC3	-1.54801	10.3358	0.00252053	0.0074058
HMGCL	-1.80334	9.8465	0.00255373	0.0074058
SPDEF	-1.91126	10.0057	0.00553841	0.0146013
SREBF1	-1.77473	8.53599	0.00773018	0.0186813
G6PD	-1.54541	10.3488	0.00943081	0.021038
CEBPA	-1.21286	10.5541	0.0555991	0.100773
SLC40A1	-1.1012	10.4646	0.0406431	0.079522
CYP4Z1	-1.22156	10.2532	0.0411321	0.079522
DEGS2	-1.03562	9.93277	0.0612507	0.104486
AADAC	-0.747808	10.5468	0.0749479	0.120749
BDH1	-1.12334	10.3765	0.0892414	0.136211
H6PD	-1.20464	10.1489	0.13411	0.19446
FASN	-1.12309	10.2898	0.144307	0.199281
SPTSSB	-0.646821	10.9931	0.316506	0.399073
CERS4	-0.472876	10.9747	0.255124	0.336299
CYB5B	-0.0456697	6.97073	0.969677	0.995336
CD36	-0.557514	10.6241	0.425074	0.513631
ALDH3B2	0.470842	7.80434	0.590015	0.684417
HMGCS2	-0.222933	10.9609	0.676339	0.754378
ALDH1A1	0.122831	10.8278	0.806098	0.865809
ACSL3	0.00356559	11.0354	0.995336	0.995336

## Sheet: ED Fig. 5c 
Days	WT g1	WT g2	SREBF1-KO g1	SREBF1-KO g2	SCAP-KO g1	SCAP-KO g2	SCD-KO g1	SCD-KO g2	ACLY-KO g1	ACLY-KO g2	PMVK-KO g1	PMVK-KO g2	IRX3-KO g1	IRX3-KO g2
5	5740	3120	2670	3500	3440	4540	3520	2570	3310	2870	2340	3210	3330	2690
10	12400	21500	2690	6020	9380	3520	4290	2940	3730	6460	2480	1940	3350	3870
15	24100	56800	6340	9520	9180	9060	9840	4040	7580	9230	2280	1810	6790	3890
20	71800	180000	5700	8520	8160	10200	16100	4590	10300	14200	1900	1800	8640	4840
25	463000	222000	6930	11700	5660	6400	9670	4980	13400	17800	1930	1740	6480	3110
30	2270000	744000	6410	21400	6000	8720	22500	9170	23000	16000	2000	1390	10100	5910
35	3680000	4160000	9050	49700	8440	16900	16100	18800	39800	29900	3310	1660	17600	11300

## Sheet: ED Fig. 5d
brain		lung		liver		bone		whole body
WT	SREBF1-KO	WT	SREBF1-KO	WT	SREBF1-KO	WT	SREBF1-KO	WT	SREBF1-KO
0.190088	0.018256	0.83877	0.00428705	0.51109	0.0660559	1.06296	0.187943	1.28131	0.28131
0.562108	0.00338143	0.780522	0.0235322	0.407425	0.0682256	0.939714	0.174078	1.20424	0.0572254
2.23965	0.00174404	1.24068	0.183481	1.49952	0.027242	1.38646	0.00847284	1.28131	0.117534
0.301757	0.00144918	1.61347	0.0436277	1.41514	0.0279653	1.60727	0.00195645	0.6079	0.16474
1.7064	0.001	0.526561	0.270853	1.16683	0.0443587	2.25429	0.0111944	0.625241	0.124277
						0.194618	0.0434425
						0.185375	0.372291
						0.433398	0.124268
						0.775393	0.106809
						1.16052	0.189483

## Sheet: ED Fig. 5e
WT	SREBF1-KO
0.908	0.00965
0.539	0.0119
0.649	0.00394
0.583	0.0181
2.47	0.00297
0.929	0.0067
0.923	0.00437
	0.0763
