# Supplementary material for: A metastasis map of human cancer cell lines
Source: Nature. 2020 Dec 9;588(7837):331–6. doi: 10.1038/s41586-020-2969-2 (PMC8439149; doi:10.1038/s41586-020-2969-2)
Supplement: Supplementary file 19 — Source Data Extended Data Fig. 1 [file 41586_2020_2969_MOESM19_ESM.xlsx]

## Sheet: ED Fig. 1b
Days	pilot BLI average radiance							group1 BLI average radiance									group2 BLI average radiance
0	668000	501000	302000	307000	254000	334000		293000	435000	173000	119000	244000	279000	130000	90100		13800	24200	52100	29300	42900	55200	51400
7	22000	28000	48400	40400	25900	20600		47000	57900	24800	10500	46100	16900	13800	11900		5410	5150	4150	6240	4160	5290	3780
14	153000	64900	79400	83400	27600	241000		162000	340000	73800	77200	486000	92200	64900	63200		107000	102000	76100	132000	52000	161000	89500
21	3210000	584000	233000	300000	155000	794000		2860000	2670000	669000	2890000	2730000	985000	631000	647000		1020000	766000	686000	924000	482000	1310000	711000
28	11900000	3610000	2390000	738000	693000	1220000		7520000	8050000	1630000	4780000	11500000	2650000	1720000			7740000	3010000	2750000	1340000	3270000	5220000	2680000

## Sheet: ED Fig. 1c
pilot total cancer cell number						group1 total cancer cell number						group2 total cancer cell number
brain	lung	liver	kidney	bone		brain	lung	liver	kidney	bone		brain	lung	liver	kidney	bone
21288	1821	17953	253	4632		1509	147	36560	438	1060		464	2069	952770	47	55
3139	1603	12543	51	2452		10005	165	60858	100	15252		264	5918	2074364	14	368
8302	4625	35058	1383	418		10379	778	50241	26	1591		72	3161	688296	9	379
34499	1481	76951	203	0		11667	12	17700	120	910		58	1306	697259	128	3471
5032	4182	100000	228	11		29039	231	59310	10	6177		73	1081	615401	19	26
7874	992	5346	253	3217		151523	168	23110	156	3614		62	1718	381782	25	99
21110	2673	54285	292	57		4227	183	36483	49	2367		48	7614	662763
24633	1955	57447	109	84						7302
										47

## Sheet: ED Fig. 1d
Pool	Sample ID	Organ or preinjected	Total cancer cell number	GFP or mCherRy	cancer cell composition					Pool	Sample ID	Organ or preinjected	Total cancer cell number	GFP or mCherRy	cancer cell composition										Pool	Sample ID	Organ or preinjected	Total cancer cell number	GFP or mCherRy	cancer cell composition
					MDAMB231_BREAST	HCC1954_BREAST	BT549_BREAST	CAL851_BREAST							BT549_BREAST	HDQP1_BREAST	JIMT1_BREAST	MDAMB157_BREAST	MDAMB436_BREAST	HCC1806_BREAST	HMC18_BREAST	MDAMB468_BREAST	DU4475_BREAST							CAL851_BREAST	HCC1143_BREAST	HCC70_BREAST	HCC1395_BREAST	HCC1187_BREAST	HCC38_BREAST	HCC1569_BREAST	HCC1937_BREAST	BT20_BREAST	HCC1599_BREAST
pilot	S67	preinj	200000	GandR	0.229764	0.243115	0.228651	0.29847		group1	S43	preinj	200000	G	0.120403	0.086181	0.115194	0.0989489	0.125156	0.126268	0.1154	0.0950313	0.117417		group2	S36	preinj	200000	G	0.103257	0.0866989	0.0906406	0.0955246	0.101469	0.102393	0.114627	0.109704	0.101942	0.0937444
pilot	S68	preinj	200000	GandR	0.225727	0.234179	0.254587	0.285508		group1	S44	preinj	200000	G	0.0930319	0.103503	0.10801	0.110819	0.119913	0.108782	0.0995348	0.112152	0.144253		group2	S37	preinj	200000	G	0.101257	0.09995	0.0964437	0.101638	0.09482	0.0960697	0.106383	0.100095	0.110634	0.0927098
pilot	S69	preinj	200000	GandR	0.212604	0.23918	0.255125	0.29309		group1	S45	preinj	200000	G	0.107604	0.131547	0.102042	0.130029	0.115	0.106786	0.0977081	0.125822	0.083462		group2	S38	preinj	200000	G	0.0958873	0.100915	0.0941115	0.104472	0.108568	0.097408	0.0972867	0.0843219	0.0978252	0.119204
pilot	S70	preinj	200000	GandR	0.224567	0.218161	0.270912	0.28636		group1	S46	preinj	200000	G	0.124688	0.123674	0.1197	0.104232	0.0831189	0.10253	0.133138	0.11121	0.0977095		group2	S39	preinj	200000	G	0.0997098	0.112425	0.119021	0.0982233	0.0949211	0.104234	0.0817187	0.106341	0.0895825	0.0938243
pilot	S01	brain	21288	G	0.0312106	0.968789	0	0		group1	S01	brain	1509	G	0	0	0.495327	0	0	0.504673	0	0	0		group2	S02	brain	464	G	0	0	0.949853	0.00278712	0.0383446	0	0	0	0.00901565	0
pilot	S03	brain	3139	G	0.218364	0.781636	0	0		group1	S06	brain	10005	G	0	0.0108116	0.851167	0	0	0.130119	0	0.0079021	0		group2	S07	brain	264	G	0	0	0.00857662	0	0.023185	0.967854	0	0	0.000384798	0
pilot	S25	brain	8302	G	0.196897	0.803103	0	0		group1	S11	brain	10379	G	0	0.00125407	0.30643	0	0	0.692316	0	0	0		group2	S12	brain	72	G	0	0	0.320226	0	0.173197	0	0	0	0.506578	0
pilot	S27	brain	34499	G	0.21134	0.78866	0	0		group1	S16	brain	11667	G	0	0	0.966575	0	0	0.0334251	0	0	0		group2	S17	brain	58	G	0	0	0	0	0.128585	0	0	0	0.871415	0
pilot	S02	brain	5032	R	0.00809289	0.991907	0	0		group1	S22	brain	29039	G	0	0	1	0	0	0	0	0	0		group2	S22	brain	73	G	0	0	0.0950034	0	0.319599	0	0	0.1503	0.435097	0
pilot	S04	brain	7874	R	0.156667	0.843333	0	0		group1	S28	brain	151523	G	0	0	0.0701675	0	0	0.929656	0.000176114	0	0		group2	S27	brain	62	G	0	0	0.126426	0	0.0725887	0	0	0	0.800985	0
pilot	S26	brain	21110	R	0.00803859	0.991961	0	0		group1	S33	brain	4227	G	0	0	0.999816	0	0	0	0	0.00018374	0		group2	S05	lung	2069	G	0	0	0	0	0.974129	0	0	0	0	0.025871
pilot	S28	brain	24633	R	0.31979	0.68021	0	0		group1	S05	lung	147	G	0	0	0.10589	0	0	0	0.778884	0.115226	0		group2	S10	lung	5918	G	0	0	0	0	1	0	0	0	0	0
pilot	S17	lung	1821	G	0.993102	0.00689799	0	0		group1	S10	lung	165	G	0	0	0.378733	0.00445203	0	0.0195379	0.415427	0.181849	0		group2	S15	lung	3161	G	0	0	0.0041789	0	0.972746	0	0	0	0	0.0230756
pilot	S41	lung	4625	G	1	0	0	0		group1	S27	lung	231	G	0	0.001762	0.442514	0	0	0.0863758	0.37103	0.0254348	0.0728836		group2	S20	lung	1306	G	0	0	0.0143386	0	0.920103	0	0	0	0	0.0655582
pilot	S43	lung	1481	G	0.997748	0.00225225	0	0		group1	S32	lung	168	G	0	0	0.877044	0	0	0.0594369	0.0635186	0	0		group2	S25	lung	1081	G	0	0	0	0	0.990321	0	0	0	0.00449996	0.00517875
pilot	S18	lung	4182	R	0.999343	0.000657138	0	0		group1	S38	lung	183	G	0	0	0.108605	0	0.0302809	0.293974	0.453506	0	0.113634		group2	S30	lung	1718	G	0	0	0.00271205	0.000746053	0.992948	0	0	0	0	0.00359419
pilot	S42	lung	2673	R	0.998921	0.00107875	0	0		group1	S02	liver	36560	G	0	0	0.039755	0	0.0523227	0.431906	0.466816	0.00920027	0		group2	S35	lung	7614	G	0	0	0.00154733	0	0.998453	0	0	0	0	0
pilot	S44	lung	1955	R	1	0	0	0		group1	S07	liver	60858	G	0	0	0.118012	0	0.0665357	0.705854	0.107305	0.00229401	0		group2	S04	liver	952770	G	0	0	0.011327	0.00116848	0.986565	0	0.00093973	0	0	0
pilot	S05	liver	17953	G	0.975606	0.0243936	0	0		group1	S12	liver	50241	G	0	0	0.106939	0	0	0.481424	0.405723	0.00591466	0		group2	S09	liver	2074364	G	0	0	0.00367304	0.000866065	0.995131	0	0	0	0.000329589	0
pilot	S29	liver	35058	G	1	0	0	0		group1	S17	liver	17700	G	0	0	0.170865	0	0	0.747161	0.0734565	0.00851816	0		group2	S14	liver	688296	G	0	0	0.0114901	0	0.98851	0	0	0	0	0
pilot	S31	liver	76951	G	1	0	0	0		group1	S23	liver	59310	G	0	0	0.21038	0	0.0435528	0.673784	0.0316048	0.0406777	0		group2	S19	liver	697259	G	0	0	0.017798	0.000699429	0.981503	0	0	0	0	0
pilot	S06	liver	100000	R	0.999213	0.000787333	0	0		group1	S29	liver	23110	G	0	0	0.291131	0.00431206	0.0832018	0.526771	0.0848078	0.00977621	0		group2	S24	liver	615401	G	0	0	0.0156871	0.00196151	0.981089	0	0.00126201	0	0	0
pilot	S30	liver	54285	R	0.995967	0.00403332	0	0		group1	S34	liver	36483	G	0	0	0.253381	0	0.0391887	0.25578	0.440147	0.0115034	0		group2	S29	liver	381782	G	0	0	0.0229243	0.00367862	0.970952	0	0.000845279	0	0.00159992	0
pilot	S32	liver	57447	R	1	0	0	0		group1	S03	kidney	438	G	0	0	0.854178	0.145822	0	0	0	0	0		group2	S34	liver	662763	G	0	0	0.0153671	0.000792618	0.98384	0	0	0	0	0
pilot	S33	kidney	1383	G	1	0	0	0		group1	S18	kidney	120	G	0	0	0.818767	0	0	0.137189	0.0440445	0	0		group2	S03	kidney	141653	G	0	0	0	0	1	0	0	0	0	0
pilot	S35	kidney	203	G	1	0	0	0		group1	S30	kidney	156	G	0	0	0.418737	0	0	0.581263	0	0	0		group2	S08	kidney	47	G	0	0	0	0	1	0	0	0	0	0
pilot	S34	kidney	292	R	1	0	0	0		group1	S35	kidney	49	G	0	0	0.906547	0	0	0.0934531	0	0	0		group2	S23	kidney	128	G	0	0	0	0	0.946464	0	0	0	0.0535361	0
pilot	S36	kidney	109	R	0.99776	0.00223964	0	0		group1	S04	bone	1060	G	0	0	1	0	0	0	0	0	0		group2	S33	kidney	25	G	0	0	0	0	1	0	0	0	0	0
pilot	S15	bone	4632	G	0.999545	0.000454752	0	0		group1	S09	bone	15252	G	0	0	0.179505	0	0	0.657474	0.163021	0	0		group2	S01	bone	55	G	0	0	0.777461	0	0.217953	0	0	0	0.00458536	0
pilot	S37	bone	2452	G	0.998596	0.00140351	0	0		group1	S14	bone	1591	G	0	0	0.934377	0	0	0.0409699	0	0.0246528	0		group2	S06	bone	368	G	0	0	0	0.00938007	0.662996	0	0	0	0	0.327624
pilot	S39	bone	418	G	0.99935	0.000649632	0	0		group1	S19	bone	910	G	0	0	0.912939	0	0	0.00156791	0.0669492	0.0185438	0		group2	S11	bone	379	G	0	0	0	0	0.0611601	0	0	0	0.0148453	0.923995
pilot	S16	bone	3217	R	0.999244	0.000755744	0	0		group1	S20	bone	6177	G	0	0	0.571116	0	0	0.32862	0.0984699	0.00179438	0		group2	S21	bone	3471	G	0	0	0	0	1	0	0	0	0	0
pilot	S38	bone	57	R	0.880673	0.119327	0	0		group1	S25	bone	3614	G	0	0	1	0	0	0	0	0	0		group2	S31	bone	99	G	0	0	0.0239739	0	0.506223	0	0	0	0.216197	0.253606
										group1	S26	bone	2367	G	0	0	0	0	0	0	0	0	1
										group1	S31	bone	7302	G	0	0	1	0	0	0	0	0	0
