# Supplementary material for: A metastasis map of human cancer cell lines
Source: Nature. 2020 Dec 9;588(7837):331–6. doi: 10.1038/s41586-020-2969-2 (PMC8439149; doi:10.1038/s41586-020-2969-2)
Supplement: Supplementary file 20 — Source Data Extended Data Fig. 2 [file 41586_2020_2969_MOESM20_ESM.xlsx]

## Sheet: ED Fig. 2b
	cell line	preinj	brain	lung	liver	bone
cancer cell composition	MDAMB231_BREAST	0.207467	0.273607	1	0.961889	0.996478
	HCC1954_BREAST	0.27953	0.726393	0	0.0381111	0.00352187
	BT549_BREAST	0.269186	0	0	0	0
	CAL851_BREAST	0.243816	0	0	0	0

## Sheet: ED Fig. 2c 2d
cell.id	tissue	PC_1	PC_2	ERBB2	CDKN2A	CDH1	VIM	PLAU	KRT19
S4	brain	17.0586	-6.8214	0.495677	1.90069	1.59369	0.113634	-1.39571	-1.60696
S9	brain	-10.1032	1.5186	-0.639161	-0.743788	-0.741486	0.453937	0.936623	0.581724
S10	brain	21.5796	-6.10995	1.04408	1.4155	1.4967	-1.54418	-1.51048	-1.15831
S12	brain	33.2489	9.06021	1.49979	1.91838	1.65583	-1.464	-1.24497	-0.578894
S13	brain	18.1105	-3.13322	2.06704	2.49775	1.97055	-1.40367	-1.36287	-1.61779
S15	brain	21.447	-17.3245	1.1071	1.36677	1.07088	-1.30431	-1.26038	-1.59655
S17	brain	17.5134	-13.7228	1.28371	1.06261	1.76894	-2.63869	-1.29147	-1.603
S19	brain	22.9671	-1.15782	0.933066	2.15838	0.114594	-2.6855	-1.28245	-1.60113
S20	brain	29.9958	12.495	1.45656	0.606082	1.72552	-0.998127	-1.37209	-0.735368
S21	brain	21.0447	-5.5315	1.29854	1.79407	0.968808	-1.826	-1.36902	-1.38037
S26	brain	21.7009	-22.6068	0.924063	1.75638	1.67554	-1.1858	-1.22517	-0.884896
S28	brain	19.5804	-17.608	1.04507	0.995816	0.88936	-0.580545	-1.32029	-1.60897
S30	brain	28.0844	1.8476	1.75231	1.28124	2.05184	-0.51017	-1.16203	-1.57618
S31	brain	27.4168	9.11075	1.51542	1.46327	2.02832	-1.25254	-1.28942	-1.60257
S32	brain	23.0315	-14.1682	0.126693	1.93928	1.58075	-2.68428	-1.33748	-0.954226
S33	brain	27.2044	17.6733	1.3674	-0.702632	1.82746	-2.68239	-1.42317	-1.63028
S34	brain	26.5523	-1.85315	1.00897	2.29669	0.605487	-1.21398	-0.256913	-1.60685
S35	brain	27.8669	-0.0899299	1.07687	1.28553	1.1438	-1.06446	-1.15389	-1.51093
S36	brain	23.5052	-3.14236	1.37552	0.810422	1.19662	-1.7494	-1.0849	-1.17205
S42	brain	24.9914	-1.90773	0.996147	1.60109	1.67221	-0.819039	-1.20959	-0.977691
S43	brain	25.4745	8.30841	1.77763	-0.165195	2.14393	-1.94207	-1.19802	-1.58363
S45	brain	25.3879	-14.3851	1.34864	-0.0379863	0.887401	-1.92656	-1.29977	-1.60472
S46	brain	32.8785	14.4619	1.45203	0.798428	1.92109	-0.462374	-1.26005	-0.352994
S47	brain	22.7843	5.14424	1.17161	2.03053	0.307473	-0.772465	-1.29089	-0.791008
S50	brain	-11.6698	5.98665	-0.247091	-0.611309	-0.57436	0.70514	1.29474	0.661911
S52	brain	20.1768	-3.90561	0.990861	1.02649	0.80636	-1.61359	-1.48774	-1.64366
S53	brain	25.6691	2.73755	1.49771	0.717194	1.96416	-1.40705	-1.38309	-0.912946
S56	brain	20.9251	-3.34092	1.32782	1.35514	-0.707016	-1.53162	-1.35354	-1.61586
S58	brain	23.8121	0.1251	1.08226	1.6906	1.58595	-1.76069	-1.25339	-1.5951
S59	brain	-10.6334	-21.6623	-0.75618	-0.542789	-0.660963	0.616095	0.0244701	-0.0543639
S60	brain	27.4018	6.97373	1.65885	1.87726	1.96132	-1.94757	-1.07596	-1.45642
S62	brain	17.7478	-11.1857	0.904654	1.35734	0.556708	-0.647767	-1.14108	-0.977522
S63	brain	24.0314	3.33662	1.17518	1.19828	1.77355	-1.43776	-1.17864	-0.954169
S68	brain	29.3815	8.7048	1.51515	0.88919	1.54696	-2.68773	-1.18123	-1.58015
S72	brain	-10.3215	-16.3928	-1.02481	-0.521038	-0.544195	0.719375	0.667292	0.289605
S74	brain	25.8297	0.572609	1.22229	2.3899	1.49615	-0.995947	-1.14011	-0.926039
S77	brain	23.9532	-11.1455	1.26595	2.25591	1.03346	-1.05352	-0.709902	-1.14531
S80	brain	30.5999	6.33618	1.36315	0.402033	2.01017	-1.42233	-1.18579	-1.5811
S82	brain	32.0433	2.17713	1.6214	1.20092	2.13019	-1.51988	-1.1543	-1.57457
S84	brain	20.3131	-1.29303	1.111	1.75035	1.06843	-0.735763	-1.13358	-0.897029
S86	brain	23.1395	-12.5505	1.5745	0.693354	2.2584	-0.450772	-1.17741	-1.57936
S88	brain	13.6277	-4.81861	1.15875	2.00889	0.0726752	0.0644236	-1.25022	-1.59445
S89	brain	20.3437	-2.48309	1.17399	-0.440978	2.22234	-1.03012	-1.01733	-0.92882
S90	brain	29.8343	-13.9222	1.50535	-0.448855	0.873909	-1.95542	-1.02955	-1.54873
S91	brain	27.598	7.08085	1.57994	1.33033	1.57838	-0.768026	-1.1872	-1.58139
S93	brain	-9.46031	4.86421	-0.0330113	-0.495957	-0.642201	0.355917	-0.138233	1.06854
S94	brain	28.6703	11.8865	1.58136	0.607009	1.91293	-1.53738	-1.18402	-1.58073
S95	brain	25.3393	2.27601	1.22164	-0.183761	1.3576	-0.73974	-1.20727	-1.24091
S98	liver	-10.7319	4.38572	-1.02834	-0.50407	-0.645452	0.357866	0.213911	0.985326
S99	liver	-10.1663	3.85376	-0.542265	-0.515933	0.296407	0.686887	0.957648	0.973194
S102	liver	-12.506	-7.93792	-0.575025	-0.519643	-0.65169	0.892101	0.793192	0.733897
S105	liver	-12.8633	-17.0589	-0.782333	-0.47872	-0.635296	0.782454	1.52703	0.661863
S107	liver	-13.1053	-8.19639	-1.02184	-0.535324	-0.657972	0.819071	1.40167	0.746846
S108	liver	-13.1264	6.07894	-1.02283	-0.530578	-0.656071	0.508513	1.25295	0.677709
S110	liver	-9.49247	10.0329	-0.699143	-0.52545	-0.654017	0.189461	-0.167127	0.656946
S114	liver	-10.8065	7.50362	-0.676888	-0.530509	-0.560811	0.621141	-1.1562	0.925788
S115	liver	-12.1265	8.48923	-1.01341	-0.57586	-0.674212	1.0776	0.794634	1.39201
S116	liver	-11.5472	-6.51352	-0.965804	-0.565835	-0.670196	0.848063	1.25411	0.870574
S118	liver	-13.5743	-15.0637	-0.291688	-0.54091	-0.66021	0.659029	1.89333	0.548524
S119	liver	-11.2441	-0.222334	-1.01823	-0.552688	-0.664929	0.811072	0.413869	0.939526
S122	liver	-10.4877	3.23	-1.0172	-0.557617	-0.666903	0.644462	1.05744	0.900909
S123	liver	-12.388	6.21998	-0.885076	-0.573528	-0.601033	0.445472	-0.148366	1.14569
S126	liver	-10.3275	6.58096	-0.317473	-0.578466	-0.675256	1.20155	0.98638	1.24099
S127	liver	-11.1073	3.68094	0.0177397	-0.506303	-0.646346	0.897553	0.794242	0.639707
S128	liver	-10.4953	6.8201	-0.393521	-0.562945	-0.669038	0.361225	0.856905	1.14613
S130	liver	-11.5327	7.16985	-1.02187	-0.53519	-0.657919	0.912852	0.474889	0.924264
S132	liver	-10.528	5.80269	-1.03105	-0.491064	-0.640241	0.684963	1.14452	1.09105
S133	liver	-7.40275	5.06723	-1.00639	-0.609602	-0.687729	-0.773596	0.162351	-0.385353
S135	liver	-7.95496	3.80354	-1.00674	-0.60788	-0.68704	0.265182	0.568875	0.573082
S137	liver	-11.8151	3.41678	-0.286444	-0.650905	-0.653891	0.814091	1.12825	0.899752
S138	liver	-9.60139	8.53974	-0.852617	-0.578508	-0.675273	0.121349	0.101904	0.421268
S140	liver	-12.4255	-16.0549	-0.917332	-0.554113	-0.6655	0.560209	0.939893	0.365471
S142	liver	-11.2314	-2.51345	-0.105445	-0.642151	-0.700769	0.596232	0.390535	0.982564
S143	liver	-10.1713	2.91255	-0.927144	-0.587893	-0.679032	1.02717	0.371673	1.21116
S145	liver	-11.5332	3.48366	-0.993055	-0.673673	-0.713397	0.578952	1.44104	1.16109
S147	liver	-11.9939	6.28375	-1.01039	-0.590351	-0.626661	0.235296	0.581254	0.849294
S148	liver	-11.6226	5.15215	-0.296557	-0.484132	-0.637464	0.553717	0.586375	0.932233
S150	liver	-11.8579	-7.92151	-0.892799	-0.593427	-0.68125	0.612075	1.04372	0.364964
S151	liver	-9.27039	8.6725	-1.01242	-0.580613	-0.676116	0.598321	0.320251	1.19176
S153	liver	-11.1638	-14.8908	-0.354978	-0.633146	-0.697161	0.808426	1.19016	0.626304
S156	liver	-11.6037	-10.364	-0.647052	-0.650825	-0.648539	0.723698	1.03077	0.836374
S157	liver	-10.3076	8.65961	-0.345129	-0.566808	-0.670586	0.0361618	-0.338321	0.832857
S160	liver	-9.03211	10.4492	-0.860814	-0.594841	-0.600942	0.307914	0.553042	0.382025
S161	liver	-11.2341	7.85366	-0.372162	-0.614369	-0.632543	0.302152	0.900289	1.0727
S163	liver	-13.9534	-11.8892	-0.71901	-0.636018	-0.698312	0.872562	1.23805	0.705775
S164	liver	-12.8785	-19.3355	-0.337701	-0.596388	-0.618401	0.875167	0.714536	1.01317
S166	liver	-11.6046	5.1809	-0.317139	-0.684378	-0.717686	0.967185	0.915658	0.914642
S167	liver	-13.6935	7.75034	-0.542658	-0.613879	-0.689443	0.643648	0.776719	0.860401
S169	liver	-11.8137	8.98076	-0.762989	-0.856131	-0.786492	0.528625	-0.463513	0.978484
S170	liver	-12.0913	-13.9486	-1.00614	-0.610777	-0.5744	0.495796	1.17427	0.469252
S171	liver	-11.5422	1.8601	-0.932781	-0.47957	-0.493634	0.610858	0.814106	0.719827
S172	liver	-11.8895	-11.6488	-0.940222	-0.834897	-0.777986	0.461442	1.04	0.542672
S174	liver	-13.5693	9.23598	-0.922806	-0.826662	-0.764372	0.511666	0.816481	0.998645
S175	liver	-12.2976	8.48639	-0.150775	-0.760693	-0.748259	0.861525	-0.0302132	1.05683
S179	liver	-10.0173	5.96324	-0.330526	-0.631744	-0.6966	0.668835	1.27687	1.03463
S180	liver	-12.0625	-20.382	-0.32173	-0.554739	-0.665751	0.68567	1.4845	0.19901
S182	liver	-10.5571	3.11572	-0.933979	-0.652074	-0.704744	0.67602	-0.658278	0.558544
S183	liver	-11.8917	5.68103	-0.397557	-0.606009	-0.625178	0.800938	0.877795	0.974112
S184	liver	-9.59713	-7.35045	-0.897506	-0.609355	-0.57258	0.312523	-0.0338639	0.99222
S188	liver	-12.8065	-15.7805	-0.996387	-0.657659	-0.706982	0.717048	0.159335	0.586217
S189	liver	-12.0058	-9.54683	-0.612591	-0.69577	-0.72225	0.716187	1.03643	0.0623117
S190	liver	-12.3751	-11.6425	-0.524597	-0.499534	-0.643634	0.593104	1.50903	0.905701
S194	bone	-9.67327	4.81727	-0.403254	-0.548371	-0.663199	-0.0419242	-0.692728	-0.315107
S195	bone	-11.6987	7.67387	-0.175543	-0.629844	-0.643568	0.351201	0.913099	0.691993
S196	bone	-12.0264	-1.57814	-0.538967	-0.646347	-0.651151	0.544219	0.574902	0.100227
S197	bone	-10.2026	11.7136	-0.974739	-0.761702	0.456058	0.490645	0.0103779	0.413987
S201	bone	18.3577	1.26976	1.92499	-0.296931	0.713031	-1.45258	-1.20723	-0.492886
S207	bone	-11.9368	0.254011	-0.246166	-0.597527	-0.682892	0.485057	0.325102	0.383268
S210	bone	-11.4847	-12.1678	-0.269605	-0.536069	-0.658271	0.33964	1.11657	0.714183
S211	bone	17.6431	4.41953	1.52779	3.17756	1.24724	-0.892511	-1.09742	-1.56279
S216	bone	23.6651	-8.59673	1.68819	2.37044	1.48526	-0.522589	-1.69434	-1.46764
S218	bone	-10.0855	7.78	-1.01108	-0.587041	-0.671643	0.401231	0.586885	0.763184
S219	bone	-11.8864	-14.541	-0.517984	-0.593614	-0.681324	0.441942	0.474321	0.572584
S224	bone	18.5328	-7.2694	1.31757	1.56767	1.25662	-0.620385	-1.1646	-1.51627
S225	bone	17.9997	1.7508	1.47965	2.59151	1.44052	-1.6113	-1.13744	-1.26608
S228	bone	28.1229	12.9149	1.99993	0.0706104	1.46934	-0.388079	-1.25006	-1.47579
S232	bone	-11.6177	-13.691	-0.619158	-0.602272	-0.622578	0.545475	1.42634	0.437575
S233	bone	-10.8467	0.0787448	-0.621975	-0.559039	-0.667473	0.545415	0.858418	0.167935
S235	bone	22.237	10.2212	1.89681	0.0855158	1.28324	-0.99596	-1.3001	-1.60478
S243	bone	-11.5564	-12.0021	-0.904968	-0.647845	-0.70305	0.646027	0.583591	0.118702
S246	bone	-11.0377	1.83872	-0.67409	-0.624163	-0.693563	0.621113	0.260324	0.171967
S252	bone	30.9642	12.5474	1.97903	0.855709	1.53149	-2.37427	-1.2222	-0.996047
S253	bone	-12.2991	-18.1553	-0.319969	-0.485345	-0.63795	0.549705	0.243145	0.608707
S257	bone	-10.5017	6.72227	-0.215994	-0.541742	-0.493339	0.483332	1.05448	0.556315
S265	bone	-10.4124	1.51485	-0.700795	-0.488835	-0.449412	0.540103	0.998748	0.383688
S266	bone	-11.6385	8.5227	-0.522954	-0.576502	-0.674469	0.575084	-0.985836	0.858303
S268	bone	-12.593	-16.9591	-0.284773	-0.589272	-0.679585	0.52865	1.09685	0.116783
S270	bone	-11.6167	-10.2269	-0.964946	-0.557151	-0.587163	0.42119	0.955184	0.688833
S273	bone	27.2322	9.58259	2.33412	0.161626	1.88833	-2.68829	-1.15585	-1.5749
S274	bone	17.5778	-10.6652	1.12373	2.96067	0.290014	-0.405323	-0.611958	-1.58744
S275	bone	16.7215	-12.084	0.976829	2.06635	-0.0786296	-0.527031	-0.497613	-1.39192
S279	bone	-11.7731	10.1118	0.239736	-0.612683	-0.64402	0.512804	0.874114	0.524642
S280	bone	-11.537	6.56495	-0.983128	-0.721381	-0.73251	0.620668	0.152599	0.91503
S286	bone	23.9856	-2.13375	1.67546	1.46382	1.87608	-0.637937	-1.28237	-1.60111
S294	lung	-10.6638	2.10245	-0.100344	-0.466976	-0.450586	1.14471	-1.05765	1.08727
S297	lung	-10.6969	-11.268	-0.512289	-0.504207	-0.527246	1.00513	1.01915	0.372286
S298	lung	-9.94824	10.9118	0.317178	-0.533703	-0.657323	0.490859	-1.16115	0.456739
S302	lung	-11.6866	8.23335	-0.128325	-0.559291	-0.667574	0.779768	0.136549	0.834386
S304	lung	-10.3922	7.54064	-0.11763	-0.551576	-0.664483	0.282384	0.0401306	0.85759
S306	lung	-10.9176	4.95417	0.125817	-0.537253	-0.488803	0.674806	1.23308	-0.186825
S308	lung	-12.0133	7.40796	-1.01842	-0.551761	-0.590806	0.800324	0.466364	1.14204
S309	lung	-11.556	7.45385	-1.01012	-0.591642	-0.680534	1.10376	0.267123	0.887595
S310	lung	-10.6621	6.56249	-0.904065	-0.641606	-0.700551	0.872445	0.324521	-0.216096
S312	lung	-7.66569	2.1075	-1.02931	-0.499414	-0.51987	0.198209	1.15739	0.275654
S317	lung	-10.655	5.79901	-1.01474	-0.569431	-0.597692	0.546794	0.982372	0.459041
S318	lung	-12.1059	7.38538	-0.862042	-0.535664	-0.415396	0.889293	0.0797686	0.792734
S320	lung	-10.9298	10.2199	-0.0277986	-0.507289	-0.646741	0.454725	-1.03845	0.704125
S321	lung	-11.3194	-12.7023	-0.193825	-0.655584	-0.70615	0.741801	1.74589	-0.000972263
S322	lung	-11.9449	6.74334	-0.282147	-0.568819	-0.597186	0.508483	0.821317	0.692283
S323	lung	-11.094	6.63451	-1.0252	-0.519188	-0.651508	-0.100991	-1.13864	-0.892935
S326	lung	-8.56784	6.23947	-1.03917	-0.452062	-0.624617	0.49214	0.307355	0.612476
S327	lung	-11.8917	6.47266	-1.01712	-0.558036	-0.517033	0.61389	-0.00817895	0.516392
S328	lung	-11.2857	6.70787	-0.114641	-0.55028	-0.580884	0.697987	0.596928	0.934324
S336	lung	-11.2868	6.51806	-0.213629	-0.655535	-0.706131	0.982507	0.691701	0.907608
S337	lung	-12.6723	-11.1323	-1.01148	-0.585133	-0.677927	0.941905	1.16707	-0.263404
S341	lung	-9.66082	-6.76626	-1.02893	-0.501237	-0.644317	0.48497	0.18083	0.472441
S342	lung	-10.0916	1.19659	-1.03613	-0.466653	-0.630462	1.04301	-0.110804	-0.105314
S345	lung	-10.3197	9.84243	-1.00233	-0.629083	-0.695534	0.76163	1.14653	0.731216
S349	lung	-10.8691	7.76211	-1.00843	-0.599784	-0.683796	0.489645	0.946697	0.500952
S350	lung	-13.0556	-3.59978	-0.794259	-0.669548	-0.681752	1.00964	1.16406	0.332833
S352	lung	-10.54	3.62922	-0.282373	-0.673796	-0.713446	0.641765	0.370563	0.266785
S353	lung	-11.8794	6.36355	-0.291271	-0.604529	-0.685697	0.806981	0.221609	0.957807
S357	lung	-10.8434	-11.4984	-0.491162	-0.663136	-0.709176	1.01693	0.284334	0.982594
S358	lung	-5.52566	5.96764	-1.04082	-0.444129	-0.621438	0.190007	-1.02222	-1.14698
S359	lung	-11.1413	7.98707	-0.296507	-0.510758	-0.648131	0.676578	0.328945	1.03393
S360	lung	-12.7173	5.49545	-0.430118	-0.584837	-0.677808	0.782588	1.45794	1.00748
S361	lung	-12.9721	9.51469	0.179212	-0.534353	-0.657583	0.790838	-0.541556	0.427144
S364	lung	-8.756	-1.87495	-1.02978	-0.49716	-0.411021	-0.161201	-1.10447	-0.52177
S366	lung	-10.9769	6.56881	-1.03095	-0.491547	-0.640435	0.0254381	0.960876	1.08562
S367	lung	-10.313	6.71109	-0.293925	-0.580101	-0.675911	0.507492	0.630236	1.08701
S371	lung	-7.83834	1.59212	-1.03045	-0.493956	-0.6414	0.911573	0.251078	0.38288
S375	lung	-9.52304	7.33594	-0.993668	-0.670726	-0.623201	0.641144	1.1349	0.67791
S380	lung	-12.9593	-14.2049	-0.267232	-0.592693	-0.615723	0.931951	1.14501	0.531286

## Sheet: ED Fig. 2e
	cell line	brain	lung	liver	bone
cell number assigned to each line	MDAMB231_BREAST	5	39	54	20
	HCC1954_BREAST	43	0	0	12
	BT549_BREAST	0	0	0	0
	CAL851_BREAST	0	0	0	0

## Sheet: ED Fig. 2f
Days	MDAMB231 BLI					JIMT1 BLI					HCC1806 BLI					HMC18 BLI					HCC1954 BLI					BT20 BLI					HCC1395 BLI					HCC1143 BLI
0	11500	12600	20500	17000		26500	33900	32300	34900		6810	5680	2730	4220		4090	3480	4860	3600		30800	23000	28400	16500		10100	8600	18900	19400		5410	3860	4630	4840		11100	16300	11100	21700
7	5730	5550	6760	6940		9660	9350	9230	8640		1980	2200	1000	1960		5090	2490	6110	2710		5710	5460	5270	5350		1860	2970	2480	2130		1430	1520	1320	1400		1560	1830	1230	1900
14	20600	56600	76800	34500		204000	198000	235000	133000		56000	81300	33900	11500		1085000	558500	984000	560500		9600	9360	5560	3390		1840	1630	1690	1580		1920	2140	1300	1770		1070	960	1095	953
21	734000	630000	1500000	274000		3270000	1590000	2780000	1610000		2515000	3880000	734500	114400		6685000	2020000	4225000	3045000		17100	11500	17000	5160		3560	4000	3160	2600		2790	2870	1590	2100		1450	1350	1230	1360
28	1920000	3320000	6230000	1460000		10800000	17200000	26200000	18300000		19250000	36150000	7470000	311000		21200000	9430000	16600000	18900000		69900	36900	40300	27200		3090	2210	1820	2060		3800	3720	2090	2990		893	1020	915	712
35	13900000	27900000	55300000	7750000		74600000	70900000	56300000	76300000		125000000	29100000	290000000	98100000		68300000	43300000	60000000	107000000		443000	147000	363000	178000		3970	2660	3400	4140		5870	8300	4140	5290		1080	1120	980	814

## Sheet: ED Fig. 2g
cell line	overall met potential (5 organs combined)	BLI (whole body - log10)
HCC1806	4.65877	8.1321
HMC18	3.99045	7.84292
JIMT1	4.27743	7.84214
MDAMB231	4.81098	7.41851
HCC1954	4.12757	5.4514
HCC1395	2.97061	3.77085
BT20	2.34665	3.54931
HCC1143	0	2.99935
