# Supplementary material for: A metastasis map of human cancer cell lines
Source: Nature. 2020 Dec 9;588(7837):331–6. doi: 10.1038/s41586-020-2969-2 (PMC8439149; doi:10.1038/s41586-020-2969-2)
Supplement: Supplementary file 21 — Source Data Extended Data Fig. 3 [file 41586_2020_2969_MOESM21_ESM.xlsx]

## Sheet: ED Fig. 3a,b
cell.line	unlabeled	gfp
HARA_LUNG	6682	8040
JIMT1_BREAST	4171	4076
MELHO_SKIN	3626	246
MHHES1_BONE	1980	173
U251MG_CENTRAL_NERVOUS_SYSTEM	5156	11863
HT144_SKIN	1666	38
KYSE410_OESOPHAGUS	6789	22104
NCIH1703_LUNG	3419	264
PANC1005_PANCREAS	3036	50
SNU601_STOMACH	4178	420
X22RV1_PROSTATE	2099	792
LS411N_LARGE_INTESTINE	14508	17263
OE19_OESOPHAGUS	2194	4
SH4_SKIN	2496	14
U2OS_BONE	1662	3274
HSC3_UPPER_AERODIGESTIVE_TRACT	3260	2632
MELJUSO_SKIN	5035	4050
NCIH2030_LUNG	2655	288
OVCAR8_OVARY	4835	7908
PC14_LUNG	2604	64
NCIH1355_LUNG	3181	1794
S117_SOFT_TISSUE	3016	2516
MDAMB435S_SKIN	4606	4562
HS294T_SKIN	4692	7474
RMUGS_OVARY	2454	91

## Sheet: ED Fig. 3c
cell.line	organ	log10 (in vivo / preinj)
		unlabeled	gfp
HARA_LUNG	bone	-1.04215	0.136324
JIMT1_BREAST	bone	-1.00109	0.0764584
MELHO_SKIN	bone	1.17254	1.14764
MHHES1_BONE	bone	-0.0404816	0.00249004
U251MG_CENTRAL_NERVOUS_SYSTEM	bone	-1.90309	NA
HT144_SKIN	bone	-1.75696	NA
KYSE410_OESOPHAGUS	bone	-1.14267	-1.06803
NCIH1703_LUNG	bone	-0.982967	NA
PANC1005_PANCREAS	bone	-2.18709	NA
SNU601_STOMACH	bone	NA	NA
X22RV1_PROSTATE	bone	-1.87778	NA
LS411N_LARGE_INTESTINE	bone	-2.08355	-2.64782
OE19_OESOPHAGUS	bone	NA	NA
SH4_SKIN	bone	-2.18709	NA
U2OS_BONE	bone	0.873844	NA
HSC3_UPPER_AERODIGESTIVE_TRACT	bone	-0.126534	1.02141
MELJUSO_SKIN	bone	0.37116	0.0862708
NCIH2030_LUNG	bone	NA	NA
OVCAR8_OVARY	bone	-0.306053	0.383726
PC14_LUNG	bone	-0.297785	0.0263289
NCIH1355_LUNG	bone	-2.60206	NA
S117_SOFT_TISSUE	bone	-0.611277	-1.02
MDAMB435S_SKIN	bone	-0.41879	-0.236198
HS294T_SKIN	bone	-0.529443	-1.15802
RMUGS_OVARY	bone	NA	NA
HARA_LUNG	brain	-1.03269	-0.677781
JIMT1_BREAST	brain	-0.923542	1.11328
MELHO_SKIN	brain	1.03306	0.244525
MHHES1_BONE	brain	-0.0431115	-0.575118
U251MG_CENTRAL_NERVOUS_SYSTEM	brain	-2	NA
HT144_SKIN	brain	-1.24033	NA
KYSE410_OESOPHAGUS	brain	-0.919915	-2.27984
NCIH1703_LUNG	brain	-0.693039	NA
PANC1005_PANCREAS	brain	NA	NA
SNU601_STOMACH	brain	-2.56067	NA
X22RV1_PROSTATE	brain	NA	NA
LS411N_LARGE_INTESTINE	brain	-1.57268	-3.12494
OE19_OESOPHAGUS	brain	NA	NA
SH4_SKIN	brain	NA	NA
U2OS_BONE	brain	1.16021	-2.90309
HSC3_UPPER_AERODIGESTIVE_TRACT	brain	0.0925452	-1.57675
MELJUSO_SKIN	brain	0.442715	0.785205
NCIH2030_LUNG	brain	NA	NA
OVCAR8_OVARY	brain	-0.217348	-0.833422
PC14_LUNG	brain	-0.0500005	-0.50515
NCIH1355_LUNG	brain	NA	-2.1707
S117_SOFT_TISSUE	brain	-0.568234	-2.27984
MDAMB435S_SKIN	brain	-0.210948	0.31618
HS294T_SKIN	brain	-0.665044	-1.98928
RMUGS_OVARY	brain	-1.727	NA
HARA_LUNG	kidney	-0.783834	-2.24033
JIMT1_BREAST	kidney	-0.443999	0.255936
MELHO_SKIN	kidney	0.973913	0.851365
MHHES1_BONE	kidney	-0.202906	-0.212717
U251MG_CENTRAL_NERVOUS_SYSTEM	kidney	-1.38722	-2.34679
HT144_SKIN	kidney	-1.05675	NA
KYSE410_OESOPHAGUS	kidney	-1.04096	-1.42887
NCIH1703_LUNG	kidney	-0.755105	NA
PANC1005_PANCREAS	kidney	NA	NA
SNU601_STOMACH	kidney	-2.07058	NA
X22RV1_PROSTATE	kidney	-2.24033	-1.7508
LS411N_LARGE_INTESTINE	kidney	-1.58087	-2.69897
OE19_OESOPHAGUS	kidney	NA	NA
SH4_SKIN	kidney	-1.61979	NA
U2OS_BONE	kidney	1.08304	-2.60206
HSC3_UPPER_AERODIGESTIVE_TRACT	kidney	-0.019315	0.785027
MELJUSO_SKIN	kidney	0.476614	0.514714
NCIH2030_LUNG	kidney	-1.69357	NA
OVCAR8_OVARY	kidney	-0.264401	0.84426
PC14_LUNG	kidney	-0.0775341	0.214976
NCIH1355_LUNG	kidney	-1.8617	NA
S117_SOFT_TISSUE	kidney	-0.529075	-1.5157
MDAMB435S_SKIN	kidney	0.166726	0.01672
HS294T_SKIN	kidney	-0.407823	-1.32331
RMUGS_OVARY	kidney	-1.69357	NA
HARA_LUNG	liver	-0.357535	-0.0709644
JIMT1_BREAST	liver	-1.25571	-1.07572
MELHO_SKIN	liver	1.14081	-0.0310503
MHHES1_BONE	liver	1.0115	0.465234
U251MG_CENTRAL_NERVOUS_SYSTEM	liver	-2.13966	-2.75696
HT144_SKIN	liver	-1.01211	NA
KYSE410_OESOPHAGUS	liver	-1.53018	-0.729321
NCIH1703_LUNG	liver	-1.24988	-1.64302
PANC1005_PANCREAS	liver	NA	NA
SNU601_STOMACH	liver	NA	NA
X22RV1_PROSTATE	liver	-1.14569	-0.700057
LS411N_LARGE_INTESTINE	liver	-3	NA
OE19_OESOPHAGUS	liver	NA	NA
SH4_SKIN	liver	-3.12494	NA
U2OS_BONE	liver	-0.0031601	NA
HSC3_UPPER_AERODIGESTIVE_TRACT	liver	-1.16749	-1.57675
MELJUSO_SKIN	liver	-0.455932	-0.75019
NCIH2030_LUNG	liver	NA	NA
OVCAR8_OVARY	liver	0.0301948	0.945592
PC14_LUNG	liver	-1.05061	-1.02803
NCIH1355_LUNG	liver	-2.90309	-3
S117_SOFT_TISSUE	liver	-0.175874	0.103119
MDAMB435S_SKIN	liver	-0.199799	0.272596
HS294T_SKIN	liver	0.0728011	-0.819587
RMUGS_OVARY	liver	NA	NA
HARA_LUNG	lung	-0.598599	-0.133565
JIMT1_BREAST	lung	-0.75019	-0.624336
MELHO_SKIN	lung	1.15792	0.592232
MHHES1_BONE	lung	-0.456553	-0.594739
U251MG_CENTRAL_NERVOUS_SYSTEM	lung	-1.72125	-2.1707
HT144_SKIN	lung	-2.13966	NA
KYSE410_OESOPHAGUS	lung	-1.51927	-1.29456
NCIH1703_LUNG	lung	-1.19213	NA
PANC1005_PANCREAS	lung	-2.13966	NA
SNU601_STOMACH	lung	-1.95861	NA
X22RV1_PROSTATE	lung	-2.02228	NA
LS411N_LARGE_INTESTINE	lung	-1.96859	-3.12494
OE19_OESOPHAGUS	lung	-2.02228	NA
SH4_SKIN	lung	-1.92082	NA
U2OS_BONE	lung	0.716588	-2.90309
HSC3_UPPER_AERODIGESTIVE_TRACT	lung	-0.257079	0.410229
MELJUSO_SKIN	lung	0.486147	0.85558
NCIH2030_LUNG	lung	-2.27984	NA
OVCAR8_OVARY	lung	-0.2522	0.547467
PC14_LUNG	lung	0.197901	0.118099
NCIH1355_LUNG	lung	-1.96859	-1.17393
S117_SOFT_TISSUE	lung	-0.903959	-0.97265
MDAMB435S_SKIN	lung	-0.11365	0.51779
HS294T_SKIN	lung	-0.876965	-1.34438
RMUGS_OVARY	lung	-2.60206	NA

## Sheet: ED Fig. 3d MetMap500
ID	cell.line	log10 (preinj)
1	KYSE510_OESOPHAGUS	3.80101
2	8505C_THYROID	3.63389
3	GI1_CENTRAL_NERVOUS_SYSTEM	3.32277
4	A549_LUNG	3.67188
5	LU99_LUNG	3.60641
6	CAL29_URINARY_TRACT	3.64646
7	5637_URINARY_TRACT	3.45012
8	SW948_LARGE_INTESTINE	4.00206
9	NCIH1339_LUNG	3.73524
10	HEC1A_ENDOMETRIUM	3.76915
11	SNU840_OVARY	3.54331
12	HCC827_LUNG	3.43184
13	GAMG_CENTRAL_NERVOUS_SYSTEM	3.64042
14	NCIH1437_LUNG	4.08716
15	GB1_CENTRAL_NERVOUS_SYSTEM	3.75397
16	NCIH322_LUNG	3.68652
17	SNUC2A_LARGE_INTESTINE	4.63408
18	CORL23_LUNG	3.6238
19	SNU761_LIVER	3.54141
20	NCIN87_STOMACH	3.28358
21	RERFLCAD2_LUNG	3.41871
22	HCC1806_BREAST	3.61163
23	NCIH1793_LUNG	3.493
24	MESSA_SOFT_TISSUE	3.65123
25	NCIH1975_LUNG	3.62285
26	MFE296_ENDOMETRIUM	3.54077
27	KYSE270_OESOPHAGUS	3.6343
28	KYSE150_OESOPHAGUS	3.70489
29	PSN1_PANCREAS	3.19154
30	OC316_OVARY	3.55345
31	CAL27_UPPER_AERODIGESTIVE_TRACT	3.92683
32	A172_CENTRAL_NERVOUS_SYSTEM	3.96836
33	TE11_OESOPHAGUS	3.6112
34	BC3C_URINARY_TRACT	3.60067
35	ESS1_ENDOMETRIUM	3.34273
36	HS944T_SKIN	3.30559
37	NCIH2023_LUNG	3.58703
38	RH30_SOFT_TISSUE	3.66226
39	8MGBA_CENTRAL_NERVOUS_SYSTEM	3.381
40	MPP89_PLEURA	3.35987
41	GCIY_STOMACH	3.74895
42	SNU213_PANCREAS	3.46281
43	SF539_CENTRAL_NERVOUS_SYSTEM	3.23073
44	YD8_UPPER_AERODIGESTIVE_TRACT	3.58068
45	HARA_LUNG	3.52467
46	MHHES1_BONE	3.22073
47	MELHO_SKIN	3.18407
48	U251MG_CENTRAL_NERVOUS_SYSTEM	3.55296
49	JIMT1_BREAST	3.37952
50	PANC1005_PANCREAS	3.53241
51	NCIH1703_LUNG	3.29428
52	KYSE410_OESOPHAGUS	3.40639
53	HT144_SKIN	3.31577
54	SNU601_STOMACH	3.28266
55	LS411N_LARGE_INTESTINE	3.64895
56	U2OS_BONE	3.25378
57	22RV1_PROSTATE	3.52295
58	OE19_OESOPHAGUS	3.67991
59	SH4_SKIN	3.29112
60	NCIH661_LUNG	3.68083
61	LC1SQSF_LUNG	3.54064
62	JHH1_LIVER	3.5081
63	NCIH28_PLEURA	3.12288
64	GMS10_CENTRAL_NERVOUS_SYSTEM	3.38339
65	SW1783_CENTRAL_NERVOUS_SYSTEM	0.786423
66	HEYA8_OVARY	3.3503
67	RKO_LARGE_INTESTINE	3.97092
68	CAL62_THYROID	3.85849
69	HLF_LIVER	3.02153
70	T24_URINARY_TRACT	3.61282
71	ES2_OVARY	3.46373
72	YD15_SALIVARY_GLAND	3.36506
73	KYSE70_OESOPHAGUS	3.7075
74	KP4_PANCREAS	3.69051
75	A2780_OVARY	3.54735
76	AGS_STOMACH	4.14334
77	ISHIKAWAHERAKLIO02ER_ENDOMETRIUM	3.72092
78	HGC27_STOMACH	3.34433
79	647V_URINARY_TRACT	3.7714
80	CAL12T_LUNG	3.47736
81	L33_PANCREAS	3.66264
82	SF295_CENTRAL_NERVOUS_SYSTEM	3.31598
83	UO31_KIDNEY	3.45075
84	YD10B_UPPER_AERODIGESTIVE_TRACT	3.60979
85	DMS273_LUNG	3.47082
86	G361_SKIN	3.52335
87	OAW42_OVARY	3.30974
88	HMC18_BREAST	3.90447
89	CAL54_KIDNEY	3.12355
90	MIAPACA2_PANCREAS	3.74483
91	SW620_LARGE_INTESTINE	3.90375
92	SKHEP1_LIVER	3.47455
93	SW480_LARGE_INTESTINE	3.72176
94	YKG1_CENTRAL_NERVOUS_SYSTEM	3.68478
95	J82_URINARY_TRACT	3.48741
96	KYSE30_OESOPHAGUS	3.91022
97	NCIH2172_LUNG	3.64955
98	G401_SOFT_TISSUE	3.26977
99	SNU407_LARGE_INTESTINE	3.03725
100	AN3CA_ENDOMETRIUM	3.38284
101	PLCPRF5_LIVER	3.41156
102	YAPC_PANCREAS	3.46797
103	SCABER_URINARY_TRACT	3.49921
104	G292CLONEA141B1_BONE	3.13278
105	JHH4_LIVER	3.41345
106	HS766T_PANCREAS	3.52162
107	SW837_LARGE_INTESTINE	3.58657
108	KURAMOCHI_OVARY	3.49893
109	YH13_CENTRAL_NERVOUS_SYSTEM	3.00082
110	NCIH2052_PLEURA	3.06212
111	COLO679_SKIN	3.43608
112	A704_KIDNEY	3.27214
113	NCIH596_LUNG	3.23255
114	KP3_PANCREAS	3.91087
115	SKUT1_SOFT_TISSUE	3.63605
116	42MGBA_CENTRAL_NERVOUS_SYSTEM	3.6125
117	A375_SKIN	3.74753
118	FTC133_THYROID	3.53137
119	HT1080_SOFT_TISSUE	3.27191
120	SNU1077_ENDOMETRIUM	3.1747
121	JHOC5_OVARY	3.47499
122	NCIH1299_LUNG	3.96198
123	PANC1_PANCREAS	3.66312
124	SNU1076_UPPER_AERODIGESTIVE_TRACT	3.05438
125	IGR37_SKIN	3.54166
126	JHH6_LIVER	3.61861
127	NCIH460_LUNG	3.75568
128	SJSA1_BONE	3.35188
129	A2058_SKIN	3.88674
130	ACCMESO1_PLEURA	3.38975
131	VMCUB1_URINARY_TRACT	3.61957
132	YD38_UPPER_AERODIGESTIVE_TRACT	3.73776
133	BFTC909_KIDNEY	4.02958
134	DAOY_CENTRAL_NERVOUS_SYSTEM	3.96626
135	EFO27_OVARY	3.57577
136	IGR1_SKIN	3.51111
137	LI7_LIVER	3.45605
138	OVK18_OVARY	3.78707
139	SBC5_LUNG	3.57905
140	TOV112D_OVARY	3.56397
141	KELLY_AUTONOMIC_GANGLIA	3.32319
142	PATU8902_PANCREAS	3.36219
143	TT2609C02_THYROID	3.80637
144	QGP1_PANCREAS	3.73082
145	SW1710_URINARY_TRACT	3.80768
146	BECKER_CENTRAL_NERVOUS_SYSTEM	3.51908
147	NCIH520_LUNG	3.77587
148	SNU685_ENDOMETRIUM	3.50906
149	SW1353_BONE	3.10795
150	A101D_SKIN	3.87237
151	BHT101_THYROID	3.23306
152	HEC1B_ENDOMETRIUM	3.68341
153	SNU61_LARGE_INTESTINE	3.58977
154	SNU886_LIVER	3.29248
155	SW1573_LUNG	3.67441
156	G402_SOFT_TISSUE	3.94221
157	PECAPJ15_UPPER_AERODIGESTIVE_TRACT	3.7189
158	RL952_ENDOMETRIUM	3.86867
159	CADOES1_BONE	3.73263
160	COLO668_LUNG	2.9837
161	LS513_LARGE_INTESTINE	3.86609
162	RMGI_OVARY	3.62158
163	VMRCRCW_KIDNEY	3.75522
164	CAKI1_KIDNEY	3.75917
165	OV7_OVARY	2.69222
166	BEN_LUNG	3.3821
167	MKN1_STOMACH	3.45867
168	LCLC103H_LUNG	3.54052
169	NCIH1573_LUNG	3.55444
170	DBTRG05MG_CENTRAL_NERVOUS_SYSTEM	3.57258
171	PECAPJ41CLONED2_UPPER_AERODIGESTIVE_TRACT	3.36084
172	HCC4006_LUNG	3.21076
173	NCIH1581_LUNG	3.20389
174	CALU1_LUNG	2.69847
175	NUGC4_STOMACH	3.40097
176	NCIH1563_LUNG	3.75661
177	JHUEM2_ENDOMETRIUM	3.29986
178	JHOM1_OVARY	3.88299
179	SKOV3_OVARY	3.52744
180	SKNBE2_AUTONOMIC_GANGLIA	3.66781
181	LUDLU1_LUNG	3.55629
182	HCC1359_LUNG	3.70244
183	PK1_PANCREAS	3.61087
184	SNU466_CENTRAL_NERVOUS_SYSTEM	3.64325
185	SKLU1_LUNG	3.50437
186	NCIH1838_LUNG	3.84193
187	SNU245_BILIARY_TRACT	3.93482
188	MKN74_STOMACH	3.51734
189	KYSE180_OESOPHAGUS	3.56937
190	KMRC1_KIDNEY	3.8177
191	CALU6_LUNG	4.04931
192	GOS3_CENTRAL_NERVOUS_SYSTEM	3.75824
193	HUH6_LIVER	3.40604
194	PK59_PANCREAS	3.51707
195	TCCSUP_URINARY_TRACT	3.55911
196	HS939T_SKIN	3.5727
197	TOV21G_OVARY	3.34353
198	OVTOKO_OVARY	3.65741
199	TE1_OESOPHAGUS	3.24657
200	DANG_PANCREAS	3.68897
201	LMSU_STOMACH	3.21402
202	MSTO211H_PLEURA	3.58496
203	T47D_BREAST	3.87219
204	PC3_PROSTATE	3.59621
205	VMRCRCZ_KIDNEY	3.24355
206	RVH421_SKIN	3.52941
207	JHOS2_OVARY	3.79232
208	HS852T_SKIN	3.32403
209	SNU738_CENTRAL_NERVOUS_SYSTEM	3.48322
210	SKMEL30_SKIN	3.4877
211	NCIH522_LUNG	3.89108
212	PATU8988S_PANCREAS	3.91401
213	MFE280_ENDOMETRIUM	3.6857
214	OVSAHO_OVARY	3.49357
215	SNUC4_LARGE_INTESTINE	3.9937
216	KPL1_BREAST	3.84769
217	KYSE520_OESOPHAGUS	3.47809
218	COLO792_SKIN	3.65546
219	SW1990_PANCREAS	3.42591
220	HS729_SOFT_TISSUE	3.5558
221	TE6_OESOPHAGUS	3.59226
222	NCIH727_LUNG	3.73679
223	PANC0203_PANCREAS	3.62137
224	NCIH358_LUNG	3.3618
225	HEC59_ENDOMETRIUM	3.7865
226	HCC1419_BREAST	3.57506
227	NCIH1792_LUNG	3.30362
228	NCIH1048_LUNG	3.88633
229	NCIH1568_LUNG	3.6237
230	EFM192A_BREAST	3.43462
231	MKN7_STOMACH	3.50312
232	SNU423_LIVER	3.45044
233	PK45H_PANCREAS	3.71431
234	ZR751_BREAST	4.00078
235	KMRC3_KIDNEY	3.78308
236	RD_SOFT_TISSUE	3.51002
237	NCIH2077_LUNG	4.02191
238	CL34_LARGE_INTESTINE	4.08987
239	NCIH2087_LUNG	3.32883
240	NCIH1944_LUNG	3.60167
241	253JBV_URINARY_TRACT	3.6099
242	786O_KIDNEY	3.47721
243	IGROV1_OVARY	3.41549
244	LOVO_LARGE_INTESTINE	3.45574
245	LOXIMVI_SKIN	3.45744
246	SW48_LARGE_INTESTINE	2.77691
247	HPAC_PANCREAS	4.15141
248	BXPC3_PANCREAS	3.63162
249	HUH7_LIVER	3.60957
250	KP2_PANCREAS	3.2893
251	FTC238_THYROID	3.19183
252	H4_CENTRAL_NERVOUS_SYSTEM	3.0344
253	KMBC2_URINARY_TRACT	3.8395
254	ONS76_CENTRAL_NERVOUS_SYSTEM	3.62475
255	PATU8988T_PANCREAS	3.76009
256	253J_URINARY_TRACT	3.60366
257	639V_URINARY_TRACT	3.87052
258	CHL1_SKIN	3.42441
259	HCT116_LARGE_INTESTINE	3.99428
260	KU1919_URINARY_TRACT	3.72344
261	HCT15_LARGE_INTESTINE	3.99468
262	HT29_LARGE_INTESTINE	3.76847
263	MCAS_OVARY	3.5708
264	SUIT2_PANCREAS	3.60089
265	TE8_OESOPHAGUS	3.69312
266	CJM_SKIN	3.18378
267	SNU398_LIVER	3.60011
268	SNUC5_LARGE_INTESTINE	3.45153
269	NCIH1651_LUNG	3.21859
270	HCC78_LUNG	3.69024
271	LK2_LUNG	3.65702
272	SW780_URINARY_TRACT	3.33685
273	TE4_OESOPHAGUS	2.6168
274	RKN_SOFT_TISSUE	3.46585
275	WM983B_SKIN	3.65974
276	KNS62_LUNG	3.09747
277	LN229_CENTRAL_NERVOUS_SYSTEM	3.46403
278	A673_BONE	3.53732
279	DU145_PROSTATE	3.56626
280	T98G_CENTRAL_NERVOUS_SYSTEM	3.54533
281	COLO783_SKIN	3.49086
282	HCC1438_LUNG	3.2681
283	HCC44_LUNG	3.72669
284	JHH5_LIVER	3.23073
285	NCIH838_LUNG	3.68643
286	BFTC905_URINARY_TRACT	3.3985
287	HEC265_ENDOMETRIUM	3.39065
288	HSC2_UPPER_AERODIGESTIVE_TRACT	3.61325
289	OC314_OVARY	3.59878
290	OE33_OESOPHAGUS	3.81965
291	FADU_UPPER_AERODIGESTIVE_TRACT	3.61498
292	MG63_BONE	3.38375
293	NB1_AUTONOMIC_GANGLIA	3.36257
294	SF126_CENTRAL_NERVOUS_SYSTEM	3.06897
295	SNU1066_UPPER_AERODIGESTIVE_TRACT	3.38939
296	CAL120_BREAST	3.67084
297	LXF289_LUNG	3.5081
298	MEWO_SKIN	3.43152
299	SNGM_ENDOMETRIUM	3.77876
300	TT_OESOPHAGUS	3.68615
301	ECGI10_OESOPHAGUS	3.82788
302	JMSU1_URINARY_TRACT	3.73962
303	CFPAC1_PANCREAS	3.57104
304	ACHN_KIDNEY	3.38155
305	CAL51_BREAST	3.86167
306	HCC15_LUNG	3.35716
307	KMRC20_KIDNEY	3.85867
308	NCIH1648_LUNG	3.78483
309	A253_SALIVARY_GLAND	1.1544
310	MHHNB11_AUTONOMIC_GANGLIA	2.73008
311	K029AX_SKIN	3.49014
312	T3M10_LUNG	3.44284
313	NCIH2122_LUNG	3.56818
314	HCC95_LUNG	3.72528
315	MDAMB468_BREAST	3.64526
316	HCC1195_LUNG	3.49893
317	EN_ENDOMETRIUM	3.89057
318	TE5_OESOPHAGUS	3.631
319	SNU668_STOMACH	3.44172
320	CORL105_LUNG	3.47986
321	GCT_SOFT_TISSUE	3.82801
322	LN18_CENTRAL_NERVOUS_SYSTEM	3.43641
323	RERFLCMS_LUNG	3.53924
324	RT112_URINARY_TRACT	3.175
325	LOUNH91_LUNG	3.62976
326	KNS60_CENTRAL_NERVOUS_SYSTEM	3.69348
327	ISTMES2_PLEURA	3.50117
328	SW579_THYROID	2.92156
329	MDAMB231_BREAST	4.14553
330	HCC1588_LUNG	3.8286
331	HSC3_UPPER_AERODIGESTIVE_TRACT	3.68451
332	MELJUSO_SKIN	3.53241
333	NCIH2030_LUNG	3.53732
334	OVCAR8_OVARY	3.51989
335	PC14_LUNG	3.79799
336	HEC151_ENDOMETRIUM	4.03818
337	RT4_URINARY_TRACT	3.30647
338	SKES1_BONE	3.59158
339	HT55_LARGE_INTESTINE	3.74259
340	MKN45_STOMACH	3.77772
341	HEP3B217_LIVER	3.63049
342	HOS_BONE	3.70984
343	HUCCT1_BILIARY_TRACT	3.86927
344	NCIH292_LUNG	3.54319
345	RERFLCAI_LUNG	3.64816
346	LS180_LARGE_INTESTINE	3.83706
347	SIMA_AUTONOMIC_GANGLIA	3.74824
348	CAMA1_BREAST	3.63992
349	MDAMB436_BREAST	3.61616
350	NCIH1435_LUNG	3.57223
351	SNU1196_BILIARY_TRACT	3.44855
352	SNU449_LIVER	3.67207
353	TE9_OESOPHAGUS	3.52282
354	ABC1_LUNG	3.41888
355	NCIH1373_LUNG	3.7849
356	EBC1_LUNG	3.71311
357	SKMES1_LUNG	3.87527
358	HCC56_LARGE_INTESTINE	4.15421
359	OUMS23_LARGE_INTESTINE	3.92912
360	DETROIT562_UPPER_AERODIGESTIVE_TRACT	3.66666
361	PECAPJ49_UPPER_AERODIGESTIVE_TRACT	3.49879
362	SW1088_CENTRAL_NERVOUS_SYSTEM	3.39903
363	BCPAP_THYROID	2.8515
364	HDQP1_BREAST	3.57788
365	CAS1_CENTRAL_NERVOUS_SYSTEM	1.21239
366	BHY_UPPER_AERODIGESTIVE_TRACT	0.610331
367	BICR56_UPPER_AERODIGESTIVE_TRACT	3.51734
368	SNU81_LARGE_INTESTINE	3.80616
369	OSRC2_KIDNEY	3.52069
370	2313287_STOMACH	3.73377
371	NCIH2170_LUNG	3.78067
372	HUPT3_PANCREAS	3.24101
373	HCC1428_BREAST	3.69776
374	NCIH650_LUNG	3.39921
375	NCIH2110_LUNG	4.074
376	RERFLCKJ_LUNG	3.6531
377	PANC0403_PANCREAS	3.51828
378	NCIH23_LUNG	3.67254
379	NUGC3_STOMACH	3.71311
380	KNS81_CENTRAL_NERVOUS_SYSTEM	3.466
381	COLO800_SKIN	3.49115
382	IPC298_SKIN	4.22118
383	GP2D_LARGE_INTESTINE	3.65809
384	OE21_OESOPHAGUS	3.51855
385	KYSE140_OESOPHAGUS	3.95849
386	NCIH1693_LUNG	3.75335
387	COLO678_LARGE_INTESTINE	1.67103
388	COV644_OVARY	2.2151
389	U87MG_CENTRAL_NERVOUS_SYSTEM	1.12221
390	HCC38_BREAST	3.65809
391	NCIH2452_PLEURA	3.53513
392	SW1271_LUNG	3.51111
393	HT1376_URINARY_TRACT	3.52718
394	HEC251_ENDOMETRIUM	3.50974
395	KNS42_CENTRAL_NERVOUS_SYSTEM	3.676
396	NCIH446_LUNG	3.7027
397	WM88_SKIN	3.62095
398	COLO741_SKIN	3.93968
399	HEC108_ENDOMETRIUM	3.70742
400	MCF7_BREAST	3.76703
401	SKNAS_AUTONOMIC_GANGLIA	3.416
402	TM31_CENTRAL_NERVOUS_SYSTEM	3.46113
403	SW1116_LARGE_INTESTINE	0.962514
404	C32_SKIN	0.962514
405	JHH7_LIVER	3.93983
406	NCIH2126_LUNG	3.41736
407	MFE319_ENDOMETRIUM	3.63564
408	NCIH747_LARGE_INTESTINE	3.69339
409	SNU308_BILIARY_TRACT	3.4744
410	HUH28_BILIARY_TRACT	3.12852
411	U118MG_CENTRAL_NERVOUS_SYSTEM	2.80346
412	SNU1214_UPPER_AERODIGESTIVE_TRACT	3.34071
413	NCIH2228_LUNG	3.18
414	NCIH2444_LUNG	3.45543
415	HEC6_ENDOMETRIUM	3.4406
416	HCC366_LUNG	3.43053
417	TE10_OESOPHAGUS	3.72084
418	UACC257_SKIN	3.39938
419	8305C_THYROID	3.50796
420	IM95_STOMACH	3.73573
421	SCC25_UPPER_AERODIGESTIVE_TRACT	3.70094
422	BICR16_UPPER_AERODIGESTIVE_TRACT	3.37786
423	CAKI2_KIDNEY	1.21239
424	ONCODG1_OVARY	3.40202
425	KALS1_CENTRAL_NERVOUS_SYSTEM	3.37897
426	SKMEL5_SKIN	2.96203
427	ASPC1_PANCREAS	3.74315
428	SNU46_UPPER_AERODIGESTIVE_TRACT	3.27521
429	769P_KIDNEY	3.91434
430	NCIH841_LUNG	3.4619
431	SKMEL24_SKIN	3.4738
432	SNU1041_UPPER_AERODIGESTIVE_TRACT	3.52176
433	WM793_SKIN	3.42955
434	COV362_OVARY	3.21591
435	ISTMES1_PLEURA	3.2377
436	PANC0327_PANCREAS	3.17143
437	UACC62_SKIN	2.93769
438	UBLC1_URINARY_TRACT	3.11953
439	HCC1937_BREAST	3.05163
440	MALME3M_SKIN	3.79806
441	TUHR4TKB_KIDNEY	3.05281
442	NCIH1915_LUNG	3.37469
443	CAPAN2_PANCREAS	3.308
444	NCIH1623_LUNG	3.15035
445	SNU719_STOMACH	2.99099
446	SNU869_BILIARY_TRACT	3.32382
447	CAL78_BONE	2.88679
448	NCIH1355_LUNG	3.44539
449	RMUGS_OVARY	3.62275
450	S117_SOFT_TISSUE	3.43947
451	MDAMB435S_SKIN	3.59733
452	HS294T_SKIN	3.56288
453	TCCPAN2_PANCREAS	3.67282
454	SNB75_CENTRAL_NERVOUS_SYSTEM	3.27497
455	NCIH2009_LUNG	3.45247
456	NCIH1650_LUNG	3.53847
457	DV90_LUNG	3.64686
458	WM1799_SKIN	3.49739
459	WM2664_SKIN	3.52255
460	SNU410_PANCREAS	3.46917
461	OVISE_OVARY	3.76635
462	HCC1143_BREAST	3.60111
463	SNU1105_CENTRAL_NERVOUS_SYSTEM	3.45914
464	KS1_CENTRAL_NERVOUS_SYSTEM	1.26354
465	RCC10RGB_KIDNEY	3.31233
466	RERFLCAD1_LUNG	3.1434
467	NCIH226_LUNG	3.49626
468	SKMEL2_SKIN	3.02111
469	DKMG_CENTRAL_NERVOUS_SYSTEM	3.16573
470	CAOV3_OVARY	3.46327
471	IALM_LUNG	3.06135
472	NCIH2347_LUNG	3.43705
473	SKMEL3_SKIN	2.68313
474	SQ1_LUNG	3.39691
475	UMUC1_URINARY_TRACT	3.0731
476	LS1034_LARGE_INTESTINE	3.15964
477	COV434_OVARY	3.21402
478	CCFSTTG1_CENTRAL_NERVOUS_SYSTEM	3.4971
479	COLO680N_OESOPHAGUS	3.65004
480	SW900_LUNG	3.53019
481	SH10TC_STOMACH	3.62538
482	BT549_BREAST	2.88737
483	BICR6_UPPER_AERODIGESTIVE_TRACT	3.66119
484	BICR31_UPPER_AERODIGESTIVE_TRACT	3.03968
485	LNCAPCLONEFGC_PROSTATE	3.2963
486	TEN_ENDOMETRIUM	2.98873
487	RCM1_LARGE_INTESTINE	3.73074
488	SNU1079_BILIARY_TRACT	3.57317
489	BT474_BREAST	3.46615
490	EFO21_OVARY	3.42006
491	OV56_OVARY	3.29674
492	MDAMB175VII_BREAST	3.35774
493	TT_THYROID	3.26234
494	PANC0813_PANCREAS	3.90546
495	TM87_SOFT_TISSUE	3.5315
496	MON_SOFT_TISSUE	2.64776
497	SKNEP1_BONE	3.49442
498	EWS502_BONE	3.21293

## Sheet: ED Fig. 3d MetMap125
ID	cell.line	pool	log10 (preinj)
1	HARA_LUNG	1	3.8262
2	JIMT1_BREAST	1	3.62035
3	MELHO_SKIN	1	3.55748
4	MHHES1_BONE	1	3.29552
5	U251MG_CENTRAL_NERVOUS_SYSTEM	1	3.71222
6	HT144_SKIN	1	3.22029
7	KYSE410_OESOPHAGUS	1	3.83204
8	NCIH1703_LUNG	1	3.53242
9	PANC1005_PANCREAS	1	3.4844
10	SNU601_STOMACH	1	3.62191
11	22RV1_PROSTATE	1	3.3208
12	LS411N_LARGE_INTESTINE	1	4.16053
13	OE19_OESOPHAGUS	1	3.34267
14	SH4_SKIN	1	3.3971
15	U2OS_BONE	1	3.21957
16	HSC3_UPPER_AERODIGESTIVE_TRACT	1	3.51283
17	MELJUSO_SKIN	1	3.70274
18	NCIH2030_LUNG	1	3.42426
19	OVCAR8_OVARY	1	3.68446
20	PC14_LUNG	1	3.41572
21	NCIH1355_LUNG	1	3.50245
22	S117_SOFT_TISSUE	1	3.48023
23	MDAMB435S_SKIN	1	3.66519
24	HS294T_SKIN	1	3.67133
25	RMUGS_OVARY	1	3.38955
26	ONCODG1_OVARY	2	3.64233
27	KALS1_CENTRAL_NERVOUS_SYSTEM	2	3.56577
28	SKMEL5_SKIN	2	3.54305
29	ASPC1_PANCREAS	2	3.77488
30	SNU46_UPPER_AERODIGESTIVE_TRACT	2	3.57152
31	769P_KIDNEY	2	4.02989
32	NCIH841_LUNG	2	3.4835
33	SKMEL24_SKIN	2	3.36547
34	SNU1041_UPPER_AERODIGESTIVE_TRACT	2	3.58488
35	WM793_SKIN	2	3.65356
36	COV362_OVARY	2	3.37672
37	ISTMES1_PLEURA	2	3.45602
38	PANC0327_PANCREAS	2	3.2611
39	UACC62_SKIN	2	3.39439
40	UBLC1_URINARY_TRACT	2	3.64912
41	CAPAN2_PANCREAS	2	3.73348
42	NCIH1623_LUNG	2	3.60497
43	SNU719_STOMACH	2	3.467
44	SNU869_BILIARY_TRACT	2	3.09978
45	CAL78_BONE	2	3.79669
46	HCC1954_BREAST	2	4.03459
47	HCC1395_BREAST	2	3.52454
48	CHP212_AUTONOMIC_GANGLIA	2	3.21382
49	BICR22_UPPER_AERODIGESTIVE_TRACT	2	3.3364
50	JL1_PLEURA	2	3.39081
51	J82_URINARY_TRACT	3	3.51304
52	SKHEP1_LIVER	3	3.66815
53	SW480_LARGE_INTESTINE	3	3.6856
54	SW620_LARGE_INTESTINE	3	3.88803
55	YKG1_CENTRAL_NERVOUS_SYSTEM	3	3.67704
56	AN3CA_ENDOMETRIUM	3	3.56599
57	NCIH2172_LUNG	3	3.70067
58	G401_SOFT_TISSUE	3	3.42872
59	KYSE30_OESOPHAGUS	3	3.88219
60	SNU407_LARGE_INTESTINE	3	3.18958
61	JHH4_LIVER	3	3.57637
62	PLCPRF5_LIVER	3	3.59548
63	SCABER_URINARY_TRACT	3	3.7969
64	YAPC_PANCREAS	3	3.69989
65	G292CLONEA141B1_BONE	3	3.10186
66	HS766T_PANCREAS	3	3.60753
67	KURAMOCHI_OVARY	3	3.6576
68	NCIH2052_PLEURA	3	3.35513
69	SW837_LARGE_INTESTINE	3	3.46353
70	YH13_CENTRAL_NERVOUS_SYSTEM	3	3.24044
71	DU145_PROSTATE	3	3.60509
72	LN229_CENTRAL_NERVOUS_SYSTEM	3	3.62127
73	T98G_CENTRAL_NERVOUS_SYSTEM	3	3.71817
74	A673_BONE	3	3.5923
75	KNS62_LUNG	3	3.03899
76	8505C_THYROID	4	3.3507
77	A549_LUNG	4	3.54272
78	GI1_CENTRAL_NERVOUS_SYSTEM	4	3.40481
79	KYSE510_OESOPHAGUS	4	3.58048
80	LU99_LUNG	4	3.4145
81	5637_URINARY_TRACT	4	3.3111
82	CAL29_URINARY_TRACT	4	3.46865
83	HEC1A_ENDOMETRIUM	4	3.41891
84	NCIH1339_LUNG	4	3.4334
85	SW948_LARGE_INTESTINE	4	3.2245
86	GB1_CENTRAL_NERVOUS_SYSTEM	4	3.57769
87	HCC827_LUNG	4	3.47037
88	NCIH1437_LUNG	4	3.97174
89	SNU840_OVARY	4	3.38301
90	GAMG_CENTRAL_NERVOUS_SYSTEM	4	3.41768
91	CORL23_LUNG	4	3.45573
92	NCIH322_LUNG	4	3.3991
93	SNUC2A_LARGE_INTESTINE	4	4.40772
94	SNU761_LIVER	4	3.39212
95	NCIN87_STOMACH	4	3.09837
96	MESSA_SOFT_TISSUE	4	3.39904
97	NCIH1975_LUNG	4	3.75469
98	HCC1806_BREAST	4	3.5781
99	RERFLCAD2_LUNG	4	3.31993
100	NCIH1793_LUNG	4	3.54007
101	RKO_LARGE_INTESTINE	5	3.55506
102	HLF_LIVER	5	2.86383
103	HEYA8_OVARY	5	3.35831
104	CAL62_THYROID	5	3.84438
105	T24_URINARY_TRACT	5	3.72661
106	KYSE70_OESOPHAGUS	5	3.53454
107	ES2_OVARY	5	3.34505
108	A2780_OVARY	5	3.63354
109	KP4_PANCREAS	5	3.69177
110	YD15_SALIVARY_GLAND	5	3.58746
111	ISHIKAWAHERAKLIO02ER_ENDOMETRIUM	5	3.83871
112	CAL12T_LUNG	5	3.39114
113	AGS_STOMACH	5	3.84738
114	HGC27_STOMACH	5	3.30373
115	647V_URINARY_TRACT	5	3.76605
116	SF295_CENTRAL_NERVOUS_SYSTEM	5	3.51342
117	UO31_KIDNEY	5	3.55642
118	DMS273_LUNG	5	3.09549
119	L33_PANCREAS	5	3.67078
120	YD10B_UPPER_AERODIGESTIVE_TRACT	5	3.63554
121	HMC18_BREAST	5	3.42411
122	CAL54_KIDNEY	5	3.37927
123	OAW42_OVARY	5	3.47116
124	MIAPACA2_PANCREAS	5	3.96468
125	G361_SKIN	5	3.57638

## Sheet: ED Fig. 3e MetMap500
cell.line	log10 (non_normalized)						log10 (normalized), met potential
	brain	lung	liver	bone	all4		brain	lung	liver	bone	all4
KYSE510_OESOPHAGUS	0.328681	1.84413	1.00851	3.38604	3.39995		-3.58847	-1.96004	-2.81437	-0.415092	-0.401179
8505C_THYROID	0.603931	3.27921	2.60755	3.99377	4.08513		-3.08772	-0.354832	-1.02691	0.359818	0.451189
GI1_CENTRAL_NERVOUS_SYSTEM	0	0	0	0	0		-3.62383	-3.62383	-3.62383	-3.62383	-3.62383
A549_LUNG	2.35442	3.42085	3.41168	4.14281	4.28629		-1.31845	-0.251147	-0.260313	0.470883	0.614363
LU99_LUNG	4.75118	3.59795	4.73611	3.21844	5.06619		1.14473	-0.00854329	1.12967	-0.38813	1.45975
CAL29_URINARY_TRACT	0	0	0	0	0		-3.94752	-3.94752	-3.94752	-3.94752	-3.94752
5637_URINARY_TRACT	0	0	0	0	0		-3.75119	-3.75119	-3.75119	-3.75119	-3.75119
SW948_LARGE_INTESTINE	0	0.191785	0.116141	0	0.269931		-4.30312	-3.97876	-4.09544	-4.30312	-3.86798
NCIH1339_LUNG	0	0.735724	0	0	0.735724		-4.03631	-3.04141	-4.03631	-4.03631	-3.04141
HEC1A_ENDOMETRIUM	1.93379	2.08051	2.9505	2.73637	3.21497		-1.83792	-1.69048	-0.818927	-1.03321	-0.554346
SNU840_OVARY	2.45427	1.38593	0	0.150733	2.48905		-1.08984	-2.16644	-3.84438	-3.58196	-1.055
HCC827_LUNG	0	0.851696	0	1.69863	1.74872		-3.73291	-2.61186	-3.73291	-1.73762	-1.68705
GAMG_CENTRAL_NERVOUS_SYSTEM	0	0	0	0	0		-3.94149	-3.94149	-3.94149	-3.94149	-3.94149
NCIH1437_LUNG	2.3046	0	2.02092	0.542768	2.48865		-1.78368	-4.38823	-2.06835	-3.61159	-1.59925
GB1_CENTRAL_NERVOUS_SYSTEM	0	0	0.347598	0.968411	1.02222		-4.05503	-4.05503	-3.51687	-2.8096	-2.75293
NCIH322_LUNG	2.5354	0.468818	0	0	2.53785		-1.15178	-3.29859	-3.98758	-3.98758	-1.14933
SNUC2A_LARGE_INTESTINE	0.603931	2.714	3.25091	1.10098	3.36422		-4.08791	-1.92053	-1.38332	-3.55069	-1.26998
CORL23_LUNG	0.244108	2.69276	3.52832	1.11504	3.58884		-3.52543	-0.931513	-0.0955768	-2.52579	-0.0350513
SNU761_LIVER	0	0	0.347598	0	0.347598		-3.84247	-3.84247	-3.30431	-3.84247	-3.30431
NCIN87_STOMACH	0	0.263114	0	0	0.263114		-3.58465	-3.15885	-3.58465	-3.58465	-3.15885
RERFLCAD2_LUNG	2.46169	0.378033	0	0	2.46377		-0.957807	-3.14274	-3.71977	-3.71977	-0.955726
HCC1806_BREAST	2.54484	2.64086	2.03589	5.16159	5.16425		-1.06744	-0.971299	-1.57778	1.54992	1.55259
NCIH1793_LUNG	0	0	0	0	0		-3.79406	-3.79406	-3.79406	-3.79406	-3.79406
MESSA_SOFT_TISSUE	0	0.106394	0	2.49844	2.49883		-3.95229	-3.76051	-3.95229	-1.15351	-1.15313
NCIH1975_LUNG	0	0.425793	0.283252	1.85704	1.87237		-3.92392	-3.28731	-3.47066	-1.76887	-1.75344
MFE296_ENDOMETRIUM	1.73383	0.324363	2.63893	2.4278	2.87883		-1.811	-3.33387	-0.902372	-1.11381	-0.662266
KYSE270_OESOPHAGUS	0.138984	1.81744	2.92704	4.07833	4.11012		-3.69126	-1.82022	-0.707553	0.443975	0.475761
KYSE150_OESOPHAGUS	3.49991	3.65362	2.30956	2.80701	3.92983		-0.205086	-0.0513543	-1.39643	-0.898251	0.224878
PSN1_PANCREAS	2.01846	3.16189	3.84039	1.80382	3.93152		-1.1752	-0.0298392	0.648782	-1.39118	0.73992
OC316_OVARY	0	2.36385	2.22317	2.6129	2.90656		-3.85452	-1.19057	-1.33162	-0.941114	-0.647198
CAL27_UPPER_AERODIGESTIVE_TRACT	1.84522	2.80393	0	2.78835	3.12024		-2.08475	-1.12327	-4.22789	-1.13886	-0.806787
A172_CENTRAL_NERVOUS_SYSTEM	0	0.263114	1.64571	0	1.65382		-4.26942	-3.84363	-2.32762	-4.26942	-2.31943
TE11_OESOPHAGUS	2.68868	3.65798	1.71768	3.23616	3.83313		-0.923	0.0467045	-1.89773	-0.375196	0.221865
BC3C_URINARY_TRACT	0	0.757333	0	0.150733	0.78775		-3.90173	-2.8831	-3.90173	-3.63932	-2.84988
ESS1_ENDOMETRIUM	0	0	0	0	0		-3.64379	-3.64379	-3.64379	-3.64379	-3.64379
HS944T_SKIN	4.00142	3.57464	2.63401	2.45958	4.16148		0.695768	0.268952	-0.672121	-0.846799	0.855833
NCIH2023_LUNG	1.45534	0.57703	0	0	1.49566		-2.1394	-3.07172	-3.88809	-3.88809	-2.09839
RH30_SOFT_TISSUE	0	0	2.46941	0	2.46941		-3.96332	-3.96332	-1.19362	-3.96332	-1.19362
8MGBA_CENTRAL_NERVOUS_SYSTEM	0	1.61251	2.59488	2.24678	2.78456		-3.68206	-1.77386	-0.786706	-1.13549	-0.596825
MPP89_PLEURA	0	0	0.609161	0	0.609161		-3.66094	-3.66094	-2.80773	-3.66094	-2.80773
GCIY_STOMACH	0	0	0	1.86449	1.86449		-4.05001	-4.05001	-4.05001	-1.88747	-1.88747
SNU213_PANCREAS	1.98924	1.15609	0	1.17919	2.09686		-1.47584	-2.32219	-3.76387	-2.29827	-1.36773
SF539_CENTRAL_NERVOUS_SYSTEM	0	0	0	0	0		-3.53179	-3.53179	-3.53179	-3.53179	-3.53179
YD8_UPPER_AERODIGESTIVE_TRACT	0	0	0	0.905995	0.905995		-3.88174	-3.88174	-3.88174	-2.70255	-2.70255
HARA_LUNG	0.869918	1.88212	2.68281	1.22446	2.76279		-2.68512	-1.64545	-0.842347	-2.3134	-0.762294
MHHES1_BONE	0	0.263114	3.5929	0	3.59299		-3.52179	-3.096	0.372085	-3.52179	0.372177
MELHO_SKIN	4.26664	3.77784	3.44423	4.08749	4.59641		1.08252	0.593699	0.260047	0.903362	1.4123
U251MG_CENTRAL_NERVOUS_SYSTEM	0	0.263114	0.283252	0	0.439739		-3.85402	-3.42823	-3.40077	-3.85402	-3.20031
JIMT1_BREAST	2.88842	0.956665	1.33942	2.40002	3.02223		-0.491422	-2.44757	-2.05019	-0.980406	-0.357534
PANC1005_PANCREAS	0	0	0	0	0		-3.83347	-3.83347	-3.83347	-3.83347	-3.83347
NCIH1703_LUNG	0	0	1.51294	0	1.51294		-3.59534	-3.59534	-1.78809	-3.59534	-1.78809
KYSE410_OESOPHAGUS	2.1214	0.943136	0.347598	0	2.14999		-1.28666	-2.48877	-3.16928	-3.70745	-1.25797
HT144_SKIN	1.6321	0.994895	1.89013	0.150733	2.10995		-1.6888	-2.34345	-1.42847	-3.35442	-1.20754
SNU601_STOMACH	0	0	0	0	0		-3.58372	-3.58372	-3.58372	-3.58372	-3.58372
LS411N_LARGE_INTESTINE	0	0	0	0.968411	0.968411		-3.95002	-3.95002	-3.95002	-2.70458	-2.70458
U2OS_BONE	0	0	0	0	0		-3.55485	-3.55485	-3.55485	-3.55485	-3.55485
22RV1_PROSTATE	0.399438	0.468818	1.10211	0.635422	1.28829		-3.22008	-3.13503	-2.43839	-2.94099	-2.24602
OE19_OESOPHAGUS	0	0.688987	0	0	0.688987		-3.98097	-3.03783	-3.98097	-3.98097	-3.03783
SH4_SKIN	0.138984	1.51012	0	0	1.51515		-3.34808	-1.78779	-3.59218	-3.59218	-1.78268
NCIH661_LUNG	0	0	0.40363	0	0.40363		-3.98189	-3.98189	-3.37273	-3.98189	-3.37273
LC1SQSF_LUNG	2.0473	0	0	0	2.0473		-1.49532	-3.84171	-3.84171	-3.84171	-1.49532
JHH1_LIVER	0	0	0	0	0		-3.80916	-3.80916	-3.80916	-3.80916	-3.80916
NCIH28_PLEURA	0	0	0	0	0		-3.42395	-3.42395	-3.42395	-3.42395	-3.42395
GMS10_CENTRAL_NERVOUS_SYSTEM	0	0	0	0	0		-3.68445	-3.68445	-3.68445	-3.68445	-3.68445
HEYA8_OVARY	3.6457	5.15059	4.71592	4.64306	5.38348		0.295317	1.80025	1.36559	1.29272	2.03315
RKO_LARGE_INTESTINE	0.771078	2.19823	3.04996	0.542768	3.10929		-3.23832	-1.77411	-0.921195	-3.49535	-0.861838
CAL62_THYROID	1.27246	3.16519	1.80932	3.84147	3.92864		-2.59782	-0.693476	-2.05258	-0.0170795	0.0700965
HLF_LIVER	0	0	0.538165	0	0.538165		-3.32259	-3.32259	-2.55134	-3.32259	-2.55134
T24_URINARY_TRACT	1.84756	1.05197	0	1.41322	2.02351		-1.76839	-2.58059	-3.91388	-2.2081	-1.5914
ES2_OVARY	5.63312	5.86708	5.50168	5.33189	6.22998		2.16936	2.40333	2.03792	1.86813	2.76623
YD15_SALIVARY_GLAND	0	2.77739	0.952862	0	2.78313		-3.66613	-0.58807	-2.43714	-3.66613	-0.582323
KYSE70_OESOPHAGUS	0	0	0.538165	0.150733	0.58745		-4.00857	-4.00857	-3.23731	-3.74615	-3.18021
KP4_PANCREAS	1.75161	2.19207	4.59338	1.62405	4.59616		-1.9428	-1.49987	0.902838	-2.07168	0.905611
A2780_OVARY	3.14726	3.05051	5.64639	3.23689	5.65054		-0.400276	-0.497067	2.09901	-0.310612	2.10316
AGS_STOMACH	1.98587	1.33329	1.56306	2.11959	2.45272		-2.15975	-2.82028	-2.58629	-2.02544	-1.69142
ISHIKAWAHERAKLIO02ER_ENDOMETRIUM	1.69924	0.899818	0.116141	0.591561	1.77946		-2.02608	-2.84938	-3.8143	-3.18891	-1.94511
HGC27_STOMACH	0	0	0	0	0		-3.64539	-3.64539	-3.64539	-3.64539	-3.64539
647V_URINARY_TRACT	0	0.57703	0.952862	1.69863	1.78325		-4.07246	-3.25609	-2.84348	-2.07717	-1.99178
CAL12T_LUNG	0	0	0.575112	0	0.575112		-3.77842	-3.77842	-2.96426	-3.77842	-2.96426
L33_PANCREAS	0	1.45879	1.69139	0	1.8859		-3.9637	-2.2115	-1.97572	-3.9637	-1.77961
SF295_CENTRAL_NERVOUS_SYSTEM	0	0	0	0.351172	0.351172		-3.61704	-3.61704	-3.61704	-3.07428	-3.07428
UO31_KIDNEY	0	0	0	0	0		-3.75181	-3.75181	-3.75181	-3.75181	-3.75181
YD10B_UPPER_AERODIGESTIVE_TRACT	0	0.899818	0	1.14184	1.31812		-3.91085	-2.73825	-3.91085	-2.48393	-2.30227
DMS273_LUNG	3.24692	4.53031	5.10625	3.83091	5.23087		-0.224052	1.05945	1.6354	0.360027	1.76002
G361_SKIN	0.138984	2.62572	3.35411	3.47532	3.75346		-3.58031	-0.89818	-0.169374	-0.0481317	0.230036
OAW42_OVARY	0	0	0	0	0		-3.6108	-3.6108	-3.6108	-3.6108	-3.6108
HMC18_BREAST	0	2.60556	3.30309	1.42692	3.38694		-4.20553	-1.29948	-0.601521	-2.48578	-0.517652
CAL54_KIDNEY	0	0	0	0	0		-3.42461	-3.42461	-3.42461	-3.42461	-3.42461
MIAPACA2_PANCREAS	0	0.929171	1.05783	0	1.27691		-4.04589	-2.84203	-2.70647	-4.04589	-2.47959
SW620_LARGE_INTESTINE	4.76344	3.67856	1.57385	3.40652	4.81529		0.859651	-0.225272	-2.33576	-0.49735	0.9115
SKHEP1_LIVER	3.70524	5.11192	4.20375	4.61427	5.28238		0.230614	1.63734	0.729161	1.13968	1.8078
SW480_LARGE_INTESTINE	3.29987	0.757333	0.207685	2.34584	3.3465		-0.422035	-3.00419	-3.67523	-1.37693	-0.375397
YKG1_CENTRAL_NERVOUS_SYSTEM	0	0	0	2.81287	2.81287		-3.98585	-3.98585	-3.98585	-0.872277	-0.872277
J82_URINARY_TRACT	0	0	1.05783	0	1.05783		-3.78848	-3.78848	-2.44906	-3.78848	-2.44906
KYSE30_OESOPHAGUS	1.75737	1.54241	1.35733	2.0386	2.34464		-2.1567	-2.37411	-2.56257	-1.87365	-1.5666
NCIH2172_LUNG	0	0	1.77718	0	1.77718		-3.95061	-3.95061	-1.87604	-3.95061	-1.87604
G401_SOFT_TISSUE	0	0	0.207685	0.711742	0.760605		-3.57084	-3.57084	-3.22324	-2.60242	-2.54862
SNU407_LARGE_INTESTINE	1.98924	2.36438	2.85749	4.08693	4.12261		-1.05027	-0.673847	-0.180089	1.04963	1.08531
AN3CA_ENDOMETRIUM	0	0	1.7021	0	1.7021		-3.6839	-3.6839	-1.6851	-3.6839	-1.6851
PLCPRF5_LIVER	0	0	0	0	0		-3.71263	-3.71263	-3.71263	-3.71263	-3.71263
YAPC_PANCREAS	1.96329	2.85547	0.771257	2.57193	3.07369		-1.50707	-0.612828	-2.73516	-0.896656	-0.394496
SCABER_URINARY_TRACT	0.138984	1.62981	0	0	1.63364		-3.55617	-1.87455	-3.80028	-3.80028	-1.87068
G292CLONEA141B1_BONE	0	0	0	0	0		-3.43384	-3.43384	-3.43384	-3.43384	-3.43384
JHH4_LIVER	0	0	0	0	0		-3.71451	-3.71451	-3.71451	-3.71451	-3.71451
HS766T_PANCREAS	2.51437	2.85749	2.90158	1.36156	3.27052		-1.00795	-0.66447	-0.620348	-2.16965	-0.251248
SW837_LARGE_INTESTINE	0	0.324363	0	0	0.324363		-3.88763	-3.37967	-3.88763	-3.88763	-3.37967
KURAMOCHI_OVARY	0	0.636606	0	0	0.636606		-3.8	-2.91563	-3.8	-3.8	-2.91563
YH13_CENTRAL_NERVOUS_SYSTEM	0	0	0	0	0		-3.30189	-3.30189	-3.30189	-3.30189	-3.30189
NCIH2052_PLEURA	0	0	0	0	0		-3.36318	-3.36318	-3.36318	-3.36318	-3.36318
COLO679_SKIN	0	0	0	0	0		-3.73715	-3.73715	-3.73715	-3.73715	-3.73715
A704_KIDNEY	0	0	0	0	0		-3.57321	-3.57321	-3.57321	-3.57321	-3.57321
NCIH596_LUNG	0	0	0	0	0		-3.53361	-3.53361	-3.53361	-3.53361	-3.53361
KP3_PANCREAS	0	2.1771	1.24443	1.67262	2.3283		-4.21194	-1.73526	-2.67903	-2.24293	-1.58363
SKUT1_SOFT_TISSUE	0	1.85605	3.17899	1.7464	3.21368		-3.93711	-1.78307	-0.457231	-1.89359	-0.422533
42MGBA_CENTRAL_NERVOUS_SYSTEM	0	0	0.283252	0	0.283252		-3.91356	-3.91356	-3.46031	-3.91356	-3.46031
A375_SKIN	2.17053	3.36331	4.82789	2.84312	4.84776		-1.5785	-0.384345	1.08032	-0.904748	1.1002
FTC133_THYROID	0	1.32766	0.609161	0	1.38615		-3.83243	-2.21408	-2.97923	-3.83243	-2.15427
HT1080_SOFT_TISSUE	2.83627	3.99463	5.25562	3.39193	5.28594		-0.435984	0.722667	1.98367	0.119901	2.01399
SNU1077_ENDOMETRIUM	0	0	0	0	0		-3.47576	-3.47576	-3.47576	-3.47576	-3.47576
JHOC5_OVARY	0	0.735724	0	0	0.735724		-3.77605	-2.78116	-3.77605	-3.77605	-2.78116
NCIH1299_LUNG	0	1.40056	2.76766	0.883023	2.78991		-4.26305	-2.57018	-1.19473	-3.10839	-1.17246
PANC1_PANCREAS	1.66872	1.29834	2.21269	0.927812	2.37138		-1.99911	-2.37588	-1.4518	-2.76177	-1.2927
SNU1076_UPPER_AERODIGESTIVE_TRACT	0	2.02956	0	0	2.02956		-3.35544	-1.02689	-3.35544	-3.35544	-1.02689
IGR37_SKIN	3.60772	5.12487	4.76168	5.16992	5.53531		0.0659677	1.58317	1.21998	1.62822	1.99361
JHH6_LIVER	0	0	0	0	0		-3.91968	-3.91968	-3.91968	-3.91968	-3.91968
NCIH460_LUNG	5.96327	5.71002	5.19973	4.84949	6.22034		2.20755	1.95431	1.44401	1.09377	2.46462
SJSA1_BONE	2.80019	1.93422	2.66791	0.675256	3.0735		-0.552065	-1.42022	-0.684467	-2.72513	-0.278595
A2058_SKIN	4.8356	4.35815	4.95227	4.96126	5.43513		0.948826	0.471375	1.0655	1.07449	1.54836
ACCMESO1_PLEURA	0	0	0	1.07144	1.07144		-3.69081	-3.69081	-3.69081	-2.33716	-2.33716
VMCUB1_URINARY_TRACT	1.55722	0.816371	0	1.7464	1.98407		-2.06845	-2.83771	-3.92063	-1.87712	-1.6378
YD38_UPPER_AERODIGESTIVE_TRACT	1.2546	1.34434	0	0	1.59184		-2.49545	-2.40339	-4.03882	-4.03882	-2.15155
BFTC909_KIDNEY	0	0.378033	0	0	0.378033		-4.33065	-3.75362	-4.33065	-4.33065	-3.75362
DAOY_CENTRAL_NERVOUS_SYSTEM	0	0.468818	0	0	0.468818		-4.26733	-3.57834	-4.26733	-4.26733	-3.57834
EFO27_OVARY	0	0.263114	0	0.351172	0.488207		-3.87683	-3.45104	-3.87683	-3.33406	-3.16459
IGR1_SKIN	0.513611	3.05616	3.64109	0	3.74158		-3.06977	-0.455174	0.129896	-3.81217	0.230396
LI7_LIVER	0	0	0	0	0		-3.75711	-3.75711	-3.75711	-3.75711	-3.75711
OVK18_OVARY	0	0.378033	1.91187	0	1.91919		-4.08814	-3.51111	-1.8779	-4.08814	-1.87054
SBC5_LUNG	2.1037	1.89459	3.88482	1.05588	3.89676		-1.47709	-1.68727	0.305711	-2.54273	0.317651
TOV112D_OVARY	0	0	0	0	0		-3.86503	-3.86503	-3.86503	-3.86503	-3.86503
KELLY_AUTONOMIC_GANGLIA	0	0	0.116141	0	0.116141		-3.62425	-3.62425	-3.41657	-3.62425	-3.41657
PATU8902_PANCREAS	0	3.0277	1.608	3.79111	3.8625		-3.66325	-0.334722	-1.75961	0.428851	0.500245
TT2609C02_THYROID	1.84288	0.712984	0	1.11504	1.93369		-1.96665	-3.13765	-4.10743	-2.70836	-1.87525
QGP1_PANCREAS	0.244108	1.60956	2.1203	0	2.23645		-3.63245	-2.12667	-1.61221	-4.03189	-1.49567
SW1710_URINARY_TRACT	0	0	0	0	0		-4.10874	-4.10874	-4.10874	-4.10874	-4.10874
BECKER_CENTRAL_NERVOUS_SYSTEM	0	0	0	0	0		-3.82015	-3.82015	-3.82015	-3.82015	-3.82015
NCIH520_LUNG	0.460265	2.26793	3.33068	0.858768	3.36806		-3.39827	-1.50914	-0.445323	-2.94829	-0.407942
SNU685_ENDOMETRIUM	0	0	0	0	0		-3.81012	-3.81012	-3.81012	-3.81012	-3.81012
SW1353_BONE	0	0	0	0	0		-3.40902	-3.40902	-3.40902	-3.40902	-3.40902
A101D_SKIN	3.36097	1.25366	3.53447	2.27732	3.7726		-0.511521	-2.63102	-0.337993	-1.59623	-0.0998346
BHT101_THYROID	0	3.44716	3.09768	0.351172	3.60772		-3.53413	0.213987	-0.135593	-2.99136	0.37457
HEC1B_ENDOMETRIUM	1.4068	3.18893	3.49924	0	3.67443		-2.28524	-0.494653	-0.184267	-3.98447	-0.0090592
SNU61_LARGE_INTESTINE	0	0.663585	0	0	0.663585		-3.89083	-2.97609	-3.89083	-3.89083	-2.97609
SNU886_LIVER	0	0	0	0	0		-3.59354	-3.59354	-3.59354	-3.59354	-3.59354
SW1573_LUNG	2.16272	2.31065	2.8715	0.542768	3.03914		-1.51322	-1.36486	-0.803239	-3.19884	-0.635511
G402_SOFT_TISSUE	0	0	0.116141	1.05588	1.06743		-4.24328	-4.24328	-4.03559	-2.9059	-2.89382
PECAPJ15_UPPER_AERODIGESTIVE_TRACT	1.4068	0.106394	0	0.542768	1.45152		-2.32072	-3.82817	-4.01996	-3.24333	-2.27516
RL952_ENDOMETRIUM	0.513611	2.31998	1.02137	0.635422	2.35026		-3.42733	-1.54976	-2.86851	-3.28671	-1.51941
CADOES1_BONE	1.96507	2.76452	3.92008	1.28458	3.95469		-1.76995	-0.968518	0.187393	-2.45951	0.221999
COLO668_LUNG	0	0	0	0	0		-3.28477	-3.28477	-3.28477	-3.28477	-3.28477
LS513_LARGE_INTESTINE	0	0	0	0	0		-4.16715	-4.16715	-4.16715	-4.16715	-4.16715
RMGI_OVARY	0	0.425793	0.40363	1.74962	1.77366		-3.92265	-3.28604	-3.31349	-1.87588	-1.85163
VMRCRCW_KIDNEY	0	1.63543	0.116141	2.7636	2.7943		-4.05628	-2.12487	-3.8486	-0.992023	-0.961297
CAKI1_KIDNEY	0	0	0	0	0		-4.06023	-4.06023	-4.06023	-4.06023	-4.06023
OV7_OVARY	0	0	0	0	0		-2.99328	-2.99328	-2.99328	-2.99328	-2.99328
BEN_LUNG	0	0	0	0	0		-3.68317	-3.68317	-3.68317	-3.68317	-3.68317
MKN1_STOMACH	0	0	0	0	0		-3.75974	-3.75974	-3.75974	-3.75974	-3.75974
LCLC103H_LUNG	1.93948	1.09277	3.39075	1.42692	3.41197		-1.60357	-2.46568	-0.149886	-2.12183	-0.128667
NCIH1573_LUNG	0	2.23413	0	3.22718	3.26897		-3.85551	-1.32162	-3.85551	-0.327428	-0.285621
DBTRG05MG_CENTRAL_NERVOUS_SYSTEM	0.138984	1.28604	0.49778	0.833078	1.44175		-3.62954	-2.29796	-3.15	-2.77266	-2.13879
PECAPJ41CLONED2_UPPER_AERODIGESTIVE_TRACT	0	2.52999	0	1.03974	2.54257		-3.6619	-0.831524	-3.6619	-2.34142	-0.818926
HCC4006_LUNG	1.39377	0	1.4609	0	1.72149		-1.82588	-3.51182	-1.75747	-3.51182	-1.49345
NCIH1581_LUNG	0	0	2.55485	0	2.55485		-3.50496	-3.50496	-0.649687	-3.50496	-0.649687
CALU1_LUNG	0	0	1.38563	0	1.38563		-2.99953	-2.99953	-1.3219	-2.99953	-1.3219
NUGC4_STOMACH	0	3.49285	0.283252	1.15465	3.49483		-3.70203	0.09178	-3.24878	-2.26183	0.093758
NCIH1563_LUNG	0	0	0	0	0		-4.05768	-4.05768	-4.05768	-4.05768	-4.05768
JHUEM2_ENDOMETRIUM	0	2.3071	3.06086	0.262414	3.13132		-3.60093	-0.99387	-0.239228	-3.17609	-0.168738
JHOM1_OVARY	0	0	0.207685	0	0.207685		-4.18405	-4.18405	-3.83645	-4.18405	-3.83645
SKOV3_OVARY	0	0.899818	0.283252	0	0.947421		-3.82851	-2.65591	-3.37525	-3.82851	-2.60528
SKNBE2_AUTONOMIC_GANGLIA	2.2673	1.50638	1.06933	0	2.35579		-1.40172	-2.16828	-2.61743	-3.96887	-1.31301
LUDLU1_LUNG	0	0	0	0	0		-3.85736	-3.85736	-3.85736	-3.85736	-3.85736
HCC1359_LUNG	1.48849	0	0	0	1.48849		-2.22109	-4.0035	-4.0035	-4.0035	-2.22109
PK1_PANCREAS	0.985636	0.929171	1.27375	1.98422	2.11523		-2.64832	-2.70808	-2.34887	-1.62894	-1.49735
SNU466_CENTRAL_NERVOUS_SYSTEM	0	0	0	0	0		-3.94432	-3.94432	-3.94432	-3.94432	-3.94432
SKLU1_LUNG	0	0	0.952862	0	0.952862		-3.80543	-3.80543	-2.57645	-3.80543	-2.57645
NCIH1838_LUNG	0	0.425793	0	0	0.425793		-4.14299	-3.50639	-4.14299	-4.14299	-3.50639
SNU245_BILIARY_TRACT	2.13959	0	0	0.150733	2.1409		-1.79684	-4.23588	-4.23588	-3.97347	-1.79553
MKN74_STOMACH	1.85218	0	1.22899	2.18782	2.38057		-1.66825	-3.8184	-2.3014	-1.33096	-1.1377
KYSE180_OESOPHAGUS	2.3449	2.25873	0.609161	0	2.6072		-1.22548	-1.31187	-3.01723	-3.87044	-0.96274
KMRC1_KIDNEY	0	0	0	0	0		-4.11876	-4.11876	-4.11876	-4.11876	-4.11876
CALU6_LUNG	0	0.425793	3.06386	0.591561	3.06557		-4.35037	-3.71377	-0.985674	-3.51729	-0.983963
GOS3_CENTRAL_NERVOUS_SYSTEM	1.6652	0.106394	0	0	1.6678		-2.0978	-3.86752	-4.0593	-4.0593	-2.09517
HUH6_LIVER	0	0	0	0	0		-3.7071	-3.7071	-3.7071	-3.7071	-3.7071
PK59_PANCREAS	0	1.40056	0	2.89337	2.90658		-3.81813	-2.12527	-3.81813	-0.624008	-0.610795
TCCSUP_URINARY_TRACT	0	0	0	0	0		-3.86017	-3.86017	-3.86017	-3.86017	-3.86017
HS939T_SKIN	3.66084	3.14079	1.99746	1.90669	3.78815		0.0880564	-0.432106	-1.57746	-1.66875	0.215376
TOV21G_OVARY	0	0.777917	0.889025	0	1.10523		-3.64459	-2.60345	-2.48352	-3.64459	-2.25572
OVTOKO_OVARY	0	0	0	0.591561	0.591561		-3.95847	-3.95847	-3.95847	-3.1254	-3.1254
TE1_OESOPHAGUS	0	0	0.116141	0	0.116141		-3.54763	-3.54763	-3.33995	-3.54763	-3.33995
DANG_PANCREAS	0.138984	2.97841	2.84187	0.150733	3.21646		-3.74592	-0.710824	-0.847442	-3.72762	-0.472676
LMSU_STOMACH	0	1.24001	0.207685	1.48372	1.67625		-3.51508	-1.98672	-3.16748	-1.73752	-1.54241
MSTO211H_PLEURA	0	0	0	0.487791	0.487791		-3.88602	-3.88602	-3.88602	-3.17428	-3.17428
T47D_BREAST	1.3448	1.20386	0.116141	0	1.57308		-2.53735	-2.68216	-3.96557	-4.17325	-2.30499
PC3_PROSTATE	0	1.07285	0.871484	0	1.26161		-3.89727	-2.54215	-2.75498	-3.89727	-2.34668
VMRCRCZ_KIDNEY	0	0	0	0	0		-3.54461	-3.54461	-3.54461	-3.54461	-3.54461
RVH421_SKIN	0	1.86765	1.27375	0	1.96148		-3.83047	-1.66475	-2.26741	-3.83047	-1.57034
JHOS2_OVARY	0	0	0	0	0		-4.09338	-4.09338	-4.09338	-4.09338	-4.09338
HS852T_SKIN	0	0.757333	0	0	0.757333		-3.6251	-2.60646	-3.6251	-3.6251	-2.60646
SNU738_CENTRAL_NERVOUS_SYSTEM	0	0	0.207685	0	0.207685		-3.78428	-3.78428	-3.43668	-3.78428	-3.43668
SKMEL30_SKIN	0	1.4988	0	0	1.4988		-3.78877	-1.99587	-3.78877	-3.78877	-1.99587
NCIH522_LUNG	0	0	0	0	0		-4.19214	-4.19214	-4.19214	-4.19214	-4.19214
PATU8988S_PANCREAS	0	1.24689	0	0.833078	1.37042		-4.21508	-2.67963	-4.21508	-3.11409	-2.55298
MFE280_ENDOMETRIUM	0	0	0	0	0		-3.98676	-3.98676	-3.98676	-3.98676	-3.98676
OVSAHO_OVARY	0	0	0	0	0		-3.79463	-3.79463	-3.79463	-3.79463	-3.79463
SNUC4_LARGE_INTESTINE	3.40869	1.4147	0.640733	1.3029	3.41666		-0.585124	-2.58747	-3.40574	-2.70178	-0.577156
KPL1_BREAST	0	0.543867	0.981575	0	1.08218		-4.14875	-3.37083	-2.88941	-4.14875	-2.7839
KYSE520_OESOPHAGUS	0	2.03626	0	1.91334	2.27788		-3.77916	-1.44387	-3.77916	-1.56745	-1.20139
COLO792_SKIN	0	0.106394	0	0.262414	0.323756		-3.95652	-3.76474	-3.95652	-3.53169	-3.44936
SW1990_PANCREAS	1.87462	1.29834	0	0	1.9722		-1.55423	-2.13866	-3.72697	-3.72697	-1.45606
HS729_SOFT_TISSUE	0	0	0	0.968411	0.968411		-3.85686	-3.85686	-3.85686	-2.61143	-2.61143
TE6_OESOPHAGUS	0	0	0.538165	0	0.538165		-3.89333	-3.89333	-3.12207	-3.89333	-3.12207
NCIH727_LUNG	0	0	1.48334	0.711742	1.53885		-4.03785	-4.03785	-2.26067	-3.06944	-2.20429
PANC0203_PANCREAS	0.138984	1.13892	0.116141	1.19096	1.46203		-3.67833	-2.49855	-3.71475	-2.44467	-2.16693
NCIH358_LUNG	2.30703	1.33329	0.609161	0	2.35485		-1.05588	-2.03874	-2.80966	-3.66287	-1.00794
HEC59_ENDOMETRIUM	0.138984	0	2.06779	0.833078	2.09018		-3.84345	-4.08756	-1.7206	-2.98657	-1.69811
HCC1419_BREAST	0	0	0	0	0		-3.87613	-3.87613	-3.87613	-3.87613	-3.87613
NCIH1792_LUNG	0	0	0	0	0		-3.60468	-3.60468	-3.60468	-3.60468	-3.60468
NCIH1048_LUNG	0	1.22591	0.640733	0	1.30526		-4.1874	-2.67356	-3.29837	-4.1874	-2.592
NCIH1568_LUNG	2.01213	0.982522	1.09145	0	2.08914		-1.61371	-2.66442	-2.55023	-3.92476	-1.53636
EFM192A_BREAST	0	0	0	0	0		-3.73568	-3.73568	-3.73568	-3.73568	-3.73568
MKN7_STOMACH	0	0	0	0	0		-3.80418	-3.80418	-3.80418	-3.80418	-3.80418
SNU423_LIVER	2.17274	0	0	0	2.17274		-1.27919	-3.7515	-3.7515	-3.7515	-1.27919
PK45H_PANCREAS	0	1.41932	0.575112	0	1.46271		-4.01537	-2.30337	-3.20121	-4.01537	-2.25918
ZR751_BREAST	0	0.636606	0	0	0.636606		-4.30184	-3.41748	-4.30184	-4.30184	-3.41748
KMRC3_KIDNEY	0	0	0	0	0		-4.08414	-4.08414	-4.08414	-4.08414	-4.08414
RD_SOFT_TISSUE	0	1.94667	3.59652	1.52328	3.6095		-3.81108	-1.56585	0.0864183	-1.99333	0.0993988
NCIH2077_LUNG	2.23325	3.03343	4.45312	1.68396	4.47252		-1.78997	-0.98871	0.431174	-2.3425	0.450569
CL34_LARGE_INTESTINE	0	0	0	0	0		-4.39093	-4.39093	-4.39093	-4.39093	-4.39093
NCIH2087_LUNG	0	0	0	0	0		-3.6299	-3.6299	-3.6299	-3.6299	-3.6299
NCIH1944_LUNG	2.38382	1.4988	0	0.968411	2.44846		-1.21878	-2.10984	-3.90273	-2.6573	-1.15402
253JBV_URINARY_TRACT	0	0	0	0	0		-3.91096	-3.91096	-3.91096	-3.91096	-3.91096
786O_KIDNEY	0	1.05197	0	0	1.05197		-3.77827	-2.44498	-3.77827	-3.77827	-2.44498
IGROV1_OVARY	0.138984	0.636606	1.21298	0.150733	1.31076		-3.47245	-2.83219	-2.21605	-3.45414	-2.11552
LOVO_LARGE_INTESTINE	0	0	0.283252	0	0.283252		-3.7568	-3.7568	-3.30355	-3.7568	-3.30355
LOXIMVI_SKIN	3.08823	4.83981	4.75636	2.91472	5.10809		-0.369424	1.38233	1.29888	-0.543017	1.65062
SW48_LARGE_INTESTINE	0	0	0	0	0		-3.07797	-3.07797	-3.07797	-3.07797	-3.07797
HPAC_PANCREAS	3.61838	3.48246	1.68867	4.17644	4.34729		-0.53312	-0.669058	-2.46724	0.0249817	0.195839
BXPC3_PANCREAS	2.39584	2.66106	0	0.635422	2.85084		-1.23669	-0.971073	-3.93269	-3.04966	-0.781124
HUH7_LIVER	0	0	0	0	0		-3.91063	-3.91063	-3.91063	-3.91063	-3.91063
KP2_PANCREAS	0	0	0	0	0		-3.59037	-3.59037	-3.59037	-3.59037	-3.59037
FTC238_THYROID	0	0.191785	0.116141	0	0.269931		-3.49289	-3.16853	-3.2852	-3.49289	-3.05775
H4_CENTRAL_NERVOUS_SYSTEM	0	0	0	0	0		-3.33546	-3.33546	-3.33546	-3.33546	-3.33546
KMBC2_URINARY_TRACT	1.83337	0.507962	0.871484	1.68767	2.0952		-2.00937	-3.40484	-2.99827	-2.15634	-1.74608
ONS76_CENTRAL_NERVOUS_SYSTEM	0	0.956665	0	1.23507	1.40196		-3.92581	-2.6928	-3.92581	-2.40253	-2.23152
PATU8988T_PANCREAS	2.09194	2.52963	3.69777	1.80945	3.74114		-1.66995	-1.23113	-0.0623951	-1.95406	-0.0190235
253J_URINARY_TRACT	0.138984	0	0	0	0.138984		-3.66061	-3.90472	-3.90472	-3.90472	-3.66061
639V_URINARY_TRACT	0	0.106394	0	0.262414	0.323756		-4.17159	-3.9798	-4.17159	-3.74675	-3.66442
CHL1_SKIN	0	1.69287	3.04996	1.28458	3.07499		-3.72548	-1.73601	-0.374683	-2.15129	-0.349642
HCT116_LARGE_INTESTINE	4.4853	4.26608	3.16547	4.98881	5.17009		0.490975	0.271752	-0.828994	0.994493	1.17577
KU1919_URINARY_TRACT	5.45223	3.36059	4.0353	5.78658	5.95818		1.72875	-0.362981	0.311808	2.06311	2.2347
HCT15_LARGE_INTESTINE	0.244108	1.67285	0.49778	1.38446	1.86461		-3.89631	-2.32651	-3.5721	-2.61932	-2.13308
HT29_LARGE_INTESTINE	2.79101	3.50689	2.14862	3.73122	3.971		-0.977842	-0.261684	-1.62142	-0.0373192	0.202478
MCAS_OVARY	1.42565	2.31825	2.46395	3.99116	4.01374		-2.15342	-1.25363	-1.10763	0.420305	0.44288
SUIT2_PANCREAS	2.58837	4.46939	3.93019	4.72267	4.95987		-1.01312	0.868459	0.329239	1.12174	1.35895
TE8_OESOPHAGUS	0	0	0.49778	0	0.49778		-3.99418	-3.99418	-3.27053	-3.99418	-3.27053
CJM_SKIN	0	1.3708	0.834121	0	1.46703		-3.48485	-1.82236	-2.38274	-3.48485	-1.72426
SNU398_LIVER	0	0	2.53666	0.968411	2.54701		-3.90118	-3.90118	-1.06412	-2.65574	-1.05376
SNUC5_LARGE_INTESTINE	2.54484	3.31356	2.46532	3.8867	4.01711		-0.907343	-0.13811	-0.986993	0.435099	0.565518
NCIH1651_LUNG	0	0	0.49778	0	0.49778		-3.51965	-3.51965	-2.79601	-3.51965	-2.79601
HCC78_LUNG	0	0.899818	0	1.11504	1.30044		-3.9913	-2.8187	-3.9913	-2.59222	-2.40084
LK2_LUNG	0.328681	2.33473	3.83386	3.44556	3.99238		-3.44447	-1.32333	0.176773	-0.211576	0.335306
SW780_URINARY_TRACT	0	2.58787	0.922115	0	2.59604		-3.63792	-0.749583	-2.44156	-3.63792	-0.741395
TE4_OESOPHAGUS	1.72467	0	0	0	1.72467		-0.896275	-2.91786	-2.91786	-2.91786	-0.896275
RKN_SOFT_TISSUE	3.02114	0.57703	1.17017	1.03974	3.03198		-0.444952	-2.95054	-2.31065	-2.44643	-0.434108
WM983B_SKIN	2.15705	1.41932	1.17017	0.927812	2.27897		-1.50424	-2.24881	-2.50454	-2.75839	-1.38195
KNS62_LUNG	0	0	0	0	0		-3.39853	-3.39853	-3.39853	-3.39853	-3.39853
LN229_CENTRAL_NERVOUS_SYSTEM	3.12339	1.12104	2.08891	2.52614	3.25464		-0.340832	-2.35977	-1.37693	-0.938574	-0.209545
A673_BONE	2.377	3.0111	4.69711	3.61085	4.74138		-1.16126	-0.52646	1.15975	0.0734448	1.20403
DU145_PROSTATE	2.8322	2.25405	0.981575	0.675256	2.93968		-0.734417	-1.31345	-2.60799	-2.93951	-0.626862
T98G_CENTRAL_NERVOUS_SYSTEM	0	0	0	0.262414	0.262414		-3.8464	-3.8464	-3.8464	-3.42157	-3.42157
COLO783_SKIN	0	0	0.453252	0	0.453252		-3.79192	-3.79192	-3.12176	-3.79192	-3.12176
HCC1438_LUNG	0	0	0	0	0		-3.56917	-3.56917	-3.56917	-3.56917	-3.56917
HCC44_LUNG	0	0.543867	1.55572	0.805772	1.64191		-4.02775	-3.24984	-2.17709	-2.95631	-2.08979
JHH5_LIVER	0	0	0	0	0		-3.53179	-3.53179	-3.53179	-3.53179	-3.53179
NCIH838_LUNG	0	0	0	0	0		-3.98749	-3.98749	-3.98749	-3.98749	-3.98749
BFTC905_URINARY_TRACT	0.399438	0	0	0	0.399438		-3.09563	-3.69956	-3.69956	-3.69956	-3.09563
HEC265_ENDOMETRIUM	2.82856	0	1.94785	1.4656	2.89749		-0.56244	-3.69171	-1.44528	-1.93258	-0.493466
HSC2_UPPER_AERODIGESTIVE_TRACT	2.15362	1.67285	0	0	2.27535		-1.4612	-1.94508	-3.91432	-3.91432	-1.33909
OC314_OVARY	0	1.72126	1.87972	1.815	2.28275		-3.89984	-1.8817	-1.72197	-1.78715	-1.3172
OE33_OESOPHAGUS	0	1.04114	0	2.67957	2.68856		-4.12071	-2.79876	-4.12071	-1.14056	-1.13157
FADU_UPPER_AERODIGESTIVE_TRACT	0	0.378033	0.871484	0	0.945787		-3.91604	-3.33901	-2.77374	-3.91604	-2.69455
MG63_BONE	0	0	0	0	0		-3.68482	-3.68482	-3.68482	-3.68482	-3.68482
NB1_AUTONOMIC_GANGLIA	1.20646	2.31065	3.78905	0.805772	3.80458		-2.16986	-1.05302	0.426411	-2.5922	0.44194
SF126_CENTRAL_NERVOUS_SYSTEM	0	0	0	0	0		-3.37003	-3.37003	-3.37003	-3.37003	-3.37003
SNU1066_UPPER_AERODIGESTIVE_TRACT	0	1.88054	0	0	1.88054		-3.69045	-1.51175	-3.69045	-3.69045	-1.51175
CAL120_BREAST	1.62826	0	0	0	1.62826		-2.04775	-3.9719	-3.9719	-3.9719	-2.04775
LXF289_LUNG	0	0	0	0	0		-3.80916	-3.80916	-3.80916	-3.80916	-3.80916
MEWO_SKIN	2.74315	2.05895	2.11522	0.150733	2.90139		-0.688796	-1.3745	-1.318	-3.47017	-0.530434
SNGM_ENDOMETRIUM	1.72467	2.08845	1.45627	1.39908	2.35467		-2.05823	-1.69212	-2.33018	-2.38846	-1.42507
TT_OESOPHAGUS	0.138984	0	0	0.745399	0.773882		-3.74311	-3.98722	-3.98722	-2.98168	-2.95048
ECGI10_OESOPHAGUS	0	0.106394	0	0	0.106394		-4.12894	-3.93716	-4.12894	-4.12894	-3.93716
JMSU1_URINARY_TRACT	1.9959	3.4526	4.42803	4.34423	4.71447		-1.74595	-0.287133	0.688367	0.604571	0.974813
CFPAC1_PANCREAS	3.26509	2.25068	0.347598	3.48822	3.70724		-0.3061	-1.32161	-3.33394	-0.0829244	0.136126
ACHN_KIDNEY	0.797975	2.86099	2.88159	0.927812	3.17586		-2.61964	-0.520896	-0.500284	-2.4802	-0.205874
CAL51_BREAST	1.28961	2.08549	1.04601	1.28458	2.22688		-2.58338	-1.778	-2.83567	-2.58854	-1.6361
HCC15_LUNG	0	0	0	0	0		-3.65822	-3.65822	-3.65822	-3.65822	-3.65822
KMRC20_KIDNEY	0	0.607839	0	0.424831	0.756885		-4.15974	-3.30804	-4.15974	-3.52431	-3.1416
NCIH1648_LUNG	0.244108	1.20386	2.18052	3.52749	3.54842		-3.68645	-2.5948	-1.60578	-0.257433	-0.236507
MHHNB11_AUTONOMIC_GANGLIA	0	0	0	0	0		-3.03115	-3.03115	-3.03115	-3.03115	-3.03115
K029AX_SKIN	2.80791	4.18843	1.46548	4.52677	4.69665		-0.68261	0.698234	-2.0322	1.03658	1.20647
T3M10_LUNG	3.16722	3.93123	4.73442	1.95525	4.80851		-0.275805	0.488328	1.29154	-1.49004	1.36563
NCIH2122_LUNG	3.78442	1.93702	0.207685	1.02297	3.79119		0.216171	-1.63371	-3.52164	-2.56634	0.222944
HCC95_LUNG	0	0	0	1.02297	1.02297		-4.02634	-4.02634	-4.02634	-2.72344	-2.72344
MDAMB468_BREAST	0	0.688987	0.871484	0	1.05403		-3.94632	-3.00319	-2.80403	-3.94632	-2.61087
HCC1195_LUNG	0	0	0	0	0		-3.8	-3.8	-3.8	-3.8	-3.8
EN_ENDOMETRIUM	0	0	0	0.542768	0.542768		-4.19163	-4.19163	-4.19163	-3.415	-3.415
TE5_OESOPHAGUS	1.49377	0.425793	0	0.745399	1.5729		-2.14428	-3.29546	-3.93207	-2.92653	-2.06398
SNU668_STOMACH	0	0.425793	1.94935	2.9517	2.99317		-3.74278	-3.10618	-1.49485	-0.490299	-0.448803
CORL105_LUNG	0	2.70435	1.92155	1.53395	2.79372		-3.78092	-0.775973	-1.56095	-1.95234	-0.686521
GCT_SOFT_TISSUE	1.87462	1.56597	2.70412	1.4954	2.81022		-1.95634	-2.26802	-1.12436	-2.33965	-1.01816
LN18_CENTRAL_NERVOUS_SYSTEM	0	0	0	0	0		-3.73747	-3.73747	-3.73747	-3.73747	-3.73747
RERFLCMS_LUNG	0	0.543867	2.68994	0.591561	2.6947		-3.8403	-3.06239	-0.849777	-3.00722	-0.845007
RT112_URINARY_TRACT	0	0.378033	1.10211	3.34072	3.34329		-3.47606	-2.89903	-2.09043	0.165587	0.168164
LOUNH91_LUNG	0	0	0.116141	0.776634	0.798351		-3.93082	-3.93082	-3.72314	-2.89109	-2.86744
KNS60_CENTRAL_NERVOUS_SYSTEM	2.11892	0	0	0	2.11892		-1.57625	-3.99454	-3.99454	-3.99454	-1.57625
ISTMES2_PLEURA	0	0	0	0	0		-3.80223	-3.80223	-3.80223	-3.80223	-3.80223
SW579_THYROID	0	0	0.575112	0	0.575112		-3.22262	-3.22262	-2.40846	-3.22262	-2.40846
MDAMB231_BREAST	2.11892	2.02275	1.66051	1.83915	2.54243		-2.0283	-2.12488	-2.48982	-2.30957	-1.60376
HCC1588_LUNG	0	0.324363	0	0	0.324363		-4.12967	-3.62171	-4.12967	-4.12967	-3.62171
HSC3_UPPER_AERODIGESTIVE_TRACT	1.46104	3.30397	0.347598	4.58522	4.60767		-2.23107	-0.380679	-3.44741	0.900671	0.923125
MELJUSO_SKIN	4.36236	3.34436	2.69615	3.2764	4.44133		0.829906	-0.188177	-0.83673	-0.256157	0.90888
NCIH2030_LUNG	0	1.47524	1.10211	0	1.61827		-3.83838	-2.06944	-2.45275	-3.83838	-1.92435
OVCAR8_OVARY	0	2.35383	2.92531	3.17202	3.40686		-3.82095	-1.16705	-0.594874	-0.348046	-0.113151
PC14_LUNG	2.25015	2.8638	1.85626	0	2.99057		-1.5491	-0.934522	-1.9448	-4.09906	-0.807681
HEC151_ENDOMETRIUM	0	1.15609	1.81343	0	1.89433		-4.33925	-2.89756	-2.22813	-4.33925	-2.14666
RT4_URINARY_TRACT	0	0	0	0	0		-3.60753	-3.60753	-3.60753	-3.60753	-3.60753
SKES1_BONE	0.399438	2.20804	3.45361	2.57385	3.52862		-3.28872	-1.38492	-0.138085	-1.01834	-0.0630597
HT55_LARGE_INTESTINE	0.244108	0.507962	1.83925	3.74075	3.74632		-3.64422	-3.30793	-1.90653	-0.00191057	0.00365846
MKN45_STOMACH	2.90012	3.74215	2.40526	4.71572	4.76741		-0.877912	-0.0356437	-1.37336	0.937955	0.989648
HEP3B217_LIVER	0	0	0	0	0		-3.93155	-3.93155	-3.93155	-3.93155	-3.93155
HOS_BONE	0	0.191785	0.207685	1.47777	1.49434		-4.0109	-3.68654	-3.6633	-2.23939	-2.22255
HUCCT1_BILIARY_TRACT	2.12877	1.96141	0	2.1071	2.54652		-1.74215	-1.91027	-4.17033	-1.76391	-1.3234
NCIH292_LUNG	4.11884	1.47118	0.575112	3.81773	4.29557		0.5756	-2.07944	-3.03009	0.274482	0.752341
RERFLCAI_LUNG	1.52908	1.75006	3.33353	1.14184	3.35341		-2.12558	-1.90201	-0.314755	-2.5223	-0.294879
LS180_LARGE_INTESTINE	2.78326	3.8068	3.66921	2.32333	4.07528		-1.0542	-0.0303322	-0.167926	-1.5148	0.238165
SIMA_AUTONOMIC_GANGLIA	0	0	0	0	0		-4.0493	-4.0493	-4.0493	-4.0493	-4.0493
CAMA1_BREAST	2.02624	0	0	0	2.02624		-1.61576	-3.94098	-3.94098	-3.94098	-1.61576
MDAMB436_BREAST	0	0	0.347598	0	0.347598		-3.91722	-3.91722	-3.37905	-3.91722	-3.37905
NCIH1435_LUNG	0	1.77707	1.05783	0	1.8468		-3.87329	-1.79883	-2.53387	-3.87329	-1.72856
SNU1196_BILIARY_TRACT	1.98247	0	0	0.542768	1.99358		-1.46838	-3.74961	-3.74961	-2.97298	-1.45721
SNU449_LIVER	0	0	0	0	0		-3.97313	-3.97313	-3.97313	-3.97313	-3.97313
TE9_OESOPHAGUS	0	1.51383	0.538165	0	1.54529		-3.82388	-2.01572	-3.05263	-3.82388	-1.98379
ABC1_LUNG	0	2.98867	0	1.95525	3.02672		-3.71994	-0.430462	-3.71994	-1.46608	-0.392394
NCIH1373_LUNG	0	2.19516	1.28078	1.11504	2.2715		-4.08596	-1.59116	-2.51568	-2.68689	-1.51459
EBC1_LUNG	0	1.03003	0.116141	2.50073	2.51425		-4.01417	-2.70386	-3.80649	-1.2131	-1.19955
SKMES1_LUNG	0	0.884362	0	0	0.884362		-4.17633	-3.02024	-4.17633	-4.17633	-3.02024
HCC56_LARGE_INTESTINE	2.45714	0	0	0	2.45714		-1.69787	-4.45528	-4.45528	-4.45528	-1.69787
OUMS23_LARGE_INTESTINE	0	0	1.39107	0.150733	1.39833		-4.23019	-4.23019	-2.547	-3.96777	-2.53959
DETROIT562_UPPER_AERODIGESTIVE_TRACT	0	1.1726	0.116141	0	1.18146		-3.96773	-2.50894	-3.76004	-3.96773	-2.49978
PECAPJ49_UPPER_AERODIGESTIVE_TRACT	0.138984	0.106394	0	1.21357	1.23063		-3.55575	-3.60807	-3.79986	-2.29874	-2.28116
SW1088_CENTRAL_NERVOUS_SYSTEM	0	0	0	0	0		-3.70009	-3.70009	-3.70009	-3.70009	-3.70009
BCPAP_THYROID	0	0	1.44685	0	1.44685		-3.15257	-3.15257	-1.41252	-3.15257	-1.41252
HDQP1_BREAST	0	0	0	0	0		-3.87894	-3.87894	-3.87894	-3.87894	-3.87894
BICR56_UPPER_AERODIGESTIVE_TRACT	0	0.899818	0	0.487791	1.00063		-3.8184	-2.6458	-3.8184	-3.10666	-2.53898
SNU81_LARGE_INTESTINE	0.328681	0.834393	0.49778	0.883023	1.22391		-3.59361	-3.00482	-3.38358	-2.95257	-2.59545
OSRC2_KIDNEY	0	1.22591	0.283252	0.948586	1.40869		-3.82175	-2.30792	-3.3685	-2.5973	-2.12059
2313287_STOMACH	2.12755	2.35755	0	0	2.55743		-1.60788	-1.37721	-4.03484	-4.03484	-1.17698
NCIH2170_LUNG	2.09458	0	0	0	2.09458		-1.68787	-4.08173	-4.08173	-4.08173	-1.68787
HUPT3_PANCREAS	0	0	0	0	0		-3.54208	-3.54208	-3.54208	-3.54208	-3.54208
HCC1428_BREAST	0	0	0	0	0		-3.99882	-3.99882	-3.99882	-3.99882	-3.99882
NCIH650_LUNG	1.7797	3.64687	3.106	4.215	4.34585		-1.62316	0.247585	-0.293413	0.815744	0.946599
NCIH2110_LUNG	3.84596	0.663585	0.609161	0.776634	3.84668		-0.228106	-3.46032	-3.52186	-3.33533	-0.227385
RERFLCKJ_LUNG	0	0	0.283252	1.38446	1.40063		-3.95417	-3.95417	-3.50092	-2.27774	-2.26122
PANC0403_PANCREAS	2.98198	1.20386	0	0.262414	2.98909		-0.536558	-2.32825	-3.81934	-3.39451	-0.529451
NCIH23_LUNG	0	0.324363	2.44621	1.20241	2.47046		-3.9736	-3.46564	-1.22714	-2.484	-1.20284
NUGC3_STOMACH	2.19105	3.45784	0.922115	1.60209	3.48718		-1.52349	-0.255381	-2.81782	-2.11651	-0.226029
KNS81_CENTRAL_NERVOUS_SYSTEM	0	0	0	0	0		-3.76707	-3.76707	-3.76707	-3.76707	-3.76707
COLO800_SKIN	3.5393	2.25271	2.22396	3.6608	3.92348		0.0480622	-1.23969	-1.26851	0.169569	0.432272
IPC298_SKIN	2.45714	3.25362	1.11251	1.24544	3.32371		-1.76483	-0.96771	-3.12579	-2.98829	-0.897601
GP2D_LARGE_INTESTINE	0	0	0	0	0		-3.95916	-3.95916	-3.95916	-3.95916	-3.95916
OE21_OESOPHAGUS	0	0	0	0	0		-3.81961	-3.81961	-3.81961	-3.81961	-3.81961
KYSE140_OESOPHAGUS	0	0.79757	0.116141	0.858768	1.10737		-4.25955	-3.19702	-4.05187	-3.13091	-2.86845
NCIH1693_LUNG	0	0	0	0	0		-4.05441	-4.05441	-4.05441	-4.05441	-4.05441
COV644_OVARY	0	0	0.723646	0	0.723646		-2.51616	-2.51616	-1.53459	-2.51616	-1.53459
HCC38_BREAST	0	0	0	0	0		-3.95916	-3.95916	-3.95916	-3.95916	-3.95916
NCIH2452_PLEURA	0	0	0	0	0		-3.83619	-3.83619	-3.83619	-3.83619	-3.83619
SW1271_LUNG	0	0	0	0.487791	0.487791		-3.81217	-3.81217	-3.81217	-3.10043	-3.10043
HT1376_URINARY_TRACT	0	2.18661	0	0.883023	2.20498		-3.82824	-1.34201	-3.82824	-2.67359	-1.32359
HEC251_ENDOMETRIUM	0	0.378033	0	2.71223	2.7134		-3.8108	-3.23378	-3.8108	-0.797964	-0.796795
KNS42_CENTRAL_NERVOUS_SYSTEM	0	0.191785	0.640733	0	0.692647		-3.97707	-3.6527	-3.08804	-3.97707	-3.02986
NCIH446_LUNG	0	0	0	0	0		-4.00376	-4.00376	-4.00376	-4.00376	-4.00376
WM88_SKIN	0.399438	1.98073	0.697728	4.14586	4.14896		-3.31808	-1.64252	-2.96915	0.524862	0.52796
COLO741_SKIN	1.79572	3.95767	3.81965	4.16389	4.48168		-2.14748	0.0179308	-0.120092	0.224159	0.541962
HEC108_ENDOMETRIUM	0	0	0	0	0		-4.00848	-4.00848	-4.00848	-4.00848	-4.00848
MCF7_BREAST	0	1.6651	0	0	1.6651		-4.0681	-2.10669	-4.0681	-4.0681	-2.10669
SKNAS_AUTONOMIC_GANGLIA	0.771078	1.38593	4.16283	3.65273	4.28038		-2.6834	-2.03913	0.746779	0.236649	0.864329
TM31_CENTRAL_NERVOUS_SYSTEM	0	0	0	0	0		-3.76219	-3.76219	-3.76219	-3.76219	-3.76219
JHH7_LIVER	2.64717	2.4632	3.14555	4.9487	4.95898		-1.29318	-1.47741	-0.794467	1.00883	1.01912
NCIH2126_LUNG	0.138984	0.106394	0	0	0.218734		-3.47431	-3.52664	-3.71842	-3.71842	-3.3549
MFE319_ENDOMETRIUM	0	0.106394	0	0	0.106394		-3.9367	-3.74492	-3.9367	-3.9367	-3.74492
NCIH747_LARGE_INTESTINE	0	1.00693	0	0.968411	1.26621		-3.99445	-2.70841	-3.99445	-2.74901	-2.43913
SNU308_BILIARY_TRACT	0	0.425793	0	1.08646	1.14203		-3.77546	-3.13885	-3.77546	-2.40614	-2.34835
HUH28_BILIARY_TRACT	0	0	0	0	0		-3.42958	-3.42958	-3.42958	-3.42958	-3.42958
U118MG_CENTRAL_NERVOUS_SYSTEM	0	0	0	0	0		-3.10452	-3.10452	-3.10452	-3.10452	-3.10452
SNU1214_UPPER_AERODIGESTIVE_TRACT	0	0	0	0	0		-3.64177	-3.64177	-3.64177	-3.64177	-3.64177
NCIH2228_LUNG	0	0.378033	0.853204	0	0.930433		-3.48106	-2.90403	-2.35839	-3.48106	-2.27586
NCIH2444_LUNG	0	0.324363	0	0	0.324363		-3.75649	-3.24853	-3.75649	-3.75649	-3.24853
HEC6_ENDOMETRIUM	0	0	0.40363	0	0.40363		-3.74166	-3.74166	-3.1325	-3.74166	-3.1325
HCC366_LUNG	0	0	0	0	0		-3.7316	-3.7316	-3.7316	-3.7316	-3.7316
TE10_OESOPHAGUS	2.59132	2.5051	0	0.776634	2.8538		-1.13011	-1.21645	-4.0219	-2.98216	-0.867375
UACC257_SKIN	2.71912	1.40532	0	0.542768	2.74088		-0.680714	-2.00272	-3.70045	-2.92381	-0.658927
8305C_THYROID	0	0.816371	1.87442	0.424831	1.91435		-3.80902	-2.7261	-1.63648	-3.1736	-1.5963
IM95_STOMACH	0	0	0	0	0		-4.03679	-4.03679	-4.03679	-4.03679	-4.03679
SCC25_UPPER_AERODIGESTIVE_TRACT	0	1.00693	0	0	1.00693		-4.00201	-2.71597	-4.00201	-4.00201	-2.71597
BICR16_UPPER_AERODIGESTIVE_TRACT	0	0	0	0	0		-3.67892	-3.67892	-3.67892	-3.67892	-3.67892
ONCODG1_OVARY	0	0	0	0	0		-3.70309	-3.70309	-3.70309	-3.70309	-3.70309
KALS1_CENTRAL_NERVOUS_SYSTEM	0	0	0	0	0		-3.68003	-3.68003	-3.68003	-3.68003	-3.68003
SKMEL5_SKIN	3.55185	1.73256	1.71768	0.542768	3.56466		0.589723	-1.23354	-1.24856	-2.48646	0.60254
ASPC1_PANCREAS	2.59216	4.10153	1.23678	3.58375	4.22721		-1.15158	0.358327	-2.51918	-0.159489	0.484015
SNU46_UPPER_AERODIGESTIVE_TRACT	0	0	0	0	0		-3.57627	-3.57627	-3.57627	-3.57627	-3.57627
769P_KIDNEY	0	0	0	0	0		-4.2154	-4.2154	-4.2154	-4.2154	-4.2154
NCIH841_LUNG	0	0	3.11722	0	3.11722		-3.76296	-3.76296	-0.344873	-3.76296	-0.344873
SKMEL24_SKIN	2.71692	2.35861	0.40363	1.16709	2.88291		-0.75733	-1.11618	-3.16571	-2.32178	-0.591209
SNU1041_UPPER_AERODIGESTIVE_TRACT	0	1.90821	1.33328	2.10569	2.35801		-3.82282	-1.61627	-2.19871	-1.41781	-1.16473
WM793_SKIN	0	0	0	0	0		-3.73061	-3.73061	-3.73061	-3.73061	-3.73061
COV362_OVARY	0	0	0	0	0		-3.51697	-3.51697	-3.51697	-3.51697	-3.51697
ISTMES1_PLEURA	0	0	0	0.968411	0.968411		-3.53876	-3.53876	-3.53876	-2.29332	-2.29332
PANC0327_PANCREAS	0	0	0	0	0		-3.4725	-3.4725	-3.4725	-3.4725	-3.4725
UACC62_SKIN	0.138984	2.60943	2.38433	2.38468	2.94939		-2.99465	-0.328825	-0.554287	-0.553935	0.0114221
UBLC1_URINARY_TRACT	0	0	0	0	0		-3.4206	-3.4206	-3.4206	-3.4206	-3.4206
HCC1937_BREAST	0	0	0	0	0		-3.3527	-3.3527	-3.3527	-3.3527	-3.3527
MALME3M_SKIN	2.1037	0.106394	0.207685	0	2.10674		-1.69611	-3.90734	-3.75153	-4.09913	-1.69306
TUHR4TKB_KIDNEY	0	0	0	0	0		-3.35387	-3.35387	-3.35387	-3.35387	-3.35387
NCIH1915_LUNG	3.57293	3.46862	3.95324	2.30318	4.20029		0.198147	0.0938224	0.57849	-1.07263	0.825553
CAPAN2_PANCREAS	0	0.507962	0	0	0.507962		-3.60906	-2.87334	-3.60906	-3.60906	-2.87334
NCIH1623_LUNG	0	0	0	0	0		-3.45141	-3.45141	-3.45141	-3.45141	-3.45141
SNU719_STOMACH	0	0	0	0	0		-3.29206	-3.29206	-3.29206	-3.29206	-3.29206
SNU869_BILIARY_TRACT	0	1.65454	2.14578	3.75426	3.76803		-3.62489	-1.67415	-1.17963	0.430363	0.444141
CAL78_BONE	0	0	0	0	0		-3.18786	-3.18786	-3.18786	-3.18786	-3.18786
NCIH1355_LUNG	0	1.04114	0	0	1.04114		-3.74645	-2.4245	-3.74645	-3.74645	-2.4245
RMUGS_OVARY	2.34564	0.969786	0	1.8861	2.48557		-1.27812	-2.67692	-3.92381	-1.73951	-1.13792
S117_SOFT_TISSUE	0	0.834393	2.92054	1.33738	2.93418		-3.74054	-2.63813	-0.519234	-2.11223	-0.505583
MDAMB435S_SKIN	0.328681	2.26598	2.71784	0.542768	2.85084		-3.38478	-1.33256	-0.879932	-3.12176	-0.746823
HS294T_SKIN	2.50062	2.10862	2.36638	2.0386	2.89425		-1.06298	-1.45599	-1.19747	-1.52631	-0.668947
TCCPAN2_PANCREAS	1.6652	2.95444	0	1.12865	2.98142		-2.01238	-0.71865	-3.97388	-2.56066	-0.691658
SNB75_CENTRAL_NERVOUS_SYSTEM	0.138984	0	0	0	0.138984		-3.33193	-3.57604	-3.57604	-3.57604	-3.33193
NCIH2009_LUNG	0	0	0	0	0		-3.75354	-3.75354	-3.75354	-3.75354	-3.75354
NCIH1650_LUNG	2.32054	1.79868	2.20528	0	2.634		-1.219	-1.74329	-1.33458	-3.83953	-0.905011
DV90_LUNG	0	0.543867	0	0	0.543867		-3.94792	-3.17001	-3.94792	-3.94792	-3.17001
WM1799_SKIN	2.31264	1.54241	1.47895	1.11504	2.44785		-1.18583	-1.96128	-2.02574	-2.39937	-1.05034
WM2664_SKIN	3.29864	2.55589	3.5421	3.24002	3.87897		-0.22406	-0.967303	0.0194554	-0.282695	0.356351
SNU410_PANCREAS	0	0	0	0	0		-3.77023	-3.77023	-3.77023	-3.77023	-3.77023
OVISE_OVARY	0	0	0	0	0		-4.06741	-4.06741	-4.06741	-4.06741	-4.06741
HCC1143_BREAST	1.7545	0	0	0	1.7545		-1.85049	-3.90218	-3.90218	-3.90218	-1.85049
SNU1105_CENTRAL_NERVOUS_SYSTEM	0	0	0	0	0		-3.7602	-3.7602	-3.7602	-3.7602	-3.7602
RCC10RGB_KIDNEY	0	0	0	0	0		-3.61339	-3.61339	-3.61339	-3.61339	-3.61339
RERFLCAD1_LUNG	0	1.03003	1.5005	0.262414	1.62537		-3.44447	-2.13416	-1.64985	-3.01964	-1.52325
NCIH226_LUNG	0	0.191785	0.116141	1.00554	1.041		-3.79732	-3.47296	-3.58964	-2.51274	-2.47551
SKMEL2_SKIN	0	0	0	0	0		-3.32217	-3.32217	-3.32217	-3.32217	-3.32217
DKMG_CENTRAL_NERVOUS_SYSTEM	0	0	0.283252	0	0.283252		-3.46679	-3.46679	-3.01354	-3.46679	-3.01354
CAOV3_OVARY	0	0	0	0	0		-3.76433	-3.76433	-3.76433	-3.76433	-3.76433
IALM_LUNG	0	0	0	0	0		-3.36241	-3.36241	-3.36241	-3.36241	-3.36241
NCIH2347_LUNG	0	0	0	0	0		-3.73812	-3.73812	-3.73812	-3.73812	-3.73812
SKMEL3_SKIN	0	0	0	0	0		-2.9842	-2.9842	-2.9842	-2.9842	-2.9842
SQ1_LUNG	0	0	0	0	0		-3.69797	-3.69797	-3.69797	-3.69797	-3.69797
UMUC1_URINARY_TRACT	0	0	0	1.28458	1.28458		-3.37417	-3.37417	-3.37417	-1.79998	-1.79998
LS1034_LARGE_INTESTINE	0	0	0	0	0		-3.4607	-3.4607	-3.4607	-3.4607	-3.4607
COV434_OVARY	0	0	0	0	0		-3.51508	-3.51508	-3.51508	-3.51508	-3.51508
CCFSTTG1_CENTRAL_NERVOUS_SYSTEM	0	0	0	0	0		-3.79817	-3.79817	-3.79817	-3.79817	-3.79817
COLO680N_OESOPHAGUS	1.45534	1.90372	0	1.70222	2.19597		-2.20241	-1.74908	-3.95111	-1.95219	-1.4555
SW900_LUNG	0	1.1024	0.40363	0	1.15205		-3.83126	-2.44533	-3.2221	-3.83126	-2.39376
SH10TC_STOMACH	2.31264	3.14959	2.75847	3.28518	3.61441		-1.31383	-0.475976	-0.867323	-0.340344	-0.0110566
BT549_BREAST	0	0	0	0	0		-3.18843	-3.18843	-3.18843	-3.18843	-3.18843
BICR6_UPPER_AERODIGESTIVE_TRACT	0.138984	1.72354	0	0.150733	1.73		-3.71815	-1.94181	-3.96226	-3.69984	-1.93529
BICR31_UPPER_AERODIGESTIVE_TRACT	0	0	0	0	0		-3.34074	-3.34074	-3.34074	-3.34074	-3.34074
LNCAPCLONEFGC_PROSTATE	0	0	0	0	0		-3.59736	-3.59736	-3.59736	-3.59736	-3.59736
TEN_ENDOMETRIUM	0	0	0	0	0		-3.28979	-3.28979	-3.28979	-3.28979	-3.28979
RCM1_LARGE_INTESTINE	0	0.57703	0	0	0.57703		-4.0318	-3.21543	-4.0318	-4.0318	-3.21543
SNU1079_BILIARY_TRACT	0	0	0	0	0		-3.87424	-3.87424	-3.87424	-3.87424	-3.87424
BT474_BREAST	0	0	0	0	0		-3.76722	-3.76722	-3.76722	-3.76722	-3.76722
EFO21_OVARY	0	0.191785	0	0	0.191785		-3.72112	-3.39676	-3.72112	-3.72112	-3.39676
OV56_OVARY	0	0	0	0	0		-3.59781	-3.59781	-3.59781	-3.59781	-3.59781
MDAMB175VII_BREAST	0	0.543867	0	0	0.543867		-3.65881	-2.88089	-3.65881	-3.65881	-2.88089
TT_THYROID	0	0	0	0	0		-3.5634	-3.5634	-3.5634	-3.5634	-3.5634
PANC0813_PANCREAS	2.33061	1.91851	0	0.351172	2.47309		-1.5759	-1.98961	-4.20652	-3.66375	-1.43313
TM87_SOFT_TISSUE	0.460265	2.91903	3.81432	1.21357	3.8673		-3.1539	-0.612763	0.282752	-2.33144	0.33574
MON_SOFT_TISSUE	0	0	0	0	0		-2.94882	-2.94882	-2.94882	-2.94882	-2.94882
SKNEP1_BONE	0	0.378033	1.1878	0	1.22526		-3.79548	-3.21845	-2.32098	-3.79548	-2.28232
EWS502_BONE	0	0	0	0	0		-3.514	-3.514	-3.514	-3.514	-3.514

## Sheet: ED Fig. 3e MetMap125
cell.line	log10 (non_normalized)						log10 (normalized), met potential
	brain	lung	liver	bone	all4		brain	lung	liver	bone	all4
HARA_LUNG	2.81138	3.35816	3.43959	3.04556	3.83175		-1.01516	-0.468142	-0.386695	-0.780842	0.00551156
JIMT1_BREAST	2.68505	2.92918	2.51474	2.64798	3.32274		-0.935747	-0.691426	-1.10628	-0.972858	-0.297713
MELHO_SKIN	4.57091	4.72091	4.73291	4.76904	5.30672		1.01342	1.16342	1.17542	1.21155	1.74924
MHHES1_BONE	3.27619	2.90752	4.31745	3.23378	4.40102		-0.0194433	-0.388265	1.02192	-0.0618605	1.10549
U251MG_CENTRAL_NERVOUS_SYSTEM	0.877313	2.10108	1.62183	1.81943	2.37766		-2.86471	-1.61286	-2.09561	-1.89609	-1.33548
HT144_SKIN	1.98732	1.33309	2.40332	1.58298	2.60965		-1.23521	-1.8974	-0.81783	-1.64302	-0.611174
KYSE410_OESOPHAGUS	2.89633	2.2996	2.44967	2.65336	3.23446		-0.935992	-1.53353	-1.38314	-1.17917	-0.597713
NCIH1703_LUNG	2.89089	2.40178	2.272	2.42885	3.17101		-0.641818	-1.13151	-1.26158	-1.10438	-0.361557
PANC1005_PANCREAS	0.55818	1.31654	0.611563	1.23193	1.62828		-2.99086	-2.17847	-2.92949	-2.2654	-1.86127
SNU601_STOMACH	0.913437	1.76368	0.27939	0.398374	1.83015		-2.73582	-1.86198	-3.47492	-3.32034	-1.79498
22RV1_PROSTATE	1.58288	1.36692	2.36641	1.60883	2.52071		-1.74362	-1.9633	-0.95532	-1.71735	-0.800744
LS411N_LARGE_INTESTINE	2.51753	2.17364	1.27894	2.1112	2.79491		-1.64365	-1.98835	-2.89316	-2.05101	-1.36597
OE19_OESOPHAGUS	0	1.28445	0.409595	0.851496	1.43012		-3.6437	-2.06964	-3.02712	-2.52287	-1.92069
SH4_SKIN	1.05927	1.56621	0.596151	1.35408	1.85635		-2.3572	-1.83683	-2.8598	-2.05274	-1.54378
U2OS_BONE	4.37445	3.9417	3.21356	3.97583	4.63868		1.15488	0.722111	-0.0061446	0.756244	1.4191
HSC3_UPPER_AERODIGESTIVE_TRACT	3.58515	3.35472	2.34063	3.61919	4.02067		0.0722634	-0.158206	-1.17319	0.106312	0.507821
MELJUSO_SKIN	4.12621	4.23525	3.24543	4.17591	4.67497		0.423455	0.532489	-0.457434	0.473149	0.97222
NCIH2030_LUNG	0.837909	1.35679	0.27939	0.718151	1.52832		-2.61909	-2.07712	-3.27726	-2.74978	-1.90242
OVCAR8_OVARY	3.98062	3.51225	3.78456	3.54594	4.35059		0.296139	-0.172276	0.100066	-0.138577	0.666122
PC14_LUNG	3.38413	3.69378	2.45361	2.9806	3.93449		-0.0316846	0.278011	-0.962876	-0.435351	0.518741
NCIH1355_LUNG	0	1.51058	0.899668	1.33752	1.77882		-3.80348	-1.99862	-2.63104	-2.17502	-1.72725
S117_SOFT_TISSUE	2.90525	2.68651	3.56228	2.86063	3.75299		-0.575248	-0.794165	0.0819982	-0.619897	0.272725
MDAMB435S_SKIN	3.44751	3.69422	3.43213	3.18721	4.07877		-0.21775	0.0289931	-0.233139	-0.478118	0.413564
HS294T_SKIN	3.06898	2.84736	3.6749	3.19719	3.91264		-0.602538	-0.824275	0.00352451	-0.474276	0.241285
RMUGS_OVARY	1.55214	0.943667	0.168837	0.984048	1.72061		-1.84355	-2.47134	-3.40048	-2.42864	-1.67309
ONCODG1_OVARY	1.67321	0.824267	0.311208	0	1.73111		-1.97375	-2.85189	-3.45272	-3.94336	-1.91527
KALS1_CENTRAL_NERVOUS_SYSTEM	2.12593	0.696401	0.311208	0	2.14194		-1.44147	-2.91542	-3.37616	-3.8668	-1.4254
SKMEL5_SKIN	2.66987	2.1729	3.06783	4.15049	4.20205		-0.873651	-1.37161	-0.475413	0.607421	0.658981
ASPC1_PANCREAS	3.61485	4.45795	3.19355	4.58978	4.86491		-0.160081	0.683067	-0.581469	0.814903	1.09003
SNU46_UPPER_AERODIGESTIVE_TRACT	1.45644	0.7205	0.584672	0	1.55269		-2.12274	-2.89445	-3.04738	-3.87255	-2.02495
769P_KIDNEY	2.82317	1.33936	1.03646	0	2.84277		-1.20704	-2.70059	-3.01387	-4.33092	-1.18743
NCIH841_LUNG	3.20941	2.03139	4.53781	3.90578	4.64614		-0.274229	-1.45414	1.0543	0.422256	1.16263
SKMEL24_SKIN	3.4789	1.90988	0.511146	2.02213	3.50502		0.113358	-1.45827	-2.92701	-1.3454	0.139483
SNU1041_UPPER_AERODIGESTIVE_TRACT	2.62198	1.92037	1.26734	3.55473	3.61326		-0.963415	-1.66713	-2.32944	-0.0302124	0.0283279
WM793_SKIN	1.87736	0.629562	0.77363	2.01392	2.26918		-1.77908	-3.0782	-2.91813	-1.64174	-1.38555
COV362_OVARY	1.77752	0.937389	0.341842	0	1.83738		-1.60284	-2.46517	-3.14702	-3.67775	-1.54251
ISTMES1_PLEURA	1.85549	0	0.0605589	0	1.8564		-1.60356	-3.75705	-3.64335	-3.75705	-1.60265
PANC0327_PANCREAS	1.90733	0.599652	0.341842	0	1.92921		-1.35646	-2.71978	-3.0314	-3.56213	-1.33445
UACC62_SKIN	4.94222	4.84965	4.79417	4.49128	5.40058		1.54783	1.45526	1.39977	1.09688	2.00619
UBLC1_URINARY_TRACT	1.29781	1.07624	0.0605589	0	1.49025		-2.36239	-2.59149	-3.83645	-3.95015	-2.16595
CAPAN2_PANCREAS	2.04827	1.09147	0.469118	3.08274	3.12513		-1.68715	-2.65997	-3.34516	-0.650913	-0.608508
NCIH1623_LUNG	1.89447	0	0.341842	0	1.90105		-1.71327	-3.906	-3.37527	-3.906	-1.70665
SNU719_STOMACH	0	0.922923	1.89076	0.520976	1.94178		-3.76803	-2.57081	-1.57904	-3.01694	-1.52771
SNU869_BILIARY_TRACT	1.82377	1.17721	2.5871	2.50962	2.89677		-1.27927	-1.93725	-0.513243	-0.590833	-0.203281
CAL78_BONE	1.38433	0.495137	0.203721	0	1.43063		-2.42142	-3.37722	-3.75588	-4.09772	-2.3742
HCC1954_BREAST	3.01516	1.24529	0.888373	1.86331	3.0534		-1.01965	-2.80182	-3.17525	-2.17427	-0.981387
HCC1395_BREAST	1.69735	0.108433	0	0	1.69981		-1.83157	-3.63044	-3.82557	-3.82557	-1.82908
CHP212_AUTONOMIC_GANGLIA	0	0.431629	0.549463	0	0.719778		-3.51485	-2.87107	-2.73041	-3.51485	-2.53754
BICR22_UPPER_AERODIGESTIVE_TRACT	2.44884	1.48423	0.549463	3.40429	3.45468		-0.888326	-1.85934	-2.85299	0.067803	0.118208
JL1_PLEURA	1.07087	0	0.113698	0	1.08178		-2.33878	-3.69184	-3.48812	-3.69184	-2.3274
J82_URINARY_TRACT	0	0	1.25711	0	1.25711		-3.81407	-3.81407	-2.26811	-3.81407	-2.26811
SKHEP1_LIVER	4.7123	4.97328	4.64879	4.77517	5.39746		1.04415	1.30514	0.980639	1.10703	1.72931
SW480_LARGE_INTESTINE	3.27056	0.851628	0.049317	3.4291	3.65855		-0.415156	-2.86565	-3.89303	-0.25658	-0.0270938
SW620_LARGE_INTESTINE	4.41054	3.04614	0.204466	4.41218	4.72165		0.522503	-0.842076	-3.84613	0.52415	0.833616
YKG1_CENTRAL_NERVOUS_SYSTEM	0	0.297727	0.895121	2.13233	2.15674		-3.97807	-3.50536	-2.81048	-1.54631	-1.52182
AN3CA_ENDOMETRIUM	0	1.01104	1.07273	0	1.32388		-3.86702	-2.57665	-2.51203	-3.86702	-2.25254
NCIH2172_LUNG	0	0.376355	1.52775	0	1.54516		-4.0017	-3.4268	-2.17941	-4.0017	-2.16174
G401_SOFT_TISSUE	0	0	0	0	0		-3.72975	-3.72975	-3.72975	-3.72975	-3.72975
KYSE30_OESOPHAGUS	2.17081	1.13373	0.90172	0	2.22471		-1.71285	-2.76472	-3.00859	-4.18322	-1.65877
SNU407_LARGE_INTESTINE	2.09887	2.10936	3.00918	3.23267	3.4744		-1.09244	-1.08191	-0.180616	0.0429603	0.284747
JHH4_LIVER	0	0	0	0	0		-3.8774	-3.8774	-3.8774	-3.8774	-3.8774
PLCPRF5_LIVER	0	0	0.46599	0	0.46599		-3.89651	-3.89651	-3.21093	-3.89651	-3.21093
SCABER_URINARY_TRACT	0	1.80638	0	1.45084	1.96032		-4.09793	-1.99392	-4.09793	-2.35382	-1.83896
YAPC_PANCREAS	3.16816	3.16848	1.44054	3.4148	3.74588		-0.531877	-0.531562	-2.2673	-0.285178	0.0459493
G292CLONEA141B1_BONE	0	0	0	0	0		-3.40289	-3.40289	-3.40289	-3.40289	-3.40289
HS766T_PANCREAS	2.63203	2.86155	2.93812	0.553655	3.30608		-0.976008	-0.746281	-0.669665	-3.11925	-0.301562
KURAMOCHI_OVARY	0	0.376355	0.049317	0	0.397773		-3.95863	-3.38372	-3.86503	-3.95863	-3.35678
NCIH2052_PLEURA	0	0	0	0	0		-3.65616	-3.65616	-3.65616	-3.65616	-3.65616
SW837_LARGE_INTESTINE	2.16572	0.144243	0	0	2.16688		-1.2993	-3.51222	-3.76456	-3.76456	-1.29813
YH13_CENTRAL_NERVOUS_SYSTEM	0	0	0	0	0		-3.54147	-3.54147	-3.54147	-3.54147	-3.54147
DU145_PROSTATE	3.05354	2.69253	1.27688	1.24802	3.21944		-0.551741	-0.913009	-2.33985	-2.36952	-0.385779
LN229_CENTRAL_NERVOUS_SYSTEM	3.34304	2.11792	2.79454	3.70893	3.9069		-0.278323	-1.505	-0.827073	0.0876185	0.2856
T98G_CENTRAL_NERVOUS_SYSTEM	0	0	0.133783	0.929938	0.947969		-4.0192	-4.0192	-3.78328	-2.81453	-2.7954
A673_BONE	4.18173	3.25857	4.72286	3.35171	4.85782		0.589414	-0.333857	1.13055	-0.240692	1.26552
KNS62_LUNG	0	0	0	1.58603	1.58603		-3.34002	-3.34002	-3.34002	-1.45862	-1.45862
8505C_THYROID	1.56837	3.15019	1.85847	3.0082	3.40456		-1.78823	-0.200661	-1.49524	-0.342711	0.0537805
A549_LUNG	3.91235	4.32371	3.02057	4.21695	4.66997		0.369609	0.780978	-0.522354	0.674224	1.12724
GI1_CENTRAL_NERVOUS_SYSTEM	2.25918	0	0.300777	0	2.26156		-1.14683	-3.70584	-3.22906	-3.70584	-1.14444
KYSE510_OESOPHAGUS	3.4492	2.88356	0.962477	3.71079	3.94062		-0.131361	-0.697206	-2.64235	0.130263	0.360114
LU99_LUNG	4.69602	4.76962	4.98568	4.37204	5.35946		1.28152	1.35512	1.57118	0.957535	1.94496
5637_URINARY_TRACT	0	0	0.0724727	0	0.0724727		-3.61213	-3.61213	-3.47756	-3.61213	-3.47756
CAL29_URINARY_TRACT	1.6456	1.95168	0.280585	1.41937	2.20102		-1.828	-1.5194	-3.32004	-2.05763	-1.269
HEC1A_ENDOMETRIUM	4.47549	3.19059	1.91379	3.02259	4.51283		1.05658	-0.228452	-1.50777	-0.396523	1.09391
NCIH1339_LUNG	0	2.29711	1.13998	0	2.32429		-3.73443	-1.13739	-2.30945	-3.73443	-1.11014
SW948_LARGE_INTESTINE	0	0	0	0	0		-3.52553	-3.52553	-3.52553	-3.52553	-3.52553
GB1_CENTRAL_NERVOUS_SYSTEM	0	1.37952	0.420691	1.3674	1.68032		-3.87872	-2.20733	-3.2484	-2.21971	-1.90193
HCC827_LUNG	0	2.68956	0.104627	1.87887	2.75144		-3.7714	-0.781257	-3.58252	-1.59438	-0.719312
NCIH1437_LUNG	3.13982	2.66426	2.52289	4.44221	4.47501		-0.832081	-1.30796	-1.44951	0.47046	0.503261
SNU840_OVARY	2.69017	2.29711	0.259409	1.92395	2.88701		-0.693281	-1.08699	-3.26335	-1.46165	-0.496275
GAMG_CENTRAL_NERVOUS_SYSTEM	0	0	0.162569	0	0.162569		-3.71871	-3.71871	-3.43812	-3.71871	-3.43812
CORL23_LUNG	2.89671	3.49459	2.91556	4.00327	4.17048		-0.559296	0.038791	-0.540432	0.547514	0.71473
NCIH322_LUNG	0	3.31319	0.162569	1.17936	3.31625		-3.70013	-0.086017	-3.41954	-2.23435	-0.0829512
SNUC2A_LARGE_INTESTINE	3.54478	3.87919	2.80862	2.84899	4.09428		-0.863001	-0.52856	-1.59944	-1.55904	-0.313466
SNU761_LIVER	0	0	0	0	0		-3.69315	-3.69315	-3.69315	-3.69315	-3.69315
NCIN87_STOMACH	0	2.3285	0	0	2.3285		-3.3994	-0.770891	-3.3994	-3.3994	-0.770891
MESSA_SOFT_TISSUE	2.64736	2.25192	0.581482	0.871967	2.79993		-0.752162	-1.14833	-2.87857	-2.55725	-0.599448
NCIH1975_LUNG	2.49044	2.39358	1.59959	2.92497	3.15684		-1.26495	-1.36199	-2.1606	-0.829974	-0.598
HCC1806_BREAST	2.55935	3.17165	2.25455	4.12174	4.18354		-1.01935	-0.406591	-1.32476	0.543623	0.605425
RERFLCAD2_LUNG	3.28736	1.68975	0	0	3.29798		-0.0326786	-1.63463	-3.62096	-3.62096	-0.0220616
NCIH1793_LUNG	0	0.224106	0.104627	0	0.289536		-3.8411	-3.4699	-3.65222	-3.8411	-3.37937
RKO_LARGE_INTESTINE	0.725944	2.12621	2.89225	0	2.96252		-2.87198	-1.43048	-0.663088	-3.85609	-0.592774
HLF_LIVER	0	0	0.170675	0	0.170675		-3.16486	-3.16486	-2.87198	-3.16486	-2.87198
HEYA8_OVARY	3.52215	4.68997	3.6468	0.358421	4.75385		0.163774	1.33166	0.288447	-3.10726	1.39554
CAL62_THYROID	2.69521	3.03799	1.89157	4.43279	4.45865		-1.14962	-0.806589	-1.95561	0.588393	0.614254
T24_URINARY_TRACT	2.79308	1.14745	0	2.97236	3.19627		-0.933888	-2.59491	-4.02764	-0.754489	-0.530479
KYSE70_OESOPHAGUS	0	0.315212	0	0	0.315212		-3.83557	-3.33964	-3.83557	-3.83557	-3.33964
ES2_OVARY	4.88364	4.63856	3.4516	0.623909	5.08932		1.53859	1.29351	0.106479	-2.7761	1.74427
A2780_OVARY	3.10421	2.8181	4.94349	2.84443	4.95629		-0.529499	-0.815768	1.30995	-0.789423	1.32274
KP4_PANCREAS	3.586	1.33753	2.03243	0	3.60013		-0.105827	-2.36434	-1.66136	-3.9928	-0.0916926
YD15_SALIVARY_GLAND	4.06773	0.197063	0	0	4.06775		0.480245	-3.55638	-3.88849	-3.88849	0.480267
ISHIKAWAHERAKLIO02ER_ENDOMETRIUM	2.31433	0.379217	0.0493547	2.56284	2.75754		-1.52543	-3.56121	-4.04607	-1.27646	-1.08155
CAL12T_LUNG	0	0.605855	0	2.48698	2.49126		-3.69217	-2.84274	-3.69217	-0.904868	-0.900587
AGS_STOMACH	2.98622	0.639808	0.0493547	2.89903	3.24645		-0.861379	-3.26042	-4.05474	-0.948624	-0.601049
HGC27_STOMACH	0	0	0.466221	1.59868	1.61926		-3.60476	-3.60476	-2.9189	-1.71055	-1.68971
647V_URINARY_TRACT	1.6237	0	0	2.28304	2.36723		-2.14754	-4.06708	-4.06708	-1.48414	-1.39976
SF295_CENTRAL_NERVOUS_SYSTEM	0	0	0	0	0		-3.81445	-3.81445	-3.81445	-3.81445	-3.81445
UO31_KIDNEY	0	0	0	0	0		-3.85745	-3.85745	-3.85745	-3.85745	-3.85745
DMS273_LUNG	2.805	3.55281	3.52274	4.7195	4.77785		-0.290837	0.457258	0.427176	1.624	1.68235
L33_PANCREAS	0.984113	0.0659754	0.663755	3.85433	3.85508		-2.7098	-3.84858	-3.05688	0.183516	0.18427
YD10B_UPPER_AERODIGESTIVE_TRACT	0	0.472569	0.133876	2.55798	2.56078		-3.93657	-3.24307	-3.70051	-1.07816	-1.07536
HMC18_BREAST	0	1.13458	0.815326	2.96638	2.97482		-3.72514	-2.30576	-2.64335	-0.457965	-0.449518
CAL54_KIDNEY	0	0	0	0	0		-3.6803	-3.6803	-3.6803	-3.6803	-3.6803
OAW42_OVARY	0	0	0	0	0		-3.77219	-3.77219	-3.77219	-3.77219	-3.77219
MIAPACA2_PANCREAS	0	2.91654	0.82325	2.53585	3.06939		-4.26571	-1.04841	-3.17534	-1.42946	-0.895477
G361_SKIN	2.59088	3.0752	2.79882	3.92359	4.02497		-0.986051	-0.501362	-0.777905	0.347193	0.448577
