# Supplementary material for: A metastasis map of human cancer cell lines
Source: Nature. 2020 Dec 9;588(7837):331–6. doi: 10.1038/s41586-020-2969-2 (PMC8439149; doi:10.1038/s41586-020-2969-2)
Supplement: Supplementary file 22 — Source Data Extended Data Fig. 4 [file 41586_2020_2969_MOESM22_ESM.xlsx]

## Sheet: ED Fig. 4a
animal survival
days	IC	subQ
24	1
26	1
28	1
28	1
28	1
29	1
29	1
30	1
30	1
32	1
32	1
32	1
32	1
34	1	0
34	1	0
34		0
34		0
34		0
34		0
34		0
34		0

## Sheet: ED Fig. 4b
detected cell lines
subQ	IC	brain	lung	liver	bone	kidney
42	224	71	123	127	63	53
38	193	60	118	121	57	27
47	217	46	123	117	69	122
47	188	51	117	106	68	39
36	192	52	102	115	64	84
41	184	59	112	85	70	70
	213	52	145	95	95	102
	219	47	147	111	114	79
	183	42	129	104	53	80
	202	45	141	104	98	87
	241	34	122	80	62	169
	201	70	144	111	65	84
	157	49	99	98	45	58
	150	29	103	85	46	41

## Sheet: ED Fig. 4c
cell.line	metp_all5	subq	detected.subq	cancer_type
KYSE510_OESOPHAGUS	-0.399094	-0.338955	TRUE	esophageal cancer
8505C_THYROID	0.700435	-4	FALSE	thyroid cancer
GI1_CENTRAL_NERVOUS_SYSTEM	-3.62383	-4	FALSE	brain cancer
A549_LUNG	0.723024	-2.89389	TRUE	lung cancer
LU99_LUNG	1.46681	-4	FALSE	lung cancer
CAL29_URINARY_TRACT	-3.94752	-4	FALSE	bladder cancer
5637_URINARY_TRACT	-3.75119	-4	FALSE	bladder cancer
SW948_LARGE_INTESTINE	-3.58153	-4	FALSE	colorectal cancer
NCIH1339_LUNG	-3.04141	-4	FALSE	lung cancer
HEC1A_ENDOMETRIUM	-0.358653	-3.0806	TRUE	endometrial cancer
SNU840_OVARY	-0.631333	0.134047	TRUE	ovarian cancer
HCC827_LUNG	-1.68705	-4	FALSE	lung cancer
GAMG_CENTRAL_NERVOUS_SYSTEM	-3.25884	-4	FALSE	brain cancer
NCIH1437_LUNG	-1.59567	-4	FALSE	lung cancer
GB1_CENTRAL_NERVOUS_SYSTEM	-1.20026	-4	FALSE	brain cancer
NCIH322_LUNG	-1.10588	-4	FALSE	lung cancer
SNUC2A_LARGE_INTESTINE	-1.25658	-4	FALSE	colorectal cancer
CORL23_LUNG	-0.032213	1.30406	TRUE	lung cancer
SNU761_LIVER	-2.11774	-4	FALSE	liver cancer
NCIN87_STOMACH	-3.15885	-4	FALSE	gastric cancer
RERFLCAD2_LUNG	-0.955726	-4	FALSE	lung cancer
HCC1806_BREAST	1.55315	-4	FALSE	breast cancer
NCIH1793_LUNG	-3.79406	-4	FALSE	lung cancer
MESSA_SOFT_TISSUE	-1.11939	-1.6303	TRUE	sarcoma
NCIH1975_LUNG	-1.74972	-3.04054	TRUE	lung cancer
MFE296_ENDOMETRIUM	-0.65574	-2.38822	TRUE	endometrial cancer
KYSE270_OESOPHAGUS	0.475869	-1.07266	TRUE	esophageal cancer
KYSE150_OESOPHAGUS	0.716422	2.19807	TRUE	esophageal cancer
PSN1_PANCREAS	0.746754	1.30775	TRUE	pancreatic cancer
OC316_OVARY	-0.630393	-2.19425	TRUE	ovarian cancer
CAL27_UPPER_AERODIGESTIVE_TRACT	-0.725804	-2.78872	TRUE	head and neck cancer
A172_CENTRAL_NERVOUS_SYSTEM	-2.31943	-4	FALSE	brain cancer
TE11_OESOPHAGUS	0.224897	-4	FALSE	esophageal cancer
BC3C_URINARY_TRACT	-1.22925	-4	FALSE	bladder cancer
ESS1_ENDOMETRIUM	-3.64379	-4	FALSE	endometrial cancer
HS944T_SKIN	0.992662	-4	FALSE	melanoma
NCIH2023_LUNG	-1.69926	-4	FALSE	lung cancer
RH30_SOFT_TISSUE	-1.19362	-4	FALSE	sarcoma
8MGBA_CENTRAL_NERVOUS_SYSTEM	-0.595918	-2.43514	TRUE	brain cancer
MPP89_PLEURA	-2.80773	-4	FALSE	mesothelioma
GCIY_STOMACH	-1.87994	-4	FALSE	gastric cancer
SNU213_PANCREAS	-1.3058	-4	FALSE	pancreatic cancer
SF539_CENTRAL_NERVOUS_SYSTEM	-3.53179	-4	FALSE	brain cancer
YD8_UPPER_AERODIGESTIVE_TRACT	-2.66745	-4	FALSE	head and neck cancer
HARA_LUNG	-0.667865	-4	FALSE	lung cancer
MHHES1_BONE	0.372318	-4	FALSE	bone cancer
MELHO_SKIN	1.41327	-4	FALSE	melanoma
U251MG_CENTRAL_NERVOUS_SYSTEM	-3.20031	-4	FALSE	brain cancer
JIMT1_BREAST	-0.357272	-4	FALSE	breast cancer
PANC1005_PANCREAS	-3.83347	-4	FALSE	pancreatic cancer
NCIH1703_LUNG	-1.78809	-4	FALSE	lung cancer
KYSE410_OESOPHAGUS	-1.25797	-4	FALSE	esophageal cancer
HT144_SKIN	-1.20754	-4	FALSE	melanoma
SNU601_STOMACH	-3.58372	-4	FALSE	gastric cancer
LS411N_LARGE_INTESTINE	-2.64594	-4	FALSE	colorectal cancer
U2OS_BONE	-3.55485	-4	FALSE	bone cancer
22RV1_PROSTATE	-2.23167	-4	FALSE	prostate cancer
OE19_OESOPHAGUS	-3.03783	-4	FALSE	esophageal cancer
SH4_SKIN	-1.78268	-4	FALSE	melanoma
NCIH661_LUNG	-2.35635	-2.59133	TRUE	lung cancer
LC1SQSF_LUNG	-1.49532	-4	FALSE	lung cancer
JHH1_LIVER	-3.80916	-4	FALSE	liver cancer
NCIH28_PLEURA	-3.42395	-4	FALSE	mesothelioma
GMS10_CENTRAL_NERVOUS_SYSTEM	-3.68445	-4	FALSE	brain cancer
HEYA8_OVARY	2.03667	-4	FALSE	ovarian cancer
RKO_LARGE_INTESTINE	-0.838014	-2.00831	TRUE	colorectal cancer
CAL62_THYROID	0.0752739	-1.00867	TRUE	thyroid cancer
HLF_LIVER	-2.55134	-4	FALSE	liver cancer
T24_URINARY_TRACT	-1.58101	-4	FALSE	bladder cancer
ES2_OVARY	2.78801	2.28295	TRUE	ovarian cancer
YD15_SALIVARY_GLAND	-0.580959	-4	FALSE	head and neck cancer
KYSE70_OESOPHAGUS	-2.85121	-4	FALSE	esophageal cancer
KP4_PANCREAS	0.909423	-3.19192	TRUE	pancreatic cancer
A2780_OVARY	2.10532	-0.580318	TRUE	ovarian cancer
AGS_STOMACH	-1.34293	-0.68841	TRUE	gastric cancer
ISHIKAWAHERAKLIO02ER_ENDOMETRIUM	-1.76572	-4	FALSE	endometrial cancer
HGC27_STOMACH	-3.64539	-4	FALSE	gastric cancer
647V_URINARY_TRACT	-1.8198	-2.2264	TRUE	bladder cancer
CAL12T_LUNG	-2.30989	-4	FALSE	lung cancer
L33_PANCREAS	-1.40881	-4	FALSE	pancreatic cancer
SF295_CENTRAL_NERVOUS_SYSTEM	-3.07428	-4	FALSE	brain cancer
UO31_KIDNEY	-3.20235	-4	FALSE	kidney cancer
YD10B_UPPER_AERODIGESTIVE_TRACT	-1.6828	-2.92853	TRUE	head and neck cancer
DMS273_LUNG	1.76704	-4	FALSE	lung cancer
G361_SKIN	0.237811	-4	FALSE	melanoma
OAW42_OVARY	-3.6108	-4	FALSE	ovarian cancer
HMC18_BREAST	-0.503602	-1.06509	TRUE	breast cancer
CAL54_KIDNEY	-3.42461	-4	FALSE	kidney cancer
MIAPACA2_PANCREAS	-2.43678	-4	FALSE	pancreatic cancer
SW620_LARGE_INTESTINE	0.920218	-0.553686	TRUE	colorectal cancer
SKHEP1_LIVER	1.81489	-2.22863	TRUE	liver cancer
SW480_LARGE_INTESTINE	-0.243036	-4	FALSE	colorectal cancer
YKG1_CENTRAL_NERVOUS_SYSTEM	-0.850303	-4	FALSE	brain cancer
J82_URINARY_TRACT	-2.40123	-4	FALSE	bladder cancer
KYSE30_OESOPHAGUS	-1.32014	-4	FALSE	esophageal cancer
NCIH2172_LUNG	-1.87604	-4	FALSE	lung cancer
G401_SOFT_TISSUE	-2.41427	-4	FALSE	sarcoma
SNU407_LARGE_INTESTINE	1.08658	-4	FALSE	colorectal cancer
AN3CA_ENDOMETRIUM	-1.6851	-4	FALSE	endometrial cancer
PLCPRF5_LIVER	-3.71263	-4	FALSE	liver cancer
YAPC_PANCREAS	-0.346007	-4	FALSE	pancreatic cancer
SCABER_URINARY_TRACT	-1.85788	-2.62522	TRUE	bladder cancer
G292CLONEA141B1_BONE	-3.43384	-4	FALSE	bone cancer
JHH4_LIVER	-3.71451	-4	FALSE	liver cancer
HS766T_PANCREAS	0.0150241	-4	FALSE	pancreatic cancer
SW837_LARGE_INTESTINE	-3.23513	-4	FALSE	colorectal cancer
KURAMOCHI_OVARY	-2.91563	-4	FALSE	ovarian cancer
YH13_CENTRAL_NERVOUS_SYSTEM	-3.30189	-4	FALSE	brain cancer
NCIH2052_PLEURA	-3.36318	-4	FALSE	mesothelioma
COLO679_SKIN	-3.73715	-4	FALSE	melanoma
A704_KIDNEY	-3.57321	-4	FALSE	kidney cancer
NCIH596_LUNG	-3.53361	-4	FALSE	lung cancer
KP3_PANCREAS	-1.32352	-3.48179	TRUE	pancreatic cancer
SKUT1_SOFT_TISSUE	-0.40645	0.0248478	TRUE	sarcoma
42MGBA_CENTRAL_NERVOUS_SYSTEM	-3.46031	-4	FALSE	brain cancer
A375_SKIN	1.10997	-4	FALSE	melanoma
FTC133_THYROID	-2.15427	-4	FALSE	thyroid cancer
HT1080_SOFT_TISSUE	2.02045	-4	FALSE	sarcoma
SNU1077_ENDOMETRIUM	-3.47576	-4	FALSE	endometrial cancer
JHOC5_OVARY	-2.72858	-4	FALSE	ovarian cancer
NCIH1299_LUNG	-1.17022	-3.49103	TRUE	lung cancer
PANC1_PANCREAS	-1.2927	-4	FALSE	pancreatic cancer
SNU1076_UPPER_AERODIGESTIVE_TRACT	-0.940225	-2.16401	TRUE	head and neck cancer
IGR37_SKIN	2.00332	-4	FALSE	melanoma
JHH6_LIVER	-3.91968	-4	FALSE	liver cancer
NCIH460_LUNG	2.75421	1.46886	TRUE	lung cancer
SJSA1_BONE	0.101487	-4	FALSE	bone cancer
A2058_SKIN	1.56474	-4	FALSE	melanoma
ACCMESO1_PLEURA	-2.31336	-4	FALSE	mesothelioma
VMCUB1_URINARY_TRACT	-0.527538	-4	FALSE	bladder cancer
YD38_UPPER_AERODIGESTIVE_TRACT	-1.48007	-4	FALSE	head and neck cancer
BFTC909_KIDNEY	-3.75362	-4	FALSE	kidney cancer
DAOY_CENTRAL_NERVOUS_SYSTEM	-2.68805	-4	FALSE	brain cancer
EFO27_OVARY	-2.39122	-4	FALSE	ovarian cancer
IGR1_SKIN	0.272462	-0.732529	TRUE	melanoma
LI7_LIVER	-3.75711	-4	FALSE	liver cancer
OVK18_OVARY	-1.85412	-1.16761	TRUE	ovarian cancer
SBC5_LUNG	0.318561	-2.36883	TRUE	lung cancer
TOV112D_OVARY	-3.86503	-4	FALSE	ovarian cancer
KELLY_AUTONOMIC_GANGLIA	-3.1641	-4	FALSE	neuroblastoma
PATU8902_PANCREAS	0.500245	-4	FALSE	pancreatic cancer
TT2609C02_THYROID	-1.85936	-4	FALSE	thyroid cancer
QGP1_PANCREAS	-1.49406	-3.02058	TRUE	pancreatic cancer
SW1710_URINARY_TRACT	-4.10874	-4	FALSE	bladder cancer
BECKER_CENTRAL_NERVOUS_SYSTEM	-1.58606	-4	FALSE	brain cancer
NCIH520_LUNG	-0.403233	-4	FALSE	lung cancer
SNU685_ENDOMETRIUM	-2.40931	-4	FALSE	endometrial cancer
SW1353_BONE	-3.40902	-4	FALSE	bone cancer
A101D_SKIN	-0.0216985	-4	FALSE	melanoma
BHT101_THYROID	0.374638	-4	FALSE	thyroid cancer
HEC1B_ENDOMETRIUM	-0.00371443	-2.96395	TRUE	endometrial cancer
SNU61_LARGE_INTESTINE	-2.97609	-4	FALSE	colorectal cancer
SNU886_LIVER	-3.59354	-4	FALSE	liver cancer
SW1573_LUNG	-0.0486713	-3.46556	TRUE	lung cancer
G402_SOFT_TISSUE	-2.89382	-4	FALSE	sarcoma
PECAPJ15_UPPER_AERODIGESTIVE_TRACT	-1.99286	-4	FALSE	head and neck cancer
RL952_ENDOMETRIUM	-0.983056	-4	FALSE	endometrial cancer
CADOES1_BONE	0.232957	-4	FALSE	bone cancer
COLO668_LUNG	-3.28477	-4	FALSE	lung cancer
LS513_LARGE_INTESTINE	-4.16715	-4	FALSE	colorectal cancer
RMGI_OVARY	-1.85163	-4	FALSE	ovarian cancer
VMRCRCW_KIDNEY	-0.879788	-4	FALSE	kidney cancer
CAKI1_KIDNEY	-4.06023	-4	FALSE	kidney cancer
OV7_OVARY	-2.99328	-4	FALSE	ovarian cancer
BEN_LUNG	-3.68317	-4	FALSE	lung cancer
MKN1_STOMACH	-3.75974	-4	FALSE	gastric cancer
LCLC103H_LUNG	-0.121873	-2.55337	TRUE	lung cancer
NCIH1573_LUNG	-0.182462	-4	FALSE	lung cancer
DBTRG05MG_CENTRAL_NERVOUS_SYSTEM	-1.57692	-4	FALSE	brain cancer
PECAPJ41CLONED2_UPPER_AERODIGESTIVE_TRACT	-0.288954	-4	FALSE	head and neck cancer
HCC4006_LUNG	-1.49345	-4	FALSE	lung cancer
NCIH1581_LUNG	-0.649687	-4	FALSE	lung cancer
CALU1_LUNG	-0.968606	-4	FALSE	lung cancer
NUGC4_STOMACH	0.102855	-2.90761	TRUE	gastric cancer
NCIH1563_LUNG	-2.81379	-4	FALSE	lung cancer
JHUEM2_ENDOMETRIUM	-0.165889	-4	FALSE	endometrial cancer
JHOM1_OVARY	-3.6402	-4	FALSE	ovarian cancer
SKOV3_OVARY	-1.9905	-3.08126	TRUE	ovarian cancer
SKNBE2_AUTONOMIC_GANGLIA	-1.31301	-4	FALSE	neuroblastoma
LUDLU1_LUNG	-3.85736	-4	FALSE	lung cancer
HCC1359_LUNG	-2.22109	-4	FALSE	lung cancer
PK1_PANCREAS	-1.40396	-4	FALSE	pancreatic cancer
SNU466_CENTRAL_NERVOUS_SYSTEM	-2.61492	-4	FALSE	brain cancer
SKLU1_LUNG	-2.57645	-4	FALSE	lung cancer
NCIH1838_LUNG	-3.50639	-4	FALSE	lung cancer
SNU245_BILIARY_TRACT	-1.79553	-3.414	TRUE	bile duct cancer
MKN74_STOMACH	-1.1377	-4	FALSE	gastric cancer
KYSE180_OESOPHAGUS	-0.44487	0.539017	TRUE	esophageal cancer
KMRC1_KIDNEY	-3.43611	-4	FALSE	kidney cancer
CALU6_LUNG	-0.980179	-4	FALSE	lung cancer
GOS3_CENTRAL_NERVOUS_SYSTEM	-1.87067	-4	FALSE	brain cancer
HUH6_LIVER	-3.7071	-4	FALSE	liver cancer
PK59_PANCREAS	-0.557037	-4	FALSE	pancreatic cancer
TCCSUP_URINARY_TRACT	-3.86017	-4	FALSE	bladder cancer
HS939T_SKIN	0.344381	-4	FALSE	melanoma
TOV21G_OVARY	-2.23372	-4	FALSE	ovarian cancer
OVTOKO_OVARY	-3.1254	-4	FALSE	ovarian cancer
TE1_OESOPHAGUS	-1.88366	-4	FALSE	esophageal cancer
DANG_PANCREAS	-0.466345	0.258808	TRUE	pancreatic cancer
LMSU_STOMACH	-1.54241	-0.323389	TRUE	gastric cancer
MSTO211H_PLEURA	-3.17428	-4	FALSE	mesothelioma
T47D_BREAST	-2.29028	-4	FALSE	breast cancer
PC3_PROSTATE	-2.34668	-4	FALSE	prostate cancer
VMRCRCZ_KIDNEY	-3.54461	-4	FALSE	kidney cancer
RVH421_SKIN	-1.57034	-4	FALSE	melanoma
JHOS2_OVARY	-4.09338	-4	FALSE	ovarian cancer
HS852T_SKIN	-2.60646	-4	FALSE	melanoma
SNU738_CENTRAL_NERVOUS_SYSTEM	-3.43668	-4	FALSE	brain cancer
SKMEL30_SKIN	-1.65982	-2.82868	TRUE	melanoma
NCIH522_LUNG	-4.19214	-4	FALSE	lung cancer
PATU8988S_PANCREAS	-2.21792	-4	FALSE	pancreatic cancer
MFE280_ENDOMETRIUM	-3.98676	-4	FALSE	endometrial cancer
OVSAHO_OVARY	-2.58344	-4	FALSE	ovarian cancer
SNUC4_LARGE_INTESTINE	-0.564125	0.867982	TRUE	colorectal cancer
KPL1_BREAST	-2.7839	-4	FALSE	breast cancer
KYSE520_OESOPHAGUS	-1.15177	-4	FALSE	esophageal cancer
COLO792_SKIN	-3.44936	-4	FALSE	melanoma
SW1990_PANCREAS	-1.40056	-4	FALSE	pancreatic cancer
HS729_SOFT_TISSUE	-2.61143	-4	FALSE	sarcoma
TE6_OESOPHAGUS	-3.12207	-4	FALSE	esophageal cancer
NCIH727_LUNG	-2.20429	-4	FALSE	lung cancer
PANC0203_PANCREAS	-2.07153	-4	FALSE	pancreatic cancer
NCIH358_LUNG	-1.00794	-4	FALSE	lung cancer
HEC59_ENDOMETRIUM	-1.69811	-3.15581	TRUE	endometrial cancer
HCC1419_BREAST	-3.87613	-4	FALSE	breast cancer
NCIH1792_LUNG	-3.60468	-4	FALSE	lung cancer
NCIH1048_LUNG	-2.592	-4	FALSE	lung cancer
NCIH1568_LUNG	-1.20617	-4	FALSE	lung cancer
EFM192A_BREAST	-3.73568	-4	FALSE	breast cancer
MKN7_STOMACH	-3.80418	-4	FALSE	gastric cancer
SNU423_LIVER	-1.27919	-4	FALSE	liver cancer
PK45H_PANCREAS	-2.25918	-4	FALSE	pancreatic cancer
ZR751_BREAST	-2.09695	-4	FALSE	breast cancer
KMRC3_KIDNEY	-4.08414	-4	FALSE	kidney cancer
RD_SOFT_TISSUE	0.0997381	-4	FALSE	sarcoma
NCIH2077_LUNG	0.451247	-4	FALSE	lung cancer
CL34_LARGE_INTESTINE	-4.39093	-4	FALSE	colorectal cancer
NCIH2087_LUNG	-3.6299	-4	FALSE	lung cancer
NCIH1944_LUNG	-1.14912	-4	FALSE	lung cancer
253JBV_URINARY_TRACT	-1.95047	-4	FALSE	bladder cancer
786O_KIDNEY	-2.37416	-4	FALSE	kidney cancer
IGROV1_OVARY	-2.10189	-4	FALSE	ovarian cancer
LOVO_LARGE_INTESTINE	-3.14281	-4	FALSE	colorectal cancer
LOXIMVI_SKIN	1.65416	0.673267	TRUE	melanoma
SW48_LARGE_INTESTINE	-3.07797	-4	FALSE	colorectal cancer
HPAC_PANCREAS	0.302734	-4	FALSE	pancreatic cancer
BXPC3_PANCREAS	-0.383792	-4	FALSE	pancreatic cancer
HUH7_LIVER	-3.91063	-4	FALSE	liver cancer
KP2_PANCREAS	-3.59037	-4	FALSE	pancreatic cancer
FTC238_THYROID	-2.89132	-4	FALSE	thyroid cancer
H4_CENTRAL_NERVOUS_SYSTEM	-3.33546	-4	FALSE	brain cancer
KMBC2_URINARY_TRACT	-1.53369	-1.46153	TRUE	bladder cancer
ONS76_CENTRAL_NERVOUS_SYSTEM	-1.73185	-4	FALSE	brain cancer
PATU8988T_PANCREAS	0.00134547	-1.3039	TRUE	pancreatic cancer
253J_URINARY_TRACT	-3.42382	-4	FALSE	bladder cancer
639V_URINARY_TRACT	-2.58245	-4	FALSE	bladder cancer
CHL1_SKIN	-0.348713	1.46933	TRUE	melanoma
HCT116_LARGE_INTESTINE	1.35934	1.02802	TRUE	colorectal cancer
KU1919_URINARY_TRACT	2.23753	-4	FALSE	bladder cancer
HCT15_LARGE_INTESTINE	-2.0762	-2.18406	TRUE	colorectal cancer
HT29_LARGE_INTESTINE	0.203628	-4	FALSE	colorectal cancer
MCAS_OVARY	0.652226	-2.3048	TRUE	ovarian cancer
SUIT2_PANCREAS	1.47073	-0.828704	TRUE	pancreatic cancer
TE8_OESOPHAGUS	-3.27053	-4	FALSE	esophageal cancer
CJM_SKIN	-1.71478	-2.3091	TRUE	melanoma
SNU398_LIVER	-1.05297	-4	FALSE	liver cancer
SNUC5_LARGE_INTESTINE	0.645669	-4	FALSE	colorectal cancer
NCIH1651_LUNG	-2.79601	-4	FALSE	lung cancer
HCC78_LUNG	-2.40084	-4	FALSE	lung cancer
LK2_LUNG	0.336373	-4	FALSE	lung cancer
SW780_URINARY_TRACT	-0.741395	-4	FALSE	bladder cancer
TE4_OESOPHAGUS	-0.896275	-4	FALSE	esophageal cancer
RKN_SOFT_TISSUE	-0.421958	-4	FALSE	sarcoma
WM983B_SKIN	-1.09209	-4	FALSE	melanoma
KNS62_LUNG	-3.39853	-4	FALSE	lung cancer
LN229_CENTRAL_NERVOUS_SYSTEM	0.0559849	-4	FALSE	brain cancer
A673_BONE	1.20733	-4	FALSE	bone cancer
DU145_PROSTATE	-0.549419	-4	FALSE	prostate cancer
T98G_CENTRAL_NERVOUS_SYSTEM	-3.25183	-4	FALSE	brain cancer
COLO783_SKIN	-3.01733	-4	FALSE	melanoma
HCC1438_LUNG	-3.56917	-4	FALSE	lung cancer
HCC44_LUNG	-1.983	-4	FALSE	lung cancer
JHH5_LIVER	-3.53179	-4	FALSE	liver cancer
NCIH838_LUNG	-3.98749	-4	FALSE	lung cancer
BFTC905_URINARY_TRACT	-1.33467	-4	FALSE	bladder cancer
HEC265_ENDOMETRIUM	-0.493117	-3.00016	TRUE	endometrial cancer
HSC2_UPPER_AERODIGESTIVE_TRACT	-1.1599	-4	FALSE	head and neck cancer
OC314_OVARY	-1.25165	-1.89519	TRUE	ovarian cancer
OE33_OESOPHAGUS	-1.09311	-4	FALSE	esophageal cancer
FADU_UPPER_AERODIGESTIVE_TRACT	-2.2423	-4	FALSE	head and neck cancer
MG63_BONE	-1.14138	-4	FALSE	bone cancer
NB1_AUTONOMIC_GANGLIA	0.446293	-4	FALSE	neuroblastoma
SF126_CENTRAL_NERVOUS_SYSTEM	-3.37003	-4	FALSE	brain cancer
SNU1066_UPPER_AERODIGESTIVE_TRACT	-1.33645	-4	FALSE	head and neck cancer
CAL120_BREAST	-2.04775	-4	FALSE	breast cancer
LXF289_LUNG	-3.80916	-4	FALSE	lung cancer
MEWO_SKIN	-0.264848	-4	FALSE	melanoma
SNGM_ENDOMETRIUM	-1.42385	-4	FALSE	endometrial cancer
TT_OESOPHAGUS	-2.90248	-0.239807	TRUE	esophageal cancer
ECGI10_OESOPHAGUS	-3.67761	-4	FALSE	esophageal cancer
JMSU1_URINARY_TRACT	0.977199	-4	FALSE	bladder cancer
CFPAC1_PANCREAS	0.153341	-4	FALSE	pancreatic cancer
ACHN_KIDNEY	0.0263428	-4	FALSE	kidney cancer
CAL51_BREAST	-0.550247	-4	FALSE	breast cancer
HCC15_LUNG	-1.22994	-4	FALSE	lung cancer
KMRC20_KIDNEY	-3.09161	-4	FALSE	kidney cancer
NCIH1648_LUNG	-0.236351	-4	FALSE	lung cancer
MHHNB11_AUTONOMIC_GANGLIA	-3.03115	-4	FALSE	neuroblastoma
K029AX_SKIN	1.22627	-4	FALSE	melanoma
T3M10_LUNG	1.38225	0.975772	TRUE	lung cancer
NCIH2122_LUNG	0.223078	-4	FALSE	lung cancer
HCC95_LUNG	-2.69677	-4	FALSE	lung cancer
MDAMB468_BREAST	-2.58608	-4	FALSE	breast cancer
HCC1195_LUNG	-3.8	-4	FALSE	lung cancer
EN_ENDOMETRIUM	-3.415	-4	FALSE	endometrial cancer
TE5_OESOPHAGUS	-2.05656	-4	FALSE	esophageal cancer
SNU668_STOMACH	-0.448803	-4	FALSE	gastric cancer
CORL105_LUNG	-0.603442	-4	FALSE	lung cancer
GCT_SOFT_TISSUE	-1.00179	-4	FALSE	sarcoma
LN18_CENTRAL_NERVOUS_SYSTEM	-3.73747	-4	FALSE	brain cancer
RERFLCMS_LUNG	-0.843891	-4	FALSE	lung cancer
RT112_URINARY_TRACT	0.177953	-2.07553	TRUE	bladder cancer
LOUNH91_LUNG	-2.86744	-4	FALSE	lung cancer
KNS60_CENTRAL_NERVOUS_SYSTEM	-1.57625	-4	FALSE	brain cancer
ISTMES2_PLEURA	-3.80223	-4	FALSE	mesothelioma
SW579_THYROID	-2.40846	-4	FALSE	thyroid cancer
MDAMB231_BREAST	-1.33675	-4	FALSE	breast cancer
HCC1588_LUNG	-3.62171	-4	FALSE	lung cancer
HSC3_UPPER_AERODIGESTIVE_TRACT	0.929008	0.401473	TRUE	head and neck cancer
MELJUSO_SKIN	0.959087	-4	FALSE	melanoma
NCIH2030_LUNG	-1.35281	-4	FALSE	lung cancer
OVCAR8_OVARY	0.879683	-0.625685	TRUE	ovarian cancer
PC14_LUNG	-0.780852	-4	FALSE	lung cancer
HEC151_ENDOMETRIUM	-2.14313	-4	FALSE	endometrial cancer
RT4_URINARY_TRACT	-3.60753	-4	FALSE	bladder cancer
SKES1_BONE	-0.0597196	-1.9912	TRUE	bone cancer
HT55_LARGE_INTESTINE	0.00607893	-4	FALSE	colorectal cancer
MKN45_STOMACH	1.04926	-1.91295	TRUE	gastric cancer
HEP3B217_LIVER	-3.93155	-4	FALSE	liver cancer
HOS_BONE	-1.90518	-0.843345	TRUE	bone cancer
HUCCT1_BILIARY_TRACT	-0.572193	-4	FALSE	bile duct cancer
NCIH292_LUNG	0.822274	-4	FALSE	lung cancer
RERFLCAI_LUNG	-0.284595	-4	FALSE	lung cancer
LS180_LARGE_INTESTINE	0.358562	-1.54706	TRUE	colorectal cancer
SIMA_AUTONOMIC_GANGLIA	-4.0493	-4	FALSE	neuroblastoma
CAMA1_BREAST	-1.61576	-4	FALSE	breast cancer
MDAMB436_BREAST	-3.37905	-4	FALSE	breast cancer
NCIH1435_LUNG	-1.48618	-4	FALSE	lung cancer
SNU1196_BILIARY_TRACT	-1.45721	-4	FALSE	bile duct cancer
SNU449_LIVER	-3.97313	-4	FALSE	liver cancer
TE9_OESOPHAGUS	-1.98379	-4	FALSE	esophageal cancer
ABC1_LUNG	-0.299425	-4	FALSE	lung cancer
NCIH1373_LUNG	-1.45642	-4	FALSE	lung cancer
EBC1_LUNG	-1.19955	-4	FALSE	lung cancer
SKMES1_LUNG	-1.40419	-4	FALSE	lung cancer
HCC56_LARGE_INTESTINE	-1.6969	-3.31839	TRUE	colorectal cancer
OUMS23_LARGE_INTESTINE	-2.53959	-4	FALSE	colorectal cancer
DETROIT562_UPPER_AERODIGESTIVE_TRACT	-2.48137	-4	FALSE	head and neck cancer
PECAPJ49_UPPER_AERODIGESTIVE_TRACT	-2.26474	-4	FALSE	head and neck cancer
SW1088_CENTRAL_NERVOUS_SYSTEM	-3.70009	-4	FALSE	brain cancer
BCPAP_THYROID	-1.23379	-4	FALSE	thyroid cancer
HDQP1_BREAST	-3.87894	-3.53887	TRUE	breast cancer
BICR56_UPPER_AERODIGESTIVE_TRACT	-2.53898	-4	FALSE	head and neck cancer
SNU81_LARGE_INTESTINE	-2.50383	-4	FALSE	colorectal cancer
OSRC2_KIDNEY	-0.995077	-4	FALSE	kidney cancer
2313287_STOMACH	-1.17698	-4	FALSE	gastric cancer
NCIH2170_LUNG	-1.68565	-4	FALSE	lung cancer
HUPT3_PANCREAS	-3.54208	-4	FALSE	pancreatic cancer
HCC1428_BREAST	-3.99882	-4	FALSE	breast cancer
NCIH650_LUNG	0.955378	-4	FALSE	lung cancer
NCIH2110_LUNG	-0.227385	-4	FALSE	lung cancer
RERFLCKJ_LUNG	-2.26122	-4	FALSE	lung cancer
PANC0403_PANCREAS	-0.52131	-4	FALSE	pancreatic cancer
NCIH23_LUNG	-1.20284	-4	FALSE	lung cancer
NUGC3_STOMACH	-0.198491	-2.39641	TRUE	gastric cancer
KNS81_CENTRAL_NERVOUS_SYSTEM	-2.16038	-4	FALSE	brain cancer
COLO800_SKIN	0.811767	-4	FALSE	melanoma
IPC298_SKIN	-0.80865	-4	FALSE	melanoma
GP2D_LARGE_INTESTINE	-3.95916	-4	FALSE	colorectal cancer
OE21_OESOPHAGUS	-3.81961	-4	FALSE	esophageal cancer
KYSE140_OESOPHAGUS	-1.63745	-4	FALSE	esophageal cancer
NCIH1693_LUNG	-4.05441	-4	FALSE	lung cancer
COV644_OVARY	-1.53459	-4	FALSE	ovarian cancer
HCC38_BREAST	-3.95916	-4	FALSE	breast cancer
NCIH2452_PLEURA	-3.83619	-4	FALSE	mesothelioma
SW1271_LUNG	-3.10043	-4	FALSE	lung cancer
HT1376_URINARY_TRACT	-0.893011	-2.62833	TRUE	bladder cancer
HEC251_ENDOMETRIUM	-0.796795	-4	FALSE	endometrial cancer
KNS42_CENTRAL_NERVOUS_SYSTEM	-1.36888	-4	FALSE	brain cancer
NCIH446_LUNG	-4.00376	-4	FALSE	lung cancer
WM88_SKIN	0.530169	-4	FALSE	melanoma
COLO741_SKIN	0.563632	-4	FALSE	melanoma
HEC108_ENDOMETRIUM	-4.00848	-4	FALSE	endometrial cancer
MCF7_BREAST	-2.10669	-4	FALSE	breast cancer
SKNAS_AUTONOMIC_GANGLIA	0.865385	-4	FALSE	neuroblastoma
TM31_CENTRAL_NERVOUS_SYSTEM	-3.76219	-4	FALSE	brain cancer
JHH7_LIVER	1.02219	-4	FALSE	liver cancer
NCIH2126_LUNG	-3.3549	-4	FALSE	lung cancer
MFE319_ENDOMETRIUM	-1.91201	-4	FALSE	endometrial cancer
NCIH747_LARGE_INTESTINE	-2.35546	-4	FALSE	colorectal cancer
SNU308_BILIARY_TRACT	-2.32816	-4	FALSE	bile duct cancer
HUH28_BILIARY_TRACT	-3.42958	-4	FALSE	bile duct cancer
U118MG_CENTRAL_NERVOUS_SYSTEM	-3.10452	-4	FALSE	brain cancer
SNU1214_UPPER_AERODIGESTIVE_TRACT	-1.74644	-4	FALSE	head and neck cancer
NCIH2228_LUNG	-2.0035	-4	FALSE	lung cancer
NCIH2444_LUNG	-3.24853	-4	FALSE	lung cancer
HEC6_ENDOMETRIUM	-3.1325	-4	FALSE	endometrial cancer
HCC366_LUNG	-3.7316	-4	FALSE	lung cancer
TE10_OESOPHAGUS	-0.44819	-4	FALSE	esophageal cancer
UACC257_SKIN	-0.64558	-4	FALSE	melanoma
8305C_THYROID	-0.999299	-4	FALSE	thyroid cancer
IM95_STOMACH	-4.03679	-4	FALSE	gastric cancer
SCC25_UPPER_AERODIGESTIVE_TRACT	-1.2072	-4	FALSE	head and neck cancer
BICR16_UPPER_AERODIGESTIVE_TRACT	-3.67892	-4	FALSE	head and neck cancer
ONCODG1_OVARY	-3.70309	-4	FALSE	ovarian cancer
KALS1_CENTRAL_NERVOUS_SYSTEM	-3.68003	-4	FALSE	brain cancer
SKMEL5_SKIN	0.668408	-4	FALSE	melanoma
ASPC1_PANCREAS	0.503632	-2.59456	TRUE	pancreatic cancer
SNU46_UPPER_AERODIGESTIVE_TRACT	-3.57627	-4	FALSE	head and neck cancer
769P_KIDNEY	-3.66594	-4	FALSE	kidney cancer
NCIH841_LUNG	-0.344663	-2.67323	TRUE	lung cancer
SKMEL24_SKIN	-0.330357	-4	FALSE	melanoma
SNU1041_UPPER_AERODIGESTIVE_TRACT	-0.395989	-4	FALSE	head and neck cancer
WM793_SKIN	-2.23195	-4	FALSE	melanoma
COV362_OVARY	-1.07251	-4	FALSE	ovarian cancer
ISTMES1_PLEURA	-2.26302	-4	FALSE	mesothelioma
PANC0327_PANCREAS	-3.4725	-4	FALSE	pancreatic cancer
UACC62_SKIN	0.0239694	-4	FALSE	melanoma
UBLC1_URINARY_TRACT	-3.4206	-4	FALSE	bladder cancer
HCC1937_BREAST	-3.3527	-4	FALSE	breast cancer
MALME3M_SKIN	-1.28773	-4	FALSE	melanoma
TUHR4TKB_KIDNEY	-3.35387	-4	FALSE	kidney cancer
NCIH1915_LUNG	0.849455	-4	FALSE	lung cancer
CAPAN2_PANCREAS	-2.87334	-4	FALSE	pancreatic cancer
NCIH1623_LUNG	-3.45141	-4	FALSE	lung cancer
SNU719_STOMACH	-3.29206	-4	FALSE	gastric cancer
SNU869_BILIARY_TRACT	0.444141	-4	FALSE	bile duct cancer
CAL78_BONE	-3.18786	-4	FALSE	bone cancer
NCIH1355_LUNG	-1.7877	-4	FALSE	lung cancer
RMUGS_OVARY	-1.13792	-4	FALSE	ovarian cancer
S117_SOFT_TISSUE	-0.505583	-4	FALSE	sarcoma
MDAMB435S_SKIN	-0.617678	-4	FALSE	melanoma
HS294T_SKIN	-0.637338	-4	FALSE	melanoma
TCCPAN2_PANCREAS	-0.691658	-4	FALSE	pancreatic cancer
SNB75_CENTRAL_NERVOUS_SYSTEM	-1.01922	-4	FALSE	brain cancer
NCIH2009_LUNG	-3.75354	-4	FALSE	lung cancer
NCIH1650_LUNG	-0.905011	-4	FALSE	lung cancer
DV90_LUNG	-3.08647	-4	FALSE	lung cancer
WM1799_SKIN	-0.557852	-4	FALSE	melanoma
WM2664_SKIN	1.07166	-4	FALSE	melanoma
SNU410_PANCREAS	-3.77023	-4	FALSE	pancreatic cancer
OVISE_OVARY	-1.98622	-4	FALSE	ovarian cancer
HCC1143_BREAST	-1.85049	-4	FALSE	breast cancer
SNU1105_CENTRAL_NERVOUS_SYSTEM	-3.7602	-4	FALSE	brain cancer
RCC10RGB_KIDNEY	-3.61339	-4	FALSE	kidney cancer
RERFLCAD1_LUNG	-1.52325	-4	FALSE	lung cancer
NCIH226_LUNG	-2.47551	-4	FALSE	lung cancer
SKMEL2_SKIN	-3.32217	-4	FALSE	melanoma
DKMG_CENTRAL_NERVOUS_SYSTEM	-3.01354	-4	FALSE	brain cancer
CAOV3_OVARY	-3.76433	-4	FALSE	ovarian cancer
IALM_LUNG	-3.36241	-4	FALSE	lung cancer
NCIH2347_LUNG	-2.68987	-4	FALSE	lung cancer
SKMEL3_SKIN	-2.9842	-4	FALSE	melanoma
SQ1_LUNG	-3.69797	-4	FALSE	lung cancer
UMUC1_URINARY_TRACT	-1.79998	-4	FALSE	bladder cancer
LS1034_LARGE_INTESTINE	-3.4607	-4	FALSE	colorectal cancer
COV434_OVARY	-3.51508	-4	FALSE	ovarian cancer
CCFSTTG1_CENTRAL_NERVOUS_SYSTEM	-1.69903	-4	FALSE	brain cancer
COLO680N_OESOPHAGUS	-0.70267	-4	FALSE	esophageal cancer
SW900_LUNG	-1.47026	-4	FALSE	lung cancer
SH10TC_STOMACH	-0.00472664	-3.04279	TRUE	gastric cancer
BT549_BREAST	-3.18843	-4	FALSE	breast cancer
BICR6_UPPER_AERODIGESTIVE_TRACT	-1.12409	-4	FALSE	head and neck cancer
BICR31_UPPER_AERODIGESTIVE_TRACT	-3.34074	-2.53837	TRUE	head and neck cancer
LNCAPCLONEFGC_PROSTATE	-3.59736	-4	FALSE	prostate cancer
TEN_ENDOMETRIUM	-3.28979	-4	FALSE	endometrial cancer
RCM1_LARGE_INTESTINE	-3.21543	-4	FALSE	colorectal cancer
SNU1079_BILIARY_TRACT	-3.87424	-4	FALSE	bile duct cancer
BT474_BREAST	-3.76722	-4	FALSE	breast cancer
EFO21_OVARY	-3.19192	-4	FALSE	ovarian cancer
OV56_OVARY	-3.59781	-4	FALSE	ovarian cancer
MDAMB175VII_BREAST	-2.88089	-4	FALSE	breast cancer
TT_THYROID	-3.5634	-4	FALSE	thyroid cancer
PANC0813_PANCREAS	-1.43313	-4	FALSE	pancreatic cancer
TM87_SOFT_TISSUE	0.349104	-4	FALSE	sarcoma
MON_SOFT_TISSUE	-2.94882	-4	FALSE	sarcoma
SKNEP1_BONE	-2.28232	-4	FALSE	bone cancer
EWS502_BONE	-3.514	-4	FALSE	bone cancer

## Sheet: ED Fig. 4d composition
Pool	Sample ID	Organ	Total cancer cell number	GFP or mCherRy	cancer cell composition
					BT549_BREAST	HDQP1_BREAST	JIMT1_BREAST	MDAMB157_BREAST	MDAMB436_BREAST	HCC1806_BREAST	HMC18_BREAST	MDAMB468_BREAST	DU4475_BREAST
group1	S39	mammary tumor	656718	G	0	0	0.847184	0	0	0.152014	0.000263806	0.000538409	0
group1	S40	mammary tumor	383396	G	0	0	0.997437	0	0	0.00168304	0.000879982	0	0
group1	S41	mammary tumor	713033	G	0	0	0.998814	0	0	0.000199983	0.000487955	0.000497942	0
group1	S42	mammary tumor	317763	G	0	0	0.999616	0	0	0	0	0.000384144	0

## Sheet: ED Fig. 4d number
BT549_BREAST	HDQP1_BREAST	JIMT1_BREAST	MDAMB157_BREAST	MDAMB436_BREAST	HCC1806_BREAST	HMC18_BREAST	MDAMB468_BREAST	DU4475_BREAST
NA	NA	5.74536	NA	NA	4.99926	2.23866	2.54849	NA
NA	NA	5.58253	NA	NA	2.80974	2.52812	NA	NA
NA	NA	5.85259	NA	NA	2.1541	2.54149	2.55029	NA
NA	NA	5.50194	NA	NA	NA	NA	2.0866	NA
