# Supplementary material for: A metastasis map of human cancer cell lines
Source: Nature. 2020 Dec 9;588(7837):331–6. doi: 10.1038/s41586-020-2969-2 (PMC8439149; doi:10.1038/s41586-020-2969-2)
Supplement: Supplementary file 23 — Source Data Extended Data Fig. 5 [file 41586_2020_2969_MOESM23_ESM.xlsx]

## Sheet: ED Fig. 5a
	lineage	primary/met	age
single variate pval	2.22047e-07	0.000284816	0.0077351
multi variate pval	8.4329e-05	0.0266752	0.0200194

## Sheet: ED Fig. 5b,c
cell.line	depmap_id	met potential (all5)	cancer.type	met.evident.in.patient	patient.age
KYSE510_OESOPHAGUS	ACH-000824	-0.399094	esophageal cancer	FALSE	67
8505C_THYROID	ACH-001307	0.700435	thyroid cancer	FALSE	78
GI1_CENTRAL_NERVOUS_SYSTEM	ACH-000756	-3.62383	brain cancer	FALSE	61
A549_LUNG	ACH-000681	0.723024	lung cancer	FALSE	58
LU99_LUNG	ACH-000444	1.46681	lung cancer	TRUE	63
CAL29_URINARY_TRACT	ACH-000142	-3.94752	bladder cancer	TRUE	80
5637_URINARY_TRACT	ACH-000905	-3.75119	bladder cancer	FALSE	68
SW948_LARGE_INTESTINE	ACH-000680	-3.58153	colorectal cancer	FALSE	81
NCIH1339_LUNG	ACH-000921	-3.04141	lung cancer	TRUE	49
HEC1A_ENDOMETRIUM	ACH-000954	-0.358653	endometrial cancer	FALSE	71
SNU840_OVARY	ACH-000280	-0.631333	ovarian cancer	FALSE	45
HCC827_LUNG	ACH-000012	-1.68705	lung cancer	FALSE	39
GAMG_CENTRAL_NERVOUS_SYSTEM	ACH-000098	-3.25884	brain cancer	FALSE	42
NCIH1437_LUNG	ACH-000589	-1.59567	lung cancer	TRUE	6
GB1_CENTRAL_NERVOUS_SYSTEM	ACH-000738	-1.20026	brain cancer	FALSE	35
NCIH322_LUNG	ACH-000837	-1.10588	lung cancer	FALSE	52
SNUC2A_LARGE_INTESTINE	ACH-000967	-1.25658	colorectal cancer	FALSE	43
CORL23_LUNG	ACH-000662	-0.032213	lung cancer	TRUE	62
SNU761_LIVER	ACH-000537	-2.11774	liver cancer	FALSE	49
NCIN87_STOMACH	ACH-000427	-3.15885	gastric cancer	TRUE	NA
RERFLCAD2_LUNG	ACH-000774	-0.955726	lung cancer	FALSE	NA
HCC1806_BREAST	ACH-000624	1.55315	breast cancer	FALSE	60
NCIH1793_LUNG	ACH-000888	-3.79406	lung cancer	FALSE	52
MESSA_SOFT_TISSUE	ACH-000449	-1.11939	sarcoma	TRUE	56
NCIH1975_LUNG	ACH-000587	-1.74972	lung cancer	FALSE	NA
MFE296_ENDOMETRIUM	ACH-000879	-0.65574	endometrial cancer	FALSE	68
KYSE270_OESOPHAGUS	ACH-000873	0.475869	esophageal cancer	FALSE	79
KYSE150_OESOPHAGUS	ACH-000855	0.716422	esophageal cancer	FALSE	49
PSN1_PANCREAS	ACH-000320	0.746754	pancreatic cancer	TRUE	NA
OC316_OVARY	ACH-001145	-0.630393	ovarian cancer	TRUE	60
CAL27_UPPER_AERODIGESTIVE_TRACT	ACH-000832	-0.725804	head and neck cancer	TRUE	56
A172_CENTRAL_NERVOUS_SYSTEM	ACH-000558	-2.31943	brain cancer	FALSE	53
TE11_OESOPHAGUS	ACH-000488	0.224897	esophageal cancer	TRUE	58
BC3C_URINARY_TRACT	ACH-000593	-1.22925	bladder cancer	FALSE	82
ESS1_ENDOMETRIUM	ACH-000913	-3.64379	endometrial cancer	FALSE	76
HS944T_SKIN	ACH-000632	0.992662	melanoma	TRUE	51
NCIH2023_LUNG	ACH-000781	-1.69926	lung cancer	TRUE	26
RH30_SOFT_TISSUE	ACH-000833	-1.19362	sarcoma	TRUE	17
8MGBA_CENTRAL_NERVOUS_SYSTEM	ACH-000137	-0.595918	brain cancer	FALSE	54
MPP89_PLEURA	ACH-000319	-2.80773	mesothelioma	TRUE	67
GCIY_STOMACH	ACH-000047	-1.87994	gastric cancer	TRUE	39
SNU213_PANCREAS	ACH-000266	-1.3058	pancreatic cancer	TRUE	65
SF539_CENTRAL_NERVOUS_SYSTEM	ACH-000273	-3.53179	brain cancer	FALSE	34
YD8_UPPER_AERODIGESTIVE_TRACT	ACH-000630	-2.66745	head and neck cancer	FALSE	46
HARA_LUNG	ACH-000843	-0.667865	lung cancer	TRUE	57
MHHES1_BONE	ACH-000391	0.372318	bone cancer	TRUE	12
MELHO_SKIN	ACH-000450	1.41327	melanoma	FALSE	NA
U251MG_CENTRAL_NERVOUS_SYSTEM	ACH-000232	-3.20031	brain cancer	FALSE	75
JIMT1_BREAST	ACH-000711	-0.357272	breast cancer	TRUE	62
PANC1005_PANCREAS	ACH-000060	-3.83347	pancreatic cancer	FALSE	81
NCIH1703_LUNG	ACH-000747	-1.78809	lung cancer	TRUE	54
KYSE410_OESOPHAGUS	ACH-000809	-1.25797	esophageal cancer	FALSE	51
HT144_SKIN	ACH-000322	-1.20754	melanoma	TRUE	29
SNU601_STOMACH	ACH-000736	-3.58372	gastric cancer	TRUE	34
LS411N_LARGE_INTESTINE	ACH-000985	-2.64594	colorectal cancer	FALSE	32
U2OS_BONE	ACH-000364	-3.55485	bone cancer	TRUE	15
22RV1_PROSTATE	ACH-000956	-2.23167	prostate cancer	FALSE	NA
OE19_OESOPHAGUS	ACH-000679	-3.03783	esophageal cancer	FALSE	72
SH4_SKIN	ACH-000441	-1.78268	melanoma	TRUE	60
NCIH661_LUNG	ACH-000853	-2.35635	lung cancer	TRUE	43
LC1SQSF_LUNG	ACH-001113	-1.49532	lung cancer	FALSE	69
JHH1_LIVER	ACH-000620	-3.80916	liver cancer	FALSE	50
NCIH28_PLEURA	ACH-000648	-3.42395	mesothelioma	TRUE	48
GMS10_CENTRAL_NERVOUS_SYSTEM	ACH-000102	-3.68445	brain cancer	FALSE	49
HEYA8_OVARY	ACH-000542	2.03667	ovarian cancer	TRUE	NA
RKO_LARGE_INTESTINE	ACH-000943	-0.838014	colorectal cancer	FALSE	NA
CAL62_THYROID	ACH-000174	0.0752739	thyroid cancer	TRUE	70
HLF_LIVER	ACH-000393	-2.55134	liver cancer	FALSE	69
T24_URINARY_TRACT	ACH-000018	-1.58101	bladder cancer	FALSE	81
ES2_OVARY	ACH-000906	2.78801	ovarian cancer	FALSE	47
YD15_SALIVARY_GLAND	ACH-000836	-0.580959	head and neck cancer	TRUE	39
KYSE70_OESOPHAGUS	ACH-000784	-2.85121	esophageal cancer	FALSE	77
KP4_PANCREAS	ACH-000265	0.909423	pancreatic cancer	TRUE	50
A2780_OVARY	ACH-000657	2.10532	ovarian cancer	FALSE	NA
AGS_STOMACH	ACH-000880	-1.34293	gastric cancer	FALSE	54
ISHIKAWAHERAKLIO02ER_ENDOMETRIUM	ACH-000961	-1.76572	endometrial cancer	FALSE	39
HGC27_STOMACH	ACH-000847	-3.64539	gastric cancer	TRUE	NA
647V_URINARY_TRACT	ACH-000896	-1.8198	bladder cancer	FALSE	59
CAL12T_LUNG	ACH-000826	-2.30989	lung cancer	FALSE	NA
L33_PANCREAS	ACH-000685	-1.40881	pancreatic cancer	TRUE	77
SF295_CENTRAL_NERVOUS_SYSTEM	ACH-000376	-3.07428	brain cancer	FALSE	67
UO31_KIDNEY	ACH-000428	-3.20235	kidney cancer	FALSE	NA
YD10B_UPPER_AERODIGESTIVE_TRACT	ACH-000723	-1.6828	head and neck cancer	FALSE	67
DMS273_LUNG	ACH-000749	1.76704	lung cancer	TRUE	50
G361_SKIN	ACH-000572	0.237811	melanoma	FALSE	31
OAW42_OVARY	ACH-000704	-3.6108	ovarian cancer	TRUE	46
HMC18_BREAST	ACH-000721	-0.503602	breast cancer	TRUE	35
CAL54_KIDNEY	ACH-000457	-3.42461	kidney cancer	TRUE	75
MIAPACA2_PANCREAS	ACH-000601	-2.43678	pancreatic cancer	FALSE	65
SW620_LARGE_INTESTINE	ACH-000651	0.920218	colorectal cancer	TRUE	51
SKHEP1_LIVER	ACH-000361	1.81489	liver cancer	TRUE	52
SW480_LARGE_INTESTINE	ACH-000842	-0.243036	colorectal cancer	TRUE	50
YKG1_CENTRAL_NERVOUS_SYSTEM	ACH-000570	-0.850303	brain cancer	FALSE	53
J82_URINARY_TRACT	ACH-000396	-2.40123	bladder cancer	FALSE	58
KYSE30_OESOPHAGUS	ACH-000777	-1.32014	esophageal cancer	FALSE	64
NCIH2172_LUNG	ACH-000924	-1.87604	lung cancer	FALSE	NA
G401_SOFT_TISSUE	ACH-000096	-2.41427	sarcoma	FALSE	0
SNU407_LARGE_INTESTINE	ACH-000955	1.08658	colorectal cancer	TRUE	37
AN3CA_ENDOMETRIUM	ACH-000940	-1.6851	endometrial cancer	TRUE	55
PLCPRF5_LIVER	ACH-001318	-3.71263	liver cancer	FALSE	24
YAPC_PANCREAS	ACH-000332	-0.346007	pancreatic cancer	TRUE	43
SCABER_URINARY_TRACT	ACH-000839	-1.85788	bladder cancer	TRUE	58
G292CLONEA141B1_BONE	ACH-000082	-3.43384	bone cancer	FALSE	9
JHH4_LIVER	ACH-000476	-3.71451	liver cancer	FALSE	51
HS766T_PANCREAS	ACH-000178	0.0150241	pancreatic cancer	TRUE	46
SW837_LARGE_INTESTINE	ACH-000421	-3.23513	colorectal cancer	FALSE	53
KURAMOCHI_OVARY	ACH-000524	-2.91563	ovarian cancer	TRUE	NA
YH13_CENTRAL_NERVOUS_SYSTEM	ACH-000469	-3.30189	brain cancer	FALSE	40
NCIH2052_PLEURA	ACH-000153	-3.36318	mesothelioma	TRUE	65
COLO679_SKIN	ACH-000805	-3.73715	melanoma	TRUE	47
A704_KIDNEY	ACH-000429	-3.57321	kidney cancer	FALSE	78
NCIH596_LUNG	ACH-000628	-3.53361	lung cancer	FALSE	73
KP3_PANCREAS	ACH-000108	-1.32352	pancreatic cancer	TRUE	75
SKUT1_SOFT_TISSUE	ACH-000939	-0.40645	sarcoma	FALSE	75
42MGBA_CENTRAL_NERVOUS_SYSTEM	ACH-000323	-3.46031	brain cancer	FALSE	63
A375_SKIN	ACH-000219	1.10997	melanoma	FALSE	54
FTC133_THYROID	ACH-000903	-2.15427	thyroid cancer	TRUE	42
HT1080_SOFT_TISSUE	ACH-000054	2.02045	sarcoma	TRUE	35
SNU1077_ENDOMETRIUM	ACH-000302	-3.47576	endometrial cancer	FALSE	60
JHOC5_OVARY	ACH-000324	-2.72858	ovarian cancer	FALSE	54
NCIH1299_LUNG	ACH-000510	-1.17022	lung cancer	TRUE	43
PANC1_PANCREAS	ACH-000164	-1.2927	pancreatic cancer	TRUE	56
SNU1076_UPPER_AERODIGESTIVE_TRACT	ACH-000549	-0.940225	head and neck cancer	TRUE	60
IGR37_SKIN	ACH-000650	2.00332	melanoma	TRUE	26
JHH6_LIVER	ACH-000217	-3.91968	liver cancer	FALSE	57
NCIH460_LUNG	ACH-000463	2.75421	lung cancer	TRUE	NA
SJSA1_BONE	ACH-000748	0.101487	bone cancer	FALSE	19
A2058_SKIN	ACH-000788	1.56474	melanoma	TRUE	43
ACCMESO1_PLEURA	ACH-000086	-2.31336	mesothelioma	TRUE	61
VMCUB1_URINARY_TRACT	ACH-000545	-0.527538	bladder cancer	FALSE	NA
YD38_UPPER_AERODIGESTIVE_TRACT	ACH-000762	-1.48007	head and neck cancer	FALSE	67
BFTC909_KIDNEY	ACH-000792	-3.75362	kidney cancer	FALSE	64
DAOY_CENTRAL_NERVOUS_SYSTEM	ACH-000211	-2.68805	brain cancer	FALSE	4
EFO27_OVARY	ACH-000936	-2.39122	ovarian cancer	TRUE	36
IGR1_SKIN	ACH-000882	0.272462	melanoma	TRUE	42
LI7_LIVER	ACH-000471	-3.75711	liver cancer	FALSE	45
OVK18_OVARY	ACH-000947	-1.85412	ovarian cancer	TRUE	49
SBC5_LUNG	ACH-000670	0.318561	lung cancer	TRUE	65
TOV112D_OVARY	ACH-000048	-3.86503	ovarian cancer	FALSE	42
KELLY_AUTONOMIC_GANGLIA	ACH-000259	-3.1641	neuroblastoma	TRUE	1
PATU8902_PANCREAS	ACH-000599	0.500245	pancreatic cancer	FALSE	44
TT2609C02_THYROID	ACH-000716	-1.85936	thyroid cancer	FALSE	57
QGP1_PANCREAS	ACH-000347	-1.49406	pancreatic cancer	TRUE	61
SW1710_URINARY_TRACT	ACH-000566	-4.10874	bladder cancer	FALSE	84
BECKER_CENTRAL_NERVOUS_SYSTEM	ACH-001016	-1.58606	brain cancer	FALSE	57
NCIH520_LUNG	ACH-000395	-0.403233	lung cancer	FALSE	NA
SNU685_ENDOMETRIUM	ACH-000407	-2.40931	endometrial cancer	FALSE	70
SW1353_BONE	ACH-000418	-3.40902	bone cancer	FALSE	72
A101D_SKIN	ACH-000008	-0.0216985	melanoma	FALSE	56
BHT101_THYROID	ACH-000191	0.374638	thyroid cancer	TRUE	63
HEC1B_ENDOMETRIUM	ACH-000941	-0.00371443	endometrial cancer	FALSE	71
SNU61_LARGE_INTESTINE	ACH-000532	-2.97609	colorectal cancer	TRUE	48
SNU886_LIVER	ACH-000316	-3.59354	liver cancer	FALSE	57
SW1573_LUNG	ACH-000677	-0.0486713	lung cancer	FALSE	44
G402_SOFT_TISSUE	ACH-000375	-2.89382	sarcoma	FALSE	1
PECAPJ15_UPPER_AERODIGESTIVE_TRACT	ACH-000619	-1.99286	head and neck cancer	FALSE	45
RL952_ENDOMETRIUM	ACH-000965	-0.983056	endometrial cancer	FALSE	65
CADOES1_BONE	ACH-000210	0.232957	bone cancer	TRUE	19
COLO668_LUNG	ACH-000803	-3.28477	lung cancer	TRUE	47
LS513_LARGE_INTESTINE	ACH-000007	-4.16715	colorectal cancer	FALSE	63
RMGI_OVARY	ACH-000719	-1.85163	ovarian cancer	TRUE	34
VMRCRCW_KIDNEY	ACH-000484	-0.879788	kidney cancer	FALSE	NA
CAKI1_KIDNEY	ACH-000433	-4.06023	kidney cancer	TRUE	49
OV7_OVARY	ACH-000688	-2.99328	ovarian cancer	FALSE	78
BEN_LUNG	ACH-000603	-3.68317	lung cancer	TRUE	71
MKN1_STOMACH	ACH-000351	-3.75974	gastric cancer	TRUE	72
LCLC103H_LUNG	ACH-000627	-0.121873	lung cancer	TRUE	61
NCIH1573_LUNG	ACH-000916	-0.182462	lung cancer	TRUE	35
DBTRG05MG_CENTRAL_NERVOUS_SYSTEM	ACH-000863	-1.57692	brain cancer	FALSE	59
PECAPJ41CLONED2_UPPER_AERODIGESTIVE_TRACT	ACH-000732	-0.288954	head and neck cancer	FALSE	67
HCC4006_LUNG	ACH-000066	-1.49345	lung cancer	TRUE	50
NCIH1581_LUNG	ACH-000015	-0.649687	lung cancer	TRUE	44
CALU1_LUNG	ACH-000511	-0.968606	lung cancer	TRUE	47
NUGC4_STOMACH	ACH-000674	0.102855	gastric cancer	TRUE	35
NCIH1563_LUNG	ACH-000892	-2.81379	lung cancer	FALSE	NA
JHUEM2_ENDOMETRIUM	ACH-000909	-0.165889	endometrial cancer	FALSE	62
JHOM1_OVARY	ACH-000237	-3.6402	ovarian cancer	FALSE	88
SKOV3_OVARY	ACH-000811	-1.9905	ovarian cancer	TRUE	64
SKNBE2_AUTONOMIC_GANGLIA	ACH-000312	-1.31301	neuroblastoma	TRUE	2
LUDLU1_LUNG	ACH-000390	-3.85736	lung cancer	FALSE	72
HCC1359_LUNG	ACH-000901	-2.22109	lung cancer	FALSE	55
PK1_PANCREAS	ACH-000307	-1.40396	pancreatic cancer	TRUE	NA
SNU466_CENTRAL_NERVOUS_SYSTEM	ACH-000289	-2.61492	brain cancer	FALSE	61
SKLU1_LUNG	ACH-000309	-2.57645	lung cancer	FALSE	60
NCIH1838_LUNG	ACH-000733	-3.50639	lung cancer	FALSE	NA
SNU245_BILIARY_TRACT	ACH-000268	-1.79553	bile duct cancer	FALSE	NA
MKN74_STOMACH	ACH-000758	-1.1377	gastric cancer	TRUE	37
KYSE180_OESOPHAGUS	ACH-000693	-0.44487	esophageal cancer	FALSE	53
KMRC1_KIDNEY	ACH-000684	-3.43611	kidney cancer	TRUE	NA
CALU6_LUNG	ACH-000264	-0.980179	lung cancer	TRUE	61
GOS3_CENTRAL_NERVOUS_SYSTEM	ACH-000027	-1.87067	brain cancer	FALSE	55
HUH6_LIVER	ACH-000671	-3.7071	liver cancer	FALSE	1
PK59_PANCREAS	ACH-000205	-0.557037	pancreatic cancer	TRUE	66
TCCSUP_URINARY_TRACT	ACH-000720	-3.86017	bladder cancer	TRUE	67
HS939T_SKIN	ACH-000814	0.344381	melanoma	FALSE	24
TOV21G_OVARY	ACH-000885	-2.23372	ovarian cancer	FALSE	62
OVTOKO_OVARY	ACH-000663	-3.1254	ovarian cancer	TRUE	78
TE1_OESOPHAGUS	ACH-000647	-1.88366	esophageal cancer	FALSE	58
DANG_PANCREAS	ACH-000243	-0.466345	pancreatic cancer	FALSE	68
LMSU_STOMACH	ACH-000255	-1.54241	gastric cancer	TRUE	27
MSTO211H_PLEURA	ACH-000335	-3.17428	mesothelioma	TRUE	62
T47D_BREAST	ACH-000147	-2.29028	breast cancer	TRUE	54
PC3_PROSTATE	ACH-000090	-2.34668	prostate cancer	TRUE	62
VMRCRCZ_KIDNEY	ACH-000171	-3.54461	kidney cancer	FALSE	NA
RVH421_SKIN	ACH-000614	-1.57034	melanoma	TRUE	28
JHOS2_OVARY	ACH-000132	-4.09338	ovarian cancer	FALSE	45
HS852T_SKIN	ACH-000274	-2.60646	melanoma	FALSE	53
SNU738_CENTRAL_NERVOUS_SYSTEM	ACH-000807	-3.43668	brain cancer	FALSE	40
SKMEL30_SKIN	ACH-000810	-1.65982	melanoma	TRUE	67
NCIH522_LUNG	ACH-000343	-4.19214	lung cancer	FALSE	60
PATU8988S_PANCREAS	ACH-000022	-2.21792	pancreatic cancer	TRUE	64
MFE280_ENDOMETRIUM	ACH-000192	-3.98676	endometrial cancer	FALSE	77
OVSAHO_OVARY	ACH-000409	-2.58344	ovarian cancer	TRUE	56
SNUC4_LARGE_INTESTINE	ACH-000959	-0.564125	colorectal cancer	FALSE	35
KPL1_BREAST	ACH-000028	-2.7839	breast cancer	TRUE	50
KYSE520_OESOPHAGUS	ACH-000637	-1.15177	esophageal cancer	FALSE	58
COLO792_SKIN	ACH-000968	-3.44936	melanoma	TRUE	62
SW1990_PANCREAS	ACH-000155	-1.40056	pancreatic cancer	TRUE	56
HS729_SOFT_TISSUE	ACH-000133	-2.61143	sarcoma	FALSE	74
TE6_OESOPHAGUS	ACH-000605	-3.12207	esophageal cancer	TRUE	71
NCIH727_LUNG	ACH-000775	-2.20429	lung cancer	FALSE	65
PANC0203_PANCREAS	ACH-000042	-2.07153	pancreatic cancer	FALSE	70
NCIH358_LUNG	ACH-000860	-1.00794	lung cancer	TRUE	NA
HEC59_ENDOMETRIUM	ACH-000994	-1.69811	endometrial cancer	FALSE	NA
HCC1419_BREAST	ACH-000277	-3.87613	breast cancer	TRUE	42
NCIH1792_LUNG	ACH-000496	-3.60468	lung cancer	TRUE	50
NCIH1048_LUNG	ACH-000866	-2.592	lung cancer	TRUE	53
NCIH1568_LUNG	ACH-000869	-1.20617	lung cancer	TRUE	48
EFM192A_BREAST	ACH-000117	-3.73568	breast cancer	TRUE	46
MKN7_STOMACH	ACH-000678	-3.80418	gastric cancer	TRUE	39
SNU423_LIVER	ACH-000493	-1.27919	liver cancer	FALSE	40
PK45H_PANCREAS	ACH-000468	-2.25918	pancreatic cancer	FALSE	NA
ZR751_BREAST	ACH-000097	-2.09695	breast cancer	TRUE	63
KMRC3_KIDNEY	ACH-000313	-4.08414	kidney cancer	FALSE	NA
RD_SOFT_TISSUE	ACH-000169	0.0997381	sarcoma	FALSE	7
NCIH2077_LUNG	ACH-000010	0.451247	lung cancer	TRUE	58
CL34_LARGE_INTESTINE	ACH-000895	-4.39093	colorectal cancer	FALSE	NA
NCIH2087_LUNG	ACH-000841	-3.6299	lung cancer	TRUE	69
NCIH1944_LUNG	ACH-000414	-1.14912	lung cancer	TRUE	62
253JBV_URINARY_TRACT	ACH-000026	-1.95047	bladder cancer	TRUE	53
786O_KIDNEY	ACH-000649	-2.37416	kidney cancer	TRUE	58
IGROV1_OVARY	ACH-000966	-2.10189	ovarian cancer	FALSE	47
LOVO_LARGE_INTESTINE	ACH-000950	-3.14281	colorectal cancer	TRUE	56
LOXIMVI_SKIN	ACH-000750	1.65416	melanoma	TRUE	58
SW48_LARGE_INTESTINE	ACH-000958	-3.07797	colorectal cancer	FALSE	82
HPAC_PANCREAS	ACH-000270	0.302734	pancreatic cancer	FALSE	64
BXPC3_PANCREAS	ACH-000535	-0.383792	pancreatic cancer	FALSE	61
HUH7_LIVER	ACH-000480	-3.91063	liver cancer	FALSE	57
KP2_PANCREAS	ACH-000281	-3.59037	pancreatic cancer	FALSE	65
FTC238_THYROID	ACH-000897	-2.89132	thyroid cancer	TRUE	42
H4_CENTRAL_NERVOUS_SYSTEM	ACH-000389	-3.33546	brain cancer	FALSE	37
KMBC2_URINARY_TRACT	ACH-000862	-1.53369	bladder cancer	FALSE	NA
ONS76_CENTRAL_NERVOUS_SYSTEM	ACH-000776	-1.73185	brain cancer	FALSE	2
PATU8988T_PANCREAS	ACH-000023	0.00134547	pancreatic cancer	TRUE	64
253J_URINARY_TRACT	ACH-000011	-3.42382	bladder cancer	TRUE	53
639V_URINARY_TRACT	ACH-000973	-2.58245	bladder cancer	FALSE	69
CHL1_SKIN	ACH-001024	-0.348713	melanoma	TRUE	36
HCT116_LARGE_INTESTINE	ACH-000971	1.35934	colorectal cancer	FALSE	48
KU1919_URINARY_TRACT	ACH-000486	2.23753	bladder cancer	TRUE	76
HCT15_LARGE_INTESTINE	ACH-000997	-2.0762	colorectal cancer	FALSE	NA
HT29_LARGE_INTESTINE	ACH-000552	0.203628	colorectal cancer	FALSE	44
MCAS_OVARY	ACH-000796	0.652226	ovarian cancer	FALSE	60
SUIT2_PANCREAS	ACH-000652	1.47073	pancreatic cancer	TRUE	73
TE8_OESOPHAGUS	ACH-000452	-3.27053	esophageal cancer	FALSE	63
CJM_SKIN	ACH-000458	-1.71478	melanoma	TRUE	NA
SNU398_LIVER	ACH-000221	-1.05297	liver cancer	FALSE	42
SNUC5_LARGE_INTESTINE	ACH-000970	0.645669	colorectal cancer	FALSE	77
NCIH1651_LUNG	ACH-000893	-2.79601	lung cancer	FALSE	71
HCC78_LUNG	ACH-000562	-2.40084	lung cancer	TRUE	65
LK2_LUNG	ACH-000769	0.336373	lung cancer	FALSE	74
SW780_URINARY_TRACT	ACH-000384	-0.741395	bladder cancer	TRUE	80
TE4_OESOPHAGUS	ACH-000917	-0.896275	esophageal cancer	FALSE	48
RKN_SOFT_TISSUE	ACH-000505	-0.421958	sarcoma	FALSE	45
WM983B_SKIN	ACH-000765	-1.09209	melanoma	TRUE	54
KNS62_LUNG	ACH-000858	-3.39853	lung cancer	TRUE	49
LN229_CENTRAL_NERVOUS_SYSTEM	ACH-000595	0.0559849	brain cancer	FALSE	60
A673_BONE	ACH-000052	1.20733	bone cancer	FALSE	15
DU145_PROSTATE	ACH-000979	-0.549419	prostate cancer	TRUE	69
T98G_CENTRAL_NERVOUS_SYSTEM	ACH-000571	-3.25183	brain cancer	FALSE	61
COLO783_SKIN	ACH-000812	-3.01733	melanoma	TRUE	48
HCC1438_LUNG	ACH-000891	-3.56917	lung cancer	FALSE	43
HCC44_LUNG	ACH-000667	-1.983	lung cancer	FALSE	54
JHH5_LIVER	ACH-000734	-3.53179	liver cancer	FALSE	50
NCIH838_LUNG	ACH-000416	-3.98749	lung cancer	TRUE	59
BFTC905_URINARY_TRACT	ACH-000802	-1.33467	bladder cancer	FALSE	51
HEC265_ENDOMETRIUM	ACH-000946	-0.493117	endometrial cancer	FALSE	59
HSC2_UPPER_AERODIGESTIVE_TRACT	ACH-000472	-1.1599	head and neck cancer	TRUE	69
OC314_OVARY	ACH-000962	-1.25165	ovarian cancer	TRUE	39
OE33_OESOPHAGUS	ACH-000383	-1.09311	esophageal cancer	FALSE	73
FADU_UPPER_AERODIGESTIVE_TRACT	ACH-000846	-2.2423	head and neck cancer	FALSE	56
MG63_BONE	ACH-000359	-1.14138	bone cancer	FALSE	14
NB1_AUTONOMIC_GANGLIA	ACH-000804	0.446293	neuroblastoma	TRUE	2
SF126_CENTRAL_NERVOUS_SYSTEM	ACH-000609	-3.37003	brain cancer	FALSE	50
SNU1066_UPPER_AERODIGESTIVE_TRACT	ACH-000682	-1.33645	head and neck cancer	TRUE	62
CAL120_BREAST	ACH-000212	-2.04775	breast cancer	TRUE	43
LXF289_LUNG	ACH-000787	-3.80916	lung cancer	FALSE	63
MEWO_SKIN	ACH-000987	-0.264848	melanoma	TRUE	78
SNGM_ENDOMETRIUM	ACH-000974	-1.42385	endometrial cancer	TRUE	52
TT_OESOPHAGUS	ACH-000561	-2.90248	esophageal cancer	TRUE	67
ECGI10_OESOPHAGUS	ACH-000305	-3.67761	esophageal cancer	TRUE	65
JMSU1_URINARY_TRACT	ACH-000753	0.977199	bladder cancer	TRUE	75
CFPAC1_PANCREAS	ACH-000138	0.153341	pancreatic cancer	TRUE	26
ACHN_KIDNEY	ACH-000046	0.0263428	kidney cancer	TRUE	22
CAL51_BREAST	ACH-000856	-0.550247	breast cancer	TRUE	45
HCC15_LUNG	ACH-000878	-1.22994	lung cancer	FALSE	47
KMRC20_KIDNEY	ACH-000250	-3.09161	kidney cancer	FALSE	NA
NCIH1648_LUNG	ACH-000766	-0.236351	lung cancer	TRUE	39
MHHNB11_AUTONOMIC_GANGLIA	ACH-000078	-3.03115	neuroblastoma	TRUE	4
K029AX_SKIN	ACH-000404	1.22627	melanoma	FALSE	NA
T3M10_LUNG	ACH-000813	1.38225	lung cancer	TRUE	40
NCIH2122_LUNG	ACH-000311	0.223078	lung cancer	TRUE	46
HCC95_LUNG	ACH-000454	-2.69677	lung cancer	TRUE	65
MDAMB468_BREAST	ACH-000849	-2.58608	breast cancer	TRUE	51
HCC1195_LUNG	ACH-000868	-3.8	lung cancer	FALSE	47
EN_ENDOMETRIUM	ACH-000978	-3.415	endometrial cancer	FALSE	50
TE5_OESOPHAGUS	ACH-000408	-2.05656	esophageal cancer	TRUE	73
SNU668_STOMACH	ACH-000344	-0.448803	gastric cancer	TRUE	63
CORL105_LUNG	ACH-000161	-0.603442	lung cancer	TRUE	NA
GCT_SOFT_TISSUE	ACH-000835	-1.00179	sarcoma	TRUE	29
LN18_CENTRAL_NERVOUS_SYSTEM	ACH-000819	-3.73747	brain cancer	FALSE	65
RERFLCMS_LUNG	ACH-000062	-0.843891	lung cancer	FALSE	NA
RT112_URINARY_TRACT	ACH-000473	0.177953	bladder cancer	FALSE	NA
LOUNH91_LUNG	ACH-000176	-2.86744	lung cancer	TRUE	64
KNS60_CENTRAL_NERVOUS_SYSTEM	ACH-000445	-1.57625	brain cancer	FALSE	55
ISTMES2_PLEURA	ACH-000331	-3.80223	mesothelioma	TRUE	71
SW579_THYROID	ACH-000163	-2.40846	thyroid cancer	FALSE	59
MDAMB231_BREAST	ACH-000768	-1.33675	breast cancer	TRUE	51
HCC1588_LUNG	ACH-001078	-3.62171	lung cancer	FALSE	63
HSC3_UPPER_AERODIGESTIVE_TRACT	ACH-000778	0.929008	head and neck cancer	TRUE	64
MELJUSO_SKIN	ACH-000881	0.959087	melanoma	FALSE	58
NCIH2030_LUNG	ACH-000521	-1.35281	lung cancer	TRUE	NA
OVCAR8_OVARY	ACH-000696	0.879683	ovarian cancer	FALSE	64
PC14_LUNG	ACH-000030	-0.780852	lung cancer	FALSE	45
HEC151_ENDOMETRIUM	ACH-000972	-2.14313	endometrial cancer	FALSE	NA
RT4_URINARY_TRACT	ACH-000242	-3.60753	bladder cancer	FALSE	63
SKES1_BONE	ACH-000087	-0.0597196	bone cancer	FALSE	18
HT55_LARGE_INTESTINE	ACH-000926	0.00607893	colorectal cancer	FALSE	NA
MKN45_STOMACH	ACH-000356	1.04926	gastric cancer	TRUE	62
HEP3B217_LIVER	ACH-000625	-3.93155	liver cancer	FALSE	8
HOS_BONE	ACH-000613	-1.90518	bone cancer	TRUE	13
HUCCT1_BILIARY_TRACT	ACH-000976	-0.572193	bile duct cancer	TRUE	56
NCIH292_LUNG	ACH-001075	0.822274	lung cancer	TRUE	32
RERFLCAI_LUNG	ACH-000261	-0.284595	lung cancer	TRUE	NA
LS180_LARGE_INTESTINE	ACH-000957	0.358562	colorectal cancer	TRUE	58
SIMA_AUTONOMIC_GANGLIA	ACH-000099	-4.0493	neuroblastoma	FALSE	2
CAMA1_BREAST	ACH-000783	-1.61576	breast cancer	TRUE	51
MDAMB436_BREAST	ACH-000573	-3.37905	breast cancer	TRUE	43
NCIH1435_LUNG	ACH-000852	-1.48618	lung cancer	FALSE	35
SNU1196_BILIARY_TRACT	ACH-000461	-1.45721	bile duct cancer	FALSE	NA
SNU449_LIVER	ACH-000420	-3.97313	liver cancer	FALSE	52
TE9_OESOPHAGUS	ACH-000694	-1.98379	esophageal cancer	TRUE	48
ABC1_LUNG	ACH-000528	-0.299425	lung cancer	TRUE	47
NCIH1373_LUNG	ACH-000845	-1.45642	lung cancer	TRUE	56
EBC1_LUNG	ACH-000563	-1.19955	lung cancer	TRUE	69
SKMES1_LUNG	ACH-000665	-1.40419	lung cancer	TRUE	65
HCC56_LARGE_INTESTINE	ACH-000467	-1.6969	colorectal cancer	FALSE	NA
OUMS23_LARGE_INTESTINE	ACH-000296	-2.53959	colorectal cancer	TRUE	37
DETROIT562_UPPER_AERODIGESTIVE_TRACT	ACH-000207	-2.48137	head and neck cancer	TRUE	NA
PECAPJ49_UPPER_AERODIGESTIVE_TRACT	ACH-000735	-2.26474	head and neck cancer	FALSE	57
SW1088_CENTRAL_NERVOUS_SYSTEM	ACH-000437	-3.70009	brain cancer	FALSE	72
BCPAP_THYROID	ACH-000456	-1.23379	thyroid cancer	TRUE	76
HDQP1_BREAST	ACH-000643	-3.87894	breast cancer	TRUE	50
BICR56_UPPER_AERODIGESTIVE_TRACT	ACH-000771	-2.53898	head and neck cancer	FALSE	NA
SNU81_LARGE_INTESTINE	ACH-000991	-2.50383	colorectal cancer	FALSE	53
OSRC2_KIDNEY	ACH-000159	-0.995077	kidney cancer	FALSE	52
2313287_STOMACH	ACH-000948	-1.17698	gastric cancer	FALSE	72
NCIH2170_LUNG	ACH-000481	-1.68565	lung cancer	FALSE	NA
HUPT3_PANCREAS	ACH-000118	-3.54208	pancreatic cancer	TRUE	66
HCC1428_BREAST	ACH-000352	-3.99882	breast cancer	TRUE	49
NCIH650_LUNG	ACH-000945	0.955378	lung cancer	TRUE	NA
NCIH2110_LUNG	ACH-000929	-0.227385	lung cancer	TRUE	NA
RERFLCKJ_LUNG	ACH-000482	-2.26122	lung cancer	FALSE	78
PANC0403_PANCREAS	ACH-000235	-0.52131	pancreatic cancer	FALSE	70
NCIH23_LUNG	ACH-000900	-1.20284	lung cancer	FALSE	51
NUGC3_STOMACH	ACH-000911	-0.198491	gastric cancer	TRUE	72
KNS81_CENTRAL_NERVOUS_SYSTEM	ACH-000479	-2.16038	brain cancer	FALSE	65
COLO800_SKIN	ACH-000401	0.811767	melanoma	TRUE	14
IPC298_SKIN	ACH-000915	-0.80865	melanoma	FALSE	64
GP2D_LARGE_INTESTINE	ACH-000982	-3.95916	colorectal cancer	FALSE	71
OE21_OESOPHAGUS	ACH-000544	-3.81961	esophageal cancer	FALSE	74
KYSE140_OESOPHAGUS	ACH-000823	-1.63745	esophageal cancer	FALSE	54
NCIH1693_LUNG	ACH-000021	-4.05441	lung cancer	TRUE	55
COV644_OVARY	ACH-000608	-1.53459	ovarian cancer	FALSE	NA
HCC38_BREAST	ACH-000276	-3.95916	breast cancer	TRUE	50
NCIH2452_PLEURA	ACH-000092	-3.83619	mesothelioma	TRUE	NA
SW1271_LUNG	ACH-000890	-3.10043	lung cancer	FALSE	69
HT1376_URINARY_TRACT	ACH-000724	-0.893011	bladder cancer	FALSE	58
HEC251_ENDOMETRIUM	ACH-000996	-0.796795	endometrial cancer	FALSE	53
KNS42_CENTRAL_NERVOUS_SYSTEM	ACH-000622	-1.36888	brain cancer	FALSE	16
NCIH446_LUNG	ACH-000800	-4.00376	lung cancer	TRUE	61
WM88_SKIN	ACH-000899	0.530169	melanoma	TRUE	NA
COLO741_SKIN	ACH-000582	0.563632	melanoma	TRUE	69
HEC108_ENDOMETRIUM	ACH-000990	-4.00848	endometrial cancer	FALSE	NA
MCF7_BREAST	ACH-000019	-2.10669	breast cancer	TRUE	69
SKNAS_AUTONOMIC_GANGLIA	ACH-000260	0.865385	neuroblastoma	TRUE	6
TM31_CENTRAL_NERVOUS_SYSTEM	ACH-000592	-3.76219	brain cancer	FALSE	42
JHH7_LIVER	ACH-000848	1.02219	liver cancer	FALSE	53
NCIH2126_LUNG	ACH-000785	-3.3549	lung cancer	TRUE	65
MFE319_ENDOMETRIUM	ACH-000988	-1.91201	endometrial cancer	FALSE	81
NCIH747_LARGE_INTESTINE	ACH-000403	-2.35546	colorectal cancer	TRUE	69
SNU308_BILIARY_TRACT	ACH-000141	-2.32816	bile duct cancer	FALSE	NA
HUH28_BILIARY_TRACT	ACH-000808	-3.42958	bile duct cancer	FALSE	37
U118MG_CENTRAL_NERVOUS_SYSTEM	ACH-000040	-3.10452	brain cancer	FALSE	47
SNU1214_UPPER_AERODIGESTIVE_TRACT	ACH-000715	-1.74644	head and neck cancer	FALSE	55
NCIH2228_LUNG	ACH-000447	-2.0035	lung cancer	FALSE	NA
NCIH2444_LUNG	ACH-000186	-3.24853	lung cancer	FALSE	NA
HEC6_ENDOMETRIUM	ACH-000984	-3.1325	endometrial cancer	FALSE	48
HCC366_LUNG	ACH-000840	-3.7316	lung cancer	FALSE	80
TE10_OESOPHAGUS	ACH-000318	-0.44819	esophageal cancer	TRUE	58
UACC257_SKIN	ACH-000579	-0.64558	melanoma	FALSE	NA
8305C_THYROID	ACH-001306	-0.999299	thyroid cancer	FALSE	67
IM95_STOMACH	ACH-000919	-4.03679	gastric cancer	FALSE	63
SCC25_UPPER_AERODIGESTIVE_TRACT	ACH-000188	-1.2072	head and neck cancer	FALSE	70
BICR16_UPPER_AERODIGESTIVE_TRACT	ACH-000503	-3.67892	head and neck cancer	FALSE	NA
ONCODG1_OVARY	ACH-000013	-3.70309	ovarian cancer	TRUE	60
KALS1_CENTRAL_NERVOUS_SYSTEM	ACH-000231	-3.68003	brain cancer	FALSE	74
SKMEL5_SKIN	ACH-000730	0.668408	melanoma	TRUE	24
ASPC1_PANCREAS	ACH-000222	0.503632	pancreatic cancer	TRUE	62
SNU46_UPPER_AERODIGESTIVE_TRACT	ACH-000500	-3.57627	head and neck cancer	TRUE	66
769P_KIDNEY	ACH-000411	-3.66594	kidney cancer	FALSE	63
NCIH841_LUNG	ACH-000292	-0.344663	lung cancer	TRUE	51
SKMEL24_SKIN	ACH-000822	-0.330357	melanoma	TRUE	67
SNU1041_UPPER_AERODIGESTIVE_TRACT	ACH-000618	-0.395989	head and neck cancer	FALSE	NA
WM793_SKIN	ACH-000827	-2.23195	melanoma	FALSE	37
COV362_OVARY	ACH-000278	-1.07251	ovarian cancer	TRUE	NA
ISTMES1_PLEURA	ACH-000569	-2.26302	mesothelioma	TRUE	70
PANC0327_PANCREAS	ACH-000139	-3.4725	pancreatic cancer	FALSE	65
UACC62_SKIN	ACH-000425	0.0239694	melanoma	FALSE	NA
UBLC1_URINARY_TRACT	ACH-000741	-3.4206	bladder cancer	FALSE	84
HCC1937_BREAST	ACH-000223	-3.3527	breast cancer	FALSE	24
MALME3M_SKIN	ACH-000477	-1.28773	melanoma	TRUE	43
TUHR4TKB_KIDNEY	ACH-000495	-3.35387	kidney cancer	FALSE	60
NCIH1915_LUNG	ACH-000434	0.849455	lung cancer	TRUE	61
CAPAN2_PANCREAS	ACH-000107	-2.87334	pancreatic cancer	FALSE	56
NCIH1623_LUNG	ACH-000744	-3.45141	lung cancer	TRUE	58
SNU719_STOMACH	ACH-000898	-3.29206	gastric cancer	FALSE	53
SNU869_BILIARY_TRACT	ACH-000182	0.444141	bile duct cancer	TRUE	NA
CAL78_BONE	ACH-000516	-3.18786	bone cancer	FALSE	76
NCIH1355_LUNG	ACH-000666	-1.7877	lung cancer	TRUE	53
RMUGS_OVARY	ACH-000701	-1.13792	ovarian cancer	FALSE	62
S117_SOFT_TISSUE	ACH-000037	-0.505583	sarcoma	FALSE	47
MDAMB435S_SKIN	ACH-000884	-0.617678	melanoma	TRUE	31
HS294T_SKIN	ACH-000014	-0.637338	melanoma	TRUE	56
TCCPAN2_PANCREAS	ACH-000502	-0.691658	pancreatic cancer	TRUE	68
SNB75_CENTRAL_NERVOUS_SYSTEM	ACH-000504	-1.01922	brain cancer	FALSE	75
NCIH2009_LUNG	ACH-000886	-3.75354	lung cancer	TRUE	68
NCIH1650_LUNG	ACH-000035	-0.905011	lung cancer	TRUE	27
DV90_LUNG	ACH-000925	-3.08647	lung cancer	TRUE	50
WM1799_SKIN	ACH-000661	-0.557852	melanoma	TRUE	NA
WM2664_SKIN	ACH-001239	1.07166	melanoma	TRUE	55
SNU410_PANCREAS	ACH-000517	-3.77023	pancreatic cancer	TRUE	53
OVISE_OVARY	ACH-000527	-1.98622	ovarian cancer	TRUE	40
HCC1143_BREAST	ACH-000374	-1.85049	breast cancer	FALSE	52
SNU1105_CENTRAL_NERVOUS_SYSTEM	ACH-000368	-3.7602	brain cancer	FALSE	61
RCC10RGB_KIDNEY	ACH-000189	-3.61339	kidney cancer	FALSE	NA
RERFLCAD1_LUNG	ACH-000791	-1.52325	lung cancer	FALSE	70
NCIH226_LUNG	ACH-000367	-2.47551	lung cancer	TRUE	NA
SKMEL2_SKIN	ACH-001190	-3.32217	melanoma	TRUE	60
DKMG_CENTRAL_NERVOUS_SYSTEM	ACH-000244	-3.01354	brain cancer	FALSE	67
CAOV3_OVARY	ACH-000713	-3.76433	ovarian cancer	FALSE	54
IALM_LUNG	ACH-000672	-3.36241	lung cancer	TRUE	68
NCIH2347_LUNG	ACH-000875	-2.68987	lung cancer	FALSE	54
SKMEL3_SKIN	ACH-000423	-2.9842	melanoma	TRUE	42
SQ1_LUNG	ACH-000553	-3.69797	lung cancer	FALSE	NA
UMUC1_URINARY_TRACT	ACH-000834	-1.79998	bladder cancer	TRUE	26
LS1034_LARGE_INTESTINE	ACH-000252	-3.4607	colorectal cancer	FALSE	54
COV434_OVARY	ACH-000123	-3.51508	ovarian cancer	FALSE	NA
CCFSTTG1_CENTRAL_NERVOUS_SYSTEM	ACH-000329	-1.69903	brain cancer	FALSE	68
COLO680N_OESOPHAGUS	ACH-000717	-0.70267	esophageal cancer	FALSE	57
SW900_LUNG	ACH-000669	-1.47026	lung cancer	FALSE	53
SH10TC_STOMACH	ACH-000764	-0.00472664	gastric cancer	FALSE	NA
BT549_BREAST	ACH-000288	-3.18843	breast cancer	FALSE	72
BICR6_UPPER_AERODIGESTIVE_TRACT	ACH-000415	-1.12409	head and neck cancer	FALSE	NA
BICR31_UPPER_AERODIGESTIVE_TRACT	ACH-000228	-3.34074	head and neck cancer	FALSE	NA
LNCAPCLONEFGC_PROSTATE	ACH-000977	-3.59736	prostate cancer	TRUE	50
TEN_ENDOMETRIUM	ACH-000397	-3.28979	endometrial cancer	FALSE	74
RCM1_LARGE_INTESTINE	ACH-000565	-3.21543	colorectal cancer	FALSE	73
SNU1079_BILIARY_TRACT	ACH-000209	-3.87424	bile duct cancer	FALSE	NA
BT474_BREAST	ACH-000927	-3.76722	breast cancer	FALSE	60
EFO21_OVARY	ACH-000308	-3.19192	ovarian cancer	TRUE	56
OV56_OVARY	ACH-000091	-3.59781	ovarian cancer	TRUE	46
MDAMB175VII_BREAST	ACH-000759	-2.88089	breast cancer	TRUE	56
TT_THYROID	ACH-001321	-3.5634	thyroid cancer	FALSE	77
PANC0813_PANCREAS	ACH-000417	-1.43313	pancreatic cancer	FALSE	85
TM87_SOFT_TISSUE	ACH-000172	0.349104	sarcoma	TRUE	2
MON_SOFT_TISSUE	ACH-001128	-2.94882	sarcoma	FALSE	1
SKNEP1_BONE	ACH-001192	-2.28232	bone cancer	TRUE	25
EWS502_BONE	ACH-000279	-3.514	bone cancer	FALSE	NA

## Sheet: ED Fig. 5d
cell.line	met potential (all5)	site	derivation length (mths)	mutRate	doubling (hrs)
HCC1187	5.93478	primary	NA	82.862	NA
MDAMB231	4.81098	metastasis	NA	166.146	73.5
HCC1806	4.65877	primary	10	134.931	38
JIMT1	4.27743	metastasis	NA	158.027	43
HCC1954	4.12757	primary	4	198.165	48
HMC18	3.99045	metastasis	NA	204.833	40
HCC70	3.98737	primary	44	131.44	100
MDAMB436	3.23065	metastasis	NA	151.821	70
HCC1395	2.97061	primary	14	131.152	176
MDAMB468	2.7776	metastasis	NA	188.253	50
DU4475	2.48202	metastasis	NA	107.287	80
HCC1569	2.45478	primary	19	486.867	NA
BT20	2.34665	primary	NA	114.14	NA
HCC1599	2.11778	primary	10	78.5867	NA
HCC38	1.62926	primary	32	96.7598	49
MDAMB157	1.48216	metastasis	NA	136.815	50
HDQP1	1.24039	primary	NA	148.696	NA
HCC1937	0.262132	primary	11.5	82.859	80
BT549	0	primary	NA	100.468	80
CAL851	0	primary	NA	176.843	160
HCC1143	0	primary	29	113.652	64
