# Supplementary material for: A metastasis map of human cancer cell lines
Source: Nature. 2020 Dec 9;588(7837):331–6. doi: 10.1038/s41586-020-2969-2 (PMC8439149; doi:10.1038/s41586-020-2969-2)
Supplement: Supplementary file 24 — Source Data Extended Data Fig. 6 [file 41586_2020_2969_MOESM24_ESM.xlsx]

## Sheet: ED Fig. 6a
cell.line		HCC1806_BREAST	HCC1954_BREAST	JIMT1_BREAST	MDAMB231_BREAST	HCC70_BREAST	HCC38_BREAST	BT20_BREAST	HDQP1_BREAST	HCC1187_BREAST	MDAMB468_BREAST	HMC18_BREAST	HCC1937_BREAST	HCC1395_BREAST	MDAMB436_BREAST	DU4475_BREAST	HCC1569_BREAST	HCC1599_BREAST	MDAMB157_BREAST	BT549_BREAST	CAL851_BREAST	HCC1143_BREAST
brain.metp		4.33247	4.12339	3.98501	3.38927	1.90922	1.63934	1.47403	1.26274	1.11211	1.09361	0.682342	0.45158	0.0847684	0	0	0	0	0	0	0	0
Mutation	PIK3CA	0	1	1	0	0	1	1	0	0	0	0	0	0	0	0	0	0	0	0	0	0
	PTEN	0	0	0	0	1	0	0	0	0	0	0	0	0	0	0	0	0	0	0	0	0
	TP53	0	1	1	1	1	1	1	1	0	1	1	1	1	0	0	1	0	0	1	1	1
	BRCA1	0	0	0	0	0	0	0	0	0	0	0	0	1	0	0	0	0	0	0	0	0
	BRCA2	0	0	0	0	0	0	1	0	0	0	0	0	1	0	0	1	1	0	0	0	0
	KRAS	0	0	0	1	0	0	0	0	0	0	1	0	0	0	0	0	0	0	0	0	0
	BRAF	0	0	0	1	0	0	0	0	0	0	0	0	0	0	1	0	0	0	0	0	0
Copy Number	ADAM28	-1	-1	-1	0	-1	-1	-1	0	0	0	0	0	0	0	0	0	0	0	0	0	0
	ADAMDEC1	-1	-1	0	0	-1	-1	-1	0	0	0	0	0	0	0	0	0	0	0	0	0	0
	ADAM7	-1	-1	0	0	-1	-1	-1	0	0	0	0	0	0	0	0	0	0	0	0	0	0
	NEFM	-1	-1	0	0	-1	-1	-1	0	0	0	0	0	0	0	0	0	0	0	0	0	0
	NEFL	-1	-1	0	0	-1	-1	-1	0	0	0	0	0	0	0	0	0	0	0	0	0	0
	DOCK5	-1	-1	0	0	-1	-1	-1	0	0	0	0	0	0	0	0	0	0	0	0	0	0
	PPP2R2A	-1	-1	0	0	-1	-1	-1	0	0	0	0	0	0	0	0	0	0	0	0	0	0
	GNRH1	-1	-1	0	0	-1	-1	-1	0	0	0	0	0	0	0	0	0	0	0	0	0	0
	KCTD9	-1	-1	0	0	-1	-1	-1	0	0	0	0	0	0	0	0	0	0	0	0	0	0
	CDCA2	-1	-1	0	0	-1	-1	-1	0	0	0	0	0	0	0	0	0	0	0	0	0	0
	EBF2	-1	-1	0	0	-1	-1	-1	0	0	0	0	0	0	0	0	0	0	0	0	0	0
	BNIP3L	-1	-1	0	0	-1	-1	-1	0	0	0	0	0	0	0	0	0	0	0	0	0	0
	PNMA2	-1	-1	0	0	-1	-1	-1	0	0	0	0	0	0	0	0	0	0	0	0	0	0
	DPYSL2	-1	-1	0	0	-1	-1	-1	0	0	0	0	0	0	0	0	0	0	0	0	0	0
	ADRA1A	-1	-1	0	0	-1	-1	-1	0	0	0	0	0	0	0	0	0	0	0	0	0	0
	STMN4	-1	-1	0	0	-1	-1	-1	0	0	0	0	0	0	0	0	0	0	0	0	0	0
	TRIM35	-1	-1	0	0	-1	-1	-1	0	0	0	0	0	0	0	0	0	0	0	0	0	0
	PTK2B	-1	-1	0	0	-1	-1	-1	0	0	0	0	0	0	0	0	0	0	0	0	0	0
	CHRNA2	-1	-1	0	0	-1	-1	-1	0	0	0	0	0	0	0	0	0	0	0	0	0	0
	EPHX2	-1	-1	0	0	-1	-1	-1	0	0	0	0	0	0	0	0	0	0	0	0	0	0
	CLU	-1	-1	0	0	-1	-1	-1	0	0	0	0	0	0	0	0	0	0	0	0	0	0
	SCARA3	-1	-1	0	0	-1	-1	-1	0	0	0	0	0	0	0	0	0	0	0	0	0	0
	MIR3622B	-1	-1	0	0	-1	-1	-1	0	0	0	0	0	0	0	0	0	0	0	0	0	0
	MIR3622A	-1	-1	0	0	-1	-1	-1	0	0	0	0	0	0	0	0	0	0	0	0	0	0
	CCDC25	-1	-1	0	0	-1	-1	-1	0	0	0	0	0	0	0	0	0	0	0	0	0	0
	ESCO2	-1	-1	0	0	-1	-1	-1	0	0	0	0	0	0	0	0	0	0	0	0	0	0
	PBK	-1	-1	0	0	-1	-1	-1	0	0	0	0	0	0	0	0	0	0	0	0	0	0
	SCARA5	-1	-1	0	0	-1	-1	-1	0	0	0	0	0	0	0	-1	0	0	0	0	0	0
	MIR4287	-1	-1	0	0	-1	-1	-1	0	0	0	0	0	0	0	0	0	0	0	0	0	0
	NUGGC	-1	-1	0	0	-1	-1	-1	0	0	0	0	0	0	0	-1	0	0	0	0	0	0
	ELP3	-1	-1	0	0	-1	-1	-1	0	0	0	0	0	0	0	-1	0	0	0	0	0	0
	PNOC	-1	-1	0	0	-1	-1	-1	0	0	0	0	0	0	0	0	0	0	0	0	0	0
	ZNF395	-1	-1	0	0	-1	-1	-1	0	0	0	0	0	0	0	0	0	0	0	0	0	0
	FBXO16	-1	-1	0	0	-1	-1	-1	0	0	0	0	0	0	0	0	0	0	0	0	0	0
	FZD3	-1	-1	0	0	-1	-1	-1	0	0	0	0	0	0	0	0	0	0	0	0	0	0
	MIR4288	-1	-1	0	0	-1	-1	-1	0	0	0	0	0	0	0	0	0	0	0	0	0	0
	EXTL3	-1	-1	0	0	-1	-1	-1	0	0	0	0	0	0	0	0	0	0	0	0	0	0
	INTS9	-1	-1	0	0	-1	-1	-1	0	0	0	0	0	0	0	0	0	0	0	0	0	0
	HMBOX1	-1	-1	0	0	-1	-1	-1	0	0	0	0	0	0	0	0	0	0	0	0	0	0
	KIF13B	-1	-1	0	0	-1	-1	-1	0	0	0	0	0	0	0	0	0	0	0	0	0	0
	DUSP4	-1	-1	0	0	-1	-1	-1	0	0	0	0	0	0	0	0	0	0	0	0	0	0
	LINC00589	-1	-1	0	0	-1	-1	-1	0	0	0	0	0	0	0	0	0	0	0	0	0	0
	MIR3148	-1	-1	0	0	-1	-1	-1	0	0	0	0	0	0	0	0	0	0	0	0	0	0
	LEPROTL1	-1	-1	-1	0	-1	-1	-1	0	0	0	0	0	0	0	0	0	0	0	0	0	0
	MBOAT4	-1	-1	0	0	-1	-1	-1	0	0	0	0	0	0	0	0	0	0	0	0	0	0
	DCTN6	-1	-1	0	0	-1	-1	-1	0	0	0	0	0	0	0	0	0	0	0	0	0	0
	RBPMS	-1	-1	0	0	-1	-1	-1	0	0	0	0	0	0	0	0	0	0	0	0	0	0
	GTF2E2	-1	-1	0	0	-1	-1	-1	0	0	0	0	0	0	0	0	0	0	0	0	0	0
	GSR	-1	-1	0	0	-1	-1	-1	0	0	0	0	0	0	0	0	0	0	0	0	0	0
	UBXN8	-1	-1	0	0	-1	-1	-1	0	0	0	0	0	0	0	0	0	0	0	0	0	0
	PPP2CB	-1	-1	0	0	-1	-1	-1	0	0	0	0	0	0	0	0	0	0	0	0	0	0
	TEX15	-1	-1	0	0	-1	-1	-1	0	0	0	0	0	0	0	0	0	0	0	0	0	0
	PURG	-1	-1	0	0	-1	-1	-1	0	0	0	0	0	0	0	0	0	0	0	0	0	0
	WRN	-1	-1	0	0	-1	-1	-1	0	0	0	0	0	0	0	0	0	0	0	0	0	0
	CDK12	0	1	1	0	0	0	0	0	0	0	0	0	0	0	0	1	0	0	0	0	0
	NEUROD2	0	1	1	0	0	0	0	0	0	0	0	0	0	0	0	1	0	0	0	0	0
	PPP1R1B	0	1	1	0	0	0	0	0	0	0	0	0	0	0	0	1	0	0	0	0	0
	STARD3	0	1	1	0	0	0	0	0	0	0	0	0	0	0	0	1	0	0	0	0	0
	TCAP	0	1	1	0	0	0	0	0	0	0	0	0	0	0	0	1	0	0	0	0	0
	PNMT	0	1	1	0	0	0	0	0	0	0	0	0	0	0	0	1	0	0	0	0	0
	PGAP3	0	1	1	0	0	0	0	0	0	0	0	0	0	0	0	1	0	0	0	0	0
	ERBB2	0	1	1	0	0	0	0	0	0	0	0	0	0	0	0	1	0	0	-1	0	0
	MIR4728	0	1	1	0	0	0	0	0	0	0	0	0	0	0	0	1	0	0	0	0	0
	MIEN1	0	1	1	0	0	0	0	0	0	0	0	0	0	0	0	1	0	0	0	0	0
	GRB7	0	1	1	0	0	0	0	0	0	0	0	0	0	0	0	1	0	0	0	0	0
	IKZF3	0	1	1	0	0	0	0	0	0	0	0	0	0	0	0	1	0	0	0	0	0
	ZPBP2	0	1	1	0	0	0	0	0	0	0	0	0	0	0	0	0	0	0	0	0	0
	GSDMB	0	1	1	0	0	0	0	0	0	0	0	0	0	0	0	0	0	0	0	0	0
	ORMDL3	0	1	1	0	0	0	0	0	0	0	0	0	0	0	0	0	0	0	0	0	0
	LRRC3C	0	1	1	0	0	0	0	0	0	0	0	0	0	0	0	0	0	0	0	0	0
	GSDMA	0	1	1	0	0	0	0	0	0	0	0	0	0	0	0	0	0	0	0	0	0
	PSMD3	0	1	1	0	0	0	0	0	0	0	0	0	0	0	0	0	0	0	0	0	0
Lipid Metabolite	C20.4.CE	8.07	7.77	7.8	8	7.76	7.76	7.74	7.86	7.24	7.78	7.55	5.77	7.68	NA	6.42	6.69	6.69	7.72	7.68	7.9	7.82
	C18.2.CE	7.98	7.59	7.72	7.88	7.7	7.59	7.53	7.73	7.73	7.58	7.15	6.08	7.65	NA	6.1	6.67	6.56	7.53	7.5	7.81	7.69
	C18.3.CE	7.3	6.88	6.78	7.06	6.77	7.01	6.75	6.92	6.42	6.96	6.14	5.94	6.69	NA	5.89	6.15	6.06	6.74	6.85	6.84	6.79
	C38.2.PC	8.23	8.54	8.38	8.15	8.27	8.16	7.85	8.12	8.45	7.77	7.32	7.27	7.76	NA	7.59	8.3	7.59	7.97	7.68	8.09	7.96
	C24.1.SM	8.3	8.45	8.67	8.31	8.62	8.44	8.58	8.47	8.8	8.48	7.59	7.06	7.93	NA	7.61	8.37	8.1	8.19	8	8.33	8.36
	C22.0.SM	8.89	8.84	8.9	8.59	8.91	8.46	8.51	8.67	8.39	8.52	8.12	8.08	8.33	NA	8.33	8.86	8.3	8.54	8.48	8.63	8.38
	C32.1.PC	8.99	9.08	9.15	8.7	9.26	9	9.01	8.87	9.06	8.84	8.28	8.45	8.67	NA	8.83	9.13	8.69	8.69	8.38	8.94	8.9
	C36.2.PC	9.07	9.02	9.08	8.84	9.07	8.69	8.75	8.91	8.66	8.74	8.32	8.29	8.59	NA	8.6	9.03	8.51	8.76	8.73	8.87	8.65
	C34.2.PC	8.91	8.89	9.06	8.64	9.16	8.67	8.76	8.87	8.73	8.7	8.26	8.4	8.53	NA	8.58	9.03	8.55	8.63	8.57	8.77	8.65
	C52.5.TAG	7.06	7.49	6.7	6.93	6.99	7.15	6.82	7.3	7.86	7.32	7.54	6.53	7.32	NA	7.04	7.87	7.86	7.41	7.34	6.92	7.35
	C56.6.TAG	7.16	7.16	6.95	7.58	7.25	7.52	7.24	7.44	8.14	7.64	7.74	6.98	7.86	NA	7.36	7.84	8.12	7.88	7.78	7.3	7.65
	C58.6.TAG	6.5	6.74	6.49	7.62	6.79	7.29	6.93	7.5	8.04	6.97	7.42	6.46	7.64	NA	6.94	7.44	7.66	7.52	7.64	6.96	7.28
	C58.8.TAG	6.41	6.78	6.37	7.31	7.04	6.95	6.52	7.26	7.84	6.75	7.25	6.44	7.59	NA	6.92	7.55	7.54	7.43	7.61	6.95	7.16
	C58.7.TAG	6.06	6.66	6.27	7.39	6.81	7.09	6.61	6.83	7.82	7.33	7.68	6.52	8.08	NA	7.4	7.72	7.67	7.54	7.66	7.38	7.32
Dependency	SREBF1	-2.56739	-2.00902	-3.10296	-1.6502	NA	NA	NA	NA	-0.07451	-0.667483	-0.616431	-0.392913	-0.328668	-0.29475	-0.559059	NA	NA	-0.583654	-0.672438	NA	-0.324197

## Sheet: ED Fig. 6a exp
cell.line		HCC1806_BREAST	HCC1806_BREAST	HCC1954_BREAST	HCC1954_BREAST	JIMT1_BREAST	JIMT1_BREAST	MDAMB231_BREAST	MDAMB231_BREAST	HCC70_BREAST	HCC70_BREAST	HCC38_BREAST	HCC38_BREAST	BT20_BREAST	BT20_BREAST	HDQP1_BREAST	HDQP1_BREAST	HCC1187_BREAST	HCC1187_BREAST	MDAMB468_BREAST	MDAMB468_BREAST	HMC18_BREAST	HMC18_BREAST	HCC1937_BREAST	HCC1937_BREAST	HCC1395_BREAST	HCC1395_BREAST	MDAMB436_BREAST	MDAMB436_BREAST	DU4475_BREAST	DU4475_BREAST	HCC1569_BREAST	HCC1569_BREAST	HCC1599_BREAST	HCC1599_BREAST	MDAMB157_BREAST	MDAMB157_BREAST	BT549_BREAST	BT549_BREAST	CAL851_BREAST	CAL851_BREAST	HCC1143_BREAST	HCC1143_BREAST
Expression Signature	HALLMARK_PI3K_AKT_MTOR_SIGNALING	0.0796287	-0.0439764	0.21949	0.197455	0.147328	0.274408	0.129027	0.179416	0.217796	0.266631	-0.0734591	0.0624824	0.158414	-0.0531322	-0.150468	-0.192402	-0.124471	-0.129078	-0.133782	-0.151062	-0.105374	-0.114575	-0.128192	-0.0632928	-0.0237945	-0.0689308	-0.238349	-0.11222	-0.0809783	-0.0789818	-0.154046	-0.0752622	-0.327587	-0.353517	-0.0281527	-0.0281527	0.114585	0.0146523	0.156536	0.0629453	0.136346	0.0873328
	GO_ERBB_SIGNALING_PATHWAY	0.120676	0.04055	0.273795	0.220477	0.129594	0.178226	0.144456	0.223596	0.15656	0.207467	-0.0780481	0.0606059	0.235818	0.119501	-0.119016	-0.203282	-0.159804	-0.144826	-0.27511	-0.262993	-0.0483	-0.0338165	-0.193369	-0.232203	-0.0828579	-0.235659	-0.137349	-0.181159	-0.28787	-0.164626	-0.0605666	-0.0165803	-0.251971	-0.259476	0.0761965	0.0761965	0.0475606	-0.145312	0.264192	0.198502	0.255887	0.00136875
	GO_ERBB2_SIGNALING_PATHWAY	0.402321	0.264673	0.308053	0.205534	0.162424	0.154636	-0.0828291	0.0655254	0.135283	-0.0120043	-0.183803	-0.0120215	0.13956	0.125452	0.210261	-0.0519724	-0.230326	-0.221744	-0.195985	-0.175669	0.0133863	0.0144997	-0.222762	-0.145317	0.0161756	-0.132242	-0.283575	-0.353506	-0.0666234	-0.142613	-0.15993	-0.0831438	-0.203747	-0.2347	0.173518	0.173518	0.0362363	-0.0233974	0.00628304	-0.0757673	0.130873	0.00137701
	BURTON_ADIPOGENESIS_PEAK_AT_8HR	0.203893	0.150205	0.442778	0.476504	0.412612	0.480879	0.055431	0.0533649	0.284115	0.235778	0.280201	0.323979	0.2698	0.0901406	-0.0466906	-0.222513	-0.480061	-0.476542	-0.2918	-0.322323	-0.223782	-0.187369	0.253843	0.308978	-0.358313	-0.409932	-0.119954	0.0293019	-0.427304	-0.473211	-0.254309	-0.187093	-0.343805	-0.377567	0.0474969	0.0474969	0.206969	-0.0436115	0.366789	0.308674	-0.146533	-0.237317
	GO_CARNITINE_METABOLIC_PROCESS	-0.46274	-0.433701	0.185719	0.162054	-0.0721697	0.0163767	-0.282012	-0.237635	-0.571656	-0.57112	-0.209232	0.0760104	-0.0919841	-0.12451	-0.102938	-0.269653	0.200938	0.171565	0.316402	0.344015	-0.414627	-0.361001	-0.0534939	-0.109157	0.537783	0.382143	0.218263	0.443547	0.278306	0.346335	0.134601	0.248915	-0.0774445	-0.309411	0.0472691	0.0472691	-0.00653698	0.215712	-0.162253	-0.137799	-0.162793	-0.228637
	REACTOME_MITOCHONDRIAL_FATTY_ACID_BETA_OXIDATION	-0.142572	-0.14259	-0.260958	-0.352724	-0.420775	-0.375314	-0.399529	-0.334749	0.10113	-0.30499	-0.0361963	-0.166011	-0.478205	-0.420575	0.398824	0.397785	-0.331113	-0.295168	0.230969	0.116025	0.395529	0.467484	-0.103817	0.0212721	0.779106	0.766729	-0.0974044	0.302762	0.262561	0.138158	0.0245373	0.0300247	0.398482	-0.0469179	-0.18713	-0.18713	-0.400087	-0.427735	-0.573677	-0.480182	-0.500523	-0.166033
	GO_SHORT_CHAIN_FATTY_ACID_METABOLIC_PROCESS	-0.264995	-0.325474	-0.461158	-0.386435	-0.444506	-0.498336	-0.453513	-0.148639	-0.0877575	-0.297527	-0.352167	-0.344708	-0.265498	-0.279933	0.323693	0.139557	-0.219254	-0.203864	0.593058	0.639657	0.333	0.299199	-0.279803	0.122457	0.696806	0.703804	0.0222801	0.0746833	0.413181	0.377536	0.0598676	0.0458796	0.32787	-0.00648941	-0.323575	-0.323575	-0.491215	-0.40428	-0.471656	-0.47446	0.0659002	0.0606029

## Sheet: ED Fig. 6b,c
MetMap500						MetMap125
cell.line	depmap_id	brain.metp	cancer_type	SREBF1.dep		cell.line	depmap_id	brain.metp	cancer_type	SREBF1.dep
KYSE510_OESOPHAGUS	ACH-000824	-3.58847	esophageal cancer	-0.230425		HARA_LUNG	ACH-000843	-1.01516	lung cancer	-0.157471
GI1_CENTRAL_NERVOUS_SYSTEM	ACH-000756	-3.62383	brain cancer	-0.143247		JIMT1_BREAST	ACH-000711	-0.935747	breast cancer	-3.11117
A549_LUNG	ACH-000681	-1.31845	lung cancer	-0.542923		MELHO_SKIN	ACH-000450	1.01342	melanoma	-0.618312
LU99_LUNG	ACH-000444	1.14473	lung cancer	-1.8154		U251MG_CENTRAL_NERVOUS_SYSTEM	ACH-000232	-2.86471	brain cancer	-0.322652
CAL29_URINARY_TRACT	ACH-000142	-3.94752	bladder cancer	-0.50237		HT144_SKIN	ACH-000322	-1.23521	melanoma	-0.757984
5637_URINARY_TRACT	ACH-000905	-3.75119	bladder cancer	-0.628568		NCIH1703_LUNG	ACH-000747	-0.641818	lung cancer	0.18221
SW948_LARGE_INTESTINE	ACH-000680	-4.30312	colorectal cancer	-0.410596		PANC1005_PANCREAS	ACH-000060	-2.99086	pancreatic cancer	-0.559
NCIH1339_LUNG	ACH-000921	-4.03631	lung cancer	-0.268231		SNU601_STOMACH	ACH-000736	-2.73582	gastric cancer	-0.668737
SNU840_OVARY	ACH-000280	-1.08984	ovarian cancer	-0.240514		SH4_SKIN	ACH-000441	-2.3572	melanoma	-0.0989246
HCC827_LUNG	ACH-000012	-3.73291	lung cancer	-1.81989		MELJUSO_SKIN	ACH-000881	0.423455	melanoma	-2.88263
GAMG_CENTRAL_NERVOUS_SYSTEM	ACH-000098	-3.94149	brain cancer	-1.33016		NCIH2030_LUNG	ACH-000521	-2.61909	lung cancer	-0.310473
NCIH1437_LUNG	ACH-000589	-1.78368	lung cancer	-0.964995		OVCAR8_OVARY	ACH-000696	0.296139	ovarian cancer	-1.16239
GB1_CENTRAL_NERVOUS_SYSTEM	ACH-000738	-4.05503	brain cancer	-0.0544052		PC14_LUNG	ACH-000030	-0.0316846	lung cancer	-3.29637
NCIH322_LUNG	ACH-000837	-1.15178	lung cancer	-1.0617		MDAMB435S_SKIN	ACH-000884	-0.21775	melanoma	-1.94867
CORL23_LUNG	ACH-000662	-3.52543	lung cancer	-0.16038		HS294T_SKIN	ACH-000014	-0.602538	melanoma	-1.23172
SNU761_LIVER	ACH-000537	-3.84247	liver cancer	0.0164936		RMUGS_OVARY	ACH-000701	-1.84355	ovarian cancer	-0.0499909
NCIN87_STOMACH	ACH-000427	-3.58465	gastric cancer	-0.674145		ONCODG1_OVARY	ACH-000013	-1.97375	ovarian cancer	-0.563674
RERFLCAD2_LUNG	ACH-000774	-0.957807	lung cancer	-2.11109		KALS1_CENTRAL_NERVOUS_SYSTEM	ACH-000231	-1.44147	brain cancer	-0.654309
HCC1806_BREAST	ACH-000624	-1.06744	breast cancer	-2.57421		ASPC1_PANCREAS	ACH-000222	-0.160081	pancreatic cancer	-0.230889
NCIH1793_LUNG	ACH-000888	-3.79406	lung cancer	-2.58844		NCIH841_LUNG	ACH-000292	-0.274229	lung cancer	-1.39751
NCIH1975_LUNG	ACH-000587	-3.92392	lung cancer	-1.4315		SKMEL24_SKIN	ACH-000822	0.113358	melanoma	0.00844305
KYSE270_OESOPHAGUS	ACH-000873	-3.69126	esophageal cancer	-1.04819		WM793_SKIN	ACH-000827	-1.77908	melanoma	-0.739299
KYSE150_OESOPHAGUS	ACH-000855	-0.205086	esophageal cancer	-2.69104		COV362_OVARY	ACH-000278	-1.60284	ovarian cancer	-0.347528
PSN1_PANCREAS	ACH-000320	-1.1752	pancreatic cancer	-0.558081		UACC62_SKIN	ACH-000425	1.54783	melanoma	-0.626094
CAL27_UPPER_AERODIGESTIVE_TRACT	ACH-000832	-2.08475	head and neck cancer	-1.72219		SNU719_STOMACH	ACH-000898	-3.76803	gastric cancer	-0.284169
TE11_OESOPHAGUS	ACH-000488	-0.923	esophageal cancer	-4.03834		HCC1954_BREAST	ACH-000859	-1.01965	breast cancer	-2.01825
BC3C_URINARY_TRACT	ACH-000593	-3.90173	bladder cancer	-0.427075		HCC1395_BREAST	ACH-000699	-1.83157	breast cancer	-0.338034
ESS1_ENDOMETRIUM	ACH-000913	-3.64379	endometrial cancer	-0.462779		SKHEP1_LIVER	ACH-000361	1.04415	liver cancer	-1.68048
HS944T_SKIN	ACH-000632	0.695768	melanoma	-0.12499		YKG1_CENTRAL_NERVOUS_SYSTEM	ACH-000570	-3.97807	brain cancer	-2.87198
NCIH2023_LUNG	ACH-000781	-2.1394	lung cancer	-1.99726		NCIH2172_LUNG	ACH-000924	-4.0017	lung cancer	-0.811032
RH30_SOFT_TISSUE	ACH-000833	-3.96332	sarcoma	-0.384715		JHH4_LIVER	ACH-000476	-3.8774	liver cancer	-0.419181
8MGBA_CENTRAL_NERVOUS_SYSTEM	ACH-000137	-3.68206	brain cancer	-0.211219		PLCPRF5_LIVER	ACH-001318	-3.89651	liver cancer	-0.420292
MPP89_PLEURA	ACH-000319	-3.66094	mesothelioma	-0.278039		SCABER_URINARY_TRACT	ACH-000839	-4.09793	bladder cancer	-1.55454
GCIY_STOMACH	ACH-000047	-4.05001	gastric cancer	-1.35844		YAPC_PANCREAS	ACH-000332	-0.531877	pancreatic cancer	-1.95255
SNU213_PANCREAS	ACH-000266	-1.47584	pancreatic cancer	-1.31487		HS766T_PANCREAS	ACH-000178	-0.976008	pancreatic cancer	-1.22454
SF539_CENTRAL_NERVOUS_SYSTEM	ACH-000273	-3.53179	brain cancer	-1.00918		KURAMOCHI_OVARY	ACH-000524	-3.95863	ovarian cancer	-0.129053
YD8_UPPER_AERODIGESTIVE_TRACT	ACH-000630	-3.88174	head and neck cancer	-0.427965		YH13_CENTRAL_NERVOUS_SYSTEM	ACH-000469	-3.54147	brain cancer	-0.55691
HARA_LUNG	ACH-000843	-2.68512	lung cancer	-0.157471		T98G_CENTRAL_NERVOUS_SYSTEM	ACH-000571	-4.0192	brain cancer	-0.0323799
MELHO_SKIN	ACH-000450	1.08252	melanoma	-0.618312		KNS62_LUNG	ACH-000858	-3.34002	lung cancer	-1.31322
U251MG_CENTRAL_NERVOUS_SYSTEM	ACH-000232	-3.85402	brain cancer	-0.322652		A549_LUNG	ACH-000681	0.369609	lung cancer	-0.542923
JIMT1_BREAST	ACH-000711	-0.491422	breast cancer	-3.11117		GI1_CENTRAL_NERVOUS_SYSTEM	ACH-000756	-1.14683	brain cancer	-0.143247
PANC1005_PANCREAS	ACH-000060	-3.83347	pancreatic cancer	-0.559		LU99_LUNG	ACH-000444	1.28152	lung cancer	-1.8154
NCIH1703_LUNG	ACH-000747	-3.59534	lung cancer	0.18221		5637_URINARY_TRACT	ACH-000905	-3.61213	bladder cancer	-0.628568
KYSE410_OESOPHAGUS	ACH-000809	-1.28666	esophageal cancer	-1.76632		CAL29_URINARY_TRACT	ACH-000142	-1.828	bladder cancer	-0.50237
HT144_SKIN	ACH-000322	-1.6888	melanoma	-0.757984		NCIH1339_LUNG	ACH-000921	-3.73443	lung cancer	-0.268231
SNU601_STOMACH	ACH-000736	-3.58372	gastric cancer	-0.668737		GB1_CENTRAL_NERVOUS_SYSTEM	ACH-000738	-3.87872	brain cancer	-0.0544052
U2OS_BONE	ACH-000364	-3.55485	bone cancer	-0.303852		HCC827_LUNG	ACH-000012	-3.7714	lung cancer	-1.81989
SH4_SKIN	ACH-000441	-3.34808	melanoma	-0.0989246		NCIH1437_LUNG	ACH-000589	-0.832081	lung cancer	-0.964995
NCIH661_LUNG	ACH-000853	-3.98189	lung cancer	-2.25947		SNU840_OVARY	ACH-000280	-0.693281	ovarian cancer	-0.240514
JHH1_LIVER	ACH-000620	-3.80916	liver cancer	-0.413825		GAMG_CENTRAL_NERVOUS_SYSTEM	ACH-000098	-3.71871	brain cancer	-1.33016
NCIH28_PLEURA	ACH-000648	-3.42395	mesothelioma	-0.220606		CORL23_LUNG	ACH-000662	-0.559296	lung cancer	-0.16038
HEYA8_OVARY	ACH-000542	0.295317	ovarian cancer	-3.37144		NCIH322_LUNG	ACH-000837	-3.70013	lung cancer	-1.0617
RKO_LARGE_INTESTINE	ACH-000943	-3.23832	colorectal cancer	-1.7434		SNU761_LIVER	ACH-000537	-3.69315	liver cancer	0.0164936
CAL62_THYROID	ACH-000174	-2.59782	thyroid cancer	-2.08282		NCIN87_STOMACH	ACH-000427	-3.3994	gastric cancer	-0.674145
HLF_LIVER	ACH-000393	-3.32259	liver cancer	-0.103368		NCIH1975_LUNG	ACH-000587	-1.26495	lung cancer	-1.4315
T24_URINARY_TRACT	ACH-000018	-1.76839	bladder cancer	-1.62896		HCC1806_BREAST	ACH-000624	-1.01935	breast cancer	-2.57421
ES2_OVARY	ACH-000906	2.16936	ovarian cancer	-2.19956		RERFLCAD2_LUNG	ACH-000774	-0.0326786	lung cancer	-2.11109
YD15_SALIVARY_GLAND	ACH-000836	-3.66613	head and neck cancer	0.153327		NCIH1793_LUNG	ACH-000888	-3.8411	lung cancer	-2.58844
KYSE70_OESOPHAGUS	ACH-000784	-4.00857	esophageal cancer	-0.473791		HLF_LIVER	ACH-000393	-3.16486	liver cancer	-0.103368
KP4_PANCREAS	ACH-000265	-1.9428	pancreatic cancer	-2.35475		HEYA8_OVARY	ACH-000542	0.163774	ovarian cancer	-3.37144
A2780_OVARY	ACH-000657	-0.400276	ovarian cancer	-0.532763		T24_URINARY_TRACT	ACH-000018	-0.933888	bladder cancer	-1.62896
AGS_STOMACH	ACH-000880	-2.15975	gastric cancer	-0.548699		ES2_OVARY	ACH-000906	1.53859	ovarian cancer	-2.19956
ISHIKAWAHERAKLIO02ER_ENDOMETRIUM	ACH-000961	-2.02608	endometrial cancer	-0.538593		A2780_OVARY	ACH-000657	-0.529499	ovarian cancer	-0.532763
HGC27_STOMACH	ACH-000847	-3.64539	gastric cancer	-0.574117		KP4_PANCREAS	ACH-000265	-0.105827	pancreatic cancer	-2.35475
647V_URINARY_TRACT	ACH-000896	-4.07246	bladder cancer	-0.580281		CAL12T_LUNG	ACH-000826	-3.69217	lung cancer	-1.388
CAL12T_LUNG	ACH-000826	-3.77842	lung cancer	-1.388		AGS_STOMACH	ACH-000880	-0.861379	gastric cancer	-0.548699
L33_PANCREAS	ACH-000685	-3.9637	pancreatic cancer	-1.58937		HGC27_STOMACH	ACH-000847	-3.60476	gastric cancer	-0.574117
SF295_CENTRAL_NERVOUS_SYSTEM	ACH-000376	-3.61704	brain cancer	-1.54534		647V_URINARY_TRACT	ACH-000896	-2.14754	bladder cancer	-0.580281
HMC18_BREAST	ACH-000721	-4.20553	breast cancer	-0.625403		SF295_CENTRAL_NERVOUS_SYSTEM	ACH-000376	-3.81445	brain cancer	-1.54534
MIAPACA2_PANCREAS	ACH-000601	-4.04589	pancreatic cancer	-3.04718		L33_PANCREAS	ACH-000685	-2.7098	pancreatic cancer	-1.58937
SW620_LARGE_INTESTINE	ACH-000651	0.859651	colorectal cancer	-0.570502		HMC18_BREAST	ACH-000721	-3.72514	breast cancer	-0.625403
SKHEP1_LIVER	ACH-000361	0.230614	liver cancer	-1.68048		MIAPACA2_PANCREAS	ACH-000601	-4.26571	pancreatic cancer	-3.04718
YKG1_CENTRAL_NERVOUS_SYSTEM	ACH-000570	-3.98585	brain cancer	-2.87198
KYSE30_OESOPHAGUS	ACH-000777	-2.1567	esophageal cancer	-1.4001
NCIH2172_LUNG	ACH-000924	-3.95061	lung cancer	-0.811032
G401_SOFT_TISSUE	ACH-000096	-3.57084	sarcoma	-0.648767
PLCPRF5_LIVER	ACH-001318	-3.71263	liver cancer	-0.420292
YAPC_PANCREAS	ACH-000332	-1.50707	pancreatic cancer	-1.95255
SCABER_URINARY_TRACT	ACH-000839	-3.55617	bladder cancer	-1.55454
G292CLONEA141B1_BONE	ACH-000082	-3.43384	bone cancer	-0.39221
JHH4_LIVER	ACH-000476	-3.71451	liver cancer	-0.419181
HS766T_PANCREAS	ACH-000178	-1.00795	pancreatic cancer	-1.22454
SW837_LARGE_INTESTINE	ACH-000421	-3.88763	colorectal cancer	-0.0680433
KURAMOCHI_OVARY	ACH-000524	-3.8	ovarian cancer	-0.129053
YH13_CENTRAL_NERVOUS_SYSTEM	ACH-000469	-3.30189	brain cancer	-0.55691
NCIH2052_PLEURA	ACH-000153	-3.36318	mesothelioma	-1.29619
COLO679_SKIN	ACH-000805	-3.73715	melanoma	-0.311908
KP3_PANCREAS	ACH-000108	-4.21194	pancreatic cancer	-1.2116
SKUT1_SOFT_TISSUE	ACH-000939	-3.93711	sarcoma	-0.673938
42MGBA_CENTRAL_NERVOUS_SYSTEM	ACH-000323	-3.91356	brain cancer	-0.447113
A375_SKIN	ACH-000219	-1.5785	melanoma	-1.83859
FTC133_THYROID	ACH-000903	-3.83243	thyroid cancer	-0.247061
HT1080_SOFT_TISSUE	ACH-000054	-0.435984	sarcoma	-1.0471
SNU1077_ENDOMETRIUM	ACH-000302	-3.47576	endometrial cancer	0.299888
JHOC5_OVARY	ACH-000324	-3.77605	ovarian cancer	-1.02541
NCIH1299_LUNG	ACH-000510	-4.26305	lung cancer	-4.91521
PANC1_PANCREAS	ACH-000164	-1.99911	pancreatic cancer	-3.41639
SNU1076_UPPER_AERODIGESTIVE_TRACT	ACH-000549	-3.35544	head and neck cancer	-2.23473
JHH6_LIVER	ACH-000217	-3.91968	liver cancer	-0.278232
NCIH460_LUNG	ACH-000463	2.20755	lung cancer	-1.22612
SJSA1_BONE	ACH-000748	-0.552065	bone cancer	-0.204621
A2058_SKIN	ACH-000788	0.948826	melanoma	-1.07404
ACCMESO1_PLEURA	ACH-000086	-3.69081	mesothelioma	-1.95184
VMCUB1_URINARY_TRACT	ACH-000545	-2.06845	bladder cancer	-1.28747
YD38_UPPER_AERODIGESTIVE_TRACT	ACH-000762	-2.49545	head and neck cancer	-1.44636
BFTC909_KIDNEY	ACH-000792	-4.33065	kidney cancer	-0.912092
DAOY_CENTRAL_NERVOUS_SYSTEM	ACH-000211	-4.26733	brain cancer	-0.0724941
EFO27_OVARY	ACH-000936	-3.87683	ovarian cancer	-0.117583
IGR1_SKIN	ACH-000882	-3.06977	melanoma	-0.824161
LI7_LIVER	ACH-000471	-3.75711	liver cancer	-1.73489
OVK18_OVARY	ACH-000947	-4.08814	ovarian cancer	0.0220424
TOV112D_OVARY	ACH-000048	-3.86503	ovarian cancer	-0.505818
KELLY_AUTONOMIC_GANGLIA	ACH-000259	-3.62425	neuroblastoma	-0.191506
PATU8902_PANCREAS	ACH-000599	-3.66325	pancreatic cancer	-1.95663
NCIH520_LUNG	ACH-000395	-3.39827	lung cancer	-1.25983
SNU685_ENDOMETRIUM	ACH-000407	-3.81012	endometrial cancer	-0.635219
HEC1B_ENDOMETRIUM	ACH-000941	-2.28524	endometrial cancer	-0.475738
SNU886_LIVER	ACH-000316	-3.59354	liver cancer	-1.32417
SW1573_LUNG	ACH-000677	-1.51322	lung cancer	0.254543
G402_SOFT_TISSUE	ACH-000375	-4.24328	sarcoma	-0.0122803
PECAPJ15_UPPER_AERODIGESTIVE_TRACT	ACH-000619	-2.32072	head and neck cancer	-1.26466
RL952_ENDOMETRIUM	ACH-000965	-3.42733	endometrial cancer	-0.63163
LS513_LARGE_INTESTINE	ACH-000007	-4.16715	colorectal cancer	-1.11643
RMGI_OVARY	ACH-000719	-3.92265	ovarian cancer	-0.612947
VMRCRCW_KIDNEY	ACH-000484	-4.05628	kidney cancer	-0.283763
CAKI1_KIDNEY	ACH-000433	-4.06023	kidney cancer	-0.880851
OV7_OVARY	ACH-000688	-2.99328	ovarian cancer	-0.798972
LCLC103H_LUNG	ACH-000627	-1.60357	lung cancer	-0.670883
NCIH1573_LUNG	ACH-000916	-3.85551	lung cancer	-0.916407
PECAPJ41CLONED2_UPPER_AERODIGESTIVE_TRACT	ACH-000732	-3.6619	head and neck cancer	-2.13679
NCIH1581_LUNG	ACH-000015	-3.50496	lung cancer	-1.57982
CALU1_LUNG	ACH-000511	-2.99953	lung cancer	-0.467188
JHOM1_OVARY	ACH-000237	-4.18405	ovarian cancer	0.0839365
SKOV3_OVARY	ACH-000811	-3.82851	ovarian cancer	-0.316855
SKNBE2_AUTONOMIC_GANGLIA	ACH-000312	-1.40172	neuroblastoma	-0.318783
LUDLU1_LUNG	ACH-000390	-3.85736	lung cancer	-1.15767
HCC1359_LUNG	ACH-000901	-2.22109	lung cancer	-0.460726
PK1_PANCREAS	ACH-000307	-2.64832	pancreatic cancer	-0.713922
MKN74_STOMACH	ACH-000758	-1.66825	gastric cancer	-0.371081
KYSE180_OESOPHAGUS	ACH-000693	-1.22548	esophageal cancer	-1.10319
KMRC1_KIDNEY	ACH-000684	-4.11876	kidney cancer	-0.659914
CALU6_LUNG	ACH-000264	-4.35037	lung cancer	-0.178399
HUH6_LIVER	ACH-000671	-3.7071	liver cancer	0.00715322
TCCSUP_URINARY_TRACT	ACH-000720	-3.86017	bladder cancer	-0.693202
HS939T_SKIN	ACH-000814	0.0880564	melanoma	-0.415531
TOV21G_OVARY	ACH-000885	-3.64459	ovarian cancer	-0.281163
OVTOKO_OVARY	ACH-000663	-3.95847	ovarian cancer	0.0137138
TE1_OESOPHAGUS	ACH-000647	-3.54763	esophageal cancer	-2.87574
DANG_PANCREAS	ACH-000243	-3.74592	pancreatic cancer	-1.51438
LMSU_STOMACH	ACH-000255	-3.51508	gastric cancer	-1.21839
MSTO211H_PLEURA	ACH-000335	-3.88602	mesothelioma	-1.20348
T47D_BREAST	ACH-000147	-2.53735	breast cancer	-1.16471
RVH421_SKIN	ACH-000614	-3.83047	melanoma	-0.00418564
JHOS2_OVARY	ACH-000132	-4.09338	ovarian cancer	-0.0437364
HS852T_SKIN	ACH-000274	-3.6251	melanoma	-0.27324
SNU738_CENTRAL_NERVOUS_SYSTEM	ACH-000807	-3.78428	brain cancer	0.118679
SKMEL30_SKIN	ACH-000810	-3.78877	melanoma	-0.733867
NCIH522_LUNG	ACH-000343	-4.19214	lung cancer	-0.618491
PATU8988S_PANCREAS	ACH-000022	-4.21508	pancreatic cancer	-1.26323
SNUC4_LARGE_INTESTINE	ACH-000959	-0.585124	colorectal cancer	-2.78136
KPL1_BREAST	ACH-000028	-4.14875	breast cancer	-0.372131
KYSE520_OESOPHAGUS	ACH-000637	-3.77916	esophageal cancer	-0.230364
COLO792_SKIN	ACH-000968	-3.95652	melanoma	-0.611367
HS729_SOFT_TISSUE	ACH-000133	-3.85686	sarcoma	-0.758439
TE6_OESOPHAGUS	ACH-000605	-3.89333	esophageal cancer	-1.07393
NCIH727_LUNG	ACH-000775	-4.03785	lung cancer	-0.0423167
PANC0203_PANCREAS	ACH-000042	-3.67833	pancreatic cancer	-1.1391
HEC59_ENDOMETRIUM	ACH-000994	-3.84345	endometrial cancer	-1.38619
HCC1419_BREAST	ACH-000277	-3.87613	breast cancer	-1.02016
NCIH1792_LUNG	ACH-000496	-3.60468	lung cancer	-0.547082
NCIH1048_LUNG	ACH-000866	-4.1874	lung cancer	-0.524663
NCIH1568_LUNG	ACH-000869	-1.61371	lung cancer	-0.375467
SNU423_LIVER	ACH-000493	-1.27919	liver cancer	-0.133199
PK45H_PANCREAS	ACH-000468	-4.01537	pancreatic cancer	-0.424034
ZR751_BREAST	ACH-000097	-4.30184	breast cancer	-0.766443
RD_SOFT_TISSUE	ACH-000169	-3.81108	sarcoma	-0.549926
NCIH2087_LUNG	ACH-000841	-3.6299	lung cancer	-1.08089
NCIH1944_LUNG	ACH-000414	-1.21878	lung cancer	-0.132637
786O_KIDNEY	ACH-000649	-3.77827	kidney cancer	-0.592489
LOVO_LARGE_INTESTINE	ACH-000950	-3.7568	colorectal cancer	-1.30541
SW48_LARGE_INTESTINE	ACH-000958	-3.07797	colorectal cancer	-1.08298
BXPC3_PANCREAS	ACH-000535	-1.23669	pancreatic cancer	-0.324144
HUH7_LIVER	ACH-000480	-3.91063	liver cancer	-0.335157
KP2_PANCREAS	ACH-000281	-3.59037	pancreatic cancer	-0.323979
H4_CENTRAL_NERVOUS_SYSTEM	ACH-000389	-3.33546	brain cancer	-0.736221
KMBC2_URINARY_TRACT	ACH-000862	-2.00937	bladder cancer	-0.325645
ONS76_CENTRAL_NERVOUS_SYSTEM	ACH-000776	-3.92581	brain cancer	-1.08195
253J_URINARY_TRACT	ACH-000011	-3.66061	bladder cancer	-0.648141
639V_URINARY_TRACT	ACH-000973	-4.17159	bladder cancer	-1.35236
KU1919_URINARY_TRACT	ACH-000486	1.72875	bladder cancer	-0.841685
HT29_LARGE_INTESTINE	ACH-000552	-0.977842	colorectal cancer	-1.91233
MCAS_OVARY	ACH-000796	-2.15342	ovarian cancer	-3.48041
SUIT2_PANCREAS	ACH-000652	-1.01312	pancreatic cancer	-0.719617
TE8_OESOPHAGUS	ACH-000452	-3.99418	esophageal cancer	-0.202089
CJM_SKIN	ACH-000458	-3.48485	melanoma	-0.454123
SNU398_LIVER	ACH-000221	-3.90118	liver cancer	-1.64428
LK2_LUNG	ACH-000769	-3.44447	lung cancer	-1.29967
TE4_OESOPHAGUS	ACH-000917	-0.896275	esophageal cancer	-1.9997
RKN_SOFT_TISSUE	ACH-000505	-0.444952	sarcoma	-0.508739
WM983B_SKIN	ACH-000765	-1.50424	melanoma	-1.40484
KNS62_LUNG	ACH-000858	-3.39853	lung cancer	-1.31322
A673_BONE	ACH-000052	-1.16126	bone cancer	-0.513465
T98G_CENTRAL_NERVOUS_SYSTEM	ACH-000571	-3.8464	brain cancer	-0.0323799
HCC44_LUNG	ACH-000667	-4.02775	lung cancer	-0.672817
JHH5_LIVER	ACH-000734	-3.53179	liver cancer	0.103371
NCIH838_LUNG	ACH-000416	-3.98749	lung cancer	-0.484282
BFTC905_URINARY_TRACT	ACH-000802	-3.09563	bladder cancer	-2.32234
HEC265_ENDOMETRIUM	ACH-000946	-0.56244	endometrial cancer	-0.474017
HSC2_UPPER_AERODIGESTIVE_TRACT	ACH-000472	-1.4612	head and neck cancer	-0.0780737
OE33_OESOPHAGUS	ACH-000383	-4.12071	esophageal cancer	-0.644062
FADU_UPPER_AERODIGESTIVE_TRACT	ACH-000846	-3.91604	head and neck cancer	-0.886082
NB1_AUTONOMIC_GANGLIA	ACH-000804	-2.16986	neuroblastoma	-0.130107
SNU1066_UPPER_AERODIGESTIVE_TRACT	ACH-000682	-3.69045	head and neck cancer	0.116797
CAL120_BREAST	ACH-000212	-2.04775	breast cancer	-2.04302
LXF289_LUNG	ACH-000787	-3.80916	lung cancer	-0.0986809
SNGM_ENDOMETRIUM	ACH-000974	-2.05823	endometrial cancer	-0.177646
ECGI10_OESOPHAGUS	ACH-000305	-4.12894	esophageal cancer	-3.72964
JMSU1_URINARY_TRACT	ACH-000753	-1.74595	bladder cancer	-0.420217
CFPAC1_PANCREAS	ACH-000138	-0.3061	pancreatic cancer	-1.69946
CAL51_BREAST	ACH-000856	-2.58338	breast cancer	-0.331116
HCC15_LUNG	ACH-000878	-3.65822	lung cancer	-0.879626
KMRC20_KIDNEY	ACH-000250	-4.15974	kidney cancer	-2.40992
NCIH1648_LUNG	ACH-000766	-3.68645	lung cancer	-0.195946
MHHNB11_AUTONOMIC_GANGLIA	ACH-000078	-3.03115	neuroblastoma	-0.299899
K029AX_SKIN	ACH-000404	-0.68261	melanoma	0.146092
NCIH2122_LUNG	ACH-000311	0.216171	lung cancer	-0.435264
HCC95_LUNG	ACH-000454	-4.02634	lung cancer	-1.2857
MDAMB468_BREAST	ACH-000849	-3.94632	breast cancer	-0.676809
EN_ENDOMETRIUM	ACH-000978	-4.19163	endometrial cancer	-0.372563
TE5_OESOPHAGUS	ACH-000408	-2.14428	esophageal cancer	-1.72902
SNU668_STOMACH	ACH-000344	-3.74278	gastric cancer	-0.395305
GCT_SOFT_TISSUE	ACH-000835	-1.95634	sarcoma	-1.22527
LN18_CENTRAL_NERVOUS_SYSTEM	ACH-000819	-3.73747	brain cancer	-1.86845
RT112_URINARY_TRACT	ACH-000473	-3.47606	bladder cancer	-0.940967
KNS60_CENTRAL_NERVOUS_SYSTEM	ACH-000445	-1.57625	brain cancer	-0.912734
ISTMES2_PLEURA	ACH-000331	-3.80223	mesothelioma	-1.40452
SW579_THYROID	ACH-000163	-3.22262	thyroid cancer	-1.5726
MDAMB231_BREAST	ACH-000768	-2.0283	breast cancer	-1.65895
HSC3_UPPER_AERODIGESTIVE_TRACT	ACH-000778	-2.23107	head and neck cancer	-0.935057
MELJUSO_SKIN	ACH-000881	0.829906	melanoma	-2.88263
NCIH2030_LUNG	ACH-000521	-3.83838	lung cancer	-0.310473
OVCAR8_OVARY	ACH-000696	-3.82095	ovarian cancer	-1.16239
PC14_LUNG	ACH-000030	-1.5491	lung cancer	-3.29637
SKES1_BONE	ACH-000087	-3.28872	bone cancer	-0.589481
HT55_LARGE_INTESTINE	ACH-000926	-3.64422	colorectal cancer	-0.691592
MKN45_STOMACH	ACH-000356	-0.877912	gastric cancer	-1.25346
HUCCT1_BILIARY_TRACT	ACH-000976	-1.74215	bile duct cancer	-2.29441
NCIH292_LUNG	ACH-001075	0.5756	lung cancer	-0.775078
RERFLCAI_LUNG	ACH-000261	-2.12558	lung cancer	0.028643
LS180_LARGE_INTESTINE	ACH-000957	-1.0542	colorectal cancer	-0.9996
SIMA_AUTONOMIC_GANGLIA	ACH-000099	-4.0493	neuroblastoma	-0.0412073
CAMA1_BREAST	ACH-000783	-1.61576	breast cancer	-0.443099
MDAMB436_BREAST	ACH-000573	-3.91722	breast cancer	-0.303408
SNU1196_BILIARY_TRACT	ACH-000461	-1.46838	bile duct cancer	-0.777221
SNU449_LIVER	ACH-000420	-3.97313	liver cancer	-0.431459
TE9_OESOPHAGUS	ACH-000694	-3.82388	esophageal cancer	-0.110733
ABC1_LUNG	ACH-000528	-3.71994	lung cancer	0.0775369
EBC1_LUNG	ACH-000563	-4.01417	lung cancer	-0.435591
SKMES1_LUNG	ACH-000665	-4.17633	lung cancer	-0.407239
HCC56_LARGE_INTESTINE	ACH-000467	-1.69787	colorectal cancer	-1.34023
OUMS23_LARGE_INTESTINE	ACH-000296	-4.23019	colorectal cancer	-0.268004
DETROIT562_UPPER_AERODIGESTIVE_TRACT	ACH-000207	-3.96773	head and neck cancer	-0.827024
PECAPJ49_UPPER_AERODIGESTIVE_TRACT	ACH-000735	-3.55575	head and neck cancer	-2.62313
SW1088_CENTRAL_NERVOUS_SYSTEM	ACH-000437	-3.70009	brain cancer	-0.535148
BICR56_UPPER_AERODIGESTIVE_TRACT	ACH-000771	-3.8184	head and neck cancer	-1.46656
OSRC2_KIDNEY	ACH-000159	-3.82175	kidney cancer	-0.50513
2313287_STOMACH	ACH-000948	-1.60788	gastric cancer	-0.596546
NCIH2170_LUNG	ACH-000481	-1.68787	lung cancer	-0.573518
HUPT3_PANCREAS	ACH-000118	-3.54208	pancreatic cancer	-2.50561
HCC1428_BREAST	ACH-000352	-3.99882	breast cancer	-0.722513
NCIH2110_LUNG	ACH-000929	-0.228106	lung cancer	-0.682988
PANC0403_PANCREAS	ACH-000235	-0.536558	pancreatic cancer	-0.308168
NCIH23_LUNG	ACH-000900	-3.9736	lung cancer	-1.1355
NUGC3_STOMACH	ACH-000911	-1.52349	gastric cancer	-1.17836
COLO800_SKIN	ACH-000401	0.0480622	melanoma	-0.329724
IPC298_SKIN	ACH-000915	-1.76483	melanoma	-1.38965
OE21_OESOPHAGUS	ACH-000544	-3.81961	esophageal cancer	-0.722816
KYSE140_OESOPHAGUS	ACH-000823	-4.25955	esophageal cancer	-0.619482
NCIH1693_LUNG	ACH-000021	-4.05441	lung cancer	-0.769993
COV644_OVARY	ACH-000608	-2.51616	ovarian cancer	-0.20664
NCIH2452_PLEURA	ACH-000092	-3.83619	mesothelioma	-0.395221
SW1271_LUNG	ACH-000890	-3.81217	lung cancer	-1.4282
HT1376_URINARY_TRACT	ACH-000724	-3.82824	bladder cancer	-0.414253
HEC251_ENDOMETRIUM	ACH-000996	-3.8108	endometrial cancer	-0.359528
KNS42_CENTRAL_NERVOUS_SYSTEM	ACH-000622	-3.97707	brain cancer	-0.236768
NCIH446_LUNG	ACH-000800	-4.00376	lung cancer	-0.315584
WM88_SKIN	ACH-000899	-3.31808	melanoma	-0.372242
MCF7_BREAST	ACH-000019	-4.0681	breast cancer	-0.358267
SKNAS_AUTONOMIC_GANGLIA	ACH-000260	-2.6834	neuroblastoma	-0.274017
TM31_CENTRAL_NERVOUS_SYSTEM	ACH-000592	-3.76219	brain cancer	-0.904946
JHH7_LIVER	ACH-000848	-1.29318	liver cancer	-0.0538998
NCIH2126_LUNG	ACH-000785	-3.47431	lung cancer	-0.910478
MFE319_ENDOMETRIUM	ACH-000988	-3.9367	endometrial cancer	-2.17573
NCIH747_LARGE_INTESTINE	ACH-000403	-3.99445	colorectal cancer	-1.33658
SNU308_BILIARY_TRACT	ACH-000141	-3.77546	bile duct cancer	-3.79088
U118MG_CENTRAL_NERVOUS_SYSTEM	ACH-000040	-3.10452	brain cancer	-1.36865
HEC6_ENDOMETRIUM	ACH-000984	-3.74166	endometrial cancer	-0.0898673
HCC366_LUNG	ACH-000840	-3.7316	lung cancer	-0.595188
TE10_OESOPHAGUS	ACH-000318	-1.13011	esophageal cancer	-1.69828
UACC257_SKIN	ACH-000579	-0.680714	melanoma	-0.103072
8305C_THYROID	ACH-001306	-3.80902	thyroid cancer	-0.280824
SCC25_UPPER_AERODIGESTIVE_TRACT	ACH-000188	-4.00201	head and neck cancer	-0.931129
BICR16_UPPER_AERODIGESTIVE_TRACT	ACH-000503	-3.67892	head and neck cancer	-0.290753
ONCODG1_OVARY	ACH-000013	-3.70309	ovarian cancer	-0.563674
KALS1_CENTRAL_NERVOUS_SYSTEM	ACH-000231	-3.68003	brain cancer	-0.654309
ASPC1_PANCREAS	ACH-000222	-1.15158	pancreatic cancer	-0.230889
SNU46_UPPER_AERODIGESTIVE_TRACT	ACH-000500	-3.57627	head and neck cancer	-0.784789
769P_KIDNEY	ACH-000411	-4.2154	kidney cancer	-0.885629
NCIH841_LUNG	ACH-000292	-3.76296	lung cancer	-1.39751
SKMEL24_SKIN	ACH-000822	-0.75733	melanoma	0.00844305
SNU1041_UPPER_AERODIGESTIVE_TRACT	ACH-000618	-3.82282	head and neck cancer	-0.79116
WM793_SKIN	ACH-000827	-3.73061	melanoma	-0.739299
COV362_OVARY	ACH-000278	-3.51697	ovarian cancer	-0.347528
UACC62_SKIN	ACH-000425	-2.99465	melanoma	-0.626094
HCC1937_BREAST	ACH-000223	-3.3527	breast cancer	-0.401314
MALME3M_SKIN	ACH-000477	-1.69611	melanoma	-0.160587
TUHR4TKB_KIDNEY	ACH-000495	-3.35387	kidney cancer	0.344962
NCIH1915_LUNG	ACH-000434	0.198147	lung cancer	-0.317606
SNU719_STOMACH	ACH-000898	-3.29206	gastric cancer	-0.284169
SNU869_BILIARY_TRACT	ACH-000182	-3.62489	bile duct cancer	-2.41211
CAL78_BONE	ACH-000516	-3.18786	bone cancer	-0.259277
RMUGS_OVARY	ACH-000701	-1.27812	ovarian cancer	-0.0499909
S117_SOFT_TISSUE	ACH-000037	-3.74054	sarcoma	-0.821975
MDAMB435S_SKIN	ACH-000884	-3.38478	melanoma	-1.94867
HS294T_SKIN	ACH-000014	-1.06298	melanoma	-1.23172
TCCPAN2_PANCREAS	ACH-000502	-2.01238	pancreatic cancer	-1.11369
SNB75_CENTRAL_NERVOUS_SYSTEM	ACH-000504	-3.33193	brain cancer	-0.403638
NCIH1650_LUNG	ACH-000035	-1.219	lung cancer	-0.409421
WM1799_SKIN	ACH-000661	-1.18583	melanoma	-0.89356
WM2664_SKIN	ACH-001239	-0.22406	melanoma	-0.434936
SNU410_PANCREAS	ACH-000517	-3.77023	pancreatic cancer	-0.188127
OVISE_OVARY	ACH-000527	-4.06741	ovarian cancer	-1.68735
HCC1143_BREAST	ACH-000374	-1.85049	breast cancer	-0.334761
SNU1105_CENTRAL_NERVOUS_SYSTEM	ACH-000368	-3.7602	brain cancer	-0.727768
RCC10RGB_KIDNEY	ACH-000189	-3.61339	kidney cancer	-0.324673
RERFLCAD1_LUNG	ACH-000791	-3.44447	lung cancer	-0.666024
SKMEL2_SKIN	ACH-001190	-3.32217	melanoma	-0.431838
DKMG_CENTRAL_NERVOUS_SYSTEM	ACH-000244	-3.46679	brain cancer	-0.475716
CAOV3_OVARY	ACH-000713	-3.76433	ovarian cancer	-0.585051
UMUC1_URINARY_TRACT	ACH-000834	-3.37417	bladder cancer	0.0405766
COV434_OVARY	ACH-000123	-3.51508	ovarian cancer	-0.544872
CCFSTTG1_CENTRAL_NERVOUS_SYSTEM	ACH-000329	-3.79817	brain cancer	0.039711
SH10TC_STOMACH	ACH-000764	-1.31383	gastric cancer	-1.16883
BT549_BREAST	ACH-000288	-3.18843	breast cancer	-0.682027
BICR6_UPPER_AERODIGESTIVE_TRACT	ACH-000415	-3.71815	head and neck cancer	-1.52031
BICR31_UPPER_AERODIGESTIVE_TRACT	ACH-000228	-3.34074	head and neck cancer	-0.121997
TEN_ENDOMETRIUM	ACH-000397	-3.28979	endometrial cancer	-1.09282
SNU1079_BILIARY_TRACT	ACH-000209	-3.87424	bile duct cancer	-0.0259093
EFO21_OVARY	ACH-000308	-3.72112	ovarian cancer	-0.0094333
SKNEP1_BONE	ACH-001192	-3.79548	bone cancer	-0.10012
EWS502_BONE	ACH-000279	-3.514	bone cancer	-0.499225
