# Supplementary material for: A metastasis map of human cancer cell lines
Source: Nature. 2020 Dec 9;588(7837):331–6. doi: 10.1038/s41586-020-2969-2 (PMC8439149; doi:10.1038/s41586-020-2969-2)
Supplement: Supplementary file 25 — Source Data Extended Data Fig. 7 [file 41586_2020_2969_MOESM25_ESM.xlsx]

## Sheet: metabric ED Fig. 7a,e
PATIENT_ID	LYMPH_NODES_EXAMINED_POSITIVE	NPI	CELLULARITY	CHEMOTHERAPY	COHORT	ER_IHC	HER2_SNP6	HORMONE_THERAPY	INFERRED_MENOPAUSAL_STATE	INTCLUST	AGE_AT_DIAGNOSIS	OS_MONTHS	OS_STATUS	CLAUDIN_SUBTYPE	THREEGENE	VITAL_STATUS	LATERALITY	RADIO_THERAPY	HISTOLOGICAL_SUBTYPE	BREAST_SURGERY	cn.8p.cl	pi3k.cl
MB.0882	0	4.094	Moderate	NO	1	Positve	NEUTRAL	YES	Post	7	73.39	42.3667	DECEASED	LumB	ER+/HER2- High Prolif	Died of Disease	Left	NO	Ductal/NST	BREAST CONSERVING	FALSE	TRUE
MB.7280	6	5.08	High	NO	4	Positve	NEUTRAL	YES	Post	7	63.5	195.533	LIVING	LumA	ER+/HER2- High Prolif	Living	Left	NO	Ductal/NST	MASTECTOMY	FALSE	TRUE
MB.6328	0	2.06	High	NO	5	Positve	NEUTRAL	YES	Post	2	75.89	126.667	LIVING	LumA	ER+/HER2- High Prolif	Living	Right	NO	Ductal/NST	MASTECTOMY	FALSE	TRUE
MB.6011	0	1.05	High	NO	5	Positve	GAIN	NO	Post	1	59.22	211.133	DECEASED	LumB	ER+/HER2- High Prolif	Died of Disease	Left	NO	Ductal/NST	MASTECTOMY	FALSE	TRUE
MB.3300	0	3.038	Moderate	NO	2	Positve	NEUTRAL	NO	Post	7	64.99	247	LIVING	LumB	ER+/HER2- High Prolif	Living	Left	NO	Ductal/NST	MASTECTOMY	FALSE	TRUE
MB.3102	2	4.04	High	NO	2	Positve	NEUTRAL	YES	Post	9	60.34	258.333	LIVING	LumA	ER+/HER2- High Prolif	Living	Right	YES	Ductal/NST	BREAST CONSERVING	FALSE	FALSE
MB.0262	0	4.052	High	NO	1	Positve	NEUTRAL	YES	Post	7	55.44	182.267	DECEASED	Her2		Died of Other Causes	Left	NO	Ductal/NST	MASTECTOMY	FALSE	TRUE
MB.2922	8	6.05	High	YES	2	Negative	GAIN	NO	Pre	1	45.74	14.4	DECEASED	Her2	ER+/HER2- High Prolif	Died of Disease	Right	YES	Ductal/NST	MASTECTOMY	FALSE	TRUE
MB.7112	0	4.08	Low	YES	4	Positve	NEUTRAL	NO	Pre	2	40.74	64.7	DECEASED	LumB	ER+/HER2- High Prolif	Died of Disease	Left	NO	Ductal/NST	MASTECTOMY	FALSE	TRUE
MB.5526	0	4.04	High	NO	3	Negative	NEUTRAL	NO	Pre	10	45.42	151.067	LIVING	Basal	ER-/HER2-	Living	Right	YES	Ductal/NST	BREAST CONSERVING	FALSE	TRUE
MB.5428	0	3.03	Low	NO	3	Positve	NEUTRAL	YES	Post	4ER+	55.36	150.467	LIVING	LumA	ER+/HER2- Low Prolif	Living	Left	YES	Mixed	BREAST CONSERVING	FALSE	FALSE
MB.5421	0	4.04	High	NO	3	Negative	NEUTRAL	NO	Post	10	68	194.567	LIVING	Basal	ER-/HER2-	Living	Left	YES	Ductal/NST	BREAST CONSERVING	FALSE	TRUE
MB.5033	0	2.086	Moderate	NO	3	Positve	NEUTRAL	NO	Post	1	63.92	52.7333	DECEASED	LumB	ER+/HER2- High Prolif	Died of Disease	Right	YES	Mucinous	BREAST CONSERVING	FALSE	TRUE
MB.0657	0	3.2	Moderate	NO	1	Positve	NEUTRAL	YES	Post	4ER+	58.65	30.4333	LIVING	claudin-low	ER+/HER2- Low Prolif	Living	Left	YES	Lobular		FALSE	FALSE
MB.0650	2	4.042	High	NO	1	Positve	NEUTRAL	YES	Post	2	79.48	25.5333	LIVING	LumA	ER+/HER2- High Prolif	Living	Left	YES	Ductal/NST	MASTECTOMY	FALSE	FALSE
MB.0623	0	3.024	Low	NO	1	Positve	NEUTRAL	YES	Post	4ER+	66.52	111.067	LIVING	Normal		Living	Right	YES	Ductal/NST	BREAST CONSERVING	FALSE	FALSE
MB.0591	0	4.034	High	NO	1	Positve	NEUTRAL	YES	Post	8	84	119.467	DECEASED	LumB	ER+/HER2- High Prolif	Died of Disease	Left	NO	Ductal/NST	MASTECTOMY	FALSE	FALSE
MB.0577	0	3.02	Low	NO	1	Positve	NEUTRAL	YES	Post	7	51.42	65.4	LIVING	LumB	ER+/HER2- High Prolif	Living	Left	YES	Mucinous	BREAST CONSERVING	FALSE	FALSE
MB.0576	5	6.042	Moderate	NO	1	Positve	NEUTRAL	YES	Post	2	68.47	31	DECEASED	LumB	ER+/HER2- High Prolif	Died of Disease	Right	YES	Ductal/NST	BREAST CONSERVING	FALSE	FALSE
MB.0574	1	5.042	High	NO	1	Positve	NEUTRAL	YES	Post	2	71.21	119.8	LIVING	LumA	ER+/HER2- High Prolif	Living	Right	YES	Ductal/NST	BREAST CONSERVING	FALSE	FALSE
MB.0513	1	4.064	High	NO	1	Positve	NEUTRAL	YES	Post	9	73.39	117.033	LIVING	LumA	ER+/HER2- Low Prolif	Living	Right	YES	Ductal/NST	MASTECTOMY	FALSE	FALSE
MB.0490	10	5.06	Low	NO	1	Positve	NEUTRAL	YES	Post	4ER+	81.9	101.967	LIVING	LumA	ER+/HER2- Low Prolif	Living	Right	YES	Ductal/NST	MASTECTOMY	FALSE	FALSE
MB.0475	0	4.04	Moderate	NO	1	Positve	NEUTRAL	YES	Post	9	54.15	130.7	LIVING	LumA	ER+/HER2- High Prolif	Living	Left	YES	Ductal/NST	BREAST CONSERVING	FALSE	FALSE
MB.0451	0	2.032	Moderate	NO	1	Positve	NEUTRAL	YES	Post	8	63.2	50.0667	LIVING	LumA	ER+/HER2- Low Prolif	Living	Right	NO	Ductal/NST	MASTECTOMY	FALSE	FALSE
MB.0399	11	6.09	Low	YES	1	Negative	NEUTRAL	NO	Post	4ER-	68.47	137.1	DECEASED	Her2	ER-/HER2-	Died of Other Causes	Left	YES	Ductal/NST	MASTECTOMY	FALSE	TRUE
MB.0372	0	4.036	High	YES	1	Negative	NEUTRAL	YES	Pre	10	39.86	62.7667	DECEASED	Basal	ER-/HER2-	Died of Disease	Right	YES	Ductal/NST	BREAST CONSERVING	FALSE	TRUE
MB.0290	0	2.05	Moderate	NO	1	Positve	NEUTRAL	NO	Pre	8	49.92	199.533	LIVING	LumA	ER+/HER2- Low Prolif	Living	Left	NO	Ductal/NST	MASTECTOMY	FALSE	FALSE
MB.0273	3	4.05	Moderate	NO	1	Positve	NEUTRAL	YES	Post	8	68.66	186.533	LIVING	LumA	ER+/HER2- Low Prolif	Living	Right	YES	Ductal/NST	MASTECTOMY	FALSE	FALSE
MB.0238	4	6.07	High	YES	1	Negative	NEUTRAL	NO	Post	10	52.19	193.167	LIVING	claudin-low	ER-/HER2-	Living	Right	YES	Ductal/NST	MASTECTOMY	FALSE	TRUE
MB.0194	6	5.042	High	YES	1	Positve	NEUTRAL	YES	Post	3	56.45	91.6	LIVING	LumA	ER+/HER2- Low Prolif	Living	Right	YES	Ductal/NST	MASTECTOMY	FALSE	FALSE
MB.0180	0	3.036	Moderate	NO	1	Positve	NEUTRAL	YES	Post	8	51.69	62.3333	LIVING	LumA	ER+/HER2- Low Prolif	Living	Right	YES	Ductal/NST	BREAST CONSERVING	FALSE	FALSE
MB.0151	6	6.1	Moderate	NO	1	Positve	NEUTRAL	YES	Post	2	67.7	49.2333	DECEASED	LumB	ER+/HER2- High Prolif	Died of Disease	Left	YES	Ductal/NST	MASTECTOMY	FALSE	FALSE
MB.0150	0	3.04	High	NO	1	Positve	NEUTRAL	YES	Post	4ER+	70.22	111.2	LIVING	Basal	ER-/HER2-	Living	Left	NO	Ductal/NST	MASTECTOMY	FALSE	TRUE
MB.0121	6	5.06	Moderate	NO	1	Positve	NEUTRAL	YES	Post	8	78.73	152.2	LIVING	LumA	ER+/HER2- Low Prolif	Living	Left	YES	Ductal/NST	MASTECTOMY	FALSE	FALSE
MB.0106	5	4.14	Moderate	YES	1	Positve	NEUTRAL	YES	Pre	8	49.87	85.3333	LIVING	LumA	ER+/HER2- Low Prolif	Living	Left	YES	Ductal/NST	MASTECTOMY	FALSE	FALSE
MB.0056	0	3.058	High	NO	1	Positve	NEUTRAL	YES	Post	1	62.62	62.8667	LIVING	LumB		Living	Right	NO	Mixed	MASTECTOMY	FALSE	TRUE
MB.7244	1	3.024	Moderate	NO	4	Positve	NEUTRAL	NO	Post	8	54.81	184.167	LIVING	LumA	ER+/HER2- Low Prolif	Living	Right	YES	Ductal/NST	BREAST CONSERVING	FALSE	FALSE
MB.7243	0	2.034	Moderate	NO	4	Positve	NEUTRAL	YES	Post	8	78.89	148.8	DECEASED	LumA	ER+/HER2- Low Prolif	Died of Other Causes		NO	Ductal/NST	MASTECTOMY	FALSE	FALSE
MB.7233	0	3.0426	Moderate	NO	4	Positve	NEUTRAL	YES	Post	8	74.76	222.033	DECEASED	Her2	ER+/HER2- Low Prolif	Died of Other Causes	Left	NO	Ductal/NST	MASTECTOMY	FALSE	FALSE
MB.7151	0	4.042	High	NO	4	Positve	NEUTRAL	YES	Post	10	59.06	144.433	LIVING	Basal	ER-/HER2-	Living	Left	NO	Ductal/NST	MASTECTOMY	FALSE	TRUE
MB.7141	0	3.0236	High	NO	4	NA	NEUTRAL	YES	Post	7	78.16	138.567	LIVING	LumA	ER+/HER2- Low Prolif	Living		NO	Ductal/NST	MASTECTOMY	FALSE	FALSE
MB.7138	0	4.044	High	NO	4	Positve	NEUTRAL	YES	Post	8	68.16	123	DECEASED	LumB	ER+/HER2- High Prolif	Died of Other Causes	Left	YES	Ductal/NST	BREAST CONSERVING	FALSE	FALSE
MB.7072	14	5.13	Moderate	NO	4	Positve	GAIN	YES	Post	1	71.24	52.3333	DECEASED	LumB	ER+/HER2- High Prolif	Died of Disease	Left	YES	Mixed	MASTECTOMY	FALSE	TRUE
MB.7066	1	5.037	Low	YES	4	Negative	GAIN	NO	Post	3	64.24	89.7667	LIVING	Her2	ER+/HER2- Low Prolif	Living	Right	YES	Ductal/NST	BREAST CONSERVING	FALSE	TRUE
MB.7022	0	3.068	High	NO	4	Positve	NEUTRAL	YES	Post	8	70.61	85.5	LIVING	LumB	ER+/HER2- High Prolif	Living	Left	NO	Ductal/NST	MASTECTOMY	FALSE	FALSE
MB.6322	9	5.05	High	NO	5	Positve	NEUTRAL	YES	Post	4ER+	80.93	80.3667	DECEASED	LumB	ER+/HER2- High Prolif	Died of Other Causes	Left	YES	Mixed	BREAST CONSERVING	FALSE	TRUE
MB.6306	0	4.058	High	NO	5	Positve	GAIN	YES	Post	1	78.22	64.6	DECEASED	LumB	ER+/HER2- High Prolif	Died of Other Causes	Left	YES	Ductal/NST	BREAST CONSERVING	FALSE	TRUE
MB.6280	1	5.088	High	YES	5	Negative	NEUTRAL	NO	Post	10	53.68	27.8667	DECEASED	Basal		Died of Disease	Left	YES	Ductal/NST	MASTECTOMY	FALSE	TRUE
MB.6239	6	5.04	High	YES	5	Positve	NEUTRAL	NO	Post	8	52.84	200.333	LIVING	Normal	ER+/HER2- High Prolif	Living	Right	YES	Mixed	BREAST CONSERVING	FALSE	FALSE
MB.6225	0	3.032	High	NO	5	Positve	NEUTRAL	NO	Post	7	68.43	117.867	LIVING	LumA	ER+/HER2- Low Prolif	Living	Right	NO	Ductal/NST	MASTECTOMY	FALSE	FALSE
MB.6189	0	3.084	Moderate	NO	5	Positve	NEUTRAL	YES	Post	7	56.25	240.2	LIVING	LumB	ER+/HER2- High Prolif	Living	Right	YES	Mixed	BREAST CONSERVING	FALSE	FALSE
MB.6188	11	6.056	High	NO	5	Negative	GAIN	NO	Pre	10	41.92	23.7667	LIVING	claudin-low	ER-/HER2-	Living	Right	NO	Ductal/NST	MASTECTOMY	FALSE	TRUE
MB.6146	3	5.012	High	NO	5	Positve	NEUTRAL	YES	Post	4ER+	51.04	89.6	DECEASED	Her2	ER+/HER2- High Prolif	Died of Disease	Left	NO	Ductal/NST	MASTECTOMY	FALSE	TRUE
MB.6101	0	3.07	High	NO	5	Positve	NEUTRAL	NO	Post	7	82.51	77.5	DECEASED	Normal		Died of Other Causes	Left	NO	Ductal/NST	MASTECTOMY	FALSE	TRUE
MB.6018	0	3.05	Low	NO	5	Positve	NEUTRAL	NO	Post	8	65.03	143.167	DECEASED	LumA	ER+/HER2- Low Prolif	Died of Disease	Right	NO	Ductal/NST	MASTECTOMY	FALSE	FALSE
MB.6012	0	3.066	Moderate	NO	5	Positve	NEUTRAL	NO	Post	8	67.46	144.433	DECEASED	LumA		Died of Other Causes	Left	NO	Lobular	MASTECTOMY	FALSE	FALSE
MB.5647	11	6.07	High	NO	3	Positve	NEUTRAL	YES	Post	6	65.43	30.8	DECEASED	LumA	ER+/HER2- High Prolif	Died of Other Causes	Right	YES	Ductal/NST	MASTECTOMY	FALSE	TRUE
MB.5613	1	4.1	High	NO	3	Positve	NEUTRAL	YES	Post	10	80.21	212.367	DECEASED	LumB	ER+/HER2- High Prolif	Died of Other Causes	Left	NO	Ductal/NST	BREAST CONSERVING	FALSE	TRUE
MB.5604	2	4.05	High	NO	3	Positve	GAIN	YES	Post	1	66.88	145.633	LIVING	LumB	ER+/HER2- High Prolif	Living	Right	YES	Ductal/NST	BREAST CONSERVING	FALSE	TRUE
MB.5560	0	3.03	Moderate	NO	3	Negative	LOSS	NO	Pre	10	44.05	186.6	LIVING	Basal	ER-/HER2-	Living	Right	YES	Ductal/NST	BREAST CONSERVING	FALSE	TRUE
MB.5442	2	5.07	High	YES	3	Negative	NEUTRAL	NO	Pre	10	44.93	205.8	LIVING	Basal	ER-/HER2-	Living	Right	YES	Ductal/NST	BREAST CONSERVING	FALSE	TRUE
MB.5412	0	3.028	High	NO	3	Positve	NEUTRAL	NO	Post	3	51.87	220.233	LIVING	LumA	ER+/HER2- Low Prolif	Living	Right	YES	Ductal/NST	BREAST CONSERVING	FALSE	FALSE
MB.5383	3	4.15	Moderate	NO	3	Positve	NEUTRAL	YES	Post	8	83.9	113.667	DECEASED	LumA	ER+/HER2- Low Prolif	Died of Disease	Left	NO	Ductal/NST	MASTECTOMY	FALSE	FALSE
MB.5370	0	4.044	Moderate	NO	3	Positve	NEUTRAL	YES	Post	8	62.55	119.3	DECEASED	LumB	ER+/HER2- High Prolif	Died of Other Causes	Left	YES	Ductal/NST	BREAST CONSERVING	FALSE	TRUE
MB.5341	0	3.04	High	NO	3	Positve	NEUTRAL	NO	Post	2	56.37	250.833	LIVING	LumB	ER+/HER2- High Prolif	Living	Right	YES	Ductal/NST	BREAST CONSERVING	FALSE	TRUE
MB.5305	1	4.06	High	NO	3	Positve	NEUTRAL	YES	Post	8	61.88	149.433	DECEASED	LumA	ER+/HER2- High Prolif	Died of Disease	Right	NO	Mixed	MASTECTOMY	FALSE	FALSE
MB.5293	0	3.06	High	NO	3	Positve	NEUTRAL	NO	Post	3	70.86	208.967	DECEASED	LumA	ER+/HER2- Low Prolif	Died of Disease	Left	YES	Mixed	BREAST CONSERVING	FALSE	FALSE
MB.5284	5	6.08	Moderate	NO	3	Positve	NEUTRAL	YES	Post	3	68.18	65.3333	DECEASED	LumA	ER+/HER2- Low Prolif	Died of Other Causes	Left	YES	Mixed	MASTECTOMY	FALSE	FALSE
MB.5281	0	4.03	Moderate	NO	3	Negative	NEUTRAL	NO	Post	4ER-	55.72	79.3	LIVING	LumA	ER+/HER2- Low Prolif	Living	Left	YES	Ductal/NST	BREAST CONSERVING	FALSE	TRUE
MB.5264	0	4.036	High	NO	3	Positve	NEUTRAL	NO	Pre	8	46.4	199.3	LIVING	LumA	ER+/HER2- Low Prolif	Living	Left	YES	Ductal/NST	BREAST CONSERVING	FALSE	FALSE
MB.5260	0	4.03	Moderate	NO	3	Positve	NEUTRAL	NO	Post	7	72.23	202.1	DECEASED	LumB	ER+/HER2- High Prolif	Died of Other Causes	Right	YES	Mixed	BREAST CONSERVING	FALSE	TRUE
MB.5256	3	4.046	Moderate	NO	3	Positve	NEUTRAL	YES	Post	8	70.31	108.067	DECEASED	LumA	ER+/HER2- High Prolif	Died of Disease	Right	YES	Ductal/NST	MASTECTOMY	FALSE	FALSE
MB.5227	1	4.03	High	NO	3	Positve	NEUTRAL	YES	Post	4ER+	74.46	187.033	DECEASED	LumA	ER+/HER2- High Prolif	Died of Other Causes	Right	NO	Ductal/NST	MASTECTOMY	FALSE	FALSE
MB.5221	0	2.04	High	NO	3	Positve	NEUTRAL	NO	Post	8	63.53	131.3	DECEASED	LumA	ER+/HER2- Low Prolif	Died of Other Causes	Left	NO	Ductal/NST	MASTECTOMY	FALSE	FALSE
MB.5211	0	4.06	High	NO	3	Positve	NEUTRAL	YES	Post	7	68.42	247.833	DECEASED	LumB	ER+/HER2- High Prolif	Died of Other Causes	Right	NO	Ductal/NST	MASTECTOMY	FALSE	TRUE
MB.5191	0	4.04	Moderate	NO	3	Positve	NEUTRAL	YES	Post	8	54.75	142.167	DECEASED	LumA		Died of Other Causes	Left	NO	Lobular	MASTECTOMY	FALSE	FALSE
MB.5169	0	4.05	Moderate	NO	3	Positve	NEUTRAL	NO	Post	3	62.84	51.9667	DECEASED	LumB	ER+/HER2- High Prolif	Died of Disease	Right	NO	Ductal/NST	MASTECTOMY	FALSE	FALSE
MB.5117	0	3.06	Moderate	NO	3	Positve	NEUTRAL	YES	Post	8	51.09	209.267	LIVING	LumA	ER+/HER2- High Prolif	Living	Right	YES	Ductal/NST	BREAST CONSERVING	FALSE	FALSE
MB.5073	0	3.1	Moderate	NO	3	Positve	NEUTRAL	YES	Post	4ER+	67.87	194.167	DECEASED	claudin-low	ER+/HER2- Low Prolif	Died of Other Causes	Left	NO	Ductal/NST	MASTECTOMY	FALSE	FALSE
MB.5059	0	3.034	High	NO	3	Positve	NEUTRAL	NO	Post	8	53.69	257.633	LIVING	LumA	ER+/HER2- Low Prolif	Living	Left	NO	Mixed	MASTECTOMY	FALSE	FALSE
MB.5043	6	6.08	Moderate	NO	3	Positve	NEUTRAL	YES	Post	8	70.42	128.367	DECEASED	LumA	ER+/HER2- Low Prolif	Died of Disease	Right	YES	Mixed	BREAST CONSERVING	FALSE	FALSE
MB.4969	0	3.05	High	NO	3	Positve	NEUTRAL	NO	Post	7	76.81	198.1	DECEASED	LumA	ER+/HER2- High Prolif	Died of Other Causes	Right	YES	Ductal/NST	BREAST CONSERVING	FALSE	FALSE
MB.4941	0	3.04	Moderate	NO	3	Positve	NEUTRAL	NO	Post	4ER+	57.32	58.6333	DECEASED	LumA	ER+/HER2- Low Prolif	Died of Disease	Left	YES	Ductal/NST	BREAST CONSERVING	FALSE	FALSE
MB.4925	1	4.05	Moderate	NO	3	Positve	NEUTRAL	YES	Post	7	76.54	102.767	DECEASED	LumB		Died of Other Causes	Left	NO	Ductal/NST	MASTECTOMY	FALSE	FALSE
MB.4883	0	3.04	Moderate	NO	3	NA	NEUTRAL	NO	Post	7	57.93	268.9	LIVING	LumA	ER+/HER2- Low Prolif	Living	Right	YES	Ductal/NST	BREAST CONSERVING	FALSE	FALSE
MB.4849	0	4.06	Moderate	NO	3	Positve	NEUTRAL	YES	Post	8	81.52	45.3333	DECEASED	LumA	ER+/HER2- High Prolif	Died of Disease	Left	NO	Ductal/NST	MASTECTOMY	FALSE	FALSE
MB.4832	0	2.022	Moderate	NO	3	Positve	NEUTRAL	NO	Pre	3	45.44	141.733	DECEASED	LumA	ER+/HER2- Low Prolif	Died of Disease	Left	YES	Ductal/NST	BREAST CONSERVING	FALSE	FALSE
MB.4822	0	3.02	Moderate	NO	3	Positve	NEUTRAL	NO	Post	4ER+	76.88	91.6333	DECEASED	LumA	ER+/HER2- Low Prolif	Died of Disease	Left	NO	Mixed	MASTECTOMY	FALSE	FALSE
MB.4787	0	3.06	Moderate	NO	3	Positve	GAIN	NO	Post	6	68.85	81.0667	DECEASED	LumA	ER+/HER2- High Prolif	Died of Other Causes	Right	NO	Ductal/NST	MASTECTOMY	FALSE	FALSE
MB.4730	0	4.136	High	NO	3	Positve	NEUTRAL	NO	Post	8	51.29	131.3	DECEASED	LumA	ER+/HER2- Low Prolif	Died of Other Causes	Right	NO	Mixed	MASTECTOMY	FALSE	FALSE
MB.4718	0	2.198	Moderate	NO	3	Positve	NEUTRAL	YES	Pre	4ER+	44.27	198.333	DECEASED	Normal	ER+/HER2- Low Prolif	Died of Disease	Right	YES	Lobular	MASTECTOMY	FALSE	FALSE
MB.4701	0	4.05	High	NO	3	Positve	NEUTRAL	NO	Pre	8	47.62	127.533	LIVING	LumA	ER+/HER2- Low Prolif	Living	Left	YES	Ductal/NST	BREAST CONSERVING	FALSE	FALSE
MB.4696	0	4.09	Low	NO	3	Negative	LOSS	NO	Pre	10	49.98	255.267	LIVING	claudin-low	ER-/HER2-	Living	Left	NO	Ductal/NST	MASTECTOMY	FALSE	TRUE
MB.4322	1	4.06	High	NO	3	Positve	LOSS	YES	Post	7	63.39	196.467	DECEASED	LumA		Died of Other Causes	Left	YES	Ductal/NST	MASTECTOMY	FALSE	TRUE
MB.4293	0	3.06	Moderate	NO	3	Positve	NEUTRAL	NO	Post	8	54.16	219.167	DECEASED	LumA	ER+/HER2- Low Prolif	Died of Other Causes	Left	YES	Mixed	MASTECTOMY	FALSE	FALSE
MB.4289	0	2.04	Moderate	NO	3	Positve	GAIN	YES	Post	2	65.49	96.8333	DECEASED	Her2	ER+/HER2- High Prolif	Died of Disease	Left	YES	Lobular	MASTECTOMY	FALSE	FALSE
MB.4283	2	4.08	Moderate	NO	3	Positve	NEUTRAL	YES	Post	8	55.62	174.833	LIVING	LumA	ER+/HER2- Low Prolif	Living	Left	YES	Ductal/NST	MASTECTOMY	FALSE	FALSE
MB.4282	0	4.02	High	NO	3	Positve	NEUTRAL	NO	Pre	9	49.61	34.1	LIVING	LumA		Living	Right	YES	Ductal/NST	BREAST CONSERVING	FALSE	TRUE
MB.4274	3	4.04	High	NO	3	Positve	NEUTRAL	YES	Post	8	74.32	59.9333	DECEASED	LumB	ER+/HER2- High Prolif	Died of Disease	Right	YES	Ductal/NST	MASTECTOMY	FALSE	FALSE
MB.4264	1	4.04	Moderate	NO	3	Positve	GAIN	YES	Post	7	72.17	163.2	DECEASED	LumA	ER+/HER2- High Prolif	Died of Other Causes	Right	YES	Ductal/NST	MASTECTOMY	FALSE	FALSE
MB.4119	1	4.04	Moderate	NO	3	Positve	NEUTRAL	YES	Post	7	65.46	67.8	DECEASED	Her2		Died of Disease	Left	YES	Ductal/NST	MASTECTOMY	FALSE	FALSE
MB.3871	1	4.052	High	NO	2	Positve	NEUTRAL	YES	Post	8	62.03	172.8	DECEASED	LumA	ER+/HER2- Low Prolif	Died of Other Causes	Left	NO	Ductal/NST	MASTECTOMY	FALSE	FALSE
MB.3388	1	5.04	High	NO	2	Positve	GAIN	YES	Post	8	59.3	228.6	DECEASED	LumB	ER+/HER2- High Prolif	Died of Other Causes	Left	YES	Ductal/NST	MASTECTOMY	FALSE	TRUE
MB.3363	0	4.04	High	NO	2	Positve	NEUTRAL	NO	Post	10	56.42	10.8667	DECEASED	Basal	ER-/HER2-	Died of Disease	Right	YES	Ductal/NST	BREAST CONSERVING	FALSE	TRUE
MB.3328	1	4.07	High	NO	2	Positve	NEUTRAL	YES	Post	7	69.65	191.133	DECEASED	LumA	ER+/HER2- Low Prolif	Died of Other Causes	Right	YES	Ductal/NST	BREAST CONSERVING	FALSE	FALSE
MB.3303	1	5.04	High	NO	2	Positve	NEUTRAL	YES	Post	4ER+	63.96	243.9	LIVING	LumB	ER+/HER2- High Prolif	Living	Right	YES	Other	MASTECTOMY	FALSE	FALSE
MB.3167	1	4.032	Moderate	NO	2	Positve	GAIN	YES	Post	8	66.76	136.933	LIVING	LumA	ER+/HER2- High Prolif	Living	Left	YES	Ductal/NST	MASTECTOMY	FALSE	FALSE
MB.3032	0	2.03	High	NO	2	Positve	NEUTRAL	NO	Post	3	50.01	250.133	LIVING	LumA	ER+/HER2- Low Prolif	Living	Right	YES	Ductal/NST	BREAST CONSERVING	FALSE	FALSE
MB.3005	0	3.046	Moderate	NO	2	Positve	NEUTRAL	NO	Pre	8	45.75	253.067	LIVING	LumA	ER+/HER2- Low Prolif	Living	Left	YES	Ductal/NST	BREAST CONSERVING	FALSE	FALSE
MB.2952	0	2.024	High	NO	2	Positve	NEUTRAL	NO	Post	8	52.67	189.1	DECEASED	LumA		Died of Other Causes	Left	YES	Tubular/ cribriform	BREAST CONSERVING	FALSE	FALSE
MB.2939	1	5.034		NO	2	Positve	GAIN	YES	Post	5	70.19	101.267	DECEASED	LumB		Died of Other Causes	Right	NO	Ductal/NST	MASTECTOMY	FALSE	FALSE
MB.2774	7	5.07	Moderate	NO	2	Positve	LOSS	YES	Post	7	66.06	131.667	DECEASED	LumB	ER+/HER2- High Prolif	Died of Other Causes	Right	NO	Ductal/NST	MASTECTOMY	FALSE	FALSE
MB.2708	0	3.03	Moderate	NO	2	Positve	NEUTRAL	YES	Post	7	66.36	133.233	DECEASED	LumB	ER+/HER2- High Prolif	Died of Disease	Left	NO	Mixed	MASTECTOMY	FALSE	FALSE
MB.0874	0	4.078	High	YES	1	Negative	NEUTRAL	NO	Post	10	59.22	16.6	DECEASED	Basal	ER-/HER2-	Died of Disease	Left	YES	Ductal/NST	MASTECTOMY	FALSE	TRUE
MB.0616	3	5.076	High	NO	1	Positve	NEUTRAL	YES	Post	7	75.98	29.0333	DECEASED	LumB	ER+/HER2- High Prolif	Died of Other Causes	Left	YES	Ductal/NST	MASTECTOMY	FALSE	TRUE
MB.0593	13	5.18	High	YES	1	Negative	GAIN	NO	Post	5	62.34	34.6667	DECEASED	Her2	HER2+	Died of Disease	Left	YES	Lobular	MASTECTOMY	FALSE	FALSE
MB.0554	0	2.032	Moderate	NO	1	Positve	NEUTRAL	YES	Post	8	82.35	111.167	DECEASED	LumA	ER+/HER2- Low Prolif	Died of Other Causes	Right	NO	Ductal/NST	BREAST CONSERVING	FALSE	FALSE
MB.0553	14	5.04	Moderate	NO	1	Positve	GAIN	YES	Post	5	86.99	85.7333	DECEASED	LumA		Died of Other Causes	Left	YES	Ductal/NST	MASTECTOMY	FALSE	FALSE
MB.0529	7	5.05	High	YES	1	Positve	NEUTRAL	YES	Post	8	67.46	48.5333	DECEASED	LumA	ER+/HER2- High Prolif	Died of Disease	Right	NO	Ductal/NST	MASTECTOMY	FALSE	FALSE
MB.0526	0	4.03	High	NO	1	Negative	NEUTRAL	NO	Post	2	72.18	139.633	DECEASED	LumB	ER+/HER2- High Prolif	Died of Other Causes		NO	Ductal/NST	BREAST CONSERVING	FALSE	TRUE
MB.0266	0	1.06	Moderate	NO	1	NA	GAIN	YES	Post	8	84.88	90.6667	DECEASED	LumA		Died of Other Causes	Left	YES	Mixed	MASTECTOMY	FALSE	FALSE
MB.0224	0	4.05	Moderate	NO	1	Positve	NEUTRAL	YES	Pre	4ER+	44.01	176.767	LIVING	LumA	ER+/HER2- Low Prolif	Living	Right	NO	Ductal/NST	MASTECTOMY	FALSE	FALSE
MB.0124	2	4.1	Low	YES	1	Positve	NEUTRAL	YES	Pre	8	43.46	118.2	LIVING	LumA	ER+/HER2- Low Prolif	Living	Left	YES	Mixed	BREAST CONSERVING	FALSE	FALSE
MB.7149	14	6.1	Moderate	NO	4	Positve	NEUTRAL	YES	Post	9	66.52	44.6333	DECEASED	LumB	ER+/HER2- High Prolif	Died of Other Causes		YES	Ductal/NST	MASTECTOMY	FALSE	TRUE
MB.4407	0	4.02	Moderate	NO	3	Negative	NEUTRAL	NO	Pre	10	44.4	83.3667	DECEASED	Basal		Died of Disease	Left	YES	Ductal/NST	MASTECTOMY	FALSE	FALSE
MB.7196	4	6.15	High	NO	4	Positve	NEUTRAL	YES	Post	9	67.99	107.1	DECEASED	Her2	ER+/HER2- High Prolif	Died of Disease	Right	YES	Ductal/NST	MASTECTOMY	FALSE	TRUE
MB.0536	0	4.04	High	NO	1	Positve	NEUTRAL	YES	Post	1	67.88	147.367	DECEASED	LumB	ER+/HER2- High Prolif	Died of Other Causes	Right	YES	Ductal/NST	BREAST CONSERVING	FALSE	TRUE
MB.5163	0	4.036	High	NO	3	Positve	NEUTRAL	YES	Post	3	69.04	212.2	DECEASED	LumA	ER+/HER2- Low Prolif	Died of Other Causes	Right	YES	Ductal/NST	BREAST CONSERVING	FALSE	FALSE
MB.0123	0	4.05	Moderate	NO	1	Positve	NEUTRAL	YES	Post	1	76.89	114.233	DECEASED	LumB	ER+/HER2- High Prolif	Died of Other Causes	Right	NO	Ductal/NST	MASTECTOMY	FALSE	TRUE
MB.7053	0	4.029	High	NO	4	Positve	NEUTRAL	NO	Pre	4ER+	45.64	122.133	LIVING	LumA	ER+/HER2- High Prolif	Living		YES	Ductal/NST	BREAST CONSERVING	FALSE	FALSE
MB.6055	2	5.05	High	YES	5	Negative	NEUTRAL	NO	Pre	10	33.08	200.433	LIVING	claudin-low	ER-/HER2-	Living	Left	YES	Medullary	BREAST CONSERVING	FALSE	TRUE
MB.4827	0	3.044	High	NO	3	Positve	NEUTRAL	YES	Post	3	78.54	45.7	DECEASED	LumA	ER+/HER2- Low Prolif	Died of Other Causes	Left	NO	Tubular/ cribriform	MASTECTOMY	FALSE	FALSE
MB.0239	0	2.092	High	NO	1	Positve	NEUTRAL	YES	Post	3	77.85	85.5667	DECEASED	LumA	ER+/HER2- Low Prolif	Died of Disease	Right	YES	Mixed	BREAST CONSERVING	FALSE	FALSE
MB.7094	0	4.0488	Moderate	NO	4	Positve	NEUTRAL	YES	Post	9	60.75	113.367	LIVING	LumB	ER+/HER2- High Prolif	Living		YES	Ductal/NST	BREAST CONSERVING	FALSE	FALSE
MB.0221	7	6.04	Moderate	NO	1	Negative	GAIN	NO	Post	4ER-	77.72	20.2	DECEASED	Her2	ER+/HER2- High Prolif	Died of Disease	Left	NO	Ductal/NST	MASTECTOMY	FALSE	TRUE
MB.0263	0	1.054	Moderate	NO	1	Positve	NEUTRAL	YES	Post	7	76.49	176.033	DECEASED	LumA	ER+/HER2- Low Prolif	Died of Other Causes	Left	NO	Mixed	MASTECTOMY	FALSE	FALSE
MB.5532	2	4.06	High	NO	3	Positve	GAIN	YES	Post	7	69.66	79.8667	DECEASED	LumA	ER+/HER2- High Prolif	Died of Disease	Right	NO	Ductal/NST	MASTECTOMY	FALSE	TRUE
MB.6336	18	6.05	Moderate	YES	5	Negative	NEUTRAL	NO	Post	2	63.22	17.2	DECEASED	Basal	ER-/HER2-	Died of Disease	Right	YES	Ductal/NST	MASTECTOMY	FALSE	TRUE
MB.4757	3	5.02	High	YES	3	Negative	NEUTRAL	NO	Pre	10	38.93	27.4	DECEASED	Basal	ER-/HER2-	Died of Disease	Left	NO	Ductal/NST	MASTECTOMY	FALSE	TRUE
MB.0389	19	6.1	High	YES	1	Positve	GAIN	YES	Pre	2	46.87	96.9667	LIVING	LumB	HER2+	Living	Right	YES	Ductal/NST	MASTECTOMY	FALSE	TRUE
MB.5409	5	6.044	High	YES	3	Negative	GAIN	YES	Post	5	51.62	198.133	LIVING	Her2	HER2+	Living	Left	YES	Ductal/NST	MASTECTOMY	FALSE	TRUE
MB.7212	0	4.0286	High	NO	4	Positve	GAIN	YES	Post	3	62.26	52.5	DECEASED	LumA	ER+/HER2- Low Prolif	Died of Other Causes		NO	Lobular	MASTECTOMY	FALSE	FALSE
MB.0386	8	6.03	Moderate	NO	1	Positve	LOSS	YES	Post	9	66.83	138.133	LIVING	LumA	ER+/HER2- Low Prolif	Living	Right	YES	Ductal/NST	BREAST CONSERVING	FALSE	FALSE
MB.6116	0	3.06	High	NO	5	Negative	GAIN	NO	Post	5	66.13	193.133	LIVING	Her2	HER2+	Living	Right	NO	Ductal/NST	MASTECTOMY	FALSE	TRUE
MB.0242	0	3.036	Moderate	NO	1	NA	NEUTRAL	YES	Post	8	51.25	199.1	LIVING	LumB	ER+/HER2- Low Prolif	Living	Left	NO	Ductal/NST	BREAST CONSERVING	FALSE	FALSE
MB.5634	0	4.06	High	NO	3	Negative	NEUTRAL	NO	Post	10	55.53	62.9	DECEASED	Basal	ER-/HER2-	Died of Disease	Right	NO	Ductal/NST	MASTECTOMY	FALSE	TRUE
MB.3254	0	2.036	High	NO	2	Positve	NEUTRAL	NO	Post	3	50.21	123.9	LIVING	LumA	ER+/HER2- Low Prolif	Living	Left	YES	Ductal/NST	BREAST CONSERVING	FALSE	FALSE
MB.3085	0	3.05	Moderate	NO	2	Positve	NEUTRAL	NO	Pre	4ER+	43.68	210.967	DECEASED	Normal	ER+/HER2- Low Prolif	Died of Disease	Right	YES	Lobular	MASTECTOMY	FALSE	FALSE
MB.5548	0	4.1	High	NO	3	Negative	NEUTRAL	NO	Post	10	62.43	25.3333	LIVING	claudin-low	ER-/HER2-	Living	Left	NO	Ductal/NST	MASTECTOMY	FALSE	TRUE
MB.5381	2	5.1	Moderate	YES	3	Negative	GAIN	YES	Pre	5	44	201.833	DECEASED	Her2	HER2+	Died of Disease	Right	YES	Ductal/NST	MASTECTOMY	FALSE	TRUE
MB.4342	3	2.124	Moderate	NO	3	Positve	NEUTRAL	YES	Post	4ER+	73.2	232.767	DECEASED	LumA	ER+/HER2- Low Prolif	Died of Other Causes	Left	YES	Ductal/NST	MASTECTOMY	FALSE	FALSE
MB.0036	0	3.044	Moderate	NO	1	Positve	NEUTRAL	YES	Post	3	85.49	132.033	DECEASED	LumA	ER+/HER2- Low Prolif	Died of Disease	Left	YES	Ductal/NST	MASTECTOMY	FALSE	FALSE
MB.7270	1	5.032	High	YES	4	Negative	NEUTRAL	NO	Post	10	50.84	175.167	LIVING	Basal	ER-/HER2-	Living	Left	NO	Ductal/NST	MASTECTOMY	FALSE	TRUE
MB.0272	8	6.056	Moderate	NO	1	Positve	NEUTRAL	NO	Post	8	55.36	122	DECEASED	LumB	ER+/HER2- High Prolif	Died of Disease	Right	NO	Ductal/NST	MASTECTOMY	FALSE	FALSE
MB.7297	45	6.05	High	NO	4	Positve	NEUTRAL	YES	Post	1	62.9	175.967	DECEASED	LumB		Died of Disease	Left	YES	Ductal/NST	MASTECTOMY	FALSE	TRUE
MB.6053	2	3.052	Moderate	NO	5	Positve	NEUTRAL	YES	Post	1	69.39	250.8	LIVING	LumB	ER+/HER2- High Prolif	Living	Left	NO	Ductal/NST	MASTECTOMY	FALSE	TRUE
MB.6026	0	3.05	Moderate	NO	5	Positve	NEUTRAL	NO	Post	1	87.75	49.7333	DECEASED	LumB	ER+/HER2- High Prolif	Died of Other Causes	Right	NO	Ductal/NST	MASTECTOMY	FALSE	TRUE
MB.4362	0	4.04	Low	NO	3	Positve	LOSS	NO	Post	4ER+	50.08	267.267	LIVING	Normal		Living	Right	YES	Ductal/NST	BREAST CONSERVING	FALSE	FALSE
MB.0050	3	4.066	Moderate	YES	1	Positve	NEUTRAL	YES	Pre	8	44.64	75.3333	LIVING	Normal	ER+/HER2- Low Prolif	Living	Right	YES	Mixed	BREAST CONSERVING	FALSE	FALSE
MB.0583	0	3.044	High	NO	1	Positve	NEUTRAL	YES	Post	3	75.67	62.6333	LIVING	LumA	ER+/HER2- Low Prolif	Living	Left	NO	Mixed	MASTECTOMY	FALSE	FALSE
MB.0144	6	6.052	High	NO	1	Positve	NEUTRAL	YES	Post	8	79.73	152.067	DECEASED	LumB	ER+/HER2- Low Prolif	Died of Disease	Left	YES	Ductal/NST	BREAST CONSERVING	FALSE	FALSE
MB.6097	1	4.016	High	NO	5	Positve	NEUTRAL	YES	Post	8	68.59	159.7	DECEASED	LumA	ER+/HER2- High Prolif	Died of Other Causes	Right	YES	Ductal/NST	BREAST CONSERVING	FALSE	FALSE
MB.4173	2	4.02	Moderate	NO	3	Positve	NEUTRAL	YES	Post	7	74.31	160.333	DECEASED	LumA	ER+/HER2- Low Prolif	Died of Other Causes	Left	YES	Ductal/NST	MASTECTOMY	FALSE	FALSE
MB.3295	0	4.05	Low	NO	2	Positve	NEUTRAL	YES	Post	4ER+	60.42	158.533	DECEASED	Normal	ER+/HER2- Low Prolif	Died of Other Causes	Left	NO	Ductal/NST	MASTECTOMY	FALSE	TRUE
MB.5417	4	6.12	High	YES	3	Negative	GAIN	NO	Pre	5	45.8	107.067	LIVING	Her2	HER2+	Living	Left	YES	Ductal/NST	MASTECTOMY	FALSE	TRUE
MB.4602	2	5.04	Moderate	NO	3	Positve	NEUTRAL	YES	Post	1	58.38	122.8	DECEASED	LumB		Died of Disease	Right	YES	Ductal/NST	BREAST CONSERVING	FALSE	TRUE
MB.0906	0	4.056	High	NO	1	Negative	NEUTRAL	YES	Post	4ER-	70.6	63.8667	DECEASED	claudin-low	ER-/HER2-	Died of Other Causes	Right	YES	Mixed	MASTECTOMY	FALSE	FALSE
MB.0897	1	4.092	Moderate	NO	1	NA	NEUTRAL	NO	Pre	4ER+	41.32	30.9667	DECEASED	Normal	ER+/HER2- Low Prolif	Died of Other Causes		NO	Ductal/NST		FALSE	FALSE
MB.0893	3	5.056	Moderate	YES	1	Positve	NEUTRAL	YES	Post	4ER+	57.41	175.633	LIVING	claudin-low	ER-/HER2-	Living	Left	YES	Ductal/NST	MASTECTOMY	FALSE	FALSE
MB.0891	2	3.074	Moderate	NO	1	Positve	NEUTRAL	YES	Post	3	83.68	149.4	LIVING	LumA	ER+/HER2- Low Prolif	Living	Right	NO	Ductal/NST	MASTECTOMY	FALSE	FALSE
MB.0880	0	2.06	Moderate	NO	1	Positve	NEUTRAL	NO	Post	7	73.64	1.23333	LIVING	LumA	ER+/HER2- Low Prolif	Living	Right	NO	Ductal/NST	MASTECTOMY	FALSE	FALSE
MB.0666	9	6.05	High	YES	1	Positve	NEUTRAL	YES	Post	9	61.31	24.3333	DECEASED	LumA	ER+/HER2- High Prolif	Died of Disease	Right	YES	Ductal/NST	BREAST CONSERVING	FALSE	TRUE
MB.0661	0	3.016	High	NO	1	Positve	GAIN	YES	Post	7	78.78	20	DECEASED	LumA	ER+/HER2- Low Prolif	Died of Disease	Left	NO	Ductal/NST	MASTECTOMY	FALSE	FALSE
MB.0659	0	3.09	Moderate	NO	1	Negative	NEUTRAL	NO	Post	4ER-	82.87	23.3333	DECEASED	Normal	ER-/HER2-	Died of Disease	Left	YES	Other	BREAST CONSERVING	FALSE	TRUE
MB.0655	0	1.12	Moderate	NO	1	Positve	NEUTRAL	NO	Post	4ER+	69.73	111.067	LIVING	Normal	ER+/HER2- Low Prolif	Living	Left	NO	Other	MASTECTOMY	FALSE	FALSE
MB.0652	1	5.042	Moderate	NO	1	Positve	GAIN	YES	Post	5	85.12	96.6333	DECEASED	Her2		Died of Disease	Right	NO	Ductal/NST	MASTECTOMY	FALSE	FALSE
MB.0646	6	5.066	High	NO	1	Positve	NEUTRAL	YES	Post	8	67.06	15.1667	DECEASED	LumB		Died of Disease	Left	YES	Mixed	MASTECTOMY	FALSE	FALSE
MB.0644	5	5.06	High	NO	1	Positve	NEUTRAL	YES	Post	4ER+	71.06	93.3	LIVING	claudin-low	ER+/HER2- Low Prolif	Living	Left	YES	Ductal/NST	MASTECTOMY	FALSE	FALSE
MB.0641	1	4.028	Moderate	NO	1	Positve	NEUTRAL	YES	Post	4ER+	56.34	102.567	LIVING	claudin-low	ER+/HER2- Low Prolif	Living	Right	YES	Ductal/NST	BREAST CONSERVING	FALSE	FALSE
MB.0638	1	4.064	Low	NO	1	Positve	NEUTRAL	YES	Post	4ER+	66.95	103.767	DECEASED	Normal		Died of Other Causes	Left	YES	Mixed	MASTECTOMY	FALSE	FALSE
MB.0637	0	4.062	High	NO	1	Positve	NEUTRAL	YES	Post	10	75.71	80.6667	LIVING	LumB	ER+/HER2- High Prolif	Living	Right	YES	Ductal/NST	MASTECTOMY	FALSE	TRUE
MB.0634	0	4.01	Moderate	NO	1	Positve	NEUTRAL	NO	Post	4ER+	55.99	17.7667	LIVING	claudin-low		Living	Right	NO	Lobular	MASTECTOMY	FALSE	FALSE
MB.0631	1	4.05	Moderate	YES	1	Positve	NEUTRAL	YES	Post	8	84.41	47.4333	DECEASED	LumA	ER+/HER2- Low Prolif	Died of Disease	Left	YES	Ductal/NST	MASTECTOMY	FALSE	FALSE
MB.0627	0	5.04	Moderate	NO	1	Negative	NEUTRAL	NO	Post	4ER-	54.1	0.766667	LIVING	claudin-low	ER-/HER2-	Living	Right	NO	Ductal/NST	MASTECTOMY	FALSE	FALSE
MB.0624	1	4.032	High	NO	1	Positve	LOSS	YES	Post	3	64.28	64.0333	LIVING	LumA	ER+/HER2- Low Prolif	Living	Left	NO	Ductal/NST	MASTECTOMY	FALSE	FALSE
MB.0620	1	5.028		YES	1	Positve	NEUTRAL	YES	Post	4ER+	62.97	112.8	LIVING	claudin-low	ER-/HER2-	Living	Right	YES	Other	BREAST CONSERVING	FALSE	FALSE
MB.0618	0	3.034	Moderate	NO	1	Positve	NEUTRAL	YES	Post	3	63.86	101.9	LIVING	LumB	ER+/HER2- Low Prolif	Living	Right	NO	Ductal/NST	MASTECTOMY	FALSE	FALSE
MB.0617	0	2.08	Low	NO	1	Positve	NEUTRAL	YES	Post	4ER+	72.14	92.9667	DECEASED	claudin-low	ER-/HER2-	Died of Other Causes	Right	NO	Mucinous	MASTECTOMY	FALSE	FALSE
MB.0615	3	4.006		NO	1	Negative	GAIN	NO	Pre	5	38.75	34.7667	LIVING	Normal	HER2+	Living		NO	Ductal/NST	MASTECTOMY	FALSE	TRUE
MB.0613	0	3.12	Moderate	YES	1	Negative	NEUTRAL	NO	Post	4ER-	60.2	48.8	LIVING	claudin-low	ER-/HER2-	Living	Right	YES	Other	MASTECTOMY	FALSE	FALSE
MB.0609	2	4.028	High	YES	1	Positve	NEUTRAL	YES	Post	8	51.15	98.7	DECEASED	LumA	ER+/HER2- High Prolif	Died of Disease	Left	NO	Ductal/NST	MASTECTOMY	FALSE	FALSE
MB.0607	2	5.06	Moderate	YES	1	Positve	GAIN	YES	Post	4ER+	53.1	87.8333	LIVING	LumA	ER+/HER2- High Prolif	Living	Left	YES	Ductal/NST		FALSE	TRUE
MB.0606	0	3.036	Moderate	NO	1	Positve	NEUTRAL	YES	Post	3	83.19	27.4667	DECEASED	LumB	ER+/HER2- High Prolif	Died of Disease	Right	NO	Mixed	MASTECTOMY	FALSE	FALSE
MB.0603	1	4.042	High	NO	1	Positve	NEUTRAL	YES	Post	7	79.52	121.967	LIVING	LumA	ER+/HER2- Low Prolif	Living	Right	NO	Ductal/NST	MASTECTOMY	FALSE	FALSE
MB.0601	8	6.05	Moderate	YES	1	Positve	NEUTRAL	YES	Pre	10	32.99	29.6667	DECEASED	LumB	ER+/HER2- High Prolif	Died of Disease	Right	YES	Ductal/NST	MASTECTOMY	FALSE	TRUE
MB.0599	1	4.048	Moderate	YES	1	Positve	NEUTRAL	YES	Pre	4ER+	46.85	123.267	LIVING	LumA	ER+/HER2- Low Prolif	Living	Right	YES	Ductal/NST	BREAST CONSERVING	FALSE	FALSE
MB.0597	2	4.034	High	YES	1	Positve	NEUTRAL	YES	Post	3	64.55	113.2	DECEASED	Normal	ER+/HER2- Low Prolif	Died of Other Causes	Left	YES	Ductal/NST	MASTECTOMY	FALSE	FALSE
MB.0594	1	5.09	High	NO	1	Positve	LOSS	YES	Post	4ER+	77.96	44.2333	LIVING	LumB	ER+/HER2- High Prolif	Living	Right	YES	Ductal/NST	MASTECTOMY	FALSE	TRUE
MB.0589	25	5.07	Moderate	NO	1	Positve	GAIN	YES	Post	5	59.96	125.8	LIVING	LumB	ER+/HER2- High Prolif	Living	Right	YES	Mixed	MASTECTOMY	FALSE	FALSE
MB.0588	0	3.044	High	NO	1	Negative	NEUTRAL	NO	Post	4ER-	76.35	119.733	LIVING	Normal	ER+/HER2- Low Prolif	Living	Right	NO	Ductal/NST	MASTECTOMY	FALSE	TRUE
MB.0584	0	4.04	High	NO	1	Positve	NEUTRAL	YES	Pre	7	41.31	118.2	LIVING	LumB	ER+/HER2- High Prolif	Living	Right	NO	Ductal/NST	MASTECTOMY	FALSE	FALSE
MB.0578	6	5.084	Low	YES	1	Positve	NEUTRAL	YES	Post	4ER+	59.64	110.1	LIVING	Normal	ER+/HER2- Low Prolif	Living	Left	YES	Lobular	MASTECTOMY	FALSE	FALSE
MB.0568	1	4.034	Moderate	NO	1	Positve	NEUTRAL	YES	Post	7	61.28	181.467	LIVING	LumA	ER+/HER2- Low Prolif	Living	Right	NO	Ductal/NST	MASTECTOMY	FALSE	FALSE
MB.0540	0	2.024	High	NO	1	Positve	NEUTRAL	YES	Post	4ER+	66.11	194.533	LIVING	claudin-low	ER-/HER2-	Living	Left	YES	Mixed	BREAST CONSERVING	FALSE	TRUE
MB.0537	1	3.028		YES	1	Positve	NEUTRAL	YES	Post	4ER+	59.8	113.567	LIVING	claudin-low	ER+/HER2- Low Prolif	Living	Left	YES	Ductal/NST	BREAST CONSERVING	FALSE	FALSE
MB.0535	0	3.024	Low	NO	1	Positve	NEUTRAL	YES	Pre	8	46.66	199.133	LIVING	LumA	ER+/HER2- Low Prolif	Living	Left	YES	Ductal/NST	BREAST CONSERVING	FALSE	FALSE
MB.0511	0	3.062	Moderate	NO	1	Positve	NEUTRAL	YES	Post	3	59.84	61.7	LIVING	LumA	ER+/HER2- Low Prolif	Living	Left	YES	Ductal/NST	MASTECTOMY	FALSE	FALSE
MB.0509	0	4.022	Low	NO	1	Positve	NEUTRAL	YES	Pre	3	41.48	115.3	LIVING	Basal	ER+/HER2- High Prolif	Living	Right	YES	Ductal/NST	BREAST CONSERVING	FALSE	FALSE
MB.0507	0	4.036	Moderate	NO	1	Positve	NEUTRAL	YES	Post	3	58.71	23.8	LIVING	LumA	ER+/HER2- Low Prolif	Living	Right	YES	Ductal/NST	BREAST CONSERVING	FALSE	FALSE
MB.0503	0	3.046	High	NO	1	Positve	GAIN	YES	Post	7	60.77	101.233	LIVING	LumA	ER+/HER2- Low Prolif	Living	Left	YES	Ductal/NST	BREAST CONSERVING	FALSE	FALSE
MB.0502	5	6.06	Low	YES	1	Positve	NEUTRAL	YES	Post	4ER+	56.41	82.1	LIVING	claudin-low	ER-/HER2-	Living	Left	YES	Ductal/NST	BREAST CONSERVING	FALSE	FALSE
MB.0501	0	4.042	Moderate	YES	1	Positve	GAIN	YES	Pre	8	48.93	71.5	LIVING	LumA	ER+/HER2- Low Prolif	Living	Right	YES	Ductal/NST	BREAST CONSERVING	FALSE	FALSE
MB.0497	0	3.058	High	NO	1	Positve	GAIN	YES	Post	4ER+	57.27	73.7	LIVING	LumA	ER+/HER2- Low Prolif	Living	Right	YES	Ductal/NST	BREAST CONSERVING	FALSE	FALSE
MB.0495	7	6.038	Low	YES	1	Positve	NEUTRAL	YES	Post	4ER+	63.19	71.8	DECEASED	claudin-low	ER-/HER2-	Died of Disease	Right	YES	Ductal/NST	MASTECTOMY	FALSE	FALSE
MB.0492	0	4.056		NO	1	Positve	NEUTRAL	YES	Post	8	85.21	81.1333	DECEASED	LumB	ER+/HER2- High Prolif	Died of Other Causes	Right	YES	Mixed	BREAST CONSERVING	FALSE	FALSE
MB.0489	0	4.02	Low	YES	1	Negative	GAIN	YES	Pre	4ER-	41.46	90.5667	LIVING	claudin-low	ER-/HER2-	Living	Right	NO	Ductal/NST	MASTECTOMY	FALSE	TRUE
MB.0488	0	2.05		NO	1	Positve	NEUTRAL	YES	Post	4ER+	50.64	112.933	LIVING	Basal	ER-/HER2-	Living	Left	YES	Mixed	MASTECTOMY	FALSE	FALSE
MB.0487	0	3.03	Low	NO	1	Positve	NEUTRAL	NO	Post	3	57.36	86.9	LIVING	Normal	ER+/HER2- Low Prolif	Living	Right	YES	Ductal/NST	BREAST CONSERVING	FALSE	FALSE
MB.0486	0	4.064	High	YES	1	Positve	NEUTRAL	YES	Post	3	57.57	89.9667	LIVING	LumA	ER+/HER2- Low Prolif	Living	Left	YES	Ductal/NST	MASTECTOMY	FALSE	FALSE
MB.0478	3	4.046	Low	NO	1	Positve	NEUTRAL	YES	Post	3	74.02	132.3	LIVING	claudin-low	ER+/HER2- Low Prolif	Living	Right	YES	Ductal/NST	MASTECTOMY	FALSE	FALSE
MB.0476	0	4.05	Moderate	YES	1	Negative	NEUTRAL	NO	Post	4ER-	54.62	130.433	LIVING	claudin-low	ER-/HER2-	Living	Left	YES	Ductal/NST	MASTECTOMY	FALSE	TRUE
MB.0474	3	5.16	High	YES	1	Positve	NEUTRAL	YES	Post	9	54.29	111.1	DECEASED	LumB	ER+/HER2- High Prolif	Died of Disease	Right	YES	Ductal/NST	MASTECTOMY	FALSE	TRUE
MB.0472	0	1.022	High	NO	1	Positve	NEUTRAL	NO	Post	7	59.34	27.4	LIVING	LumB	ER+/HER2- High Prolif	Living	Left	YES	Lobular	BREAST CONSERVING	FALSE	FALSE
MB.0471	0	3.034	Moderate	NO	1	Positve	NEUTRAL	YES	Post	1	76.49	107.467	LIVING	LumA	ER+/HER2- High Prolif	Living	Left	YES	Mucinous	BREAST CONSERVING	FALSE	FALSE
MB.0470	0	2.03		NO	1	Positve	LOSS	YES	Post	4ER+	61.78	88.2333	LIVING	claudin-low		Living	Left	YES	Lobular	BREAST CONSERVING	FALSE	TRUE
MB.0463	0	3.042	High	NO	1	Positve	NEUTRAL	YES	Post	4ER+	60.48	120.567	DECEASED	LumA	ER+/HER2- Low Prolif	Died of Disease	Left	YES	Ductal/NST	BREAST CONSERVING	FALSE	FALSE
MB.0462	0	4.032	Moderate	NO	1	Positve	GAIN	YES	Post	5	60.5	132.767	LIVING	claudin-low	HER2+	Living	Right	YES	Ductal/NST	MASTECTOMY	FALSE	TRUE
MB.0458	2	4.1	Low	YES	1	Positve	NEUTRAL	YES	Pre	4ER+	49.28	134.5	LIVING	Normal	ER+/HER2- Low Prolif	Living	Left	YES	Ductal/NST	MASTECTOMY	FALSE	FALSE
MB.0454	0	3.04	Moderate	NO	1	Positve	NEUTRAL	YES	Post	3	90.02	46.8333	DECEASED	LumA	ER+/HER2- Low Prolif	Died of Other Causes	Right	YES	Mucinous	BREAST CONSERVING	FALSE	FALSE
MB.0449	2	3.07	High	YES	1	Positve	NEUTRAL	YES	Post	3	54.38	112.567	LIVING	LumA	ER+/HER2- Low Prolif	Living	Right	YES	Ductal/NST	MASTECTOMY	FALSE	FALSE
MB.0439	0	3.03	High	NO	1	Positve	NEUTRAL	YES	Post	8	50.32	112.133	LIVING	LumB	ER+/HER2- High Prolif	Living	Left	NO	Mucinous	MASTECTOMY	FALSE	FALSE
MB.0426	2	4.084	Moderate	YES	1	Positve	NEUTRAL	YES	Post	3	50.48	131.1	LIVING	Normal	ER+/HER2- Low Prolif	Living	Right	YES	Ductal/NST	MASTECTOMY	FALSE	FALSE
MB.0425	6	5.044	High	NO	1	Positve	NEUTRAL	YES	Post	3	83.17	24.4	DECEASED	LumA	ER+/HER2- Low Prolif	Died of Other Causes	Left	YES	Ductal/NST	MASTECTOMY	FALSE	FALSE
MB.0424	22	6.12	Moderate	YES	1	Negative	NEUTRAL	NO	Pre	4ER-	44.02	9.83333	DECEASED	claudin-low	ER-/HER2-	Died of Disease	Left	YES	Medullary	MASTECTOMY	FALSE	FALSE
MB.0422	7	5.032	High	NO	1	Positve	NEUTRAL	YES	Post	8	66.72	33.8	DECEASED	LumA	ER+/HER2- Low Prolif	Died of Other Causes	Right	YES	Ductal/NST	BREAST CONSERVING	FALSE	FALSE
MB.0417	1	4.08	Low	NO	1	Positve	NEUTRAL	YES	Post	7	54.22	6.26667	DECEASED	Her2	ER+/HER2- High Prolif	Died of Disease	Left	YES	Ductal/NST	MASTECTOMY	FALSE	FALSE
MB.0413	5	6.094	High	YES	1	Positve	NEUTRAL	YES	Post	2	56.58	140.067	LIVING	LumA	ER+/HER2- High Prolif	Living	Left	YES	Ductal/NST	BREAST CONSERVING	FALSE	FALSE
MB.0410	0	3.04	High	NO	1	Positve	NEUTRAL	YES	Post	3	57.41	63	LIVING	LumA	ER+/HER2- Low Prolif	Living	Right	YES	Lobular	BREAST CONSERVING	FALSE	FALSE
MB.0404	1	5.03	High	NO	1	Positve	LOSS	YES	Post	8	60.71	63.5	LIVING	LumA	ER+/HER2- High Prolif	Living	Left	YES	Ductal/NST	BREAST CONSERVING	FALSE	TRUE
MB.0402	0	2.022	Low	NO	1	Positve	NEUTRAL	YES	Post	4ER+	73.06	99.7333	LIVING	claudin-low	ER+/HER2- Low Prolif	Living	Left	YES	Ductal/NST	BREAST CONSERVING	FALSE	FALSE
MB.0397	0	2.022	High	NO	1	Positve	NEUTRAL	YES	Post	4ER+	58.56	57.2333	LIVING	LumA	ER+/HER2- Low Prolif	Living	Right	YES	Tubular/ cribriform	BREAST CONSERVING	FALSE	TRUE
MB.0396	0	4.054	High	YES	1	Negative	NEUTRAL	NO	Post	10	56.45	60.6667	LIVING	Basal	ER-/HER2-	Living	Left	YES	Ductal/NST	BREAST CONSERVING	FALSE	TRUE
MB.0384	13	6.086	High	NO	1	Positve	LOSS	YES	Post	8	74.58	61.1	DECEASED	LumB	ER+/HER2- High Prolif	Died of Disease	Left	YES	Ductal/NST	MASTECTOMY	FALSE	FALSE
MB.0382	2	4.044	Moderate	YES	1	Positve	NEUTRAL	YES	Post	3	59.05	136.467	LIVING	LumA	ER+/HER2- Low Prolif	Living	Right	YES	Ductal/NST	BREAST CONSERVING	FALSE	FALSE
MB.0379	1	4.058	High	YES	1	Positve	NEUTRAL	YES	Pre	7	48.22	135.667	LIVING	LumA	ER+/HER2- Low Prolif	Living	Right	YES	Ductal/NST	BREAST CONSERVING	FALSE	FALSE
MB.0377	0	3.024	Moderate	NO	1	Positve	NEUTRAL	YES	Post	4ER+	63.25	134.367	LIVING	LumA	ER+/HER2- Low Prolif	Living	Right	YES	Ductal/NST	BREAST CONSERVING	FALSE	FALSE
MB.0367	0	3.018	Moderate	NO	1	Positve	NEUTRAL	YES	Post	4ER+	70.98	142.433	LIVING	claudin-low		Living	Right	YES	Mixed	BREAST CONSERVING	FALSE	FALSE
MB.0366	0	3.044	Moderate	NO	1	Positve	NEUTRAL	YES	Post	8	51.74	64.2333	LIVING	LumA	ER+/HER2- High Prolif	Living	Left	NO	Mixed	MASTECTOMY	FALSE	FALSE
MB.0365	0	3.03	Low	NO	1	Positve	GAIN	YES	Post	4ER+	76.84	87.2333	DECEASED	claudin-low	ER-/HER2-	Died of Disease	Right	YES	Mucinous	BREAST CONSERVING	FALSE	TRUE
MB.0352	0	4.026	Moderate	YES	1	Positve	NEUTRAL	YES	Post	4ER+	61.32	55.2	DECEASED	claudin-low	ER-/HER2-	Died of Disease	Left	YES	Ductal/NST	MASTECTOMY	FALSE	FALSE
MB.0318	0	1.036	High	NO	1	Negative	NEUTRAL	NO	Post	4ER-	58.01	168.7	LIVING	Normal	ER-/HER2-	Living	Left	NO	Other	MASTECTOMY	FALSE	TRUE
MB.0310	1	4.032	Moderate	NO	1	Positve	NEUTRAL	YES	Post	3	67.38	185.167	LIVING	LumA	ER+/HER2- Low Prolif	Living	Right	YES	Ductal/NST	MASTECTOMY	FALSE	FALSE
MB.0309	1	3.042	Low	NO	1	Positve	NEUTRAL	YES	Post	8	89.43	42.3333	DECEASED	LumA	ER+/HER2- Low Prolif	Died of Other Causes	Left	NO	Ductal/NST	MASTECTOMY	FALSE	FALSE
MB.0308	0	2.038	Low	NO	1	Positve	NEUTRAL	NO	Post	3	51.21	183.267	LIVING	LumA	ER+/HER2- Low Prolif	Living		NO	Other		FALSE	FALSE
MB.0295	1	3.018	Moderate	NO	1	Positve	LOSS	YES	Pre	4ER+	47.13	164.5	LIVING	LumA	ER+/HER2- Low Prolif	Living	Left	NO	Tubular/ cribriform	BREAST CONSERVING	FALSE	FALSE
MB.0294	0	3.028	Moderate	YES	1	Positve	GAIN	YES	Pre	4ER+	46.17	72.9	LIVING	Normal	HER2+	Living	Left	YES	Ductal/NST	MASTECTOMY	FALSE	FALSE
MB.0293	0	2.026		NO	1	Positve	NEUTRAL	YES	Post	4ER+	51.62	64.3667	LIVING	claudin-low	ER-/HER2-	Living	Right	NO	Ductal/NST	MASTECTOMY	FALSE	FALSE
MB.0289	0	4.04		NO	1	Positve	NEUTRAL	YES	Post	4ER+	75.91	71.6	DECEASED	claudin-low	ER-/HER2-	Died of Other Causes	Right	YES	Ductal/NST	MASTECTOMY	FALSE	FALSE
MB.0286	0	4.046	Moderate	NO	1	Positve	NEUTRAL	NO	Post	4ER+	62.92	192.6	LIVING	claudin-low	ER-/HER2-	Living		NO	Ductal/NST	BREAST CONSERVING	FALSE	FALSE
MB.0285	14	5.056	High	NO	1	Positve	NEUTRAL	NO	Pre	4ER+	48.07	3.36667	LIVING	claudin-low	ER-/HER2-	Living		NO	Ductal/NST		FALSE	FALSE
MB.0282	8	6.036	Low	YES	1	Positve	NEUTRAL	YES	Post	4ER+	51.81	194.233	LIVING	claudin-low	ER+/HER2- Low Prolif	Living	Right	YES	Mixed	BREAST CONSERVING	FALSE	FALSE
MB.0280	0	3.042		NO	1	Positve	NEUTRAL	YES	Pre	7	47.64	172.9	DECEASED	Normal	ER+/HER2- Low Prolif	Died of Disease	Right	YES	Ductal/NST	MASTECTOMY	FALSE	FALSE
MB.0279	0	2.042		NO	1	Positve	LOSS	YES	Post	4ER+	69.52	192.267	DECEASED	claudin-low	ER+/HER2- Low Prolif	Died of Other Causes	Right	YES	Lobular	BREAST CONSERVING	FALSE	FALSE
MB.0278	3	5.106	Moderate	YES	1	Positve	NEUTRAL	NO	Pre	10	34.3	5.83333	DECEASED	Basal	ER-/HER2-	Died of Disease		NO	Ductal/NST		FALSE	TRUE
MB.0270	0	4.028	High	NO	1	Positve	NEUTRAL	NO	Pre	10	29.98	337.033	LIVING	LumB	ER+/HER2- High Prolif	Living	Left	NO	Ductal/NST	MASTECTOMY	FALSE	TRUE
MB.0265	1	4.042	Moderate	NO	1	Positve	NEUTRAL	YES	Pre	4ER+	46.44	189.133	LIVING	claudin-low	ER-/HER2-	Living	Right	YES	Ductal/NST	BREAST CONSERVING	FALSE	FALSE
MB.0261	6	4.052	High	NO	1	Positve	NEUTRAL	YES	Post	8	63.93	90.2333	DECEASED	LumB	ER+/HER2- High Prolif	Died of Disease	Left	YES	Ductal/NST	BREAST CONSERVING	FALSE	FALSE
MB.0260	0	1.024	High	NO	1	Positve	NEUTRAL	YES	Post	3	78.26	169.833	DECEASED	LumA	ER+/HER2- Low Prolif	Died of Other Causes	Left	YES	Ductal/NST	MASTECTOMY	FALSE	FALSE
MB.0253	0	3.024		NO	1	Positve	NEUTRAL	YES	Post	4ER+	69.19	152.3	LIVING	Normal	ER+/HER2- Low Prolif	Living	Left	NO	Ductal/NST	BREAST CONSERVING	FALSE	FALSE
MB.0249	0	4.022	High	NO	1	Negative	GAIN	NO	Post	10	53.45	188.333	LIVING	Her2	ER-/HER2-	Living	Right	YES	Ductal/NST	BREAST CONSERVING	FALSE	TRUE
MB.0248	0	4.042	High	YES	1	Positve	NEUTRAL	YES	Pre	8	45.76	71	LIVING	LumA	ER+/HER2- Low Prolif	Living	Right	YES	Ductal/NST	MASTECTOMY	FALSE	FALSE
MB.0245	0	1.028	High	NO	1	Positve	NEUTRAL	YES	Post	3	54.76	164.7	LIVING	LumA	ER+/HER2- Low Prolif	Living	Right	NO	Lobular	BREAST CONSERVING	FALSE	FALSE
MB.0244	0	2.022	Low	NO	1	Positve	NEUTRAL	YES	Post	4ER+	67.83	149.733	LIVING	Normal		Living	Left	NO	Ductal/NST	BREAST CONSERVING	FALSE	FALSE
MB.0234	0	3.052	High	NO	1	Positve	NEUTRAL	YES	Post	8	56.27	94.2333	DECEASED	LumB	ER+/HER2- High Prolif	Died of Other Causes	Right	YES	Mixed	MASTECTOMY	FALSE	FALSE
MB.0232	0	3.028	High	NO	1	Positve	NEUTRAL	NO	Pre	8	44.73	207.633	LIVING	LumA	ER+/HER2- Low Prolif	Living	Right	NO	Ductal/NST	BREAST CONSERVING	FALSE	FALSE
MB.0231	0	1.06	Low	NO	1	NA	GAIN	NO	Post	3	71.57	19.6	LIVING	LumA	ER+/HER2- Low Prolif	Living	Left	NO	Mucinous	BREAST CONSERVING	FALSE	FALSE
MB.0228	1	3.034	Low	NO	1	Positve	NEUTRAL	NO	Post	4ER+	63.35	10.8333	DECEASED	Normal	ER+/HER2- Low Prolif	Died of Disease	Left	NO	Lobular	MASTECTOMY	FALSE	FALSE
MB.0227	0	3.048		NO	1	Positve	NEUTRAL	YES	Post	8	52.95	111.867	LIVING	LumA	ER+/HER2- Low Prolif	Living	Left	NO	Ductal/NST	BREAST CONSERVING	FALSE	FALSE
MB.0226	1	3.04	Low	NO	1	Positve	NEUTRAL	YES	Post	8	58.21	57.6333	LIVING	LumA	ER+/HER2- Low Prolif	Living	Right	YES	Ductal/NST	BREAST CONSERVING	FALSE	FALSE
MB.0220	6	6.04	High	NO	1	Positve	GAIN	NO	Pre	4ER+	37.24	39.8333	DECEASED	claudin-low	HER2+	Died of Disease	Right	NO	Ductal/NST	MASTECTOMY	FALSE	TRUE
MB.0218	2	5.04	High	YES	1	Positve	NEUTRAL	YES	Pre	1	43.39	131.067	LIVING	LumB	ER+/HER2- High Prolif	Living	Left	YES	Ductal/NST	BREAST CONSERVING	FALSE	TRUE
MB.0215	0	3.08	High	NO	1	Positve	NEUTRAL	YES	Post	3	75.63	122.2	LIVING	LumB	ER+/HER2- High Prolif	Living	Right	YES	Mixed	MASTECTOMY	FALSE	FALSE
MB.0214	0	4.054	High	YES	1	Positve	NEUTRAL	NO	Pre	10	41.41	146.9	LIVING	Basal	ER-/HER2-	Living	Left	YES	Ductal/NST	BREAST CONSERVING	FALSE	TRUE
MB.0209	0	3.006	Moderate	NO	1	Positve	NEUTRAL	YES	Post	4ER+	67.17	82.3667	LIVING	claudin-low	ER-/HER2-	Living	Right	NO	Ductal/NST	MASTECTOMY	FALSE	FALSE
MB.0207	2	4.056	High	NO	1	Positve	GAIN	YES	Pre	8	48.13	173.633	LIVING	LumA	ER+/HER2- Low Prolif	Living	Left	NO	Mixed	MASTECTOMY	FALSE	FALSE
MB.0206	2	5.07	High	YES	1	Negative	NEUTRAL	NO	Post	10	55.02	141.167	LIVING	claudin-low	ER-/HER2-	Living	Left	YES	Medullary	MASTECTOMY	FALSE	TRUE
MB.0205	0	3.052	Low	NO	1	Positve	NEUTRAL	YES	Post	3	53.56	144.467	LIVING	Normal	ER+/HER2- Low Prolif	Living	Left	YES	Lobular	BREAST CONSERVING	FALSE	FALSE
MB.0203	1	5.05	High	YES	1	Positve	NEUTRAL	YES	Post	7	86.24	58.7667	DECEASED	LumA	ER+/HER2- High Prolif	Died of Other Causes	Right	YES	Ductal/NST	MASTECTOMY	FALSE	TRUE
MB.0202	1	5.06	High	YES	1	Positve	NEUTRAL	YES	Pre	4ER+	46	128.367	LIVING	LumA	ER+/HER2- High Prolif	Living	Right	YES	Ductal/NST	MASTECTOMY	FALSE	TRUE
MB.0193	7	6.038	High	NO	1	Positve	GAIN	NO	Post	3	51.54	19	LIVING	LumB	ER+/HER2- High Prolif	Living	Left	NO	Ductal/NST	MASTECTOMY	FALSE	FALSE
MB.0192	0	2.026	Moderate	NO	1	Positve	NEUTRAL	YES	Post	4ER+	62.55	144.633	LIVING	claudin-low	ER+/HER2- Low Prolif	Living	Right	YES	Mixed	BREAST CONSERVING	FALSE	TRUE
MB.0191	0	4.05	High	NO	1	Negative	NEUTRAL	NO	Post	10	81.02	15.3	DECEASED	Basal		Died of Other Causes	Right	YES	Ductal/NST	BREAST CONSERVING	FALSE	TRUE
MB.0188	2	4.09	High	YES	1	Positve	NEUTRAL	NO	Post	3	82.65	31.3	DECEASED	Her2		Died of Disease	Right	YES	Lobular	MASTECTOMY	FALSE	TRUE
MB.0184	0	3.05	Moderate	NO	1	Positve	NEUTRAL	YES	Post	4ER+	68.41	109.033	LIVING	LumA	ER+/HER2- Low Prolif	Living	Left	NO	Mucinous	MASTECTOMY	FALSE	FALSE
MB.0179	7	6.068	Low	YES	1	Negative	GAIN	NO	Post	4ER-	56.39	17.9333	DECEASED	claudin-low	ER-/HER2-	Died of Disease	Right	YES	Ductal/NST	MASTECTOMY	FALSE	TRUE
MB.0172	1	4.04	Low	YES	1	Positve	NEUTRAL	YES	Pre	3	48.11	138.1	LIVING	LumA	ER+/HER2- Low Prolif	Living	Right	YES	Ductal/NST	MASTECTOMY	FALSE	FALSE
MB.0170	1	3.052	Low	NO	1	Positve	NEUTRAL	YES	Post	3	83.35	93.3667	DECEASED	LumA	ER+/HER2- Low Prolif	Died of Other Causes	Left	YES	Tubular/ cribriform	MASTECTOMY	FALSE	FALSE
MB.0168	0	4.034	Low	NO	1	Positve	NEUTRAL	YES	Post	4ER+	60.26	122.767	LIVING	claudin-low	ER+/HER2- Low Prolif	Living	Left	YES	Ductal/NST	BREAST CONSERVING	FALSE	FALSE
MB.0166	3	5.048	Moderate	YES	1	Positve	NEUTRAL	YES	Pre	4ER+	44.98	104.4	LIVING	LumA	ER+/HER2- Low Prolif	Living	Right	YES	Ductal/NST	BREAST CONSERVING	FALSE	FALSE
MB.0162	1	4.028	High	NO	1	Positve	NEUTRAL	YES	Post	7	57.56	55.7667	LIVING	LumA	ER+/HER2- Low Prolif	Living	Left	YES	Mixed	BREAST CONSERVING	FALSE	FALSE
MB.0155	0	2.018	Moderate	NO	1	Positve	NEUTRAL	YES	Post	4ER+	62.72	59.8	LIVING	claudin-low	ER+/HER2- Low Prolif	Living	Left	YES	Ductal/NST	BREAST CONSERVING	FALSE	FALSE
MB.0154	0	3.024	Moderate	NO	1	Positve	NEUTRAL	YES	Post	4ER+	62.46	114.767	LIVING	LumA	ER+/HER2- Low Prolif	Living	Right	NO	Ductal/NST	MASTECTOMY	FALSE	FALSE
MB.0147	9	5.076	High	NO	1	Positve	NEUTRAL	YES	Post	2	79.28	51.7667	DECEASED	LumA	ER+/HER2- High Prolif	Died of Disease	Right	YES	Lobular	MASTECTOMY	FALSE	FALSE
MB.0145	0	3.04	Moderate	NO	1	Positve	NEUTRAL	YES	Post	3	62.4	147.667	LIVING	LumA	ER+/HER2- Low Prolif	Living	Left	YES	Lobular	BREAST CONSERVING	FALSE	FALSE
MB.0143	2	5.044	High	NO	1	Positve	NEUTRAL	YES	Post	9	85.39	54.3333	DECEASED	LumA	ER+/HER2- High Prolif	Died of Other Causes	Right	YES	Ductal/NST	BREAST CONSERVING	FALSE	TRUE
MB.0142	0	3.032	Moderate	NO	1	Positve	LOSS	NO	Post	1	57.99	12.4	LIVING	LumA	ER+/HER2- Low Prolif	Living	Right	NO	Mixed	MASTECTOMY	FALSE	FALSE
MB.0140	1	4.054	High	NO	1	Positve	NEUTRAL	YES	Post	8	74.07	147.933	LIVING	LumB	ER+/HER2- High Prolif	Living	Right	YES	Ductal/NST	BREAST CONSERVING	FALSE	TRUE
MB.0136	0	3.026	High	NO	1	Positve	NEUTRAL	YES	Post	3	72.3	88.2	LIVING	LumA	ER+/HER2- Low Prolif	Living	Right	NO	Ductal/NST	BREAST CONSERVING	FALSE	FALSE
MB.0133	1	3.16	Moderate	YES	1	Positve	NEUTRAL	YES	Post	8	58.89	151	LIVING	LumA	ER+/HER2- Low Prolif	Living	Left	YES	Mixed	BREAST CONSERVING	FALSE	FALSE
MB.0131	0	4.078	Moderate	YES	1	Positve	NEUTRAL	YES	Post	8	69.16	66.6333	DECEASED	LumA	ER+/HER2- High Prolif	Died of Disease	Left	YES	Ductal/NST	MASTECTOMY	FALSE	FALSE
MB.0128	0	3.028	Low	NO	1	Positve	NEUTRAL	YES	Post	3	57.4	137.8	LIVING	claudin-low	ER+/HER2- Low Prolif	Living	Left	YES	Ductal/NST	BREAST CONSERVING	FALSE	FALSE
MB.0126	0	3.07	Moderate	NO	1	Positve	NEUTRAL	YES	Post	8	61.95	127.633	LIVING	LumA	ER+/HER2- Low Prolif	Living	Right	YES	Ductal/NST	MASTECTOMY	FALSE	FALSE
MB.0125	0	2.018	Low	NO	1	Positve	NEUTRAL	YES	Post	8	73.98	1.26667	LIVING	LumB	ER+/HER2- Low Prolif	Living	Right	NO	Mixed	BREAST CONSERVING	FALSE	FALSE
MB.0122	1	3.04	Moderate	NO	1	Positve	NEUTRAL	YES	Post	8	58.95	138.9	LIVING	LumA	ER+/HER2- Low Prolif	Living	Right	YES	Ductal/NST	BREAST CONSERVING	FALSE	FALSE
MB.0119	1	4.046	High	NO	1	Positve	GAIN	YES	Post	7	82.73	95.8667	DECEASED	LumB	ER+/HER2- High Prolif	Died of Disease	Left	YES	Ductal/NST	MASTECTOMY	FALSE	TRUE
MB.0116	1	4.12	Moderate	YES	1	Positve	NEUTRAL	YES	Pre	6	42.55	122.267	LIVING	Normal	ER+/HER2- High Prolif	Living	Right	YES	Lobular	MASTECTOMY	FALSE	FALSE
MB.0114	0	3.06	Low	NO	1	Positve	NEUTRAL	YES	Pre	8	48.59	13.4	LIVING	LumA	ER+/HER2- High Prolif	Living	Left	NO	Ductal/NST	MASTECTOMY	FALSE	FALSE
MB.0112	14	6.3	High	NO	1	Positve	NEUTRAL	YES	Post	3	83.89	39.1667	DECEASED	LumA	ER+/HER2- Low Prolif	Died of Disease	Right	YES	Lobular	MASTECTOMY	FALSE	FALSE
MB.0111	0	2.054	High	NO	1	Positve	NEUTRAL	YES	Post	3	54.23	127.1	LIVING	LumA	ER+/HER2- Low Prolif	Living	Right	NO	Ductal/NST	MASTECTOMY	FALSE	FALSE
MB.0102	16	5.08	High	YES	1	Positve	NEUTRAL	YES	Post	3	51.38	140.767	DECEASED	LumB	ER+/HER2- High Prolif	Died of Disease	Right	YES	Lobular	MASTECTOMY	FALSE	FALSE
MB.0035	0	3.056	High	NO	1	Negative	LOSS	NO	Post	3	84.22	36.2667	DECEASED	Her2	ER+/HER2- High Prolif	Died of Disease	Left	NO	Lobular	MASTECTOMY	FALSE	FALSE
MB.0014	1	4.02	Moderate	YES	1	Positve	LOSS	YES	Post	3	56.45	164.333	LIVING	LumB		Living	Right	YES	Ductal/NST	BREAST CONSERVING	FALSE	TRUE
MB.0005	1	4.03	High	YES	1	Positve	NEUTRAL	YES	Pre	3	48.87	163.7	DECEASED	LumB		Died of Disease	Right	NO	Ductal/NST	MASTECTOMY	FALSE	TRUE
MB.0002	0	4.02	High	NO	1	Positve	NEUTRAL	YES	Pre	4ER+	43.19	84.6333	LIVING	LumA	ER+/HER2- High Prolif	Living	Right	YES	Ductal/NST	BREAST CONSERVING	FALSE	FALSE
MB.7298	12	5.05	Moderate	NO	4	Positve	NEUTRAL	YES	Post	1	61.16	86.2333	DECEASED	LumB	ER+/HER2- High Prolif	Died of Other Causes		NO	Ductal/NST	MASTECTOMY	FALSE	TRUE
MB.7295	1	5.05	High	NO	4	Positve	NEUTRAL	YES	Pre	3	43.1	196.867	LIVING	LumA	ER+/HER2- Low Prolif	Living	Right	YES	Lobular	BREAST CONSERVING	FALSE	FALSE
MB.7293	1	5.09	High	NO	4	Positve	NEUTRAL	YES	Post	3	56.9	199.233	LIVING	LumA	ER+/HER2- Low Prolif	Living		NO	Ductal/NST	MASTECTOMY	FALSE	FALSE
MB.7291	22	6.1	High	NO	4	Positve	GAIN	YES	Post	1	53.87	6.83333	DECEASED	claudin-low	HER2+	Died of Disease		NO	Ductal/NST	MASTECTOMY	FALSE	TRUE
MB.7289	5	5.13	Moderate	NO	4	Positve	GAIN	YES	Post	4ER+	51.87	126.667	DECEASED	Normal	ER+/HER2- Low Prolif	Died of Disease		NO	Ductal/NST	MASTECTOMY	FALSE	FALSE
MB.7286	3	5.05	High	NO	4	Positve	NEUTRAL	YES	Post	3	66.48	158.633	DECEASED	LumB	ER+/HER2- High Prolif	Died of Other Causes	Left	NO	Ductal/NST	MASTECTOMY	FALSE	FALSE
MB.7278	1	4.03	High	NO	4	Positve	NEUTRAL	YES	Post	3	67.89	241.3	DECEASED	LumA	ER+/HER2- Low Prolif	Died of Other Causes	Left	NO	Ductal/NST	MASTECTOMY	FALSE	FALSE
MB.7277	3	4.06	High	NO	4	Positve	NEUTRAL	YES	Post	8	56.78	187.033	LIVING	LumA	ER+/HER2- Low Prolif	Living		NO	Ductal/NST	MASTECTOMY	FALSE	FALSE
MB.7276	4	4.04	High	NO	4	Positve	NEUTRAL	YES	Post	8	61.27	185.333	LIVING	LumA	ER+/HER2- Low Prolif	Living		YES	Ductal/NST	BREAST CONSERVING	FALSE	FALSE
MB.7275	3	5.04	High	YES	4	Negative	GAIN	NO	Pre	5	30.02	44.4	DECEASED	Her2	HER2+	Died of Disease	Right	NO	Ductal/NST	MASTECTOMY	FALSE	FALSE
MB.7268	1	5.1	Moderate	NO	4	Positve	LOSS	YES	Pre	8	34.64	227.467	LIVING	LumA	ER+/HER2- High Prolif	Living		YES	Ductal/NST	MASTECTOMY	FALSE	FALSE
MB.7266	1	3.08	Moderate	NO	4	Positve	NEUTRAL	YES	Post	9	59.82	68.1667	DECEASED	LumB		Died of Disease		YES	Ductal/NST	BREAST CONSERVING	FALSE	TRUE
MB.7253	0	3.05	High	NO	4	Positve	NEUTRAL	YES	Post	3	69.72	59.9667	DECEASED	LumB	ER+/HER2- High Prolif	Died of Disease		NO	Ductal/NST	MASTECTOMY	FALSE	TRUE
MB.7252	5	6.07	High	NO	4	Positve	GAIN	YES	Post	4ER+	74.8	35.7	DECEASED	Her2	ER-/HER2-	Died of Other Causes		NO	Ductal/NST	MASTECTOMY	FALSE	TRUE
MB.7250	0	4.0354	Moderate	NO	4	Negative	GAIN	NO	Pre	5	48.45	51	DECEASED	Her2	HER2+	Died of Disease		YES	Ductal/NST	BREAST CONSERVING	FALSE	TRUE
MB.7235	2	4.04	High	NO	4	Positve	GAIN	YES	Post	8	62.45	170.8	LIVING	LumA	ER+/HER2- Low Prolif	Living		NO	Other	MASTECTOMY	FALSE	FALSE
MB.7232	0	3.00424	High	NO	4	Positve	NEUTRAL	NO	Post	8	58.37	177.6	LIVING	LumA	ER+/HER2- Low Prolif	Living	Right	NO	Ductal/NST	MASTECTOMY	FALSE	FALSE
MB.7231	0	1.076	Moderate	NO	4	Positve	NEUTRAL	NO	Post	4ER+	68.41	199.033	DECEASED	LumA	ER+/HER2- Low Prolif	Died of Other Causes	Left	NO	Ductal/NST	MASTECTOMY	FALSE	FALSE
MB.7230	0	3.03	Moderate	NO	4	Positve	NEUTRAL	YES	Post	3	51.45	182.6	LIVING	LumA	ER+/HER2- High Prolif	Living	Left	YES	Ductal/NST	BREAST CONSERVING	FALSE	FALSE
MB.7229	1	5.058	High	NO	4	Positve	NEUTRAL	YES	Post	8	73.52	111.6	DECEASED	LumA	ER+/HER2- High Prolif	Died of Other Causes	Right	NO	Mixed	MASTECTOMY	FALSE	FALSE
MB.7225	3	5.076	High	YES	4	Negative	GAIN	YES	Pre	10	49.61	55	DECEASED	Basal		Died of Disease		YES	Ductal/NST	MASTECTOMY	FALSE	TRUE
MB.7220	0	3.0502	Moderate	NO	4	Positve	NEUTRAL	YES	Post	8	70.97	183.2	DECEASED	LumB	ER+/HER2- Low Prolif	Died of Other Causes	Left	YES	Ductal/NST	BREAST CONSERVING	FALSE	FALSE
MB.7218	2	3.0252	Moderate	NO	4	Positve	NEUTRAL	YES	Post	3	57.87	165.433	LIVING	LumA	ER+/HER2- Low Prolif	Living		YES	Lobular	BREAST CONSERVING	FALSE	FALSE
MB.7216	0	3.04	Moderate	NO	4	Positve	NEUTRAL	YES	Post	4ER+	79.23	207.467	DECEASED	LumB	ER+/HER2- Low Prolif	Died of Other Causes	Left	NO	Lobular	MASTECTOMY	FALSE	FALSE
MB.7215	2	4.031	Moderate	NO	4	Positve	NEUTRAL	YES	Post	4ER+	60.15	208.967	DECEASED	claudin-low	ER+/HER2- Low Prolif	Died of Other Causes		YES	Medullary	BREAST CONSERVING	FALSE	FALSE
MB.7201	0	3.032	High	NO	4	Positve	NEUTRAL	YES	Post	3	62.07	163.433	LIVING	claudin-low	ER-/HER2-	Living	Right	YES	Ductal/NST	BREAST CONSERVING	FALSE	TRUE
MB.7200	0	4.046	Moderate	NO	4	Positve	NEUTRAL	YES	Post	8	71.69	97.6	DECEASED	LumB	ER+/HER2- High Prolif	Died of Other Causes	Left	YES	Ductal/NST	BREAST CONSERVING	FALSE	FALSE
MB.7199	1	4.04	High	NO	4	Positve	NEUTRAL	YES	Post	8	81.14	76	DECEASED	LumB	ER+/HER2- High Prolif	Died of Other Causes		NO	Ductal/NST	MASTECTOMY	FALSE	FALSE
MB.7197	1	4.04	High	NO	4	Positve	NEUTRAL	YES	Post	8	70.58	187.867	DECEASED	LumB	ER+/HER2- High Prolif	Died of Other Causes	Right	NO	Ductal/NST	MASTECTOMY	FALSE	FALSE
MB.7195	0	3.05	Moderate	NO	4	Positve	NEUTRAL	YES	Post	8	72.99	80.4333	DECEASED	LumA	ER+/HER2- Low Prolif	Died of Other Causes		NO	Lobular	MASTECTOMY	FALSE	FALSE
MB.7187	0	3.0046	Moderate	YES	4	Negative	GAIN	YES	Pre	5	49.35	146.833	DECEASED	Normal	HER2+	Died of Disease	Left	YES	Ductal/NST	BREAST CONSERVING	FALSE	FALSE
MB.7185	8	5.0324	High	NO	4	Positve	NEUTRAL	YES	Post	8	70.76	125.033	DECEASED	LumA	ER+/HER2- Low Prolif	Died of Disease	Left	YES	Ductal/NST	BREAST CONSERVING	FALSE	FALSE
MB.7182	0	4.054	Moderate	YES	4	Positve	NEUTRAL	YES	Post	9	58.26	49.4667	DECEASED	Her2	ER+/HER2- High Prolif	Died of Disease		NO	Ductal/NST	MASTECTOMY	FALSE	TRUE
MB.7176	1	4.057	High	NO	4	Positve	NEUTRAL	YES	Post	8	50.51	194.4	DECEASED	LumA	ER+/HER2- High Prolif	Died of Other Causes	Right	YES	Ductal/NST	BREAST CONSERVING	FALSE	FALSE
MB.7173	0	3.0432	High	NO	4	Positve	NEUTRAL	YES	Post	8	67.4	63.5333	DECEASED	LumA	ER+/HER2- High Prolif	Died of Other Causes	Right	NO	Lobular	MASTECTOMY	FALSE	TRUE
MB.7172	3	4.0366	High	NO	4	Positve	NEUTRAL	YES	Post	8	62.7	149.3	LIVING	LumB	ER+/HER2- High Prolif	Living	Right	NO	Ductal/NST	MASTECTOMY	FALSE	TRUE
MB.7170	0	3.04	High	NO	4	Positve	NEUTRAL	YES	Post	4ER+	58.56	155.4	LIVING	LumA		Living	Left	YES	Ductal/NST	BREAST CONSERVING	FALSE	FALSE
MB.7168	0	4.05	Low	NO	4	Positve	NEUTRAL	YES	Post	7	60.33	150.5	LIVING	LumA	ER+/HER2- Low Prolif	Living	Right	NO	Ductal/NST	MASTECTOMY	FALSE	FALSE
MB.7167	0	3.17	High	NO	4	Positve	NEUTRAL	YES	Pre	8	43.26	141.033	LIVING	Her2	ER+/HER2- Low Prolif	Living	Left	YES	Ductal/NST	MASTECTOMY	FALSE	FALSE
MB.7164	2	3.0314	High	NO	4	Positve	NEUTRAL	YES	Pre	3	49.13	211.4	LIVING	LumA	ER+/HER2- Low Prolif	Living		YES	Ductal/NST	BREAST CONSERVING	FALSE	FALSE
MB.7162	0	2.0276	Moderate	NO	4	Positve	NEUTRAL	YES	Post	3	59.84	140.2	LIVING	LumA	ER+/HER2- Low Prolif	Living	Right	YES	Ductal/NST	BREAST CONSERVING	FALSE	FALSE
MB.7159	0	4.068	High	YES	4	Negative	NEUTRAL	YES	Post	10	60.45	21.9333	DECEASED	Basal		Died of Disease		YES	Ductal/NST	BREAST CONSERVING	FALSE	TRUE
MB.7158	16	6.058	High	YES	4	Negative	NEUTRAL	NO	Post	4ER-	50.73	46.4333	DECEASED	claudin-low	ER-/HER2-	Died of Disease		NO	Ductal/NST	MASTECTOMY	FALSE	TRUE
MB.7157	2	4.038	High	NO	4	Positve	NEUTRAL	YES	Post	8	56.86	219.633	LIVING	LumB	ER+/HER2- High Prolif	Living	Right	YES	Ductal/NST	MASTECTOMY	FALSE	FALSE
MB.7153	0	3.05	High	NO	4	Positve	NEUTRAL	YES	Post	8	74.11	142.8	LIVING	Her2	ER+/HER2- High Prolif	Living	Right	NO	Ductal/NST	MASTECTOMY	FALSE	TRUE
MB.7147	0	4.06	High	NO	4	Positve	NEUTRAL	YES	Post	6	76.98	168.6	DECEASED	LumB	ER+/HER2- High Prolif	Died of Other Causes	Right	NO	Mixed	MASTECTOMY	FALSE	TRUE
MB.7143	0	4.068	High	NO	4	Negative	GAIN	YES	Post	5	61.38	186.367	LIVING	Her2	HER2+	Living	Left	YES	Ductal/NST	BREAST CONSERVING	FALSE	TRUE
MB.7140	5	6.12	Moderate	NO	4	Positve	NEUTRAL	YES	Post	8	58.27	90.8	DECEASED	LumB	ER+/HER2- High Prolif	Died of Disease	Right	NO	Ductal/NST	MASTECTOMY	FALSE	FALSE
MB.7137	0	2.042	Moderate	NO	4	Positve	NEUTRAL	YES	Post	4ER+	64.24	179.8	LIVING	LumA	ER+/HER2- Low Prolif	Living	Left	YES	Ductal/NST	BREAST CONSERVING	FALSE	FALSE
MB.7132	0	3.038	Moderate	NO	4	Positve	NEUTRAL	YES	Post	7	69.06	131.6	LIVING	LumB	ER+/HER2- Low Prolif	Living	Left	NO	Ductal/NST	MASTECTOMY	FALSE	FALSE
MB.7128	0	3.042	High	NO	4	Positve	GAIN	YES	Post	5	71.05	60.2667	DECEASED	LumA	HER2+	Died of Other Causes	Left	NO	NA	MASTECTOMY	FALSE	FALSE
MB.7124	1	4.04	High	NO	4	NA	NEUTRAL	YES	Post	7	71.16	139.6	LIVING	LumA	ER+/HER2- High Prolif	Living		NO	Ductal/NST	MASTECTOMY	FALSE	FALSE
MB.7122	1	5.06	Moderate	NO	4	Positve	NEUTRAL	YES	Post	4ER+	83.39	29.9	DECEASED	Basal	ER+/HER2- High Prolif	Died of Other Causes		NO	Ductal/NST	MASTECTOMY	FALSE	TRUE
MB.7121	4	6.076	Low	YES	4	Negative	NEUTRAL	YES	Pre	10	49.02	88.8333	DECEASED	claudin-low	ER-/HER2-	Died of Other Causes	Left	YES	Ductal/NST	MASTECTOMY	FALSE	TRUE
MB.7118	0	3.04	Moderate	NO	4	NA	NEUTRAL	YES	Post	8	70.15	140.567	LIVING	LumA	ER+/HER2- Low Prolif	Living	Left	NO	Ductal/NST	MASTECTOMY	FALSE	FALSE
MB.7114	0	4.032	High	NO	4	Negative	NEUTRAL	YES	Post	10	55.57	123.267	LIVING	Basal	ER-/HER2-	Living	Left	YES	Ductal/NST	BREAST CONSERVING	FALSE	TRUE
MB.7109	16	6.038	High	NO	4	Positve	GAIN	YES	Post	2	67.27	117.533	LIVING	LumB	ER+/HER2- High Prolif	Living	Left	NO	Ductal/NST	MASTECTOMY	FALSE	TRUE
MB.7107	3	5.06	Moderate	NO	4	Positve	NEUTRAL	YES	Post	8	67.85	56.9333	DECEASED	LumA	ER+/HER2- High Prolif	Died of Disease	Left	NO	Ductal/NST	MASTECTOMY	FALSE	TRUE
MB.7106	18	4.058	Low	NO	4	Positve	NEUTRAL	YES	Post	2	80.13	37.5	DECEASED	LumA	ER+/HER2- Low Prolif	Died of Disease	Right	NO	Ductal/NST	MASTECTOMY	FALSE	FALSE
MB.7104	2	5.038	Moderate	NO	4	Positve	NEUTRAL	YES	Post	6	59.93	122.833	DECEASED	claudin-low	ER-/HER2-	Died of Other Causes	Right	YES	Ductal/NST	BREAST CONSERVING	FALSE	TRUE
MB.7102	1	3.04	Moderate	NO	4	Positve	NEUTRAL	YES	Post	3	73.16	104.1	DECEASED	LumB	ER+/HER2- High Prolif	Died of Other Causes	Left	NO	Mixed	MASTECTOMY	FALSE	FALSE
MB.7101	0	3.031	Low	NO	4	Positve	NEUTRAL	YES	Pre	3	49.16	124.267	LIVING	LumA	ER+/HER2- Low Prolif	Living	Right	YES	Lobular	BREAST CONSERVING	FALSE	FALSE
MB.7096	1	4.025	High	NO	4	Positve	NEUTRAL	YES	Pre	3	48.27	124	LIVING	LumA		Living		YES	Ductal/NST	BREAST CONSERVING	FALSE	FALSE
MB.7093	2	3.0338	Moderate	YES	4	Positve	NEUTRAL	YES	Post	3	76.25	125.833	DECEASED	LumA	ER+/HER2- Low Prolif	Died of Other Causes	Right	NO	Ductal/NST	MASTECTOMY	FALSE	FALSE
MB.7081	0	4.056	Moderate	NO	4	Negative	NEUTRAL	YES	Post	10	69.12	140.233	LIVING	claudin-low	ER-/HER2-	Living	Right	YES	Ductal/NST	BREAST CONSERVING	FALSE	TRUE
MB.7080	0	2.034	High	NO	4	Positve	NEUTRAL	YES	Post	8	64.01	91.2333	LIVING	LumA	ER+/HER2- Low Prolif	Living	Right	NO	Ductal/NST	MASTECTOMY	FALSE	FALSE
MB.7079	1	4.06	Low	NO	4	Positve	NEUTRAL	YES	Post	4ER+	70.3	91.0667	LIVING	claudin-low	ER-/HER2-	Living	Right	NO	Ductal/NST	MASTECTOMY	FALSE	FALSE
MB.7078	0	4.1	Moderate	NO	4	Negative	NEUTRAL	YES	Post	10	74.8	4.16667	DECEASED	claudin-low	ER-/HER2-	Died of Disease		YES	Ductal/NST	MASTECTOMY	FALSE	TRUE
MB.7077	5	5.034	High	NO	4	Positve	NEUTRAL	YES	Pre	3	37.89	101.267	LIVING	LumA	ER+/HER2- Low Prolif	Living	Right	YES	Ductal/NST	BREAST CONSERVING	FALSE	FALSE
MB.7076	0	3.044	Moderate	NO	4	Positve	NEUTRAL	YES	Post	7	56.13	142.667	DECEASED	LumA	ER+/HER2- Low Prolif	Died of Other Causes		NO	Ductal/NST	MASTECTOMY	FALSE	FALSE
MB.7074	0	2.036	Low	NO	4	Positve	NEUTRAL	YES	Post	4ER+	51.36	108.167	LIVING	Normal	ER+/HER2- Low Prolif	Living	Right	NO	Ductal/NST	MASTECTOMY	FALSE	FALSE
MB.7067	0	3.031	Low	NO	4	Negative	GAIN	YES	Post	5	69.64	105	LIVING	Her2	HER2+	Living	Left	NO	Ductal/NST	MASTECTOMY	FALSE	TRUE
MB.7060	6	4.1	High	NO	4	Positve	LOSS	YES	Post	3	69.25	112.667	DECEASED	LumA	ER+/HER2- Low Prolif	Died of Other Causes	Left	YES	Lobular	MASTECTOMY	FALSE	FALSE
MB.7058	4	3.054	Moderate	NO	4	Positve	NEUTRAL	YES	Pre	3	45.81	122.5	LIVING	Normal	ER+/HER2- Low Prolif	Living	Left	NO	Ductal/NST	MASTECTOMY	FALSE	FALSE
MB.7057	2	4.044	High	YES	4	Negative	NEUTRAL	YES	Post	4ER-	72.81	43.8333	DECEASED	Normal	ER+/HER2- Low Prolif	Died of Disease	Left	NO	Ductal/NST	MASTECTOMY	FALSE	FALSE
MB.7056	7	5.042	Moderate	NO	4	Positve	NEUTRAL	YES	Post	3	71.82	117	LIVING	LumA	ER+/HER2- Low Prolif	Living	Right	NO	Ductal/NST	MASTECTOMY	FALSE	FALSE
MB.7055	0	4.052	Low	NO	4	Negative	NEUTRAL	NO	Post	10	54.87	9.13333	DECEASED	Basal		Died of Disease		NO	Ductal/NST	MASTECTOMY	FALSE	TRUE
MB.7049	0	4.036	High	NO	4	Negative	NEUTRAL	NO	Pre	4ER-	48.75	102.033	LIVING	Basal	ER-/HER2-	Living	Right	YES	Ductal/NST	BREAST CONSERVING	FALSE	TRUE
MB.7048	0	3.028	High	NO	4	Positve	NEUTRAL	YES	Pre	1	36.27	88.4667	LIVING	Her2	ER+/HER2- High Prolif	Living	Right	YES	Ductal/NST	BREAST CONSERVING	FALSE	FALSE
MB.7045	0	3.04	High	NO	4	Negative	NEUTRAL	YES	Post	4ER-	61.39	94.9333	DECEASED	Her2	ER-/HER2-	Died of Disease	Right	YES	Ductal/NST	BREAST CONSERVING	FALSE	TRUE
MB.7044	0	3.03	Low	NO	4	Positve	NEUTRAL	YES	Post	4ER+	67.24	86.8333	LIVING	claudin-low	ER+/HER2- Low Prolif	Living	Right	YES	Ductal/NST	BREAST CONSERVING	FALSE	FALSE
MB.7042	1	3.052	Moderate	NO	4	Positve	NEUTRAL	YES	Post	8	61.72	88.5	LIVING	LumB	ER+/HER2- High Prolif	Living	Left	YES	Ductal/NST	BREAST CONSERVING	FALSE	FALSE
MB.7041	0	1.05	Moderate	NO	4	Positve	NEUTRAL	YES	Post	3	79.48	101.967	DECEASED	LumA	ER+/HER2- Low Prolif	Died of Other Causes	Right	NO	Lobular	MASTECTOMY	FALSE	FALSE
MB.7040	1	4.044	Moderate	NO	4	Positve	NEUTRAL	YES	Post	4ER+	81.32	71.8333	LIVING	LumA	ER+/HER2- Low Prolif	Living	Left	NO	Ductal/NST	BREAST CONSERVING	FALSE	FALSE
MB.7039	1	4.124	Moderate	NO	4	Positve	NEUTRAL	YES	Post	4ER+	78.19	49.2	DECEASED	Basal	ER-/HER2-	Died of Disease	Left	NO	Mixed	MASTECTOMY	FALSE	FALSE
MB.7034	0	3.086	Moderate	NO	4	Positve	NEUTRAL	YES	Post	3	78.73	75.1	LIVING	LumA	ER+/HER2- Low Prolif	Living	Right	NO	Ductal/NST	MASTECTOMY	FALSE	FALSE
MB.7032	0	2.046	Moderate	NO	4	Positve	NEUTRAL	YES	Post	3	79.36	71.4667	LIVING	LumA	ER+/HER2- Low Prolif	Living	Right	NO	NA	MASTECTOMY	FALSE	FALSE
MB.7031	1	5.08	High	YES	4	Negative	NEUTRAL	NO	Post	10	60.58	85.3667	LIVING	Basal		Living	Right	YES	Ductal/NST	MASTECTOMY	FALSE	TRUE
MB.7030	1	4.1	Low	NO	4	Positve	NEUTRAL	YES	Post	4ER+	74.21	31.3333	DECEASED	Basal	ER-/HER2-	Died of Other Causes	Right	YES	Other	MASTECTOMY	FALSE	TRUE
MB.7029	0	2.046	Moderate	NO	4	Positve	LOSS	YES	Pre	4ER+	43.45	76.8667	LIVING	LumA	ER+/HER2- Low Prolif	Living	Left	YES	Ductal/NST	BREAST CONSERVING	FALSE	FALSE
MB.7025	0	4.026	High	NO	4	Negative	NEUTRAL	NO	Post	4ER-	65.22	80.2333	LIVING	claudin-low	ER-/HER2-	Living		YES	Ductal/NST	BREAST CONSERVING	FALSE	FALSE
MB.7023	2	5.08	High	YES	4	Negative	NEUTRAL	NO	Post	10	66.66	27.9667	DECEASED	claudin-low	ER-/HER2-	Died of Disease	Right	YES	Ductal/NST	MASTECTOMY	FALSE	TRUE
MB.7019	0	3.042	Moderate	NO	4	Positve	NEUTRAL	YES	Post	3	68.44	80.7333	DECEASED	LumB	ER+/HER2- Low Prolif	Died of Other Causes	Left	NO	Ductal/NST	MASTECTOMY	FALSE	FALSE
MB.7017	1	5.054	High	YES	4	Negative	NEUTRAL	NO	Pre	10	36.63	135.333	LIVING	claudin-low	ER-/HER2-	Living	Right	YES	Mixed	BREAST CONSERVING	FALSE	TRUE
MB.7015	0	4.05	High	NO	4	Positve	NEUTRAL	YES	Post	8	63.79	78.1667	LIVING	LumB	ER+/HER2- High Prolif	Living	Right	YES	Ductal/NST	BREAST CONSERVING	FALSE	TRUE
MB.7013	0	2.036	High	NO	4	Positve	NEUTRAL	YES	Pre	8	30.53	46.4333	LIVING	LumA	ER+/HER2- Low Prolif	Living	Right	YES	Ductal/NST	BREAST CONSERVING	FALSE	FALSE
MB.7010	0	2.046	Moderate	NO	4	Positve	NEUTRAL	YES	Post	7	70.25	74.0333	LIVING	LumA	ER+/HER2- Low Prolif	Living	Right	NO	Ductal/NST	MASTECTOMY	FALSE	FALSE
MB.7008	0	4.048	High	NO	4	Negative	NEUTRAL	NO	Post	4ER-	69.94	50.9	DECEASED	claudin-low	ER-/HER2-	Died of Other Causes	Right	NO	Ductal/NST	MASTECTOMY	FALSE	TRUE
MB.7006	1	3.038	Low	NO	4	Positve	NEUTRAL	YES	Post	3	58.8	109.933	LIVING	LumA	ER+/HER2- Low Prolif	Living	Left	YES	Ductal/NST	BREAST CONSERVING	FALSE	FALSE
MB.7005	2	3.052	High	NO	4	Positve	NEUTRAL	YES	Post	8	70.84	45.3333	LIVING	LumB	ER+/HER2- Low Prolif	Living	Right	YES	Ductal/NST	BREAST CONSERVING	FALSE	FALSE
MB.7004	4	5.06	Moderate	NO	4	Positve	NEUTRAL	YES	Post	8	74.2	50.4667	LIVING	LumA	ER+/HER2- Low Prolif	Living	Right	YES	Lobular	MASTECTOMY	FALSE	FALSE
MB.7003	2	4.054	Low	NO	4	Positve	NEUTRAL	YES	Post	3	50.44	91.2333	DECEASED	Normal	ER+/HER2- Low Prolif	Died of Other Causes	Right	NO	Ductal/NST	MASTECTOMY	FALSE	FALSE
MB.7002	0	3.032	Moderate	NO	4	Positve	LOSS	YES	Post	4ER+	74.52	57.9333	LIVING	LumB	ER+/HER2- High Prolif	Living	Left	NO	Ductal/NST	MASTECTOMY	FALSE	FALSE
MB.7001	0	3.02	High	NO	4	Positve	GAIN	YES	Post	5	72.71	102.7	LIVING	LumA	HER2+	Living	Left	YES	Ductal/NST	BREAST CONSERVING	FALSE	FALSE
MB.7000	1	4.022	Moderate	NO	4	Positve	GAIN	YES	Post	1	69.28	97.4	LIVING	LumB	ER+/HER2- High Prolif	Living	Left	NO	Other	MASTECTOMY	FALSE	TRUE
MB.6363	7	6.05	Moderate	YES	5	Negative	GAIN	NO	Post	5	60.77	16.7	DECEASED	Basal	HER2+	Died of Disease	Right	YES	Ductal/NST	MASTECTOMY	FALSE	TRUE
MB.6346	0	3.044	High	NO	5	Positve	NEUTRAL	NO	Post	8	63.2	281.5	LIVING	LumB	ER+/HER2- High Prolif	Living	Right	YES	Mucinous	BREAST CONSERVING	FALSE	FALSE
MB.6334	0	4.042	High	NO	5	Negative	GAIN	YES	Post	9	60.12	128.1	LIVING	Her2	HER2+	Living	Right	NO	Ductal/NST	MASTECTOMY	FALSE	TRUE
MB.6330	2	4.04	High	YES	5	Negative	GAIN	YES	Pre	4ER-	36.81	140.333	LIVING	Her2	HER2+	Living	Right	YES	Ductal/NST	MASTECTOMY	FALSE	FALSE
MB.6319	6	5.124	High	YES	5	Negative	NEUTRAL	YES	Post	3	57.9	154.7	LIVING	Normal	ER+/HER2- Low Prolif	Living	Right	YES	Lobular	BREAST CONSERVING	FALSE	FALSE
MB.6317	3	5.106	Moderate	NO	5	Positve	GAIN	YES	Post	2	86.9	29.2333	DECEASED	LumB	ER+/HER2- High Prolif	Died of Other Causes	Right	NO	Ductal/NST	MASTECTOMY	FALSE	TRUE
MB.6308	9	5.046	High	NO	5	Positve	NEUTRAL	YES	Post	8	81.75	151.933	DECEASED	LumA	ER+/HER2- Low Prolif	Died of Other Causes	Right	YES	Ductal/NST	BREAST CONSERVING	FALSE	FALSE
MB.6300	1	4.03	High	NO	5	Positve	NEUTRAL	YES	Post	3	62.92	63.8333	DECEASED	LumB		Died of Other Causes	Left	NO	Ductal/NST	MASTECTOMY	FALSE	FALSE
MB.6286	0	3.04	Moderate	NO	5	Positve	NEUTRAL	NO	Post	3	85.17	49.5333	DECEASED	LumA		Died of Other Causes	Left	NO	Ductal/NST	MASTECTOMY	FALSE	FALSE
MB.6283	1	5.05	Low	NO	5	Positve	NEUTRAL	YES	Post	7	73.07	92.4	DECEASED	LumA		Died of Other Causes	Left	NO	Lobular	MASTECTOMY	FALSE	FALSE
MB.6273	1	4.032	High	YES	5	Negative	NEUTRAL	NO	Pre	3	43.08	189.433	LIVING	LumA		Living	Right	NO	Tubular/ cribriform	MASTECTOMY	FALSE	FALSE
MB.6271	0	3.05	High	NO	5	Positve	LOSS	NO	Post	7	64.4	157.733	LIVING	LumA		Living	Right	NO	Ductal/NST	BREAST CONSERVING	FALSE	FALSE
MB.6263	8	5.048	Moderate	NO	5	Positve	NEUTRAL	YES	Post	4ER+	79.42	75.8667	LIVING	LumA		Living	Left	NO	Ductal/NST	MASTECTOMY	FALSE	FALSE
MB.6257	0	4.032	High	NO	5	Positve	NEUTRAL	YES	Pre	8	49.38	91	LIVING	LumB	ER+/HER2- High Prolif	Living	Left	YES	Ductal/NST	BREAST CONSERVING	FALSE	FALSE
MB.6256	0	2.028	High	NO	5	Positve	NEUTRAL	NO	Post	3	67.33	127.833	DECEASED	LumA	ER+/HER2- Low Prolif	Died of Other Causes	Right	YES	Ductal/NST	BREAST CONSERVING	FALSE	FALSE
MB.6253	0	2.022	High	NO	5	Positve	NEUTRAL	NO	Post	8	62.9	194.367	LIVING	LumA	ER+/HER2- Low Prolif	Living	Left	YES	Lobular	BREAST CONSERVING	FALSE	FALSE
MB.6234	0	3	Moderate	NO	5	Positve	NEUTRAL	NO	Post	4ER+	66.35	213.367	LIVING	Normal	ER+/HER2- Low Prolif	Living	Left	NO	Mixed	MASTECTOMY	FALSE	FALSE
MB.6233	0	2.04	High	NO	5	Positve	NEUTRAL	NO	Post	8	70.65	201.167	LIVING	LumB	ER+/HER2- Low Prolif	Living	Left	YES	Mixed	BREAST CONSERVING	FALSE	FALSE
MB.6231	0	4.04	High	NO	5	Positve	LOSS	NO	Post	3	77.96	72.5667	DECEASED	Normal	ER+/HER2- Low Prolif	Died of Other Causes	Left	NO	Ductal/NST	MASTECTOMY	FALSE	FALSE
MB.6229	0	2.03	High	NO	5	Positve	NEUTRAL	NO	Post	8	75.33	0.1	DECEASED	LumA	ER+/HER2- Low Prolif	Died of Disease	Right	NO	Ductal/NST	MASTECTOMY	FALSE	FALSE
MB.6228	3	5.04	Moderate	NO	5	Negative	NEUTRAL	NO	Pre	4ER-	37.33	200.1	LIVING	claudin-low	ER-/HER2-	Living	Left	NO	Ductal/NST	MASTECTOMY	FALSE	TRUE
MB.6214	1	4.04	High	NO	5	Positve	NEUTRAL	YES	Post	3	74.43	174.5	DECEASED	LumA	ER+/HER2- Low Prolif	Died of Other Causes	Left	NO	Ductal/NST	MASTECTOMY	FALSE	FALSE
MB.6211	0	3.046	High	NO	5	Positve	NEUTRAL	NO	Post	8	82.1	42.3	DECEASED	LumA	ER+/HER2- Low Prolif	Died of Other Causes	Left	NO	Ductal/NST	MASTECTOMY	FALSE	FALSE
MB.6207	0	3.03	High	NO	5	Positve	NEUTRAL	NO	Post	8	80.76	118.3	DECEASED	LumA	ER+/HER2- Low Prolif	Died of Other Causes	Right	NO	Ductal/NST	MASTECTOMY	FALSE	FALSE
MB.6187	0	4.158	Low	NO	5	Positve	GAIN	YES	Post	4ER+	70.35	37.7667	DECEASED	claudin-low	ER-/HER2-	Died of Other Causes	Right	NO	Ductal/NST	MASTECTOMY	FALSE	FALSE
MB.6185	0	2.032	Low	NO	5	Positve	NEUTRAL	NO	Post	3	75.44	197.733	DECEASED	LumA	ER+/HER2- Low Prolif	Died of Other Causes	Right	NO	Mixed	MASTECTOMY	FALSE	FALSE
MB.6181	1	3.03	High	NO	5	Positve	NEUTRAL	YES	Post	8	83.09	54.9333	DECEASED	LumA	ER+/HER2- High Prolif	Died of Other Causes	Left	NO	Ductal/NST	MASTECTOMY	FALSE	FALSE
MB.6178	8	6.064	Moderate	NO	5	Negative	NEUTRAL	NO	Pre	10	38.58	33.1333	DECEASED	Basal	ER-/HER2-	Died of Disease	Left	NO	Ductal/NST	BREAST CONSERVING	FALSE	TRUE
MB.6171	0	3.08	High	NO	5	Positve	NEUTRAL	YES	Post	3	70.91	220.3	LIVING	LumA	ER+/HER2- Low Prolif	Living	Left	NO	Ductal/NST	MASTECTOMY	FALSE	FALSE
MB.6167	6	5.03	High	NO	5	Positve	NEUTRAL	YES	Post	8	75.02	122.8	DECEASED	LumA	ER+/HER2- Low Prolif	Died of Other Causes	Left	NO	Lobular	MASTECTOMY	FALSE	FALSE
MB.6164	5	5.026	High	NO	5	Positve	NEUTRAL	YES	Post	3	77.45	205.9	LIVING	LumB	ER+/HER2- High Prolif	Living	Left	NO	Ductal/NST	MASTECTOMY	FALSE	FALSE
MB.6163	6	5.07	High	NO	5	Positve	NEUTRAL	YES	Post	8	71.62	88.6667	DECEASED	LumA	ER+/HER2- High Prolif	Died of Other Causes	Right	NO	Mixed	MASTECTOMY	FALSE	FALSE
MB.6160	1	4	Moderate	YES	5	Negative	GAIN	NO	Pre	9	46.23	247.367	LIVING	Her2	HER2+	Living	Right	NO	Medullary	MASTECTOMY	FALSE	TRUE
MB.6154	0	3.05	Moderate	NO	5	Positve	NEUTRAL	NO	Post	8	71.74	195.3	LIVING	LumB	ER+/HER2- High Prolif	Living	Right	NO	Ductal/NST	MASTECTOMY	FALSE	FALSE
MB.6147	0	2.03	Low	NO	5	Positve	NEUTRAL	YES	Post	4ER+	76.01	238.067	DECEASED	claudin-low	ER+/HER2- Low Prolif	Died of Other Causes	Right	NO	Lobular	MASTECTOMY	FALSE	FALSE
MB.6144	0	3.04	High	NO	5	Positve	NEUTRAL	NO	Post	10	64.55	254.933	LIVING	claudin-low	ER-/HER2-	Living	Left	NO	Medullary	MASTECTOMY	FALSE	TRUE
MB.6143	0	4.092	Moderate	NO	5	Negative	NEUTRAL	NO	Post	9	60.6	255.6	LIVING	claudin-low	ER-/HER2-	Living	Right	YES	Ductal/NST	BREAST CONSERVING	FALSE	TRUE
MB.6138	4	6.074	Moderate	NO	5	Positve	NEUTRAL	YES	Post	3	85.85	25.6333	DECEASED	LumB	ER+/HER2- Low Prolif	Died of Disease	Left	NO	Mixed	MASTECTOMY	FALSE	FALSE
MB.6125	0	3.03	Moderate	NO	5	Positve	NEUTRAL	YES	Post	4ER+	63.27	153.9	DECEASED	Normal	ER+/HER2- Low Prolif	Died of Other Causes	Left	NO	Ductal/NST	MASTECTOMY	FALSE	FALSE
MB.6124	15	6.03	High	NO	5	Positve	NEUTRAL	YES	Post	3	76.99	115.633	DECEASED	LumA	ER+/HER2- High Prolif	Died of Other Causes	Right	NO	Ductal/NST	MASTECTOMY	FALSE	FALSE
MB.6108	0	3.036	High	NO	5	Positve	LOSS	YES	Pre	4ER+	38.01	193.967	LIVING	LumA	ER+/HER2- Low Prolif	Living	Right	NO	Ductal/NST	MASTECTOMY	FALSE	FALSE
MB.6107	0	4	Moderate	NO	5	Positve	NEUTRAL	YES	Post	3	71.38	123.333	DECEASED	Normal	ER+/HER2- Low Prolif	Died of Other Causes	Left	NO	Lobular	MASTECTOMY	FALSE	FALSE
MB.6105	0	2.026	Moderate	NO	5	Positve	NEUTRAL	NO	Post	7	78.93	192.2	DECEASED	Her2	ER+/HER2- High Prolif	Died of Other Causes	Left	NO	Mixed	MASTECTOMY	FALSE	TRUE
MB.6103	0	3	Low	NO	5	Positve	NEUTRAL	YES	Post	3	66.28	239.4	LIVING	Normal	ER+/HER2- Low Prolif	Living	Left	NO	Mixed	MASTECTOMY	FALSE	TRUE
MB.6092	0	3.042	Moderate	NO	5	Positve	NEUTRAL	NO	Post	3	80.59	2.3	DECEASED	Normal	ER+/HER2- Low Prolif	Died of Other Causes	Right	NO	Mixed	BREAST CONSERVING	FALSE	FALSE
MB.6085	4	5.052	High	YES	5	Negative	GAIN	YES	Post	4ER-	58.38	23.9	LIVING	Her2	ER-/HER2-	Living	Right	NO	Ductal/NST	MASTECTOMY	FALSE	TRUE
MB.6083	0	3.042	High	NO	5	Positve	NEUTRAL	YES	Post	8	73.03	164.033	DECEASED	LumA	ER+/HER2- Low Prolif	Died of Other Causes	Left	NO	Ductal/NST	MASTECTOMY	FALSE	FALSE
MB.6080	5	6.06	High	NO	5	Positve	NEUTRAL	YES	Post	4ER+	79.04	54.1	DECEASED	LumB	ER+/HER2- High Prolif	Died of Disease	Right	YES	Medullary	MASTECTOMY	FALSE	TRUE
MB.6077	0	3.032	Low	NO	5	Positve	NEUTRAL	NO	Post	7	70.92	170.267	DECEASED	NC	ER+/HER2- High Prolif	Died of Other Causes	Left	NO	Ductal/NST	MASTECTOMY	FALSE	FALSE
MB.6068	0	3	Moderate	NO	5	Negative	NEUTRAL	NO	Pre	4ER-	43.75	182.6	DECEASED	Basal		Died of Other Causes	Right	NO	Ductal/NST	MASTECTOMY	FALSE	TRUE
MB.6065	1	3.096	High	NO	5	Positve	NEUTRAL	YES	Post	8	76.69	188.533	DECEASED	LumA	ER+/HER2- Low Prolif	Died of Other Causes	Right	NO	Ductal/NST	MASTECTOMY	FALSE	FALSE
MB.6063	16	6.24	High	YES	5	Negative	GAIN	NO	Post	5	58.9	15.6	DECEASED	Normal	HER2+	Died of Disease	Left	NO	Ductal/NST	MASTECTOMY	FALSE	FALSE
MB.6062	0	4.044	High	NO	5	Negative	NEUTRAL	NO	Pre	10	31.6	282.367	LIVING	claudin-low	ER-/HER2-	Living	Left	YES	Medullary	BREAST CONSERVING	FALSE	TRUE
MB.6052	0	4.03	Low	NO	5	Negative	NEUTRAL	NO	Pre	4ER-	36.47	255.367	LIVING	claudin-low	ER-/HER2-	Living	Left	NO	Ductal/NST	MASTECTOMY	FALSE	FALSE
MB.6050	0	3.04	High	NO	5	Positve	NEUTRAL	NO	Post	8	51.07	192.2	LIVING	LumA	ER+/HER2- Low Prolif	Living	Right	NO	Ductal/NST	MASTECTOMY	FALSE	FALSE
MB.6042	0	3.06	High	NO	5	Positve	NEUTRAL	NO	Post	3	70.12	263.433	LIVING	Normal	ER+/HER2- Low Prolif	Living	Right	NO	Ductal/NST	MASTECTOMY	FALSE	FALSE
MB.6036	0	4.04	Moderate	NO	5	Negative	GAIN	NO	Pre	10	44.65	287.933	LIVING	claudin-low	ER-/HER2-	Living	Left	NO	Ductal/NST	MASTECTOMY	FALSE	TRUE
MB.6024	2	4.04	Moderate	NO	5	Positve	NEUTRAL	NO	Post	8	65.63	252.267	DECEASED	LumA	ER+/HER2- Low Prolif	Died of Disease	Right	NO	Ductal/NST	MASTECTOMY	FALSE	FALSE
MB.6023	0	3.068	Moderate	NO	5	Positve	NEUTRAL	NO	Post	8	60.28	232.967	LIVING	Normal	ER+/HER2- High Prolif	Living	Right	NO	Lobular	MASTECTOMY	FALSE	FALSE
MB.6021	0	3	High	NO	5	Positve	NEUTRAL	NO	Post	3	51.94	301.233	LIVING	LumA	ER+/HER2- Low Prolif	Living	Right	NO	Lobular	MASTECTOMY	FALSE	FALSE
MB.6019	0	3.14	High	NO	5	Positve	NEUTRAL	NO	Post	4ER+	67	13.5333	DECEASED	Normal	ER+/HER2- Low Prolif	Died of Other Causes	Left	NO	Ductal/NST	MASTECTOMY	FALSE	FALSE
MB.6017	0	2.06	Moderate	NO	5	Positve	NEUTRAL	YES	Post	3	72.19	70.9	DECEASED	LumA	ER+/HER2- Low Prolif	Died of Other Causes	Left	NO	Ductal/NST	MASTECTOMY	FALSE	FALSE
MB.6016	0	3.046	Moderate	NO	5	Positve	NEUTRAL	NO	Post	4ER+	87.32	143.533	DECEASED	LumA	ER+/HER2- Low Prolif	Died of Other Causes	Right	NO	Ductal/NST	BREAST CONSERVING	FALSE	FALSE
MB.6010	0	4.03	High	NO	5	Positve	NEUTRAL	YES	Post	10	70.28	218.233	LIVING	LumB	ER+/HER2- High Prolif	Living	Left	NO	Ductal/NST	MASTECTOMY	FALSE	TRUE
MB.6006	0	2.032	Moderate	NO	5	Positve	NEUTRAL	YES	Post	3	86.61	63.5667	DECEASED	LumA	ER+/HER2- Low Prolif	Died of Other Causes	Left	NO	Lobular	MASTECTOMY	FALSE	FALSE
MB.5656	0	3.032	Low	NO	3	Positve	NEUTRAL	NO	Post	3	74.76	126.4	DECEASED	Normal	ER+/HER2- Low Prolif	Died of Other Causes	Left	NO	Ductal/NST	MASTECTOMY	FALSE	FALSE
MB.5654	1	4.11	High	NO	3	Positve	NEUTRAL	YES	Post	8	82.94	173.033	DECEASED	LumB	ER+/HER2- High Prolif	Died of Other Causes	Left	NO	Ductal/NST	MASTECTOMY	FALSE	FALSE
MB.5653	0	4.05	High	NO	3	Positve	NEUTRAL	YES	Post	9	60.72	194.6	LIVING	LumB	ER+/HER2- High Prolif	Living	Left	NO	Ductal/NST	MASTECTOMY	FALSE	FALSE
MB.5652	0	4.03	Moderate	NO	3	Negative	GAIN	YES	Post	4ER-	68.75	104.667	DECEASED	Normal	ER-/HER2-	Died of Other Causes	Left	YES	Ductal/NST	BREAST CONSERVING	FALSE	TRUE
MB.5651	1	5.052	Moderate	YES	3	Negative	NEUTRAL	YES	Post	3	51.98	21	DECEASED	claudin-low	ER-/HER2-	Died of Disease	Right	YES	Mixed	BREAST CONSERVING	FALSE	FALSE
MB.5645	0	3.04	High	NO	3	Positve	NEUTRAL	YES	Post	7	71.31	22.2333	DECEASED	LumA	ER+/HER2- Low Prolif	Died of Other Causes	Right	YES	Ductal/NST	BREAST CONSERVING	FALSE	FALSE
MB.5642	1	4.068	Moderate	NO	3	Positve	NEUTRAL	YES	Post	4ER+	68.13	156.8	DECEASED	LumA	ER+/HER2- Low Prolif	Died of Other Causes	Left	YES	Ductal/NST	MASTECTOMY	FALSE	FALSE
MB.5640	0	3.002	Low	NO	3	Positve	NEUTRAL	NO	Post	4ER+	58	172.3	LIVING	Normal	ER+/HER2- Low Prolif	Living	Left	NO	Ductal/NST	MASTECTOMY	FALSE	FALSE
MB.5633	7	6.06	Moderate	YES	3	Negative	NEUTRAL	NO	Post	4ER-	62.7	35.0333	DECEASED	claudin-low	ER-/HER2-	Died of Disease	Left	YES	Ductal/NST	MASTECTOMY	FALSE	TRUE
MB.5629	0	3.06	Moderate	NO	3	Positve	NEUTRAL	YES	Post	3	71.36	103.8	DECEASED	LumA	ER+/HER2- High Prolif	Died of Other Causes	Left	YES	Ductal/NST	BREAST CONSERVING	FALSE	FALSE
MB.5626	5	5.04	High	NO	3	Positve	NEUTRAL	YES	Post	8	73.75	82.9667	LIVING	LumA	ER+/HER2- Low Prolif	Living	Right	YES	Ductal/NST	MASTECTOMY	FALSE	FALSE
MB.5623	0	3.04	High	NO	3	Positve	NEUTRAL	YES	Pre	3	44.99	137.8	DECEASED	LumB	ER+/HER2- High Prolif	Died of Other Causes	Right	NO	Ductal/NST	MASTECTOMY	FALSE	FALSE
MB.5622	0	4.046	High	NO	3	Positve	NEUTRAL	YES	Post	1	62.89	182.933	LIVING	LumB	ER+/HER2- High Prolif	Living	Left	YES	Ductal/NST	BREAST CONSERVING	FALSE	TRUE
MB.5620	2	4.062	Moderate	NO	3	Positve	NEUTRAL	YES	Post	8	79.42	42.0667	DECEASED	LumA	ER+/HER2- Low Prolif	Died of Disease	Left	NO	Ductal/NST	MASTECTOMY	FALSE	FALSE
MB.5617	1	4.064	High	NO	3	Positve	NEUTRAL	YES	Post	4ER+	81.63	128.2	DECEASED	LumA	ER+/HER2- Low Prolif	Died of Other Causes	Right	YES	Ductal/NST	BREAST CONSERVING	FALSE	FALSE
MB.5616	4	6.04	Moderate	YES	3	Negative	NEUTRAL	NO	Pre	10	41.53	180.633	LIVING	claudin-low	ER-/HER2-	Living	Left	YES	Ductal/NST	BREAST CONSERVING	FALSE	TRUE
MB.5605	0	3.05	High	NO	3	Positve	LOSS	NO	Pre	3	40.37	123.7	LIVING	LumB	ER+/HER2- High Prolif	Living	Right	YES	Ductal/NST	BREAST CONSERVING	FALSE	FALSE
MB.5601	3	4.032	High	NO	3	Positve	NEUTRAL	YES	Post	3	61.73	214.8	DECEASED	LumA	ER+/HER2- Low Prolif	Died of Other Causes	Left	YES	Ductal/NST	BREAST CONSERVING	FALSE	FALSE
MB.5597	1	4.06	Moderate	NO	3	Positve	GAIN	YES	Post	3	75.38	32.7333	DECEASED	LumA	ER+/HER2- Low Prolif	Died of Other Causes	Left	NO	Ductal/NST	MASTECTOMY	FALSE	FALSE
MB.5596	20	5.06	Moderate	NO	3	Positve	NEUTRAL	YES	Post	3	54.27	167.933	DECEASED	LumA	ER+/HER2- Low Prolif	Died of Disease	Right	NO	Lobular	MASTECTOMY	FALSE	FALSE
MB.5593	1	5.07	Low	YES	3	Negative	GAIN	NO	Pre	5	40.53	92.5	DECEASED	Her2	HER2+	Died of Disease	Left	YES	Lobular	MASTECTOMY	FALSE	FALSE
MB.5591	0	3.03	Moderate	NO	3	Positve	NEUTRAL	YES	Pre	3	46.28	155.367	DECEASED	LumA	ER+/HER2- Low Prolif	Died of Other Causes	Left	NO	Ductal/NST	BREAST CONSERVING	FALSE	FALSE
MB.5589	0	3.04	High	NO	3	Positve	NEUTRAL	YES	Post	8	70.86	185.133	LIVING	LumA	ER+/HER2- Low Prolif	Living	Right	YES	Ductal/NST	BREAST CONSERVING	FALSE	FALSE
MB.5588	2	5.036	Moderate	NO	3	Positve	NEUTRAL	YES	Post	4ER+	66.55	81.1333	DECEASED	claudin-low	ER-/HER2-	Died of Disease	Right	NO	Mixed	MASTECTOMY	FALSE	TRUE
MB.5582	0	3.02	Moderate	NO	3	Positve	NEUTRAL	NO	Pre	3	46.43	222.333	LIVING	LumA	ER+/HER2- Low Prolif	Living	Left	YES	Tubular/ cribriform	BREAST CONSERVING	FALSE	FALSE
MB.5580	0	3.05	Moderate	NO	3	Positve	NEUTRAL	YES	Post	4ER+	75.28	71.6333	DECEASED	LumA	ER+/HER2- Low Prolif	Died of Other Causes	Left	NO	Ductal/NST	MASTECTOMY	FALSE	FALSE
MB.5579	4	6.06	Moderate	NO	3	Positve	NEUTRAL	YES	Post	2	68.82	90.6	DECEASED	LumA	ER+/HER2- Low Prolif	Died of Disease	Right	YES	Mixed	BREAST CONSERVING	FALSE	FALSE
MB.5572	0	4.03		NO	3	Negative	NEUTRAL	NO	Pre	10	47.88	178.633	LIVING	claudin-low	ER-/HER2-	Living	Right	YES	Ductal/NST	BREAST CONSERVING	FALSE	TRUE
MB.5571	1	4.05	High	NO	3	Positve	NEUTRAL	YES	Post	7	78.84	153.867	DECEASED	LumA	ER+/HER2- Low Prolif	Died of Disease	Left	NO	Ductal/NST	MASTECTOMY	FALSE	FALSE
MB.5567	0	3.04	Moderate	NO	3	Positve	NEUTRAL	YES	Post	3	74.95	178.567	DECEASED	LumA	ER+/HER2- Low Prolif	Died of Other Causes	Right	YES	Mixed	BREAST CONSERVING	FALSE	FALSE
MB.5563	0	3.03	Low	NO	3	Positve	GAIN	NO	Post	3	76.3	117.667	DECEASED	LumA	ER+/HER2- Low Prolif	Died of Other Causes	Right	NO	Lobular	MASTECTOMY	FALSE	FALSE
MB.5562	0	3.03	Moderate	NO	3	Positve	NEUTRAL	NO	Post	2	73.93	102.967	DECEASED	LumB	ER+/HER2- High Prolif	Died of Other Causes	Left	YES	Ductal/NST	BREAST CONSERVING	FALSE	FALSE
MB.5559	1	5.096	Low	YES	3	Negative	NEUTRAL	NO	Pre	10	42.12	18.8333	DECEASED	Basal	ER-/HER2-	Died of Disease	Left	YES	NA	MASTECTOMY	FALSE	TRUE
MB.5554	0	2.052	Moderate	NO	3	Positve	NEUTRAL	YES	Post	2	57.75	229.833	LIVING	LumA	ER+/HER2- High Prolif	Living	Right	YES	Lobular	BREAST CONSERVING	FALSE	FALSE
MB.5553	0	3.06	Low	NO	3	Positve	NEUTRAL	YES	Post	2	70.52	154.5	DECEASED	LumB	ER+/HER2- High Prolif	Died of Other Causes	Right	NO	Ductal/NST	MASTECTOMY	FALSE	FALSE
MB.5551	0	4.054	Moderate	NO	3	Negative	NEUTRAL	YES	Post	10	67.24	182.233	LIVING	Basal	ER-/HER2-	Living	Right	YES	Ductal/NST	BREAST CONSERVING	FALSE	TRUE
MB.5550	0	3.052	Moderate	NO	3	Positve	NEUTRAL	YES	Post	3	84.3	171.3	DECEASED	LumA	ER+/HER2- High Prolif	Died of Other Causes	Left	NO	Ductal/NST	MASTECTOMY	FALSE	FALSE
MB.5531	0	3.03	High	NO	3	Negative	NEUTRAL	NO	Post	10	66.56	183.967	LIVING	claudin-low	ER-/HER2-	Living	Right	YES	Ductal/NST	BREAST CONSERVING	FALSE	TRUE
MB.5527	8	5.022		YES	3	Negative	GAIN	YES	Post	4ER-	53.48	180.567	LIVING	claudin-low	ER-/HER2-	Living	Left	YES	Ductal/NST	MASTECTOMY	FALSE	TRUE
MB.5521	0	4.09	High	NO	3	Positve	NEUTRAL	YES	Post	4ER+	69.27	124.8	LIVING	LumB	ER+/HER2- High Prolif	Living	Left	YES	Ductal/NST	BREAST CONSERVING	FALSE	TRUE
MB.5514	1	4.04	High	NO	3	Positve	NEUTRAL	YES	Post	4ER+	63.45	182.9	LIVING	LumA	ER+/HER2- Low Prolif	Living	Right	YES	Ductal/NST	BREAST CONSERVING	FALSE	FALSE
MB.5513	4	5.058	Low	NO	3	Positve	LOSS	YES	Post	6	86.55	36.6333	DECEASED	Basal	ER+/HER2- High Prolif	Died of Disease	Right	NO	Ductal/NST	MASTECTOMY	FALSE	TRUE
MB.5505	0	3.03	Moderate	NO	3	Positve	NEUTRAL	NO	Post	3	74.26	164.6	DECEASED	LumB	ER+/HER2- High Prolif	Died of Disease	Left	YES	Mixed	BREAST CONSERVING	FALSE	FALSE
MB.5499	0	2.04	High	NO	3	Positve	NEUTRAL	NO	Post	4ER+	65.5	123.733	LIVING	LumA	ER+/HER2- Low Prolif	Living	Right	NO	Tubular/ cribriform	MASTECTOMY	FALSE	FALSE
MB.5497	0	3.04	Moderate	NO	3	Positve	LOSS	NO	Post	1	69.56	237.5	LIVING	LumB	ER+/HER2- High Prolif	Living	Right	YES	Ductal/NST	BREAST CONSERVING	FALSE	TRUE
MB.5489	0	3.03	High	NO	3	Positve	NEUTRAL	NO	Post	3	53.6	216.967	LIVING	LumA	ER+/HER2- Low Prolif	Living	Right	NO	Ductal/NST	BREAST CONSERVING	FALSE	FALSE
MB.5483	6	5.05	High	YES	3	Negative	GAIN	NO	Pre	5	44.5	42.4333	DECEASED	Her2	HER2+	Died of Disease	Right	YES	Ductal/NST	BREAST CONSERVING	FALSE	TRUE
MB.5477	0	3.07	High	NO	3	Positve	NEUTRAL	YES	Post	3	59.02	110.467	LIVING	LumB	ER+/HER2- High Prolif	Living	Right	NO	Other	MASTECTOMY	FALSE	FALSE
MB.5475	3	4.046	High	NO	3	Positve	NEUTRAL	YES	Post	2	73.55	2.53333	DECEASED	LumB	ER+/HER2- Low Prolif	Died of Other Causes	Left	NO	Ductal/NST	MASTECTOMY	FALSE	FALSE
MB.5474	1	5.07	Moderate	YES	3	Negative	GAIN	NO	Pre	5	46.26	226.7	LIVING	claudin-low	HER2+	Living	Left	NO	Ductal/NST	MASTECTOMY	FALSE	FALSE
MB.5472	0	3.05	High	NO	3	Positve	NEUTRAL	YES	Post	8	74.78	19.5667	DECEASED	LumA	ER+/HER2- Low Prolif	Died of Disease	Right	YES	Ductal/NST	BREAST CONSERVING	FALSE	FALSE
MB.5470	0	2	Moderate	NO	3	Positve	NEUTRAL	NO	Pre	9	48.07	42.0667	DECEASED	Basal	ER+/HER2- High Prolif	Died of Disease	Right	NO	Mixed	MASTECTOMY	FALSE	FALSE
MB.5464	2	2.036	Moderate	NO	3	Positve	NEUTRAL	YES	Post	4ER+	65.58	116.533	DECEASED	LumA	ER+/HER2- Low Prolif	Died of Other Causes	Left	YES	Ductal/NST	BREAST CONSERVING	FALSE	FALSE
MB.5455	2	4.02	Moderate	NO	3	Positve	NEUTRAL	YES	Post	4ER+	73.24	61.8	DECEASED	LumA	ER+/HER2- Low Prolif	Died of Other Causes	Right	NO	Mixed	MASTECTOMY	FALSE	FALSE
MB.5453	3	5.06	Low	YES	3	Negative	NEUTRAL	NO	Pre	4ER-	36.99	57.3	DECEASED	Normal	ER-/HER2-	Died of Disease	Left	YES	Ductal/NST	BREAST CONSERVING	FALSE	FALSE
MB.5452	3	4.036	Moderate	NO	3	Positve	NEUTRAL	YES	Post	2	66.2	16.1667	DECEASED	LumA		Died of Other Causes	Right	YES	Ductal/NST	BREAST CONSERVING	FALSE	TRUE
MB.5451	0	3.03	Moderate	NO	3	Positve	NEUTRAL	NO	Pre	8	43.44	189.9	LIVING	LumA	ER+/HER2- Low Prolif	Living	Right	YES	Mixed	BREAST CONSERVING	FALSE	FALSE
MB.5447	5	3.024	Low	NO	3	Positve	NEUTRAL	YES	Post	6	68.1	148.867	DECEASED	LumB	ER+/HER2- High Prolif	Died of Disease	Left	YES	Ductal/NST	BREAST CONSERVING	FALSE	FALSE
MB.5444	0	2.03	Low	NO	3	Positve	NEUTRAL	NO	Pre	7	49.58	240.433	LIVING	LumA	ER+/HER2- Low Prolif	Living	Left	YES	Mixed	BREAST CONSERVING	FALSE	FALSE
MB.5441	0	4.07	Moderate	NO	3	Negative	GAIN	YES	Post	4ER-	90.08	9.7	DECEASED	Her2	ER+/HER2- Low Prolif	Died of Other Causes	Right	NO	Ductal/NST	MASTECTOMY	FALSE	FALSE
MB.5435	0	1.05	Moderate	NO	3	Positve	NEUTRAL	YES	Post	9	77.09	104	DECEASED	LumB	ER+/HER2- High Prolif	Died of Other Causes	Left	NO	Ductal/NST	MASTECTOMY	FALSE	TRUE
MB.5429	0	3.04	High	NO	3	Positve	NEUTRAL	NO	Post	4ER+	86.04	30.7	DECEASED	LumA	ER+/HER2- Low Prolif	Died of Other Causes	Left	NO	Ductal/NST	MASTECTOMY	FALSE	FALSE
MB.5426	11	6.05	Low	YES	3	Negative	GAIN	YES	Post	10	53.69	34.6333	DECEASED	Basal	HER2+	Died of Disease	Left	YES	Ductal/NST	BREAST CONSERVING	FALSE	TRUE
MB.5425	3	4.08	High	NO	3	Positve	NEUTRAL	YES	Post	7	67.59	49.4667	DECEASED	LumA	ER+/HER2- Low Prolif	Died of Disease	Left	NO	Ductal/NST	MASTECTOMY	FALSE	FALSE
MB.5420	0	4.04	Low	NO	3	Positve	GAIN	NO	Post	5	71.49	193.9	LIVING	Basal	HER2+	Living	Left	YES	Ductal/NST	BREAST CONSERVING	FALSE	TRUE
MB.5418	1	5.05	High	NO	3	Positve	GAIN	YES	Post	5	64.15	207.167	LIVING	LumB	HER2+	Living	Left	NO	Ductal/NST	MASTECTOMY	FALSE	FALSE
MB.5410	0	4.06	High	NO	3	Positve	NEUTRAL	YES	Post	8	66.45	202.767	LIVING	LumA	ER+/HER2- Low Prolif	Living	Right	YES	Ductal/NST	BREAST CONSERVING	FALSE	FALSE
MB.5408	0	3.032	Moderate	NO	3	Positve	GAIN	NO	Post	4ER+	65.48	101.4	LIVING	claudin-low	ER-/HER2-	Living	Right	YES	Ductal/NST	BREAST CONSERVING	FALSE	TRUE
MB.5407	0	4.002	Low	NO	3	Positve	GAIN	NO	Pre	8	36.03	205.6	LIVING	LumA	ER+/HER2- Low Prolif	Living	Right	YES	Ductal/NST	BREAST CONSERVING	FALSE	FALSE
MB.5405	2	5.05	High	NO	3	Positve	NEUTRAL	YES	Post	3	64.43	117.6	LIVING	claudin-low	ER+/HER2- High Prolif	Living	Right	YES	NA	BREAST CONSERVING	FALSE	TRUE
MB.5404	3	4.07	High	NO	3	Positve	NEUTRAL	YES	Post	8	81.57	74.7333	DECEASED	LumA	ER+/HER2- High Prolif	Died of Disease	Right	NO	Ductal/NST	MASTECTOMY	FALSE	FALSE
MB.5403	10	5.05	High	NO	3	Positve	NEUTRAL	YES	Post	8	85.94	95.7333	DECEASED	LumA	ER+/HER2- Low Prolif	Died of Other Causes	Right	NO	Ductal/NST	BREAST CONSERVING	FALSE	FALSE
MB.5402	0	3.032	High	NO	3	Positve	GAIN	NO	Post	7	81.76	107.767	DECEASED	LumA	ER+/HER2- High Prolif	Died of Other Causes	Right	NO	Ductal/NST	MASTECTOMY	FALSE	FALSE
MB.5399	2	2.044	Low	NO	3	Positve	NEUTRAL	YES	Post	3	73.1	106.8	DECEASED	LumA	ER+/HER2- Low Prolif	Died of Disease	Left	NO	Ductal/NST	MASTECTOMY	FALSE	FALSE
MB.5398	4	5.04	High	NO	3	Positve	NEUTRAL	YES	Post	4ER+	71.01	213	LIVING	LumA	ER+/HER2- Low Prolif	Living	Left	YES	Ductal/NST	MASTECTOMY	FALSE	FALSE
MB.5397	0	4.1	High	NO	3	Positve	NEUTRAL	YES	Post	3	61.16	172.867	DECEASED	LumA	ER+/HER2- High Prolif	Died of Disease	Left	NO	Ductal/NST	MASTECTOMY	FALSE	FALSE
MB.5392	0	4.028	High	NO	3	Negative	NEUTRAL	YES	Post	4ER-	57.34	237.267	LIVING	claudin-low	ER-/HER2-	Living	Right	NO	Lobular	MASTECTOMY	FALSE	FALSE
MB.5389	0	3.062	High	NO	3	Positve	NEUTRAL	YES	Post	7	64.76	124.767	DECEASED	LumA	ER+/HER2- High Prolif	Died of Other Causes	Left	YES	Ductal/NST	BREAST CONSERVING	FALSE	FALSE
MB.5377	7	6.09	High	YES	3	Negative	NEUTRAL	YES	Pre	8	35.14	102	DECEASED	LumB	ER+/HER2- Low Prolif	Died of Disease	Right	YES	Ductal/NST	MASTECTOMY	FALSE	FALSE
MB.5373	1	5.05	Low	NO	3	Positve	NEUTRAL	YES	Post	4ER+	67.13	2.53333	LIVING	LumB	ER+/HER2- Low Prolif	Living	Right	YES	Ductal/NST	BREAST CONSERVING	FALSE	FALSE
MB.5365	2	4.05	High	NO	3	Positve	NEUTRAL	YES	Post	7	79.29	23.0333	DECEASED	LumA	ER+/HER2- Low Prolif	Died of Disease	Left	NO	Ductal/NST	MASTECTOMY	FALSE	FALSE
MB.5364	0	4.03	Moderate	NO	3	Positve	NEUTRAL	YES	Post	3	56.89	125.767	DECEASED	Normal	ER+/HER2- Low Prolif	Died of Disease	Left	YES	Medullary	BREAST CONSERVING	FALSE	FALSE
MB.5360	0	3.14	High	NO	3	Positve	NEUTRAL	YES	Post	8	66.39	161.133	DECEASED	LumA	ER+/HER2- Low Prolif	Died of Other Causes	Left	YES	Mixed	MASTECTOMY	FALSE	FALSE
MB.5358	3	4.114	Moderate	NO	3	Positve	NEUTRAL	YES	Post	3	72.88	28.8333	DECEASED	LumA	ER+/HER2- Low Prolif	Died of Disease	Right	YES	Mixed	MASTECTOMY	FALSE	FALSE
MB.5351	0	4.004	Moderate	NO	3	Positve	GAIN	NO	Pre	4ER+	47.35	202.1	LIVING	Normal	HER2+	Living	Left	NO	Ductal/NST	MASTECTOMY	FALSE	FALSE
MB.5347	1	5.05	High	NO	3	Positve	NEUTRAL	YES	Post	3	56.89	211.9	DECEASED	LumB	ER+/HER2- High Prolif	Died of Disease	Left	YES	Ductal/NST	BREAST CONSERVING	FALSE	FALSE
MB.5345	4	4.03	Moderate	NO	3	Positve	NEUTRAL	YES	Post	4ER+	76.87	216.033	DECEASED	Normal	ER+/HER2- Low Prolif	Died of Disease	Right	YES	Ductal/NST	BREAST CONSERVING	FALSE	FALSE
MB.5339	2	5.03	High	NO	3	Positve	NEUTRAL	YES	Post	3	71.78	195.867	LIVING	NC	ER+/HER2- High Prolif	Living	Right	YES	Ductal/NST	BREAST CONSERVING	FALSE	FALSE
MB.5335	0	4.054	High	NO	3	Negative	NEUTRAL	NO	Pre	10	41.81	25.2333	DECEASED	Basal	ER-/HER2-	Died of Disease	Right	NO	Ductal/NST	MASTECTOMY	FALSE	TRUE
MB.5331	0	3.046	Moderate	NO	3	Positve	GAIN	NO	Post	2	54.69	124.133	DECEASED	LumA	HER2+	Died of Disease	Right	NO	Ductal/NST	MASTECTOMY	FALSE	FALSE
MB.5330	0	3.05	High	NO	3	Positve	NEUTRAL	YES	Post	8	70.49	114.533	DECEASED	LumA	ER+/HER2- Low Prolif	Died of Other Causes	Left	NO	Lobular	MASTECTOMY	FALSE	FALSE
MB.5329	13	6.13	High	YES	3	Negative	NEUTRAL	NO	Post	2	64.64	45.7333	DECEASED	LumA	ER+/HER2- Low Prolif	Died of Disease	Right	YES	Lobular	MASTECTOMY	FALSE	FALSE
MB.5328	1	4.1	High	NO	3	Positve	NEUTRAL	YES	Post	1	74.57	14.2	DECEASED	LumB	ER+/HER2- High Prolif	Died of Other Causes	Left	NO	Ductal/NST	BREAST CONSERVING	FALSE	TRUE
MB.5326	0	2.096	Moderate	NO	3	Positve	NEUTRAL	YES	Post	4ER+	79.26	96.2	DECEASED	Normal		Died of Other Causes	Left	YES	Lobular	MASTECTOMY	FALSE	FALSE
MB.5324	0	3.02	Moderate	NO	3	Positve	NEUTRAL	NO	Post	3	64.01	190.1	DECEASED	LumA	ER+/HER2- Low Prolif	Died of Other Causes	Left	NO	Mixed	MASTECTOMY	FALSE	FALSE
MB.5323	0	4.03	Moderate	NO	3	Negative	LOSS	NO	Pre	4ER-	31.26	226.067	LIVING	claudin-low	ER-/HER2-	Living	Left	NO	Ductal/NST	MASTECTOMY	FALSE	TRUE
MB.5313	14	3.06	Moderate	NO	3	Positve	NEUTRAL	YES	Post	1	79.12	46.5333	DECEASED	Her2	ER+/HER2- High Prolif	Died of Disease	Right	NO	Lobular	MASTECTOMY	FALSE	TRUE
MB.5310	0	3.06	High	NO	3	Positve	NEUTRAL	YES	Post	3	71.4	153.3	DECEASED	LumA	ER+/HER2- Low Prolif	Died of Other Causes	Left	NO	Mixed	MASTECTOMY	FALSE	FALSE
MB.5308	0	4.05	Low	NO	3	Positve	NEUTRAL	YES	Post	4ER+	67.62	104.767	DECEASED	Normal	ER+/HER2- Low Prolif	Died of Disease	Right	YES	Ductal/NST	BREAST CONSERVING	FALSE	FALSE
MB.5294	14	6.198	Moderate	YES	3	Negative	NEUTRAL	YES	Pre	10	31.71	195.933	LIVING	Basal	ER-/HER2-	Living	Right	YES	Ductal/NST	MASTECTOMY	FALSE	TRUE
MB.5292	0	3.01	Moderate	NO	3	Positve	GAIN	NO	Post	5	82.06	48.4333	DECEASED	LumB	ER+/HER2- High Prolif	Died of Disease	Left	NO	Ductal/NST	MASTECTOMY	FALSE	TRUE
MB.5290	0	3.044	High	NO	3	Positve	NEUTRAL	NO	Post	8	69.42	36.9333	DECEASED	LumA	ER+/HER2- Low Prolif	Died of Other Causes	Left	NO	Ductal/NST	MASTECTOMY	FALSE	FALSE
MB.5288	2	4.07	High	NO	3	Positve	NEUTRAL	YES	Post	3	70.1	128.4	DECEASED	LumB	ER+/HER2- High Prolif	Died of Other Causes	Right	YES	Ductal/NST	BREAST CONSERVING	FALSE	TRUE
MB.5280	0	4.004	Low	NO	3	Positve	LOSS	NO	Pre	1	45.85	77.8667	DECEASED	Normal	ER+/HER2- High Prolif	Died of Disease	Left	NO	Mixed	MASTECTOMY	FALSE	FALSE
MB.5279	0	4.08	High	NO	3	Positve	NEUTRAL	NO	Post	8	66.55	68.7667	DECEASED	LumA	ER+/HER2- High Prolif	Died of Other Causes	Right	NO	Ductal/NST	MASTECTOMY	FALSE	FALSE
MB.5278	0	1.04	Moderate	NO	3	Positve	NEUTRAL	NO	Pre	4ER+	47.92	99.9667	DECEASED	Normal	ER+/HER2- Low Prolif	Died of Disease	Left	NO	Mixed	MASTECTOMY	FALSE	FALSE
MB.5275	0	3	Moderate	NO	3	Positve	NEUTRAL	NO	Post	3	72.19	75.9667	DECEASED	Her2	ER+/HER2- High Prolif	Died of Other Causes	Left	NO	Ductal/NST	MASTECTOMY	FALSE	FALSE
MB.5272	0	4.04	Moderate	NO	3	Positve	NEUTRAL	NO	Pre	4ER+	40.71	201.933	DECEASED	claudin-low	ER+/HER2- High Prolif	Died of Disease	Left	YES	Medullary	BREAST CONSERVING	FALSE	TRUE
MB.5271	0	3.08	High	NO	3	Positve	GAIN	YES	Post	9	58.25	167.5	LIVING	LumB	ER+/HER2- High Prolif	Living	Left	NO	Medullary	MASTECTOMY	FALSE	TRUE
MB.5270	1	5.07	High	NO	3	Positve	NEUTRAL	YES	Post	8	67.1	187.833	DECEASED	LumA	ER+/HER2- High Prolif	Died of Other Causes	Left	NO	Mixed	MASTECTOMY	FALSE	TRUE
MB.5267	0	3.03	Moderate	NO	3	Positve	NEUTRAL	NO	Post	2	52.77	71.0667	DECEASED	LumA	ER+/HER2- Low Prolif	Died of Disease	Right	YES	Ductal/NST	BREAST CONSERVING	FALSE	FALSE
MB.5261	0	3.03	High	NO	3	Positve	NEUTRAL	NO	Post	4ER+	66.12	116.467	DECEASED	LumB	ER+/HER2- High Prolif	Died of Other Causes	Right	YES	Ductal/NST	BREAST CONSERVING	FALSE	FALSE
MB.5251	1	2.04	Moderate	NO	3	Positve	NEUTRAL	YES	Post	3	76.77	112.467	DECEASED	LumA	ER+/HER2- Low Prolif	Died of Disease	Left	NO	Ductal/NST	MASTECTOMY	FALSE	FALSE
MB.5239	0	3.03	High	NO	3	NA	NEUTRAL	NO	Post	9	69.5	192.133	LIVING	LumB	ER+/HER2- High Prolif	Living	Right	NO	Mixed	MASTECTOMY	FALSE	TRUE
MB.5238	2	5.04	Moderate	YES	3	Negative	GAIN	NO	Pre	5	46.03	44.1333	DECEASED	Normal	HER2+	Died of Disease	Right	YES	Ductal/NST	BREAST CONSERVING	FALSE	FALSE
MB.5236	3	5.13	High	YES	3	Negative	NEUTRAL	YES	Post	10	63.02	166.667	LIVING	Basal	ER-/HER2-	Living	Right	YES	Ductal/NST	BREAST CONSERVING	FALSE	TRUE
MB.5235	0	3.012	Moderate	NO	3	Positve	NEUTRAL	NO	Post	9	59.04	204.2	DECEASED	Basal	ER-/HER2-	Died of Disease	Right	YES	Ductal/NST	BREAST CONSERVING	FALSE	TRUE
MB.5233	0	3.06	Moderate	NO	3	Positve	NEUTRAL	YES	Post	8	79.59	209.033	DECEASED	LumB	ER+/HER2- High Prolif	Died of Other Causes	Right	YES	Ductal/NST	BREAST CONSERVING	FALSE	TRUE
MB.5230	0	3.03	Moderate	NO	3	Positve	NEUTRAL	NO	Pre	3	48.17	176.5	LIVING	LumA	ER+/HER2- Low Prolif	Living	Right	YES	Mucinous	BREAST CONSERVING	FALSE	FALSE
MB.5226	0	4.03	Moderate	NO	3	Positve	LOSS	NO	Post	4ER+	75.53	200.6	LIVING	LumB	ER+/HER2- High Prolif	Living	Left	YES	Ductal/NST	BREAST CONSERVING	FALSE	FALSE
MB.5225	0	4.06	High	NO	3	Negative	NEUTRAL	YES	Post	10	68.01	43.2667	DECEASED	Basal	ER-/HER2-	Died of Disease	Left	YES	Ductal/NST	BREAST CONSERVING	FALSE	TRUE
MB.5224	1	5.04	High	NO	3	Positve	NEUTRAL	YES	Post	7	90.23	99.4	DECEASED	LumA	ER+/HER2- Low Prolif	Died of Disease	Left	NO	Ductal/NST	MASTECTOMY	FALSE	FALSE
MB.5222	0	4.03	Moderate	NO	3	Negative	GAIN	YES	Post	10	76.2	111.833	DECEASED	claudin-low	ER-/HER2-	Died of Other Causes	Right	YES	Ductal/NST	BREAST CONSERVING	FALSE	TRUE
MB.5215	6	6.056	High	NO	3	Positve	NEUTRAL	YES	Post	8	74.11	118.7	DECEASED	LumB	ER+/HER2- High Prolif	Died of Disease	Right	YES	Ductal/NST	MASTECTOMY	FALSE	TRUE
MB.5209	0	4.12	Moderate	NO	3	Negative	NEUTRAL	YES	Post	4ER-	79.17	175.1	DECEASED	Basal	ER-/HER2-	Died of Other Causes	Right	YES	Ductal/NST	MASTECTOMY	FALSE	FALSE
MB.5208	0	4.054	Moderate	NO	3	Negative	NEUTRAL	NO	Post	10	52.43	151.9	LIVING	Basal	ER-/HER2-	Living	Left	NO	Ductal/NST	MASTECTOMY	FALSE	TRUE
MB.5206	0	3.03	Moderate	NO	3	Positve	NEUTRAL	NO	Post	2	67.45	205.733	LIVING	LumA	ER+/HER2- Low Prolif	Living	Right	NO	Mixed	MASTECTOMY	FALSE	FALSE
MB.5204	3	2.048	Moderate	NO	3	Positve	NEUTRAL	YES	Post	3	76.91	191.933	DECEASED	LumA	ER+/HER2- Low Prolif	Died of Other Causes	Right	NO	Ductal/NST	BREAST CONSERVING	FALSE	FALSE
MB.5201	0	3.04	Moderate	NO	3	Positve	NEUTRAL	YES	Post	8	73.17	96.9667	DECEASED	LumA	ER+/HER2- Low Prolif	Died of Other Causes	Right	YES	Ductal/NST	BREAST CONSERVING	FALSE	FALSE
MB.5196	0	3.03	High	NO	3	Positve	NEUTRAL	NO	Post	7	52.98	94.0333	DECEASED	LumA	ER+/HER2- High Prolif	Died of Disease	Left	NO	Ductal/NST	MASTECTOMY	FALSE	TRUE
MB.5193	1	3.06	Moderate	NO	3	Positve	NEUTRAL	YES	Post	7	88.8	54.2667	DECEASED	LumA	ER+/HER2- High Prolif	Died of Other Causes	Left	NO	Ductal/NST	MASTECTOMY	FALSE	FALSE
MB.5186	0	1.02	Low	NO	3	Positve	GAIN	NO	Pre	6	42.84	203.267	LIVING	LumA	ER+/HER2- High Prolif	Living	Left	YES	Ductal/NST	BREAST CONSERVING	FALSE	FALSE
MB.5184	0	3.04	Moderate	NO	3	Positve	NEUTRAL	NO	Post	4ER+	79.76	89.3333	DECEASED	LumA	ER+/HER2- Low Prolif	Died of Other Causes	Right	NO	Lobular	MASTECTOMY	FALSE	FALSE
MB.5182	0	4.06	Moderate	NO	3	Positve	NEUTRAL	YES	Post	3	78.04	134.267	DECEASED	LumA	ER+/HER2- Low Prolif	Died of Other Causes	Right	YES	Mixed	BREAST CONSERVING	FALSE	FALSE
MB.5178	0	4.04	Low	NO	3	Positve	NEUTRAL	YES	Post	6	65.26	184.333	LIVING	Normal	ER+/HER2- Low Prolif	Living	Right	NO	Lobular	MASTECTOMY	FALSE	TRUE
MB.5177	1	5		NO	3	Positve	LOSS	YES	Post	4ER+	68.53	65.2333	DECEASED	claudin-low	ER+/HER2- High Prolif	Died of Other Causes	Right	NO	Ductal/NST		FALSE	TRUE
MB.5176	0	3.03	High	NO	3	Positve	NEUTRAL	NO	Post	4ER+	53.96	112.633	DECEASED	claudin-low	ER+/HER2- High Prolif	Died of Other Causes	Right	YES	NA	BREAST CONSERVING	FALSE	TRUE
MB.5171	0	3.022	Low	NO	3	Positve	NEUTRAL	NO	Pre	4ER+	46.79	185	DECEASED	Normal	ER+/HER2- Low Prolif	Died of Disease	Right	YES	Ductal/NST	BREAST CONSERVING	FALSE	FALSE
MB.5167	0	1.06	Moderate	NO	3	Positve	NEUTRAL	YES	Post	8	60.46	208.4	LIVING	LumB	ER+/HER2- High Prolif	Living	Left	NO	Ductal/NST	MASTECTOMY	FALSE	FALSE
MB.5164	0	4.026	Low	NO	3	Positve	GAIN	NO	Pre	5	48.76	80.5	LIVING	Normal	HER2+	Living	Right	YES	Ductal/NST	BREAST CONSERVING	FALSE	FALSE
MB.5162	0	3.03	Low	NO	3	NA	NEUTRAL	NO	Post	4ER-	53.38	164.333	LIVING	claudin-low	ER-/HER2-	Living	Right	NO	Ductal/NST	MASTECTOMY	FALSE	FALSE
MB.5161	0	3.024	High	NO	3	Positve	NEUTRAL	NO	Pre	4ER+	44.41	175.333	LIVING	Normal	ER+/HER2- Low Prolif	Living	Right	YES	Tubular/ cribriform	BREAST CONSERVING	FALSE	FALSE
MB.5160	0	3.05	High	NO	3	Positve	NEUTRAL	YES	Post	8	68.52	87.7333	DECEASED	LumB	ER+/HER2- High Prolif	Died of Disease	Right	YES	Ductal/NST	BREAST CONSERVING	FALSE	FALSE
MB.5157	4	6.024	Moderate	NO	3	Positve	NEUTRAL	YES	Post	4ER+	70.68	18.2333	DECEASED	Normal	ER-/HER2-	Died of Disease	Right	YES	Ductal/NST	BREAST CONSERVING	FALSE	FALSE
MB.5155	3	2.06	Moderate	YES	3	Negative	NEUTRAL	YES	Post	4ER-	51.08	259.933	LIVING	Normal		Living	Right	YES	Ductal/NST	BREAST CONSERVING	FALSE	FALSE
MB.5154	0	4.002	Low	NO	3	Negative	GAIN	NO	Pre	3	31.87	170.833	LIVING	Normal	ER-/HER2-	Living	Left	NO	Ductal/NST	MASTECTOMY	FALSE	FALSE
MB.5152	1	4.034	High	NO	3	Positve	NEUTRAL	YES	Post	7	76.19	115.933	DECEASED	LumA	ER+/HER2- High Prolif	Died of Other Causes	Right	NO	Ductal/NST	MASTECTOMY	FALSE	FALSE
MB.5150	0	3.002	Low	NO	3	Positve	NEUTRAL	NO	Post	4ER+	69.29	110.833	DECEASED	Normal	ER+/HER2- Low Prolif	Died of Disease	Left	NO	Lobular	MASTECTOMY	FALSE	FALSE
MB.5148	0	4.04	Low	NO	3	Positve	NEUTRAL	NO	Post	4ER+	76.72	245.233	DECEASED	Her2	ER-/HER2-	Died of Other Causes	Right	YES	Ductal/NST	BREAST CONSERVING	FALSE	TRUE
MB.5144	0	3.034	High	NO	3	Positve	GAIN	YES	Post	9	57.14	213.033	LIVING	LumB	ER+/HER2- High Prolif	Living	Right	YES	Ductal/NST	BREAST CONSERVING	FALSE	TRUE
MB.5143	0	3.04	Moderate	NO	3	Positve	NEUTRAL	NO	Post	4ER+	78.8	127.933	DECEASED	LumA	ER+/HER2- Low Prolif	Died of Other Causes	Left	YES	Ductal/NST	BREAST CONSERVING	FALSE	FALSE
MB.5134	0	3.02	Moderate	NO	3	Positve	NEUTRAL	NO	Pre	3	46.58	196.533	LIVING	LumA	ER+/HER2- Low Prolif	Living	Left	YES	Ductal/NST	BREAST CONSERVING	FALSE	FALSE
MB.5122	5	3.08	Moderate	NO	3	Positve	NEUTRAL	YES	Post	8	77.66	125.7	DECEASED	LumA	ER+/HER2- Low Prolif	Died of Other Causes	Right	YES	Mixed	MASTECTOMY	FALSE	FALSE
MB.5121	0	4.036	High	NO	3	Positve	NEUTRAL	YES	Post	8	72.02	114.9	DECEASED	LumB	ER+/HER2- High Prolif	Died of Disease	Right	NO	Lobular	MASTECTOMY	FALSE	FALSE
MB.5118	0	3.024	Moderate	NO	3	Positve	NEUTRAL	YES	Post	3	72.14	211.733	LIVING	LumA	ER+/HER2- Low Prolif	Living	Left	YES	Ductal/NST	BREAST CONSERVING	FALSE	FALSE
MB.5116	7	5.036	High	NO	3	Positve	GAIN	YES	Post	2	74.71	71.7667	DECEASED	LumB	ER+/HER2- High Prolif	Died of Disease	Right	YES	Ductal/NST	BREAST CONSERVING	FALSE	TRUE
MB.5114	0	4.08	Moderate	NO	3	Positve	GAIN	YES	Post	5	57.87	15.3667	DECEASED	Basal	HER2+	Died of Disease	Left	NO	Ductal/NST	MASTECTOMY	FALSE	TRUE
MB.5107	0	4.082	High	NO	3	Positve	GAIN	YES	Post	1	61.06	82.6333	DECEASED	LumB	ER+/HER2- High Prolif	Died of Disease	Left	YES	Ductal/NST	BREAST CONSERVING	FALSE	TRUE
MB.5105	0	3.022	Low	NO	3	Positve	NEUTRAL	NO	Post	8	63.24	204.433	DECEASED	LumA	ER+/HER2- High Prolif	Died of Disease	Left	YES	Ductal/NST	BREAST CONSERVING	FALSE	FALSE
MB.5100	17	6.04	Moderate	YES	3	Negative	NEUTRAL	YES	Pre	10	32.74	19.9	DECEASED	claudin-low	ER-/HER2-	Died of Disease	Left	YES	Ductal/NST	BREAST CONSERVING	FALSE	TRUE
MB.5097	0	3.044	High	NO	3	Positve	NEUTRAL	YES	Post	1	56.33	61.6	LIVING	LumB	ER+/HER2- High Prolif	Living	Right	NO	Ductal/NST	MASTECTOMY	FALSE	FALSE
MB.5092	1	5.04	Low	NO	3	Positve	NEUTRAL	YES	Post	3	76.37	174.567	DECEASED	LumA	ER+/HER2- Low Prolif	Died of Other Causes	Right	NO	Ductal/NST	MASTECTOMY	FALSE	FALSE
MB.5088	0	3.06	Moderate	NO	3	Positve	NEUTRAL	YES	Post	8	72.38	199.367	DECEASED	LumA	ER+/HER2- Low Prolif	Died of Other Causes	Left	NO	Ductal/NST	MASTECTOMY	FALSE	FALSE
MB.5084	0	3.04	Moderate	NO	3	Positve	NEUTRAL	NO	Pre	8	49	198.1	DECEASED	LumA	ER+/HER2- Low Prolif	Died of Disease	Left	NO	Ductal/NST	MASTECTOMY	FALSE	FALSE
MB.5079	0	3.03	Low	NO	3	Positve	NEUTRAL	NO	Post	8	66.38	199.933	LIVING	LumA	ER+/HER2- Low Prolif	Living	Right	YES	Ductal/NST	BREAST CONSERVING	FALSE	FALSE
MB.5068	0	3.03	High	NO	3	Positve	NEUTRAL	YES	Post	4ER+	71.19	182.5	LIVING	LumA	ER+/HER2- Low Prolif	Living	Right	YES	Ductal/NST	BREAST CONSERVING	FALSE	FALSE
MB.5066	1	4.05	Moderate	NO	3	Positve	NEUTRAL	YES	Post	3	53.58	94.7	LIVING	LumA	ER+/HER2- Low Prolif	Living	Left	YES	Ductal/NST	BREAST CONSERVING	FALSE	FALSE
MB.5065	0	4.032	Moderate	NO	3	Negative	NEUTRAL	NO	Post	4ER-	68.66	184.8	LIVING	claudin-low	ER-/HER2-	Living	Right	NO	Mixed	MASTECTOMY	FALSE	TRUE
MB.5064	0	3.04	High	NO	3	Positve	LOSS	NO	Post	4ER+	63.4	91.5	LIVING	LumA	ER+/HER2- Low Prolif	Living	Left	NO	Ductal/NST	MASTECTOMY	FALSE	FALSE
MB.5060	1	4.05	High	NO	3	Positve	NEUTRAL	YES	Post	8	75.01	150.1	DECEASED	LumB	ER+/HER2- High Prolif	Died of Other Causes	Right	YES	Ductal/NST	BREAST CONSERVING	FALSE	TRUE
MB.5057	0	4.03	High	NO	3	Negative	NEUTRAL	NO	Pre	10	39.25	56.3333	DECEASED	Basal	ER-/HER2-	Died of Disease	Right	NO	Ductal/NST	BREAST CONSERVING	FALSE	TRUE
MB.5054	0	4.002	Low	NO	3	Negative	GAIN	NO	Post	5	52.57	187.7	LIVING	Basal	HER2+	Living	Left	NO	Ductal/NST	MASTECTOMY	FALSE	TRUE
MB.5053	0	3.042	Moderate	NO	3	Positve	NEUTRAL	NO	Post	3	68.21	150.6	DECEASED	LumA	ER+/HER2- Low Prolif	Died of Other Causes	Right	NO	Ductal/NST	MASTECTOMY	FALSE	FALSE
MB.5052	2	5.07	Moderate	NO	3	Positve	GAIN	YES	Post	4ER+	76.66	34.5667	DECEASED	claudin-low	ER-/HER2-	Died of Other Causes	Left	NO	Ductal/NST	MASTECTOMY	FALSE	TRUE
MB.5050	0	3.03	Moderate	NO	3	Positve	NEUTRAL	YES	Post	3	55.04	184.333	LIVING	LumA	ER+/HER2- Low Prolif	Living	Right	YES	Mixed	BREAST CONSERVING	FALSE	FALSE
MB.5045	0	4.05	High	NO	3	Positve	NEUTRAL	NO	Post	4ER+	70.11	168.3	DECEASED	LumA	ER+/HER2- High Prolif	Died of Other Causes	Left	YES	Ductal/NST	BREAST CONSERVING	FALSE	FALSE
MB.5041	0	4.04	Moderate	NO	3	Positve	NEUTRAL	NO	Pre	2	45.4	173.933	LIVING	claudin-low	ER-/HER2-	Living	Left	YES	Ductal/NST	BREAST CONSERVING	FALSE	TRUE
MB.5035	0	4.11	High	NO	3	Positve	NEUTRAL	NO	Post	3	56.47	213.2	DECEASED	LumA	ER+/HER2- High Prolif	Died of Disease	Left	NO	Mixed	MASTECTOMY	FALSE	FALSE
MB.5027	0	4.05	Moderate	NO	3	Positve	NEUTRAL	NO	Pre	3	46.95	189.867	LIVING	LumA	ER+/HER2- Low Prolif	Living	Right	YES	Mixed	BREAST CONSERVING	FALSE	FALSE
MB.5020	4	6.034	Moderate	NO	3	Positve	LOSS	YES	Post	8	62.68	84.8333	DECEASED	LumA	ER+/HER2- Low Prolif	Died of Disease	Left	YES	Mixed	BREAST CONSERVING	FALSE	FALSE
MB.5018	3	4.06	High	NO	3	Positve	NEUTRAL	YES	Post	8	72.12	108.6	DECEASED	LumA	ER+/HER2- High Prolif	Died of Other Causes	Left	NO	Ductal/NST	MASTECTOMY	FALSE	TRUE
MB.5017	6	6.028	Moderate	NO	3	Positve	NEUTRAL	YES	Post	4ER+	65.86	144.933	LIVING	claudin-low	ER+/HER2- High Prolif	Living	Left	YES	Ductal/NST	MASTECTOMY	FALSE	FALSE
MB.5013	1	4.04	High	NO	3	Positve	NEUTRAL	YES	Post	3	68.56	251.2	DECEASED	LumA	ER+/HER2- Low Prolif	Died of Other Causes	Left	YES	Tubular/ cribriform	BREAST CONSERVING	FALSE	FALSE
MB.5011	0	3.046	High	NO	3	Positve	NEUTRAL	NO	Post	3	67.68	80.5	DECEASED	LumA	ER+/HER2- Low Prolif	Died of Other Causes	Right	YES	Mixed	BREAST CONSERVING	FALSE	FALSE
MB.4999	0	3.06	Moderate	NO	3	Positve	NEUTRAL	NO	Pre	7	44.84	187.933	LIVING	LumA	ER+/HER2- Low Prolif	Living	Right	YES	Ductal/NST	MASTECTOMY	FALSE	FALSE
MB.4998	6	6.064	High	NO	3	Positve	NEUTRAL	YES	Post	8	75.27	65.5667	DECEASED	LumB	ER+/HER2- High Prolif	Died of Disease	Left	NO	Lobular	MASTECTOMY	FALSE	TRUE
MB.4994	0	3.044	High	NO	3	Positve	NEUTRAL	NO	Post	8	77.54	174.133	DECEASED	LumB	ER+/HER2- High Prolif	Died of Other Causes	Left	YES	Ductal/NST	BREAST CONSERVING	FALSE	FALSE
MB.4993	4	6.1	High	YES	3	Negative	NEUTRAL	NO	Pre	4ER-	33.55	75.2333	DECEASED	Her2	ER-/HER2-	Died of Disease	Left	YES	Ductal/NST	BREAST CONSERVING	FALSE	TRUE
MB.4992	0	3.066	High	NO	3	Negative	NEUTRAL	NO	Post	3	66.47	165.367	LIVING	LumA	ER+/HER2- Low Prolif	Living	Left	NO	Lobular	MASTECTOMY	FALSE	FALSE
MB.4987	0	3.04	Low	NO	3	Negative	NEUTRAL	NO	Post	8	76.37	221.767	DECEASED	LumA	ER+/HER2- Low Prolif	Died of Other Causes	Right	NO	Ductal/NST	MASTECTOMY	FALSE	FALSE
MB.4982	5	6.034	Moderate	NO	3	Positve	GAIN	YES	Post	4ER+	62.99	19.1667	DECEASED	Her2	ER-/HER2-	Died of Disease	Right	YES	Ductal/NST	MASTECTOMY	FALSE	FALSE
MB.4978	0	2.04	Low	NO	3	Positve	NEUTRAL	YES	Post	3	58.89	198.433	LIVING	Normal	ER+/HER2- Low Prolif	Living	Left	NO	Lobular	MASTECTOMY	FALSE	FALSE
MB.4976	3	3.04	High	NO	3	Positve	NEUTRAL	YES	Post	8	73.65	224.1	DECEASED	LumA		Died of Other Causes	Right	NO	Ductal/NST	MASTECTOMY	FALSE	FALSE
MB.4970	0	3.06	High	NO	3	Positve	NEUTRAL	NO	Post	8	77.45	88.8	DECEASED	LumB	ER+/HER2- High Prolif	Died of Disease	Left	NO	Ductal/NST	MASTECTOMY	FALSE	TRUE
MB.4968	5	5.05	High	NO	3	Positve	NEUTRAL	YES	Post	4ER+	56.03	78.7	LIVING	LumA	ER+/HER2- Low Prolif	Living	Left	YES	Lobular	MASTECTOMY	FALSE	FALSE
MB.4967	1	4.03	Moderate	NO	3	Positve	NEUTRAL	YES	Post	3	61.16	130.7	DECEASED	LumA	ER+/HER2- Low Prolif	Died of Other Causes	Right	YES	Ductal/NST	MASTECTOMY	FALSE	FALSE
MB.4966	6	4.1	High	NO	3	Positve	NEUTRAL	YES	Post	3	55.83	49.3	DECEASED	LumB	ER+/HER2- Low Prolif	Died of Disease	Left	NO	Mixed	MASTECTOMY	FALSE	FALSE
MB.4965	0	3.06	Moderate	NO	3	Positve	NEUTRAL	YES	Post	4ER+	69.93	263.6	DECEASED	LumA	ER+/HER2- High Prolif	Died of Other Causes	Left	NO	Mixed	MASTECTOMY	FALSE	FALSE
MB.4962	2	4.028	Moderate	NO	3	Positve	NEUTRAL	YES	Post	8	72.44	197.833	DECEASED	LumA	ER+/HER2- Low Prolif	Died of Disease	Left	YES	Ductal/NST	BREAST CONSERVING	FALSE	FALSE
MB.4959	0	2.026	Moderate	NO	3	Positve	NEUTRAL	YES	Post	3	76.93	117.567	DECEASED	LumA	ER+/HER2- Low Prolif	Died of Disease	Left	NO	Ductal/NST	BREAST CONSERVING	FALSE	FALSE
MB.4957	0	3.04	High	NO	3	NA	NEUTRAL	NO	Post	7	70.38	197.667	DECEASED	LumB		Died of Disease	Right	YES	Mixed	BREAST CONSERVING	FALSE	FALSE
MB.4952	0	4.042	Moderate	NO	3	Negative	GAIN	NO	Post	4ER-	67.15	184.4	LIVING	Her2	HER2+	Living	Left	YES	Ductal/NST	BREAST CONSERVING	FALSE	TRUE
MB.4944	0	3.036	High	NO	3	Positve	NEUTRAL	NO	Post	2	77.77	237.267	DECEASED	LumB	ER+/HER2- High Prolif	Died of Other Causes	Left	YES	Ductal/NST	BREAST CONSERVING	FALSE	FALSE
MB.4938	1	4.05	High	YES	3	Negative	NEUTRAL	NO	Pre	10	33.92	70.6	DECEASED	Basal	ER-/HER2-	Died of Disease	Left	YES	Ductal/NST	BREAST CONSERVING	FALSE	TRUE
MB.4937	0	4.04	High	NO	3	Positve	NEUTRAL	NO	Pre	6	41.09	77.2333	DECEASED	LumB	ER+/HER2- High Prolif	Died of Disease	Right	NO	Ductal/NST	MASTECTOMY	FALSE	TRUE
MB.4934	4	5.056	High	NO	3	Positve	NEUTRAL	YES	Post	7	74.85	70.2333	LIVING	LumB	ER+/HER2- High Prolif	Living	Right	YES	Ductal/NST	MASTECTOMY	FALSE	FALSE
MB.4931	0	4.06	High	NO	3	Negative	NEUTRAL	YES	Post	10	58.39	30.3667	DECEASED	claudin-low		Died of Disease	Left	NO	Ductal/NST	MASTECTOMY	FALSE	TRUE
MB.4929	6	6.052	Moderate	NO	3	Positve	GAIN	YES	Post	5	59.49	40	DECEASED	Her2	HER2+	Died of Disease	Right	YES	Ductal/NST	MASTECTOMY	FALSE	FALSE
MB.4928	1	5.044	Moderate	NO	3	Positve	GAIN	YES	Post	5	75.2	220.033	LIVING	Her2		Living	Right	NO	Ductal/NST	MASTECTOMY	FALSE	FALSE
MB.4912	3	4.056	High	NO	3	Positve	NEUTRAL	YES	Post	8	78.19	50	DECEASED	LumB	ER+/HER2- High Prolif	Died of Disease	Right	YES	Ductal/NST	BREAST CONSERVING	FALSE	FALSE
MB.4908	3	5.08	Moderate	NO	3	Positve	GAIN	YES	Post	5	69.87	47.9	DECEASED	LumB	HER2+	Died of Disease	Left	YES	Ductal/NST	MASTECTOMY	FALSE	TRUE
MB.4904	1	5	Moderate	YES	3	Negative	GAIN	NO	Post	5	64.3	129.233	DECEASED	claudin-low	HER2+	Died of Other Causes	Right	YES	Ductal/NST		FALSE	TRUE
MB.4899	0	3.04	High	NO	3	Positve	NEUTRAL	NO	Pre	3	40.25	275.733	LIVING	LumA	ER+/HER2- Low Prolif	Living	Left	YES	Ductal/NST	BREAST CONSERVING	FALSE	FALSE
MB.4897	0	2.002	Low	NO	3	Positve	NEUTRAL	NO	Pre	4ER+	40.04	197.433	LIVING	Normal	ER+/HER2- Low Prolif	Living	Left	NO	Mixed	MASTECTOMY	FALSE	FALSE
MB.4893	3	5.04	Low	YES	3	Negative	NEUTRAL	NO	Pre	10	33.04	176.7	LIVING	claudin-low	ER-/HER2-	Living	Left	NO	Ductal/NST	MASTECTOMY	FALSE	TRUE
MB.4882	0	2.014	Low	NO	3	NA	NEUTRAL	NO	Post	3	76.71	266.1	DECEASED	LumA	ER+/HER2- Low Prolif	Died of Other Causes	Right	NO	Ductal/NST	MASTECTOMY	FALSE	FALSE
MB.4881	0	4.07	High	NO	3	Negative	NEUTRAL	NO	Pre	10	37.05	274.2	LIVING	Basal	ER-/HER2-	Living	Left	YES	Ductal/NST	BREAST CONSERVING	FALSE	TRUE
MB.4876	0	3.056	Low	NO	3	Positve	NEUTRAL	NO	Pre	4ER+	42.45	150.6	DECEASED	claudin-low	ER-/HER2-	Died of Disease	Left	YES	Lobular	BREAST CONSERVING	FALSE	TRUE
MB.4873	14	5.06	Moderate	NO	3	Positve	NEUTRAL	YES	Post	8	64.47	117.667	DECEASED	LumB		Died of Disease	Right	YES	Ductal/NST	MASTECTOMY	FALSE	FALSE
MB.4872	1	4.04	Moderate	NO	3	Positve	NEUTRAL	YES	Post	3	58.69	157.1	LIVING	LumA	ER+/HER2- Low Prolif	Living	Right	NO	Lobular	MASTECTOMY	FALSE	FALSE
MB.4870	0	2.05	Low	NO	3	Positve	NEUTRAL	NO	Post	3	57.33	229.067	LIVING	LumA	ER+/HER2- Low Prolif	Living	Right	YES	Ductal/NST	BREAST CONSERVING	FALSE	FALSE
MB.4869	2	4.06	High	NO	3	Positve	NEUTRAL	YES	Post	8	67.12	29.3	DECEASED	LumA	ER+/HER2- Low Prolif	Died of Disease	Left	NO	Ductal/NST	MASTECTOMY	FALSE	FALSE
MB.4867	0	3.05	Moderate	NO	3	Positve	NEUTRAL	NO	Pre	3	47.03	221.9	LIVING	LumA	ER+/HER2- Low Prolif	Living	Left	NO	Ductal/NST	MASTECTOMY	FALSE	FALSE
MB.4866	0	2.04	High	NO	3	Positve	GAIN	NO	Pre	4ER+	43.86	224.3	LIVING	LumA	HER2+	Living	Right	NO	Ductal/NST	MASTECTOMY	FALSE	FALSE
MB.4860	0	3.02	Low	NO	3	Positve	NEUTRAL	NO	Pre	3	44.95	234.6	LIVING	LumA	ER+/HER2- Low Prolif	Living	Right	YES	Lobular	BREAST CONSERVING	FALSE	FALSE
MB.4859	0	3.034	Low	NO	3	Positve	NEUTRAL	NO	Post	4ER+	74.29	157.8	DECEASED	claudin-low	ER-/HER2-	Died of Other Causes	Right	YES	Ductal/NST	BREAST CONSERVING	FALSE	FALSE
MB.4853	0	3.032	Moderate	NO	3	Positve	NEUTRAL	NO	Post	8	62.35	265.933	LIVING	LumA	ER+/HER2- Low Prolif	Living	Left	NO	Lobular	BREAST CONSERVING	FALSE	FALSE
MB.4843	0	2.06	Moderate	NO	3	Positve	NEUTRAL	YES	Post	8	54.35	265.133	LIVING	LumA	ER+/HER2- Low Prolif	Living	Left	NO	Ductal/NST	MASTECTOMY	FALSE	FALSE
MB.4839	0	1.024	Moderate	NO	3	NA	NEUTRAL	NO	Post	3	67.26	299.4	LIVING	LumB	ER+/HER2- High Prolif	Living	Left	NO	Ductal/NST	MASTECTOMY	FALSE	FALSE
MB.4828	2	5.16	High	NO	3	Positve	NEUTRAL	YES	Post	1	78.87	42.5	DECEASED	LumB	ER-/HER2-	Died of Disease	Left	YES	Lobular	MASTECTOMY	FALSE	FALSE
MB.4825	0	3.02	Moderate	NO	3	Positve	NEUTRAL	NO	Post	8	65.93	214.433	DECEASED	LumA	ER+/HER2- Low Prolif	Died of Other Causes	Left	NO	Ductal/NST	MASTECTOMY	FALSE	FALSE
MB.4820	2	2.032	High	NO	3	Positve	NEUTRAL	YES	Post	2	67.19	57.3	DECEASED	LumA	ER+/HER2- Low Prolif	Died of Disease	Left	YES	Ductal/NST		FALSE	TRUE
MB.4818	1	4.114	High	NO	3	Positve	NEUTRAL	YES	Post	3	75.74	76.2333	DECEASED	LumB	ER+/HER2- Low Prolif	Died of Other Causes	Left	YES	Mixed	MASTECTOMY	FALSE	FALSE
MB.4814	0	3.1	Moderate	NO	3	Positve	NEUTRAL	NO	Pre	4ER+	39.92	73.4667	DECEASED	Normal	ER+/HER2- Low Prolif	Died of Disease	Right	NO	Ductal/NST	MASTECTOMY	FALSE	TRUE
MB.4806	1	4.02	Moderate	NO	3	Positve	NEUTRAL	YES	Pre	3	49.77	201.767	DECEASED	LumA	ER+/HER2- Low Prolif	Died of Other Causes	Left	NO	Ductal/NST	MASTECTOMY	FALSE	FALSE
MB.4805	0	4.07	Moderate	NO	3	Positve	NEUTRAL	YES	Pre	7	45.39	129.8	DECEASED	LumA	ER+/HER2- High Prolif	Died of Disease	Left	NO	Ductal/NST	MASTECTOMY	FALSE	FALSE
MB.4802	0	3.08	Moderate	NO	3	NA	NEUTRAL	NO	Post	8	71.67	43.9	DECEASED	LumB	ER+/HER2- High Prolif	Died of Disease	Right	NO	Ductal/NST	MASTECTOMY	FALSE	FALSE
MB.4801	7	6.07	Moderate	NO	3	Positve	NEUTRAL	YES	Post	8	65.83	130.367	DECEASED	LumA	ER+/HER2- High Prolif	Died of Other Causes	Left	YES	Ductal/NST	MASTECTOMY	FALSE	FALSE
MB.4791	0	2.04	Moderate	NO	3	Positve	NEUTRAL	NO	Post	4ER+	83.49	173.833	DECEASED	LumB	ER+/HER2- High Prolif	Died of Other Causes	Left	NO	Ductal/NST	MASTECTOMY	FALSE	FALSE
MB.4785	0	3.056	High	NO	3	Positve	LOSS	NO	Post	8	75.46	121.667	DECEASED	LumA	ER+/HER2- Low Prolif	Died of Disease	Left	YES	Ductal/NST	BREAST CONSERVING	FALSE	FALSE
MB.4782	0	5		NO	3	NA	NEUTRAL	NO	Pre	4ER+	43.85	251.067	LIVING	Normal	ER-/HER2-	Living	Right	NO	Ductal/NST	MASTECTOMY	FALSE	FALSE
MB.4779	2	4.026	Moderate	NO	3	Positve	NEUTRAL	YES	Post	3	53.39	101.567	LIVING	LumA	ER+/HER2- Low Prolif	Living	Right	YES	Ductal/NST	BREAST CONSERVING	FALSE	FALSE
MB.4778	0	3.05	Moderate	NO	3	Positve	NEUTRAL	NO	Post	4ER+	78.62	206.133	DECEASED	LumA	ER+/HER2- Low Prolif	Died of Other Causes	Left	NO	Mixed	MASTECTOMY	FALSE	FALSE
MB.4764	0	4.1	Moderate	NO	3	Positve	NEUTRAL	YES	Post	3	57.95	245.5	LIVING	LumA	ER+/HER2- Low Prolif	Living	Left	YES	Lobular	MASTECTOMY	FALSE	FALSE
MB.4762	0	3.03	High	NO	3	Positve	NEUTRAL	NO	Post	7	67.82	252.1	LIVING	LumA	ER+/HER2- Low Prolif	Living	Right	YES	Tubular/ cribriform	BREAST CONSERVING	FALSE	FALSE
MB.4760	1	2.03	Moderate	NO	3	Positve	NEUTRAL	YES	Pre	4ER+	48.41	124.8	DECEASED	LumA	ER+/HER2- Low Prolif	Died of Disease	Right	NO	Ductal/NST	MASTECTOMY	FALSE	FALSE
MB.4750	1	4.05	Low	NO	3	Positve	NEUTRAL	YES	Post	8	73.21	37.7333	DECEASED	LumB	ER+/HER2- High Prolif	Died of Disease	Right	NO	Ductal/NST	MASTECTOMY	FALSE	FALSE
MB.4749	0	4.044	Moderate	NO	3	Positve	NEUTRAL	NO	Post	8	70.57	51.4667	DECEASED	LumA	ER+/HER2- High Prolif	Died of Other Causes	Left	NO	Mixed	MASTECTOMY	FALSE	FALSE
MB.4746	3	5.09	Low	YES	3	Negative	NEUTRAL	NO	Pre	3	38.1	244.433	LIVING	Normal	ER+/HER2- High Prolif	Living	Right	NO	Ductal/NST	MASTECTOMY	FALSE	FALSE
MB.4744	2	5.032	High	NO	3	Positve	NEUTRAL	YES	Post	8	64.21	153	DECEASED	LumB		Died of Disease	Right	YES	Ductal/NST	BREAST CONSERVING	FALSE	FALSE
MB.4743	0	3.03	Moderate	NO	3	Positve	NEUTRAL	NO	Post	4ER+	52.61	230.167	LIVING	Normal	ER+/HER2- Low Prolif	Living	Left	NO	Mixed	MASTECTOMY	FALSE	FALSE
MB.4742	5	3.07	Moderate	NO	3	Positve	NEUTRAL	YES	Post	8	76.42	83.1333	DECEASED	LumA	ER+/HER2- Low Prolif	Died of Other Causes	Left	NO	Mixed	MASTECTOMY	FALSE	FALSE
MB.4741	1	4.04	High	NO	3	Positve	NEUTRAL	YES	Post	8	53.02	56.5	DECEASED	LumB	ER+/HER2- Low Prolif	Died of Disease	Left	NO	Lobular	MASTECTOMY	FALSE	FALSE
MB.4739	0	3.03	High	NO	3	Positve	NEUTRAL	NO	Post	3	56.08	161.667	DECEASED	LumA	ER+/HER2- Low Prolif	Died of Other Causes	Right	YES	Mixed	BREAST CONSERVING	FALSE	FALSE
MB.4738	0	3.04	Low	NO	3	Positve	NEUTRAL	NO	Pre	3	42.27	176.067	LIVING	Normal	ER+/HER2- Low Prolif	Living	Left	NO	Mixed	MASTECTOMY	FALSE	FALSE
MB.4737	1	5.092	Moderate	NO	3	Positve	LOSS	YES	Post	1	52.29	122.2	LIVING	LumB	ER+/HER2- High Prolif	Living	Left	NO	Ductal/NST	MASTECTOMY	FALSE	TRUE
MB.4735	0	3.08	Moderate	NO	3	Positve	NEUTRAL	NO	Post	8	54.18	297.8	LIVING	LumA	ER+/HER2- Low Prolif	Living	Left	NO	Ductal/NST	MASTECTOMY	FALSE	FALSE
MB.4733	4	6.036	Moderate	YES	3	Negative	NEUTRAL	YES	Post	4ER-	56.27	19.7333	DECEASED	claudin-low	ER-/HER2-	Died of Disease	Left	YES	Ductal/NST	BREAST CONSERVING	FALSE	TRUE
MB.4724	0	4.04	High	NO	3	Negative	GAIN	NO	Post	4ER-	60.44	146.067	LIVING	Her2	HER2+	Living	Left	YES	Ductal/NST	BREAST CONSERVING	FALSE	TRUE
MB.4722	0	3.05	High	NO	3	NA	NEUTRAL	NO	Post	8	64.02	86.1	LIVING	LumA	ER+/HER2- Low Prolif	Living	Left	NO	Ductal/NST	MASTECTOMY	FALSE	FALSE
MB.4721	5	4.12	Moderate	NO	3	Positve	NEUTRAL	YES	Post	8	66.39	23.7333	DECEASED	LumA	ER+/HER2- Low Prolif	Died of Disease	Left	YES	Lobular	MASTECTOMY	FALSE	FALSE
MB.4719	4	5.044	High	NO	3	Positve	NEUTRAL	YES	Post	8	67.27	81.5667	DECEASED	LumA	ER+/HER2- Low Prolif	Died of Other Causes	Right	NO	Ductal/NST	MASTECTOMY	FALSE	FALSE
MB.4716	0	4.056	High	NO	3	Positve	NEUTRAL	NO	Post	3	52.98	76.1333	DECEASED	LumA	ER+/HER2- Low Prolif	Died of Disease	Left	YES	Lobular	BREAST CONSERVING	FALSE	FALSE
MB.4715	1	5.09	High	YES	3	Negative	NEUTRAL	NO	Post	8	67.8	35.2333	DECEASED	Basal	ER-/HER2-	Died of Disease	Right	NO	Ductal/NST	MASTECTOMY	FALSE	TRUE
MB.4712	0	4.1	High	NO	3	Negative	NEUTRAL	NO	Pre	9	46.59	249.533	DECEASED	Normal	ER+/HER2- High Prolif	Died of Other Causes	Right	NO	Ductal/NST	MASTECTOMY	FALSE	TRUE
MB.4711	11	6.198	Low	YES	3	Negative	GAIN	NO	Post	5	56.07	31.4667	DECEASED	claudin-low	ER-/HER2-	Died of Disease	Left	YES	Ductal/NST	MASTECTOMY	FALSE	TRUE
MB.4709	0	3.04	Moderate	NO	3	Positve	NEUTRAL	NO	Pre	8	49.02	146.767	LIVING	LumA	ER+/HER2- Low Prolif	Living	Left	YES	Ductal/NST	BREAST CONSERVING	FALSE	FALSE
MB.4706	0	4.03	High	NO	3	Positve	NEUTRAL	NO	Post	3	75.48	55.6667	DECEASED	LumA	ER+/HER2- Low Prolif	Died of Other Causes	Left	YES	Ductal/NST	BREAST CONSERVING	FALSE	FALSE
MB.4705	0	3.054	Low	NO	3	Positve	NEUTRAL	NO	Post	3	63.58	213.1	DECEASED	LumA	ER+/HER2- Low Prolif	Died of Other Causes	Left	NO	Ductal/NST	MASTECTOMY	FALSE	FALSE
MB.4704	0	4.098	Moderate	NO	3	Positve	GAIN	NO	Post	4ER+	67.79	64	DECEASED	LumA	ER+/HER2- Low Prolif	Died of Disease	Right	NO	Mixed	MASTECTOMY	FALSE	FALSE
MB.4698	1	5.04	High	NO	3	Positve	NEUTRAL	YES	Post	3	59.18	170.667	DECEASED	LumA	ER+/HER2- Low Prolif	Died of Disease	Left	NO	Lobular	MASTECTOMY	FALSE	FALSE
MB.4692	0	2.05	High	NO	3	Positve	NEUTRAL	NO	Post	8	58.49	107.267	DECEASED	LumA	ER+/HER2- Low Prolif	Died of Other Causes	Left	NO	Ductal/NST	MASTECTOMY	FALSE	FALSE
MB.4688	9	5.09	High	NO	3	Positve	GAIN	YES	Post	5	71.17	85.3	DECEASED	LumB	HER2+	Died of Disease	Left	YES	Ductal/NST	MASTECTOMY	FALSE	TRUE
MB.4687	1	5.04	Moderate	NO	3	Positve	NEUTRAL	YES	Post	4ER+	81.98	74.1	DECEASED	LumA	ER+/HER2- High Prolif	Died of Other Causes	Right	NO	Ductal/NST	MASTECTOMY	FALSE	TRUE
MB.4682	0	4.04	Moderate	NO	3	Positve	NEUTRAL	NO	Post	9	65.5	139.533	DECEASED	LumA	ER+/HER2- High Prolif	Died of Disease	Left	NO	Ductal/NST	MASTECTOMY	FALSE	TRUE
MB.4681	0	1.034	Moderate	NO	3	Positve	LOSS	NO	Post	3	60.66	251.8	DECEASED	LumA	ER+/HER2- Low Prolif	Died of Disease	Left	NO	Ductal/NST	MASTECTOMY	FALSE	FALSE
MB.4679	0	4.03	Low	NO	3	Negative	NEUTRAL	NO	Post	10	64.11	292.667	DECEASED	Basal	ER-/HER2-	Died of Other Causes	Left	NO	Ductal/NST	MASTECTOMY	FALSE	TRUE
MB.4675	0	4.036	Moderate	NO	3	Positve	NEUTRAL	NO	Post	8	59.23	263.033	LIVING	LumA	ER+/HER2- Low Prolif	Living	Left	YES	Ductal/NST	BREAST CONSERVING	FALSE	FALSE
MB.4674	3	4.08	High	NO	3	Positve	LOSS	YES	Post	7	75.26	81.0667	DECEASED	LumA	ER+/HER2- Low Prolif	Died of Disease	Right	NO	Ductal/NST	MASTECTOMY	FALSE	FALSE
MB.4670	0	3.04	Moderate	NO	3	Positve	NEUTRAL	NO	Post	7	61	67.8	DECEASED	LumA	ER+/HER2- Low Prolif	Died of Disease	Right	NO	Ductal/NST	MASTECTOMY	FALSE	FALSE
MB.4667	0	4.04	High	NO	3	Negative	NEUTRAL	NO	Post	4ER-	65.58	295.333	DECEASED	Her2	ER-/HER2-	Died of Other Causes	Left	YES	Lobular	BREAST CONSERVING	FALSE	FALSE
MB.4665	0	4.036	High	NO	3	Positve	NEUTRAL	NO	Post	4ER+	54.27	260.2	LIVING	LumA	ER+/HER2- Low Prolif	Living	Right	NO	Ductal/NST	MASTECTOMY	FALSE	TRUE
MB.4663	0	4.08	Moderate	NO	3	Negative	GAIN	NO	Post	10	61.97	239.333	LIVING	Basal	HER2+	Living	Left	YES	Ductal/NST	MASTECTOMY	FALSE	TRUE
MB.4661	0	3.05	Moderate	NO	3	Positve	NEUTRAL	NO	Post	7	81.11	234.233	LIVING	LumA	ER+/HER2- Low Prolif	Living	Right	NO	Ductal/NST	MASTECTOMY	FALSE	FALSE
MB.4655	1	5.032	Moderate	NO	3	Positve	NEUTRAL	YES	Post	3	64.01	99	DECEASED	LumA	ER+/HER2- High Prolif	Died of Other Causes	Right	NO	Ductal/NST	MASTECTOMY	FALSE	TRUE
MB.4654	0	4.04		NO	3	Positve	NEUTRAL	YES	Post	8	80.82	64.3	DECEASED	LumB	ER+/HER2- High Prolif	Died of Other Causes	Right	YES	Ductal/NST	BREAST CONSERVING	FALSE	FALSE
MB.4653	0	4.062	Low	NO	3	Positve	GAIN	NO	Pre	3	44.5	48.1333	DECEASED	Normal	ER+/HER2- Low Prolif	Died of Disease	Left	NO	Ductal/NST	MASTECTOMY	FALSE	FALSE
MB.4644	1	4.046	High	NO	3	Positve	GAIN	YES	Post	5	59.13	90	DECEASED	LumB	HER2+	Died of Disease	Left	NO	Ductal/NST	MASTECTOMY	FALSE	TRUE
MB.4640	0	4.05	Moderate	NO	3	Negative	GAIN	NO	Post	7	61.59	200.6	LIVING	Her2	ER+/HER2- High Prolif	Living	Right	YES	Ductal/NST	BREAST CONSERVING	FALSE	TRUE
MB.4634	2	5.03	Moderate	NO	3	Positve	NEUTRAL	YES	Post	3	66.37	109.6	DECEASED	LumA	ER+/HER2- High Prolif	Died of Disease	Left	YES	Mixed	MASTECTOMY	FALSE	FALSE
MB.4633	2	5.05	Moderate	NO	3	Positve	NEUTRAL	YES	Post	4ER+	67.03	318.2	LIVING	LumA	ER+/HER2- Low Prolif	Living	Right	YES	Mixed	BREAST CONSERVING	FALSE	FALSE
MB.4630	0	3.07	Moderate	NO	3	Positve	GAIN	NO	Post	8	67.48	95.8333	DECEASED	LumB	ER+/HER2- High Prolif	Died of Other Causes	Right	NO	Ductal/NST	MASTECTOMY	FALSE	FALSE
MB.4627	9	6.04	Moderate	NO	3	Positve	NEUTRAL	YES	Post	3	55.65	186.633	DECEASED	LumA	ER+/HER2- High Prolif	Died of Other Causes	Left	YES	Mixed	MASTECTOMY	FALSE	FALSE
MB.4618	0	3.024	High	NO	3	Positve	GAIN	NO	Pre	1	40.05	267.4	LIVING	LumB	ER+/HER2- High Prolif	Living	Right	YES	Mixed	BREAST CONSERVING	FALSE	FALSE
MB.4616	0	3.04	High	NO	3	Positve	NEUTRAL	NO	Post	8	71.47	90.1333	DECEASED	LumA	ER+/HER2- Low Prolif	Died of Disease	Left	YES	Ductal/NST	BREAST CONSERVING	FALSE	FALSE
MB.4607	0	3.03	Moderate	NO	3	Positve	NEUTRAL	NO	Post	8	55.42	121.733	LIVING	LumA		Living	Left	YES	Ductal/NST	BREAST CONSERVING	FALSE	FALSE
MB.4603	0	3.03	Moderate	NO	3	Positve	NEUTRAL	NO	Pre	8	42.79	239.233	LIVING	Normal		Living	Left	YES	Ductal/NST	BREAST CONSERVING	FALSE	FALSE
MB.4599	3	5.08	High	NO	3	Positve	NEUTRAL	YES	Post	8	63.83	191.167	LIVING	LumA	ER+/HER2- Low Prolif	Living	Right	YES	Ductal/NST	MASTECTOMY	FALSE	FALSE
MB.4598	6	5.05	Moderate	NO	3	Positve	NEUTRAL	YES	Post	8	67.92	119.367	DECEASED	LumB		Died of Disease	Right	YES	Ductal/NST	BREAST CONSERVING	FALSE	FALSE
MB.4593	0	3.03	Moderate	NO	3	Positve	NEUTRAL	NO	Pre	8	48.44	140.233	LIVING	LumA		Living	Right	YES	Ductal/NST	BREAST CONSERVING	FALSE	FALSE
MB.4578	1	4.09	High	NO	3	Positve	NEUTRAL	YES	Post	7	72.74	197.333	DECEASED	LumA		Died of Other Causes	Left	YES	Ductal/NST	BREAST CONSERVING	FALSE	FALSE
MB.4557	0	2.06	High	NO	3	Positve	NEUTRAL	YES	Post	8	51.25	279.8	LIVING	LumA		Living	Left	YES	Mixed	BREAST CONSERVING	FALSE	FALSE
MB.4548	1	5.002	Moderate	YES	3	Negative	GAIN	NO	Post	4ER-	50.42	322.833	LIVING	Her2		Living	Left	YES	Medullary	BREAST CONSERVING	FALSE	FALSE
MB.4529	0	2.03	Low	NO	3	Positve	NEUTRAL	YES	Post	3	61.21	126.467	DECEASED	LumA	ER+/HER2- Low Prolif	Died of Other Causes	Left	YES	Ductal/NST	BREAST CONSERVING	FALSE	FALSE
MB.4442	0	3.03	High	NO	3	Positve	NEUTRAL	NO	Pre	8	47.29	296.867	LIVING	LumA		Living	Right	NO	Ductal/NST	MASTECTOMY	FALSE	FALSE
MB.4421	0	3.02	High	NO	3	Positve	GAIN	NO	Post	7	69.01	264.767	DECEASED	LumA	ER+/HER2- High Prolif	Died of Other Causes	Left	YES	Ductal/NST	MASTECTOMY	FALSE	FALSE
MB.4417	0	4.064	Moderate	NO	3	Negative	NEUTRAL	NO	Post	10	68.16	16.7	DECEASED	Basal		Died of Other Causes	Left	NO	Ductal/NST	MASTECTOMY	FALSE	FALSE
MB.4416	3	5.05	Moderate	YES	3	Negative	NEUTRAL	NO	Pre	4ER-	44.89	241.6	DECEASED	claudin-low		Died of Disease	Right	YES	Ductal/NST	BREAST CONSERVING	FALSE	FALSE
MB.4395	0	4.06	High	NO	3	Positve	NEUTRAL	YES	Pre	1	45.21	139.6	DECEASED	Her2		Died of Disease	Right	NO	Ductal/NST	MASTECTOMY	FALSE	FALSE
MB.4390	4	5.06	High	NO	3	Positve	NEUTRAL	YES	Post	8	68.49	164.333	DECEASED	LumA		Died of Other Causes	Left	YES	Ductal/NST	MASTECTOMY	FALSE	FALSE
MB.4374	0	4.06	Moderate	NO	3	Positve	NEUTRAL	YES	Post	7	77.51	42.5667	DECEASED	LumA		Died of Other Causes	Left	YES	Ductal/NST	MASTECTOMY	FALSE	FALSE
MB.4357	2	5.04	Moderate	NO	3	Positve	NEUTRAL	YES	Post	4ER+	77.12	114.033	DECEASED	LumA	ER+/HER2- Low Prolif	Died of Disease	Right	YES	Ductal/NST	MASTECTOMY	FALSE	FALSE
MB.4353	1	5.06	Moderate	NO	3	Positve	NEUTRAL	YES	Post	8	59.23	128.533	DECEASED	LumB		Died of Disease	Right	NO	Ductal/NST	MASTECTOMY	FALSE	TRUE
MB.4343	0	4.05	Moderate	NO	3	NA	NEUTRAL	NO	Post	4ER+	68.09	198.6	DECEASED	Her2	ER+/HER2- Low Prolif	Died of Other Causes	Left	NO	Mixed	MASTECTOMY	FALSE	FALSE
MB.4339	0	3.04	High	NO	3	Positve	NEUTRAL	NO	Post	8	74.98	173.6	DECEASED	LumB		Died of Disease	Left	YES	Ductal/NST	MASTECTOMY	FALSE	FALSE
MB.4329	2	5.058	Moderate	NO	3	Positve	NEUTRAL	YES	Post	7	70.75	168.267	DECEASED	LumA		Died of Disease	Right	NO	Ductal/NST	MASTECTOMY	FALSE	FALSE
MB.4323	8	3.06	High	NO	3	Positve	NEUTRAL	YES	Post	8	80.04	126.633	DECEASED	LumA	ER+/HER2- High Prolif	Died of Other Causes	Right	NO	Ductal/NST	MASTECTOMY	FALSE	TRUE
MB.4313	5	6.08	Moderate	NO	3	Positve	NEUTRAL	YES	Post	4ER+	58.02	300.7	DECEASED	LumA		Died of Disease	Left	YES	Mixed	MASTECTOMY	FALSE	FALSE
MB.4310	0	2.1	High	NO	3	Positve	NEUTRAL	NO	Post	7	76.51	265.567	DECEASED	LumA	ER+/HER2- High Prolif	Died of Other Causes	Left	YES	Ductal/NST	MASTECTOMY	FALSE	FALSE
MB.4306	0	2.042	High	NO	3	Positve	NEUTRAL	NO	Post	3	69.19	234.7	DECEASED	LumA		Died of Other Causes	Left	NO	Mixed	MASTECTOMY	FALSE	FALSE
MB.4292	0	4.05	Moderate	NO	3	Positve	NEUTRAL	NO	Post	8	58.8	335.6	DECEASED	LumA		Died of Other Causes	Right	YES	Ductal/NST	MASTECTOMY	FALSE	FALSE
MB.4278	0	4.06	Moderate	NO	3	Positve	NEUTRAL	NO	Post	3	68.32	244.2	DECEASED	Her2		Died of Other Causes	Right	NO	Medullary	MASTECTOMY	FALSE	FALSE
MB.4270	4	5.036		YES	3	Negative	GAIN	NO	Pre	9	37.85	98.7	DECEASED	Her2	HER2+	Died of Disease	Right	YES	Ductal/NST	MASTECTOMY	FALSE	TRUE
MB.4250	1	4.11	Moderate	NO	3	Positve	LOSS	YES	Post	3	80.81	100.167	DECEASED	LumA		Died of Other Causes	Right	NO	Ductal/NST	MASTECTOMY	FALSE	FALSE
MB.4235	0	3.04	Moderate	NO	3	Positve	NEUTRAL	NO	Post	10	67.46	335.733	DECEASED	Basal		Died of Disease	Right	NO	Ductal/NST	MASTECTOMY	FALSE	TRUE
MB.4234	0	4.08	Moderate	NO	3	Positve	NEUTRAL	NO	Post	4ER+	68.25	253.533	DECEASED	LumA		Died of Other Causes	Left	NO	Ductal/NST	MASTECTOMY	FALSE	FALSE
MB.4230	0	3.1	Moderate	NO	3	Positve	NEUTRAL	YES	Post	7	75.87	115.6	DECEASED	LumA	ER+/HER2- Low Prolif	Died of Other Causes	Right	YES	Ductal/NST	BREAST CONSERVING	FALSE	FALSE
MB.4224	1	4.07	High	NO	3	Positve	NEUTRAL	YES	Post	4ER+	72.39	65.5	DECEASED	NC		Died of Disease	Left	YES	Ductal/NST	MASTECTOMY	FALSE	FALSE
MB.4222	0	2.08	High	NO	3	Positve	LOSS	NO	Post	8	58.8	55.2333	DECEASED	Her2		Died of Disease	Left	NO	Ductal/NST	MASTECTOMY	FALSE	FALSE
MB.4213	0	3.06	High	NO	3	Positve	NEUTRAL	YES	Post	4ER+	67.02	84.5	DECEASED	LumB		Died of Disease	Right	YES	Ductal/NST	BREAST CONSERVING	FALSE	FALSE
MB.4212	0	3.04	Low	NO	3	Positve	NEUTRAL	NO	Pre	4ER+	45.5	330.367	LIVING	LumA	ER+/HER2- Low Prolif	Living	Right	NO	Ductal/NST	MASTECTOMY	FALSE	FALSE
MB.4146	13	6.04	Moderate	YES	3	Negative	NEUTRAL	NO	Pre	4ER-	43.06	15.6333	DECEASED	Basal	ER-/HER2-	Died of Disease	Left	YES	Ductal/NST	MASTECTOMY	FALSE	FALSE
MB.4145	0	1.04	High	NO	3	Positve	NEUTRAL	NO	Post	4ER+	60.33	217.633	DECEASED	Her2	ER+/HER2- Low Prolif	Died of Other Causes	Right	YES	Ductal/NST	BREAST CONSERVING	FALSE	FALSE
MB.4141	0	4.03	Low	NO	3	Positve	NEUTRAL	NO	Post	7	58.32	147.833	DECEASED	Her2	ER+/HER2- Low Prolif	Died of Disease	Left	YES	Ductal/NST	MASTECTOMY	FALSE	FALSE
MB.4140	0	4.046	High	NO	3	Positve	NEUTRAL	NO	Post	8	71.17	114.5	DECEASED	LumA	ER+/HER2- Low Prolif	Died of Other Causes	Left	YES	Ductal/NST	MASTECTOMY	FALSE	FALSE
MB.4139	0	2.04	High	NO	3	Positve	NEUTRAL	NO	Post	8	63.05	165.4	DECEASED	LumB	ER+/HER2- High Prolif	Died of Other Causes	Right	NO	Ductal/NST	MASTECTOMY	FALSE	TRUE
MB.4120	0	3.02	High	NO	3	Positve	NEUTRAL	NO	Post	8	56.19	217.1	DECEASED	LumA	ER+/HER2- Low Prolif	Died of Other Causes	Right	NO	Ductal/NST	MASTECTOMY	FALSE	FALSE
MB.4098	0	2.1	High	NO	3	Positve	NEUTRAL	NO	Post	7	68.55	176.367	LIVING	Her2		Living	Right	NO	Ductal/NST	MASTECTOMY	FALSE	FALSE
MB.4091	0	4.06	Moderate	NO	3	Positve	NEUTRAL	NO	Post	4ER+	74.45	281.367	DECEASED	LumA		Died of Other Causes	Left	NO	Ductal/NST	MASTECTOMY	FALSE	FALSE
MB.4079	0	4.044	High	NO	3	Positve	NEUTRAL	NO	Post	7	63.17	351	DECEASED	Her2		Died of Other Causes	Right	YES	Ductal/NST	MASTECTOMY	FALSE	FALSE
MB.4046	0	3.026	Moderate	NO	3	Positve	NEUTRAL	NO	Post	8	59.24	298.033	DECEASED	Her2	ER+/HER2- High Prolif	Died of Other Causes	Left	NO	Mixed	MASTECTOMY	FALSE	FALSE
MB.4033	5	5.044	High	NO	3	Positve	NEUTRAL	YES	Post	4ER+	82.17	15.2	DECEASED	LumA		Died of Disease	Left	YES	Lobular	BREAST CONSERVING	FALSE	FALSE
MB.4018	10	5.04	Moderate	NO	3	Positve	NEUTRAL	YES	Post	7	71.32	105.667	DECEASED	LumA	ER+/HER2- Low Prolif	Died of Disease	Left	NO	Mixed	MASTECTOMY	FALSE	FALSE
MB.4005	0	3.036	Moderate	NO	3	Positve	NEUTRAL	YES	Post	3	66.37	188.367	LIVING	claudin-low		Living	Right	YES	Lobular	MASTECTOMY	FALSE	FALSE
MB.4001	0	3.08	High	NO	3	Positve	NEUTRAL	YES	Post	7	74.51	49.6667	DECEASED	LumA	ER+/HER2- High Prolif	Died of Disease	Right	YES	Ductal/NST	MASTECTOMY	FALSE	FALSE
MB.4000	0	3.04	High	NO	3	Positve	NEUTRAL	NO	Post	4ER+	76.96	28.0667	DECEASED	LumA	ER+/HER2- Low Prolif	Died of Other Causes	Left	YES	Ductal/NST	BREAST CONSERVING	FALSE	FALSE
MB.3865	0	2.03	Moderate	NO	2	Positve	NEUTRAL	YES	Pre	3	49.37	199.967	LIVING	claudin-low	ER+/HER2- Low Prolif	Living	Right	YES	Tubular/ cribriform	BREAST CONSERVING	FALSE	FALSE
MB.3850	0	3.04	Moderate	NO	2	Positve	GAIN	NO	Post	4ER+	65.89	72.3	LIVING	LumA	ER+/HER2- Low Prolif	Living	Left	NO	Mixed	MASTECTOMY	FALSE	FALSE
MB.3797	0	1.048	High	NO	2	Positve	LOSS	NO	Post	8	68.72	228.333	LIVING	LumA	ER+/HER2- High Prolif	Living	Right	NO	Other	BREAST CONSERVING	FALSE	FALSE
MB.3752	0	4.03	High	NO	2	Negative	LOSS	NO	Pre	4ER-	49.98	75.3333	DECEASED	claudin-low	ER-/HER2-	Died of Disease	Left	YES	Medullary	BREAST CONSERVING	FALSE	TRUE
MB.3748	0	4.03	Moderate	NO	2	Positve	NEUTRAL	YES	Post	4ER+	51.01	228	LIVING	LumA	ER+/HER2- Low Prolif	Living	Left	YES	Ductal/NST	MASTECTOMY	FALSE	FALSE
MB.3711	0	2.04	High	NO	2	Positve	GAIN	NO	Pre	3	41.52	222.1	LIVING	LumA	ER+/HER2- Low Prolif	Living	Left	NO	Ductal/NST	MASTECTOMY	FALSE	FALSE
MB.3707	1	5.05	High	NO	2	Positve	NEUTRAL	YES	Post	4ER+	70.77	228.767	DECEASED	claudin-low	ER+/HER2- Low Prolif	Died of Disease	Left	NO	Ductal/NST	MASTECTOMY	FALSE	FALSE
MB.3702	1	5.011	Moderate	YES	2	Negative	NEUTRAL	NO	Pre	10	37.16	230.467	LIVING	claudin-low	ER-/HER2-	Living	Right	YES	Ductal/NST	MASTECTOMY	FALSE	TRUE
MB.3582	0	1.12	High	NO	2	Negative	NEUTRAL	NO	Post	4ER-	63.97	229.367	DECEASED	claudin-low	ER-/HER2-	Died of Other Causes	Right	NO	Ductal/NST	MASTECTOMY	FALSE	FALSE
MB.3556	2	5.16	High	YES	2	Negative	GAIN	NO	Post	1	51.76	38.0333	DECEASED	Her2	ER+/HER2- High Prolif	Died of Disease	Right	YES	Medullary	MASTECTOMY	FALSE	TRUE
MB.3548	1	4.04	High	NO	2	Positve	NEUTRAL	YES	Post	3	66.85	234.533	DECEASED	LumA	ER+/HER2- High Prolif	Died of Other Causes	Left	NO	Ductal/NST	MASTECTOMY	FALSE	FALSE
MB.3545	0	4.042	Moderate	NO	2	Positve	NEUTRAL	YES	Pre	7	49.84	232.733	DECEASED	LumA	ER+/HER2- Low Prolif	Died of Disease	Left	YES	Ductal/NST	MASTECTOMY	FALSE	FALSE
MB.3510	1	3.04	High	NO	2	Positve	NEUTRAL	YES	Post	7	67.6	59.6	DECEASED	LumA	ER+/HER2- Low Prolif	Died of Other Causes	Left	YES	Mixed	BREAST CONSERVING	FALSE	FALSE
MB.3506	1	5.032	High	NO	2	Positve	LOSS	YES	Pre	1	39.28	240.833	LIVING	LumB	ER+/HER2- High Prolif	Living	Right	YES	Other	MASTECTOMY	FALSE	FALSE
MB.3490	0	3.04	High	NO	2	Positve	NEUTRAL	NO	Pre	3	45.74	102.4	DECEASED	LumB	ER+/HER2- High Prolif	Died of Disease	Right	NO	Ductal/NST	BREAST CONSERVING	FALSE	FALSE
MB.3479	1	5.044	Moderate	NO	2	Positve	NEUTRAL	YES	Post	4ER+	60.3	231.667	LIVING	claudin-low	ER-/HER2-	Living	Left	YES	Ductal/NST	MASTECTOMY	FALSE	FALSE
MB.3470	2	5.11	High	YES	2	Negative	GAIN	NO	Post	5	56.4	62.5333	DECEASED	Her2	HER2+	Died of Disease		YES	Ductal/NST	MASTECTOMY	FALSE	TRUE
MB.3462	2	4.032	Moderate	NO	2	Positve	NEUTRAL	YES	Pre	3	40.92	234.233	LIVING	LumA	ER+/HER2- Low Prolif	Living	Left	YES	Ductal/NST	MASTECTOMY	FALSE	FALSE
MB.3450	0	3.034	High	NO	2	Positve	LOSS	NO	Post	8	51.52	240.467	LIVING	LumA	ER+/HER2- Low Prolif	Living	Right	YES	Ductal/NST	BREAST CONSERVING	FALSE	FALSE
MB.3437	0	4.042	Moderate	NO	2	Positve	NEUTRAL	YES	Post	4ER+	70.52	108.767	LIVING	LumB	ER+/HER2- High Prolif	Living	Left	YES	Ductal/NST	MASTECTOMY	FALSE	FALSE
MB.3430	1	5.05	High	NO	2	Positve	NEUTRAL	YES	Post	3	68.86	219.767	DECEASED	LumA	ER+/HER2- High Prolif	Died of Other Causes	Left	YES	Ductal/NST	BREAST CONSERVING	FALSE	TRUE
MB.3429	1	4.052	Moderate	NO	2	Positve	NEUTRAL	YES	Pre	4ER+	49.08	243.5	LIVING	Normal	ER+/HER2- Low Prolif	Living	Right	NO	Lobular	MASTECTOMY	FALSE	FALSE
MB.3417	0	3.04		NO	2	Positve	NEUTRAL	YES	Post	7	59.16	103.467	LIVING	LumB	ER+/HER2- High Prolif	Living	Left	YES	Mixed	BREAST CONSERVING	FALSE	FALSE
MB.3412	7	6.052	High	NO	2	Positve	NEUTRAL	YES	Post	8	55.28	228.8	LIVING	LumA	ER+/HER2- Low Prolif	Living	Left	YES	Ductal/NST	BREAST CONSERVING	FALSE	FALSE
MB.3403	1	4.034	Moderate	NO	2	Positve	NEUTRAL	YES	Post	3	50.92	138.333	LIVING	LumA	ER+/HER2- Low Prolif	Living	Right	YES	Ductal/NST	BREAST CONSERVING	FALSE	FALSE
MB.3395	0	4.03	High	NO	2	Negative	NEUTRAL	YES	Post	10	52.45	243.767	LIVING	claudin-low	ER-/HER2-	Living	Left	NO	Ductal/NST	MASTECTOMY	FALSE	TRUE
MB.3383	8	6.056	Moderate	YES	2	Negative	NEUTRAL	NO	Pre	10	38.49	23.2	DECEASED	claudin-low		Died of Disease	Left	YES	Ductal/NST	MASTECTOMY	FALSE	TRUE
MB.3379	0	4.04	Moderate	NO	2	Positve	GAIN	YES	Post	5	60.99	113.833	DECEASED	LumA	HER2+	Died of Other Causes	Right	YES	Lobular	MASTECTOMY	FALSE	FALSE
MB.3378	0	3.036	High	NO	2	Positve	NEUTRAL	NO	Post	4ER+	65.5	87.5333	DECEASED	LumA	ER+/HER2- Low Prolif	Died of Other Causes	Right	NO	Lobular	MASTECTOMY	FALSE	FALSE
MB.3371	0	3.032	High	NO	2	Positve	GAIN	NO	Post	8	66.15	241.267	LIVING	LumB	ER+/HER2- High Prolif	Living	Left	YES	Ductal/NST	BREAST CONSERVING	FALSE	FALSE
MB.3365	1	4.054	High	NO	2	Positve	NEUTRAL	YES	Post	7	51.18	241.6	LIVING	LumA	ER+/HER2- Low Prolif	Living	Right	YES	Ductal/NST	BREAST CONSERVING	FALSE	FALSE
MB.3361	0	4.032	High	NO	2	Positve	GAIN	YES	Post	5	57.31	68.2	DECEASED	LumB	HER2+	Died of Disease	Right	YES	Ductal/NST	BREAST CONSERVING	FALSE	TRUE
MB.3351	0	3.034	High	NO	2	Positve	NEUTRAL	NO	Pre	3	39.4	241.867	LIVING	LumA	ER+/HER2- Low Prolif	Living	Right	NO	Ductal/NST	MASTECTOMY	FALSE	FALSE
MB.3350	0	3.06	Moderate	NO	2	Positve	NEUTRAL	YES	Post	3	62.62	227.8	DECEASED	LumB	ER+/HER2- High Prolif	Died of Other Causes	Left	NO	Mixed	MASTECTOMY	FALSE	FALSE
MB.3341	0	3.06	High	NO	2	Positve	NEUTRAL	YES	Post	8	62.96	148.767	DECEASED	LumA	ER+/HER2- High Prolif	Died of Disease	Left	NO	Ductal/NST	MASTECTOMY	FALSE	FALSE
MB.3301	0	3.064		NO	2	Positve	NEUTRAL	YES	Pre	8	49.5	248.767	LIVING	LumB	ER+/HER2- High Prolif	Living	Left	NO	Ductal/NST	MASTECTOMY	FALSE	FALSE
MB.3298	0	3.03	High	NO	2	Positve	NEUTRAL	NO	Pre	3	48.75	242.567	LIVING	LumA	ER+/HER2- Low Prolif	Living	Right	NO	Ductal/NST	MASTECTOMY	FALSE	FALSE
MB.3292	0	4.036	Moderate	NO	2	Negative	NEUTRAL	YES	Post	10	60.04	217.767	LIVING	claudin-low	ER-/HER2-	Living	Left	NO	Ductal/NST	BREAST CONSERVING	FALSE	TRUE
MB.3272	6	6.04	High	NO	2	Positve	GAIN	YES	Post	5	63.53	22.6667	DECEASED	LumB	HER2+	Died of Disease	Right	YES	Ductal/NST	BREAST CONSERVING	FALSE	TRUE
MB.3271	0	4.04	High	NO	2	Negative	NEUTRAL	YES	Post	10	59.43	65.4667	DECEASED	claudin-low	ER-/HER2-	Died of Other Causes	Left	YES	Ductal/NST	BREAST CONSERVING	FALSE	TRUE
MB.3252	0	2.04		NO	2	Positve	NEUTRAL	NO	Pre	3	41.4	99.7	LIVING	LumA	ER+/HER2- Low Prolif	Living	Left	NO	Mucinous	BREAST CONSERVING	FALSE	FALSE
MB.3235	0	4.034	Moderate	NO	2	Positve	GAIN	YES	Post	5	50.66	236.133	LIVING	LumB	ER+/HER2- High Prolif	Living	Right	YES	Ductal/NST	BREAST CONSERVING	FALSE	TRUE
MB.3228	0	3.034	High	NO	2	Positve	NEUTRAL	NO	Post	4ER+	58.31	252	LIVING	LumA	ER+/HER2- Low Prolif	Living	Left	YES	Mixed	BREAST CONSERVING	FALSE	FALSE
MB.3121	0	2.024	High	NO	2	Positve	NEUTRAL	NO	Post	3	63.06	131.333	DECEASED	LumA	ER+/HER2- Low Prolif	Died of Other Causes	Left	NO	Ductal/NST	BREAST CONSERVING	FALSE	FALSE
MB.3105	2	3.054	High	NO	2	Positve	NEUTRAL	YES	Pre	3	48.34	252.333	LIVING	LumA	ER+/HER2- Low Prolif	Living	Left	NO	Tubular/ cribriform	MASTECTOMY	FALSE	FALSE
MB.3088	0	3.038	High	NO	2	Positve	NEUTRAL	NO	Post	7	65.58	256.5	LIVING	LumA		Living	Left	NO	Ductal/NST	BREAST CONSERVING	FALSE	FALSE
MB.3083	2	5.06	High	NO	2	Positve	NEUTRAL	YES	Post	1	68.5	81.1	DECEASED	LumB	ER+/HER2- High Prolif	Died of Disease	Right	YES	Ductal/NST	MASTECTOMY	FALSE	TRUE
MB.3079	0	3.03	High	NO	2	Positve	NEUTRAL	NO	Post	8	50.54	149.6	LIVING	LumA	ER+/HER2- Low Prolif	Living	Right	YES	Mixed	MASTECTOMY	FALSE	FALSE
MB.3067	2	5.036	High	YES	2	Negative	NEUTRAL	NO	Post	9	60.29	259.533	LIVING	claudin-low	ER-/HER2-	Living	Right	YES	Medullary	MASTECTOMY	FALSE	TRUE
MB.3064	0	2.04	High	NO	2	Positve	NEUTRAL	NO	Pre	4ER+	46.7	165.167	DECEASED	LumA	ER+/HER2- Low Prolif	Died of Disease	Left	NO	Mixed	MASTECTOMY	FALSE	FALSE
MB.3050	0	4.06	Moderate	NO	2	Positve	NEUTRAL	YES	Post	2	59.53	255.1	DECEASED	LumB	ER+/HER2- High Prolif	Died of Other Causes	Right	NO	Ductal/NST	MASTECTOMY	FALSE	TRUE
MB.3037	0	3.026	High	NO	2	Positve	NEUTRAL	NO	Post	3	53.19	98.8333	LIVING	LumA	ER+/HER2- Low Prolif	Living	Left	YES	Mixed	BREAST CONSERVING	FALSE	FALSE
MB.3033	0	3.038	High	NO	2	Positve	NEUTRAL	YES	Post	3	69.07	70.4	DECEASED	LumA	ER+/HER2- Low Prolif	Died of Disease	Right	NO	Ductal/NST	MASTECTOMY	FALSE	FALSE
MB.3031	2	5.042	High	YES	2	Negative	GAIN	NO	Pre	5	46.76	35.6333	DECEASED	Her2	ER+/HER2- High Prolif	Died of Disease	Right	YES	Medullary	MASTECTOMY	FALSE	TRUE
MB.3008	0	2.024	Moderate	NO	2	Positve	NEUTRAL	NO	Post	8	51.94	149.6	LIVING	LumA	ER+/HER2- Low Prolif	Living	Left	YES	Mixed	BREAST CONSERVING	FALSE	FALSE
MB.3006	6	5.04	Moderate	NO	2	Positve	NEUTRAL	YES	Post	4ER+	60.09	15.7	DECEASED	claudin-low	ER-/HER2-	Died of Disease	Left	YES	Ductal/NST	MASTECTOMY	FALSE	FALSE
MB.3002	1	4.06	High	NO	2	Positve	NEUTRAL	YES	Post	3	62.32	140.567	DECEASED	LumA	ER+/HER2- High Prolif	Died of Other Causes	Right	NO	Lobular	MASTECTOMY	FALSE	FALSE
MB.2999	0	4.024	Moderate	NO	2	Positve	NEUTRAL	YES	Post	7	61.42	262	LIVING	LumA	ER+/HER2- High Prolif	Living	Right	NO	Ductal/NST	MASTECTOMY	FALSE	FALSE
MB.2994	1	5.036	Moderate	NO	2	Positve	GAIN	YES	Pre	5	46.7	254.5	LIVING	LumA	HER2+	Living	Left	YES	Ductal/NST	BREAST CONSERVING	FALSE	FALSE
MB.2990	0	2.03	Low	NO	2	Positve	NEUTRAL	NO	Pre	8	48.47	260	LIVING	LumA	ER+/HER2- Low Prolif	Living	Right	NO	Mixed	MASTECTOMY	FALSE	FALSE
MB.2977	0	2.03	High	NO	2	Positve	NEUTRAL	NO	Pre	7	40.02	110.6	DECEASED	LumA	ER+/HER2- Low Prolif	Died of Other Causes	Right	NO	Ductal/NST	BREAST CONSERVING	FALSE	FALSE
MB.2970	2	4.05	High	NO	2	Positve	NEUTRAL	YES	Pre	4ER+	46.49	252.867	DECEASED	LumA	ER+/HER2- Low Prolif	Died of Disease	Left	NO	Mixed	MASTECTOMY	FALSE	FALSE
MB.2966	2	5.036	Moderate	NO	2	Positve	NEUTRAL	YES	Post	8	50.3	265	LIVING	LumA	ER+/HER2- High Prolif	Living	Left	YES	Ductal/NST	MASTECTOMY	FALSE	FALSE
MB.2947	0	3.03	Moderate	NO	2	Positve	NEUTRAL	NO	Pre	4ER+	36.47	112	LIVING	LumA	ER+/HER2- Low Prolif	Living	Right	NO	Ductal/NST	MASTECTOMY	FALSE	FALSE
MB.2944	0	4.054		NO	2	Negative	NEUTRAL	YES	Post	8	66.97	27.2	DECEASED	LumA	ER+/HER2- Low Prolif	Died of Disease		NO	Mixed	MASTECTOMY	FALSE	FALSE
MB.2933	0	2.03	High	NO	2	Positve	NEUTRAL	NO	Pre	3	44.08	161.933	DECEASED	LumA	ER+/HER2- Low Prolif	Died of Other Causes	Left	NO	Tubular/ cribriform	MASTECTOMY	FALSE	FALSE
MB.2931	0	3.034		NO	2	Positve	NEUTRAL	NO	Pre	8	46.9	228.1	DECEASED	LumB	ER+/HER2- Low Prolif	Died of Other Causes	Left	NO	Ductal/NST	MASTECTOMY	FALSE	FALSE
MB.2919	0	2.04	Low	NO	2	Positve	NEUTRAL	NO	Post	8	59.13	240.033	DECEASED	LumB	ER+/HER2- Low Prolif	Died of Other Causes	Left	NO	Mucinous	MASTECTOMY	FALSE	FALSE
MB.2916	0	2.032	High	NO	2	Positve	NEUTRAL	NO	Pre	3	48.93	266.933	LIVING	LumA	ER+/HER2- Low Prolif	Living	Left	YES	Tubular/ cribriform	BREAST CONSERVING	FALSE	FALSE
MB.2912	5	6.04	High	YES	2	Negative	NEUTRAL	NO	Post	10	59.6	267.4	LIVING	Basal	ER-/HER2-	Living	Right	YES	Ductal/NST	BREAST CONSERVING	FALSE	TRUE
MB.2900	9	5.05	Low	NO	2	Positve	NEUTRAL	YES	Post	4ER+	59.29	20.6667	DECEASED	Normal	ER+/HER2- Low Prolif	Died of Other Causes	Left	NO	Lobular	MASTECTOMY	FALSE	FALSE
MB.2895	0	4.03	Low	NO	2	Negative	GAIN	YES	Post	5	66.84	196.567	DECEASED	claudin-low	HER2+	Died of Disease	Left	NO	Ductal/NST	MASTECTOMY	FALSE	TRUE
MB.2867	2	3.04	High	NO	2	Positve	NEUTRAL	YES	Pre	4ER+	47.1	269.333	LIVING	LumA	ER+/HER2- Low Prolif	Living	Right	NO	Ductal/NST	MASTECTOMY	FALSE	FALSE
MB.2863	1	3.04	Moderate	NO	2	Positve	NEUTRAL	YES	Post	4ER+	59.58	258.333	LIVING	LumA	ER+/HER2- Low Prolif	Living	Left	NO	Mucinous	MASTECTOMY	FALSE	FALSE
MB.2857	1	5.044	Moderate	YES	2	Negative	NEUTRAL	NO	Pre	10	45.3	250.667	LIVING	claudin-low	ER-/HER2-	Living	Left	YES	Ductal/NST	MASTECTOMY	FALSE	TRUE
MB.2850	11	6.062	Moderate	YES	2	Negative	NEUTRAL	NO	Pre	10	31.48	9.43333	DECEASED	claudin-low		Died of Disease	Right	YES	Ductal/NST	MASTECTOMY	FALSE	TRUE
MB.2849	0	4.052	Moderate	NO	2	Negative	NEUTRAL	YES	Post	9	60.65	43.2	DECEASED	Basal	ER-/HER2-	Died of Disease	Right	YES	Ductal/NST	MASTECTOMY	FALSE	TRUE
MB.2848	1	4.03	Moderate	NO	2	Positve	NEUTRAL	YES	Post	3	60.11	227.733	DECEASED	LumA	ER+/HER2- Low Prolif	Died of Other Causes	Right	NO	Ductal/NST	MASTECTOMY	FALSE	FALSE
MB.2845	0	3.028	Moderate	NO	2	Positve	NEUTRAL	NO	Post	4ER+	55.8	264.767	LIVING	claudin-low	ER+/HER2- Low Prolif	Living	Right	NO	Lobular	MASTECTOMY	FALSE	FALSE
MB.2842	1	5.054	High	YES	2	Negative	NEUTRAL	NO	Post	9	58.48	19.7333	DECEASED	Basal	ER-/HER2-	Died of Disease	Right	YES	Ductal/NST	MASTECTOMY	FALSE	TRUE
MB.2840	0	3.028	Moderate	NO	2	Positve	NEUTRAL	NO	Post	3	60.48	269	LIVING	LumA	ER+/HER2- Low Prolif	Living	Left	NO	Lobular	MASTECTOMY	FALSE	FALSE
MB.2838	0	3.054	High	NO	2	Positve	LOSS	YES	Post	8	67.12	270.3	LIVING	LumA	ER+/HER2- High Prolif	Living	Right	NO	Ductal/NST	MASTECTOMY	FALSE	FALSE
MB.2834	1	4.018	High	NO	2	Positve	NEUTRAL	NO	Post	3	56.85	153.833	DECEASED	Her2	ER-/HER2-	Died of Other Causes	Left	YES	Ductal/NST	BREAST CONSERVING	FALSE	TRUE
MB.2833	2	5.046	High	YES	2	Negative	NEUTRAL	NO	Pre	10	42.9	259.767	LIVING	claudin-low		Living	Right	YES	Medullary	MASTECTOMY	FALSE	TRUE
MB.2823	0	4.022		NO	2	Positve	GAIN	YES	Pre	4ER+	35.97	269.9	LIVING	claudin-low	ER+/HER2- Low Prolif	Living	Right	YES	Mixed	BREAST CONSERVING	FALSE	FALSE
MB.2821	0	1.032	Moderate	NO	2	Negative	NEUTRAL	NO	Post	4ER-	57.39	136.067	DECEASED	claudin-low		Died of Other Causes	Right	YES	Metaplastic	BREAST CONSERVING	FALSE	FALSE
MB.2820	0	4.036	Moderate	NO	2	Positve	NEUTRAL	YES	Pre	3	40.06	254.633	LIVING	LumA		Living	Left	YES	Ductal/NST	BREAST CONSERVING	FALSE	FALSE
MB.2819	0	2.038	High	NO	2	Positve	NEUTRAL	NO	Post	7	61.95	270.567	LIVING	LumA	ER+/HER2- Low Prolif	Living	Left	NO	Mixed	MASTECTOMY	FALSE	FALSE
MB.2815	0	2.044	Low	NO	2	Positve	NEUTRAL	NO	Post	3	64.25	257.567	LIVING	Normal	ER+/HER2- Low Prolif	Living	Right	YES	Mixed	BREAST CONSERVING	FALSE	FALSE
MB.2814	0	3.026	Moderate	NO	2	Positve	GAIN	NO	Post	3	65.25	231.033	DECEASED	LumB	ER+/HER2- High Prolif	Died of Other Causes	Right	YES	Ductal/NST	BREAST CONSERVING	FALSE	FALSE
MB.2803	0	3.036	High	NO	2	Positve	NEUTRAL	NO	Post	8	63.01	85.8667	DECEASED	LumB	ER+/HER2- High Prolif	Died of Disease	Right	YES	Ductal/NST	BREAST CONSERVING	FALSE	FALSE
MB.2795	0	3.024	Moderate	NO	2	Positve	NEUTRAL	NO	Pre	1	42.07	272.1	LIVING	claudin-low	ER+/HER2- Low Prolif	Living	Right	YES	Ductal/NST	BREAST CONSERVING	FALSE	FALSE
MB.2791	0	3.034	High	NO	2	Positve	NEUTRAL	NO	Pre	3	40.79	271.933	LIVING	LumA	ER+/HER2- Low Prolif	Living	Left	YES	Ductal/NST	BREAST CONSERVING	FALSE	FALSE
MB.2786	3	5.056	High	NO	2	Positve	GAIN	YES	Post	5	62.36	68.2667	DECEASED	LumA	HER2+	Died of Disease	Left	YES	Ductal/NST	MASTECTOMY	FALSE	FALSE
MB.2781	1	4.06	Moderate	NO	2	Positve	GAIN	YES	Post	1	64.32	40.4333	DECEASED	LumB	ER+/HER2- High Prolif	Died of Other Causes	Left	NO	Ductal/NST	MASTECTOMY	FALSE	TRUE
MB.2779	0	3.04	High	NO	2	Positve	NEUTRAL	NO	Pre	10	36.8	275.233	LIVING	LumA	ER+/HER2- High Prolif	Living	Left	YES	Ductal/NST	BREAST CONSERVING	FALSE	TRUE
MB.2778	1	4.034	Low	NO	2	Positve	NEUTRAL	YES	Post	3	62.76	181.233	DECEASED	NC	ER+/HER2- High Prolif	Died of Disease	Left	NO	Ductal/NST	MASTECTOMY	FALSE	FALSE
MB.2771	0	4.032	Low	NO	2	Positve	LOSS	YES	Post	10	56.79	44.8333	DECEASED	Basal		Died of Disease	Left	YES	Ductal/NST	BREAST CONSERVING	FALSE	TRUE
MB.2770	5	5.09		NO	2	Positve	NEUTRAL	YES	Post	8	60.32	274.367	LIVING	LumA	ER+/HER2- Low Prolif	Living	Right	NO	Lobular	BREAST CONSERVING	FALSE	FALSE
MB.2767	1	5.042	High	NO	2	Positve	NEUTRAL	YES	Post	2	53.11	271.333	LIVING	LumB	ER+/HER2- High Prolif	Living	Left	YES	Ductal/NST	BREAST CONSERVING	FALSE	TRUE
MB.2764	1	4.03	Low	NO	2	Positve	NEUTRAL	YES	Post	4ER+	57.48	270.133	DECEASED	claudin-low	ER-/HER2-	Died of Disease		YES	Tubular/ cribriform	BREAST CONSERVING	FALSE	FALSE
MB.2763	0	3.052	Moderate	NO	2	Positve	NEUTRAL	YES	Post	4ER+	70.32	275.6	LIVING	LumB	ER+/HER2- High Prolif	Living	Right	NO	Mucinous	MASTECTOMY	FALSE	FALSE
MB.2760	2	4.03	Moderate	NO	2	Positve	NEUTRAL	YES	Post	7	63.1	118.033	DECEASED	LumB	ER+/HER2- Low Prolif	Died of Disease	Right	YES	Ductal/NST	BREAST CONSERVING	FALSE	FALSE
MB.2758	4	6.09	Low	YES	2	Negative	GAIN	NO	Pre	4ER-	38.16	35	DECEASED	claudin-low	HER2+	Died of Disease	Right	NO	Ductal/NST	MASTECTOMY	FALSE	TRUE
MB.2754	0	3.07	Moderate	NO	2	Negative	NEUTRAL	YES	Post	3	66.11	203.533	DECEASED	Normal	ER+/HER2- Low Prolif	Died of Disease	Left	NO	Lobular	MASTECTOMY	FALSE	FALSE
MB.2753	1	5.074	High	YES	2	Negative	GAIN	NO	Pre	10	30.95	274.4	LIVING	Basal	ER-/HER2-	Living	Left	YES	Ductal/NST	BREAST CONSERVING	FALSE	TRUE
MB.2750	0	2.06	Moderate	NO	2	Positve	GAIN	NO	Pre	8	47.48	145.433	DECEASED	LumA	ER+/HER2- Low Prolif	Died of Other Causes	Right	NO	Mixed	MASTECTOMY	FALSE	FALSE
MB.2749	0	2.026	Moderate	NO	2	Positve	NEUTRAL	NO	Post	3	60.13	97.7667	DECEASED	LumA	ER+/HER2- Low Prolif	Died of Other Causes	Right	NO	Ductal/NST	MASTECTOMY	FALSE	FALSE
MB.2747	0	2.038	High	NO	2	Positve	NEUTRAL	NO	Post	8	68.23	234.333	DECEASED	LumA	ER+/HER2- Low Prolif	Died of Other Causes	Right	NO	Ductal/NST	MASTECTOMY	FALSE	FALSE
MB.2745	1	4.06	High	NO	2	Positve	NEUTRAL	YES	Pre	8	46.85	168.967	DECEASED	LumA	ER+/HER2- High Prolif	Died of Disease	Right	YES	Mixed	MASTECTOMY	FALSE	FALSE
MB.2744	0	3.06		NO	2	Positve	NEUTRAL	YES	Pre	4ER+	45.57	275.633	LIVING	Normal	ER+/HER2- Low Prolif	Living	Right	YES	Lobular	MASTECTOMY	FALSE	FALSE
MB.2725	3	3.03	Moderate	NO	2	Positve	NEUTRAL	YES	Pre	4ER+	44.88	236.933	LIVING	LumA	ER+/HER2- Low Prolif	Living	Right	YES	Ductal/NST	BREAST CONSERVING	FALSE	FALSE
MB.2724	0	4.016		NO	2	Negative	NEUTRAL	NO	Post	4ER-	60.59	108.067	DECEASED	claudin-low		Died of Disease	Left	NO	Ductal/NST	BREAST CONSERVING	FALSE	TRUE
MB.2721	0	2.018	High	NO	2	Negative	LOSS	NO	Pre	7	44.82	251.633	LIVING	LumA		Living	Left	YES	Tubular/ cribriform	BREAST CONSERVING	FALSE	FALSE
MB.2712	1	3.022		NO	2	Positve	NEUTRAL	YES	Post	7	54.59	234.433	DECEASED	LumA	ER+/HER2- Low Prolif	Died of Other Causes	Right	YES	Mixed	BREAST CONSERVING	FALSE	FALSE
MB.2711	0	3.03	Moderate	NO	2	Positve	NEUTRAL	NO	Pre	7	48.07	201.467	LIVING	LumA	ER+/HER2- Low Prolif	Living	Left	NO	Ductal/NST	MASTECTOMY	FALSE	FALSE
MB.2705	0	3.03	High	NO	2	Positve	NEUTRAL	NO	Post	3	61.78	163.733	LIVING	LumB	ER+/HER2- High Prolif	Living	Left	YES	Ductal/NST	BREAST CONSERVING	FALSE	FALSE
MB.2643	0	3.006	Low	NO	2	NA	NEUTRAL	NO	Pre	4ER-	34.2	52.9667	DECEASED	claudin-low		Died of Disease	Right	YES	Ductal/NST	BREAST CONSERVING	FALSE	FALSE
MB.2629	1	5.03	Moderate	NO	2	Positve	NEUTRAL	YES	Post	3	61.22	279.1	LIVING	LumB		Living	Left	YES	Ductal/NST	MASTECTOMY	FALSE	FALSE
MB.2624	2	3.028	Moderate	NO	2	Positve	NEUTRAL	YES	Post	3	53.53	128.533	LIVING	LumA	ER+/HER2- Low Prolif	Living	Right	YES	Tubular/ cribriform	BREAST CONSERVING	FALSE	FALSE
MB.2618	0	3.032	High	NO	2	Positve	GAIN	NO	Post	1	66.22	89.1	DECEASED	LumB		Died of Disease	Right	YES	Ductal/NST	BREAST CONSERVING	FALSE	TRUE
MB.2617	0	4.036	High	NO	2	Positve	NEUTRAL	YES	Post	4ER+	63.3	89.1	DECEASED	LumB	ER+/HER2- High Prolif	Died of Disease	Left	YES	Ductal/NST	BREAST CONSERVING	FALSE	FALSE
MB.2614	10	4.03	High	YES	2	Negative	NEUTRAL	NO	Pre	7	43.72	64.9333	DECEASED	LumA	ER+/HER2- Low Prolif	Died of Disease	Left	NO	Mixed	MASTECTOMY	FALSE	FALSE
MB.2610	1	3.05	Low	NO	2	Positve	NEUTRAL	YES	Post	8	58.99	280.7	LIVING	LumA	ER+/HER2- Low Prolif	Living	Left	NO	Mixed	MASTECTOMY	FALSE	FALSE
MB.2564	0	2.02	High	NO	2	Positve	NEUTRAL	NO	Post	8	52.98	285.433	LIVING	LumA	ER+/HER2- Low Prolif	Living	Left	YES	Tubular/ cribriform	BREAST CONSERVING	FALSE	FALSE
MB.2556	1	4.04	Moderate	NO	2	Positve	NEUTRAL	YES	Post	4ER+	62.59	220.9	DECEASED	claudin-low	ER-/HER2-	Died of Other Causes	Left	NO	Lobular	MASTECTOMY	FALSE	TRUE
MB.2536	0	2.03	Moderate	NO	2	Positve	GAIN	NO	Post	3	54.11	47.9	DECEASED	LumA	ER+/HER2- Low Prolif	Died of Other Causes	Left	NO	Mixed	BREAST CONSERVING	FALSE	FALSE
MB.2513	0	3.04	High	NO	2	Negative	GAIN	NO	Post	5	57.96	59.7	DECEASED	LumA	HER2+	Died of Disease	Left	YES	Ductal/NST	BREAST CONSERVING	FALSE	TRUE
MB.0899	3	4.05	Moderate	YES	1	Positve	NEUTRAL	YES	Post	8	50.62	175.8	LIVING	LumA	ER+/HER2- High Prolif	Living	Right	NO	Ductal/NST	MASTECTOMY	FALSE	FALSE
MB.0551	0	3.064		NO	1	Positve	NEUTRAL	YES	Post	4ER+	76.32	51.9667	DECEASED	Normal	ER+/HER2- Low Prolif	Died of Disease	Left	YES	Ductal/NST	MASTECTOMY	FALSE	FALSE
MB.0544	1	5.104	Low	YES	1	Positve	NEUTRAL	YES	Post	8	74.46	79.3333	DECEASED	LumB	ER+/HER2- Low Prolif	Died of Other Causes	Left	YES	Ductal/NST	MASTECTOMY	FALSE	FALSE
MB.0534	2	5.034	Low	YES	1	Positve	NEUTRAL	YES	Post	4ER+	51.56	124.1	LIVING	claudin-low		Living	Right	YES	Ductal/NST	MASTECTOMY	FALSE	FALSE
MB.0531	0	4.032		YES	1	Negative	LOSS	YES	Post	4ER-	60.12	163.867	LIVING	Normal		Living	Left	YES	Ductal/NST	MASTECTOMY	FALSE	FALSE
MB.0527	2	4.038	Moderate	NO	1	Positve	NEUTRAL	YES	Post	4ER+	73.22	109.833	DECEASED	claudin-low	ER+/HER2- Low Prolif	Died of Other Causes	Right	YES	Ductal/NST	MASTECTOMY	FALSE	FALSE
MB.0524	0	4.02	Moderate	YES	1	Positve	NEUTRAL	YES	Pre	4ER+	40.65	80.8333	LIVING	Normal	ER+/HER2- Low Prolif	Living	Right	NO	Ductal/NST	BREAST CONSERVING	FALSE	FALSE
MB.0505	1	3.024	Moderate	NO	1	Positve	NEUTRAL	YES	Post	4ER+	56.38	60.7	LIVING	LumA	ER+/HER2- Low Prolif	Living	Right	YES	Ductal/NST	BREAST CONSERVING	FALSE	FALSE
MB.0482	1	5.032	Moderate	YES	1	Negative	GAIN	NO	Pre	5	39.53	24.8667	DECEASED	Normal	HER2+	Died of Disease	Right	YES	Ductal/NST	BREAST CONSERVING	FALSE	TRUE
MB.0442	1	4.034	Low	NO	1	Positve	NEUTRAL	YES	Post	4ER+	71.58	103.467	DECEASED	claudin-low	ER+/HER2- Low Prolif	Died of Disease	Right	NO	Ductal/NST	BREAST CONSERVING	FALSE	FALSE
MB.0406	17	6.36	Moderate	YES	1	Positve	NEUTRAL	YES	Post	2	69.32	96.9	DECEASED	LumB	ER+/HER2- High Prolif	Died of Disease	Left	YES	Ductal/NST	MASTECTOMY	FALSE	FALSE
MB.0394	0	3.04	Moderate	NO	1	Positve	NEUTRAL	YES	Post	2	56.48	64.2333	LIVING	LumA	ER+/HER2- High Prolif	Living	Left	YES	Mixed	BREAST CONSERVING	FALSE	FALSE
MB.0364	6	5.1	High	YES	1	Positve	NEUTRAL	YES	Pre	4ER+	48.67	176.6	LIVING	LumA	ER+/HER2- Low Prolif	Living	Right	YES	Ductal/NST	MASTECTOMY	FALSE	FALSE
MB.0362	1	4.036	High	YES	1	Positve	NEUTRAL	YES	Post	2	52.79	47.0333	DECEASED	LumA	ER+/HER2- High Prolif	Died of Disease	Left	YES	Ductal/NST	MASTECTOMY	FALSE	FALSE
MB.0360	2	3.1	High	NO	1	Positve	NEUTRAL	YES	Post	7	83.58	132.567	DECEASED	LumB	ER+/HER2- High Prolif	Died of Disease	Left	YES	Ductal/NST	MASTECTOMY	FALSE	FALSE
MB.0359	0	3.044	Moderate	NO	1	Positve	NEUTRAL	NO	Pre	3	44.21	21.6	LIVING	LumA	ER+/HER2- Low Prolif	Living		YES	Ductal/NST		FALSE	FALSE
MB.0356	0	3.032	Moderate	NO	1	Positve	NEUTRAL	NO	Post	8	58.16	213.5	LIVING	LumA	ER+/HER2- High Prolif	Living	Left	NO	Ductal/NST	MASTECTOMY	FALSE	FALSE
MB.0353	6	5.08	High	NO	1	Positve	NEUTRAL	YES	Post	7	86.26	41.8333	DECEASED	LumA	ER+/HER2- Low Prolif	Died of Other Causes	Right	YES	Ductal/NST	MASTECTOMY	FALSE	FALSE
MB.0348	0	2.044	High	NO	1	Positve	NEUTRAL	YES	Post	8	81.88	122.7	DECEASED	LumA	ER+/HER2- Low Prolif	Died of Other Causes	Left	YES	Ductal/NST	MASTECTOMY	FALSE	FALSE
MB.0345	1	4.056	Moderate	YES	1	Positve	NEUTRAL	YES	Pre	3	37.3	72.6667	LIVING	LumA	ER+/HER2- Low Prolif	Living	Right	NO	Ductal/NST	MASTECTOMY	FALSE	FALSE
MB.0342	0	3.058	Moderate	NO	1	Positve	NEUTRAL	NO	Post	3	54.96	125.333	DECEASED	Normal	ER+/HER2- Low Prolif	Died of Disease	Right	NO	Lobular	MASTECTOMY	FALSE	FALSE
MB.0341	3	4.052	Moderate	NO	1	Positve	NEUTRAL	YES	Post	8	67.01	173.9	DECEASED	LumA	ER+/HER2- High Prolif	Died of Disease		YES	NA	MASTECTOMY	FALSE	FALSE
MB.0339	0	3.048	Moderate	NO	1	NA	NEUTRAL	NO	Post	4ER+	90.43	26.7333	DECEASED	LumB	ER+/HER2- Low Prolif	Died of Other Causes	Right	NO	Mucinous	MASTECTOMY	FALSE	FALSE
MB.0320	0	2.034	Moderate	NO	1	Positve	NEUTRAL	YES	Post	3	50.98	63.7333	LIVING	LumA	ER+/HER2- Low Prolif	Living	Right	YES	Mixed	BREAST CONSERVING	FALSE	FALSE
MB.0319	10	5.064	Moderate	NO	1	Positve	GAIN	YES	Post	2	92.14	40.7	DECEASED	LumB	ER+/HER2- High Prolif	Died of Disease	Left	YES	Mixed	MASTECTOMY	FALSE	TRUE
MB.0317	0	4.078	High	NO	1	Positve	NEUTRAL	NO	Post	7	76.68	151.667	DECEASED	LumA	ER+/HER2- Low Prolif	Died of Other Causes	Right	NO	Ductal/NST	MASTECTOMY	FALSE	FALSE
MB.0316	0	4.06	High	NO	1	Negative	NEUTRAL	NO	Post	10	50.82	182.9	LIVING	Basal	ER-/HER2-	Living	Left	YES	Ductal/NST	BREAST CONSERVING	FALSE	TRUE
MB.0312	0	3.066	Moderate	NO	1	Positve	NEUTRAL	YES	Post	2	70.49	169.6	DECEASED	LumB	ER+/HER2- High Prolif	Died of Disease	Right	NO	Lobular	MASTECTOMY	FALSE	TRUE
MB.0243	1	4.044	High	YES	1	Positve	NEUTRAL	YES	Post	8	53.72	149.767	LIVING	LumB	ER+/HER2- Low Prolif	Living	Right	YES	Ductal/NST	BREAST CONSERVING	FALSE	FALSE
MB.0241	0	4.058	Moderate	NO	1	Positve	NEUTRAL	NO	Post	4ER+	55.09	73.1333	DECEASED	claudin-low		Died of Disease	Left	NO	Ductal/NST	MASTECTOMY	FALSE	TRUE
MB.0235	1	4.04	Low	YES	1	Positve	NEUTRAL	YES	Post	8	52.55	142.567	DECEASED	LumA	ER+/HER2- Low Prolif	Died of Disease	Left	YES	Ductal/NST	BREAST CONSERVING	FALSE	FALSE
MB.0233	0	3.034	Moderate	NO	1	NA	GAIN	YES	Post	2	77.77	72.4333	DECEASED	LumA	ER+/HER2- Low Prolif	Died of Other Causes	Left	NO	Ductal/NST	BREAST CONSERVING	FALSE	FALSE
MB.0223	12	6.04	High	YES	1	Positve	GAIN	YES	Post	4ER+	50.45	81.3333	DECEASED	LumA	ER+/HER2- Low Prolif	Died of Disease	Right	YES	Ductal/NST	MASTECTOMY	FALSE	FALSE
MB.0198	4	6.036	High	YES	1	Positve	NEUTRAL	YES	Pre	8	43.37	144.767	LIVING	LumB	ER+/HER2- High Prolif	Living	Right	YES	Ductal/NST	MASTECTOMY	FALSE	FALSE
MB.0171	0	4.054	Moderate	NO	1	Positve	NEUTRAL	YES	Post	4ER+	64.57	5.43333	LIVING	Normal	ER+/HER2- Low Prolif	Living	Right	YES	Mixed	MASTECTOMY	FALSE	FALSE
MB.0148	0	4.038	High	NO	1	Negative	GAIN	NO	Post	5	53.16	1.76667	LIVING	Her2	HER2+	Living	Left	NO	Ductal/NST	MASTECTOMY	FALSE	TRUE
MB.0139	1	4.06	Moderate	NO	1	Positve	NEUTRAL	YES	Pre	3	47.62	109.2	LIVING	LumA	ER+/HER2- Low Prolif	Living	Right	YES	Lobular	BREAST CONSERVING	FALSE	FALSE
MB.0138	0	3.036	Moderate	NO	1	Positve	LOSS	YES	Post	3	51.33	150.567	LIVING	LumA	ER+/HER2- Low Prolif	Living	Left	NO	Ductal/NST	BREAST CONSERVING	FALSE	FALSE
MB.0134	3	5.044	High	NO	1	Positve	NEUTRAL	YES	Post	8	73.11	12.9333	DECEASED	LumB	ER+/HER2- High Prolif	Died of Disease	Left	YES	Ductal/NST	MASTECTOMY	FALSE	FALSE
MB.0113	3	5.034	Low	YES	1	Positve	GAIN	YES	Pre	5	36.96	43.1667	LIVING	Her2	HER2+	Living	Right	YES	Ductal/NST	MASTECTOMY	FALSE	TRUE
MB.0108	0	4.036	Low	YES	1	Positve	NEUTRAL	YES	Pre	4ER+	43.15	42.7	DECEASED	claudin-low		Died of Disease	Right	YES	Ductal/NST	BREAST CONSERVING	FALSE	TRUE
MB.0100	0	4.078	Low	YES	1	Negative	NEUTRAL	NO	Post	10	68.68	8.06667	DECEASED	Basal	ER-/HER2-	Died of Disease	Right	YES	Ductal/NST	MASTECTOMY	FALSE	TRUE
MB.0097	3	5.06	High	NO	1	Positve	NEUTRAL	YES	Post	8	78.19	98.7	LIVING	LumA		Living	Left	YES	Ductal/NST	MASTECTOMY	FALSE	FALSE
MB.0095	1	4.11	High	NO	1	Positve	NEUTRAL	YES	Post	8	80.5	49.7667	DECEASED	LumB		Died of Other Causes	Left	YES	Ductal/NST	MASTECTOMY	FALSE	FALSE
MB.0093	1	5.028	High	NO	1	Positve	NEUTRAL	YES	Pre	3	43.55	153.2	LIVING	LumB		Living	Left	YES	Mixed	BREAST CONSERVING	FALSE	TRUE
MB.0083	0	3.026	Moderate	NO	1	Positve	NEUTRAL	YES	Post	2	64.85	86.0667	DECEASED	LumB		Died of Disease	Right	YES	Lobular	BREAST CONSERVING	FALSE	TRUE
MB.0081	0	3.048	Moderate	NO	1	Positve	NEUTRAL	YES	Pre	3	49.61	69.5	LIVING	claudin-low		Living	Right	YES	Ductal/NST	BREAST CONSERVING	FALSE	TRUE
MB.0068	1	3.024	High	NO	1	Positve	LOSS	YES	Post	3	51.01	103.133	LIVING	LumA		Living	Left	YES	Tubular/ cribriform	BREAST CONSERVING	FALSE	TRUE
MB.0066	1	4.032	High	NO	1	Positve	NEUTRAL	YES	Post	7	61.49	157.433	LIVING	LumB	ER+/HER2- High Prolif	Living	Left	YES	Ductal/NST	BREAST CONSERVING	FALSE	TRUE
MB.0064	0	3.036	Moderate	NO	1	Positve	GAIN	YES	Post	3	69.13	108.933	LIVING	LumB		Living	Right	NO	Ductal/NST	BREAST CONSERVING	FALSE	TRUE
MB.0039	0	2.042	High	NO	1	Positve	GAIN	YES	Post	4ER+	70.91	163.533	LIVING	LumB		Living	Left	YES	Ductal/NST	BREAST CONSERVING	FALSE	TRUE
MB.0000	10	6.044		NO	1	Positve	NEUTRAL	YES	Post	4ER+	75.65	140.5	LIVING	claudin-low	ER-/HER2-	Living	Right	YES	Ductal/NST	MASTECTOMY	FALSE	FALSE
MB.0506	1	5.042	High	YES	1	Negative	NEUTRAL	NO	Post	9	60.74	45.8	DECEASED	Her2	ER+/HER2- High Prolif	Died of Disease	Left	YES	Ductal/NST	BREAST CONSERVING	FALSE	TRUE
MB.7026	1	4.052	Moderate	NO	4	Positve	GAIN	YES	Pre	3	35.27	111.7	DECEASED	LumB	ER+/HER2- Low Prolif	Died of Other Causes	Left	YES	Ductal/NST	BREAST CONSERVING	FALSE	FALSE
MB.6251	1	5.06	High	YES	5	Negative	LOSS	NO	Pre	10	48.59	14.7	DECEASED	Basal		Died of Disease	Right	YES	Ductal/NST	MASTECTOMY	FALSE	TRUE
MB.5350	1	5.05	High	NO	3	Positve	NEUTRAL	YES	Post	4ER+	66.7	53.6333	DECEASED	claudin-low	ER-/HER2-	Died of Disease	Right	YES	Mixed	BREAST CONSERVING	FALSE	FALSE
MB.4381	3	3.04	High	NO	3	Positve	NEUTRAL	YES	Post	7	59.75	61.4667	DECEASED	Normal		Died of Disease	Right	YES	Ductal/NST	MASTECTOMY	FALSE	FALSE
MB.4328	1	4.06	Low	NO	3	Positve	NEUTRAL	YES	Post	7	64.12	199.267	DECEASED	LumA		Died of Other Causes	Right	YES	Ductal/NST	MASTECTOMY	FALSE	TRUE
MB.4303	0	4.03	Moderate	NO	3	Negative	NEUTRAL	NO	Post	4ER-	66.91	89.0333	DECEASED	Basal		Died of Other Causes	Left	YES	Ductal/NST	MASTECTOMY	FALSE	FALSE
MB.3253	3	5.052	Moderate	NO	2	Positve	NEUTRAL	YES	Post	9	56.81	55.8333	DECEASED	LumB	ER+/HER2- High Prolif	Died of Disease	Left	YES	Ductal/NST	BREAST CONSERVING	FALSE	TRUE
MB.6051	1	4.072	Moderate	NO	5	Positve	NEUTRAL	YES	Post	3	65.39	186.833	DECEASED	LumA	ER+/HER2- Low Prolif	Died of Disease	Right	NO	Ductal/NST	MASTECTOMY	FALSE	FALSE
MB.4059	0	3.05	High	NO	3	Positve	NEUTRAL	YES	Post	3	50.23	172	DECEASED	Normal		Died of Other Causes	Right	YES	Ductal/NST	BREAST CONSERVING	FALSE	FALSE
MB.4878	0	3.05	Moderate	NO	3	Positve	GAIN	NO	Post	5	79.35	22.4667	DECEASED	LumA	HER2+	Died of Disease	Left	NO	Ductal/NST	MASTECTOMY	FALSE	FALSE
MB.0127	1	4.026		YES	1	Positve	NEUTRAL	YES	Post	3	52.11	132.067	LIVING	Normal	ER+/HER2- Low Prolif	Living	Right	YES	Ductal/NST	BREAST CONSERVING	FALSE	FALSE
MB.0904	1	4.044	Moderate	NO	1	Positve	NEUTRAL	YES	Post	3	83.01	144.7	DECEASED	LumA	ER+/HER2- Low Prolif	Died of Other Causes	Left	NO	Ductal/NST	MASTECTOMY	FALSE	FALSE
MB.0440	1	5.052	High	YES	1	Positve	NEUTRAL	YES	Post	1	56.73	100.833	LIVING	LumB	ER+/HER2- High Prolif	Living	Left	YES	Ductal/NST	BREAST CONSERVING	FALSE	TRUE
MB.6059	1	4.096	High	YES	5	Negative	NEUTRAL	NO	Post	7	50.88	278.467	LIVING	Normal	ER+/HER2- High Prolif	Living	Right	NO	Ductal/NST	MASTECTOMY	FALSE	FALSE
MB.4375	0	3.032	Moderate	NO	3	Positve	NEUTRAL	NO	Pre	3	40.04	291.167	LIVING	Normal		Living	Left	NO	Ductal/NST	MASTECTOMY	FALSE	FALSE
MB.0869	0	4.058	High	YES	1	Negative	NEUTRAL	YES	Post	10	58.83	112.4	DECEASED	Basal	ER-/HER2-	Died of Other Causes	Right	YES	Ductal/NST	BREAST CONSERVING	FALSE	TRUE
MB.5004	2	5.074	High	YES	3	Negative	NEUTRAL	NO	Pre	4ER-	42.84	216.733	LIVING	Her2	ER+/HER2- Low Prolif	Living	Left	YES	Ductal/NST	MASTECTOMY	FALSE	FALSE
MB.0336	1	5.044	High	NO	1	Positve	NEUTRAL	YES	Post	10	74.76	170.633	DECEASED	LumB	ER+/HER2- High Prolif	Died of Disease	Right	YES	Ductal/NST	MASTECTOMY	FALSE	TRUE
MB.4794	3	2.07	High	NO	3	Positve	NEUTRAL	YES	Post	7	89	45.5	DECEASED	LumA	ER+/HER2- High Prolif	Died of Other Causes	Left	NO	Ductal/NST	MASTECTOMY	FALSE	FALSE
MB.0264	1	5.062	High	NO	1	NA	NEUTRAL	NO	Post	9	83.93	43.1	DECEASED	Her2	ER+/HER2- Low Prolif	Died of Disease	Left	NO	Ductal/NST	MASTECTOMY	FALSE	FALSE
MB.3277	3	5.06	High	YES	2	Negative	NEUTRAL	NO	Pre	1	29.92	32.9333	DECEASED	Basal	ER-/HER2-	Died of Disease	Left	YES	Ductal/NST	MASTECTOMY	FALSE	TRUE
MB.0269	2	5.052	Low	YES	1	Negative	NEUTRAL	NO	Pre	4ER-	45.39	22.2333	LIVING	claudin-low	ER-/HER2-	Living	Right	YES	Ductal/NST	MASTECTOMY	FALSE	FALSE
MB.0434	2	5.04	High	YES	1	Positve	GAIN	YES	Post	5	69.79	45.5	DECEASED	LumB	HER2+	Died of Disease	Right	NO	Ductal/NST	MASTECTOMY	FALSE	TRUE
MB.0654	0	2.048	Moderate	NO	1	Positve	NEUTRAL	YES	Post	8	82.5	69.4	LIVING	LumA	ER+/HER2- Low Prolif	Living	Right	YES	Ductal/NST	BREAST CONSERVING	FALSE	FALSE
MB.5566	14	6.064	High	YES	3	Negative	NEUTRAL	YES	Pre	10	38.44	234.4	LIVING	Basal	ER-/HER2-	Living	Right	YES	Ductal/NST	BREAST CONSERVING	FALSE	TRUE
MB.5296	6	6.08	Moderate	NO	3	Positve	GAIN	YES	Post	5	78.93	13.8	DECEASED	claudin-low	HER2+	Died of Disease	Right	YES	Ductal/NST	MASTECTOMY	FALSE	FALSE
MB.7249	0	1.042	Low	NO	4	Positve	GAIN	YES	Post	8	75.13	58.6667	DECEASED	LumA	ER+/HER2- Low Prolif	Died of Other Causes		YES	Ductal/NST	BREAST CONSERVING	FALSE	FALSE
MB.2765	0	4.034	Moderate	NO	2	Positve	GAIN	YES	Post	3	65.79	227.867	DECEASED	claudin-low	ER+/HER2- Low Prolif	Died of Other Causes	Left	YES	Ductal/NST	BREAST CONSERVING	FALSE	FALSE
MB.3381	3	5.04	Low	NO	2	Positve	GAIN	YES	Post	7	53.36	236.633	LIVING	LumA	ER+/HER2- Low Prolif	Living	Right	YES	Ductal/NST	MASTECTOMY	FALSE	FALSE
MB.2927	0	2.026		NO	2	Positve	LOSS	NO	Post	1	58.14	263.7	DECEASED	LumA	ER+/HER2- High Prolif	Died of Disease	Left	NO	Mixed	BREAST CONSERVING	FALSE	TRUE
MB.0344	2	4.058	Moderate	NO	1	Positve	NEUTRAL	YES	Post	3	59.75	152.933	LIVING	Normal	ER+/HER2- Low Prolif	Living	Right	YES	Lobular	BREAST CONSERVING	FALSE	FALSE
MB.4317	0	3.1	Moderate	NO	3	Positve	GAIN	YES	Post	5	51.93	177.9	LIVING	Her2		Living	Right	NO	Ductal/NST	MASTECTOMY	FALSE	FALSE
MB.0504	0	4.042	Moderate	NO	1	Positve	NEUTRAL	YES	Post	3	68.16	130.467	LIVING	LumA	ER+/HER2- Low Prolif	Living	Left	YES	Ductal/NST	BREAST CONSERVING	FALSE	FALSE
MB.7294	1	4.03	High	NO	4	Positve	GAIN	YES	Post	1	59.2	82.7333	DECEASED	LumB	ER+/HER2- High Prolif	Died of Disease		NO	Ductal/NST	MASTECTOMY	FALSE	TRUE
MB.6075	0	3.05	High	NO	5	Positve	NEUTRAL	NO	Post	7	84.04	182.333	DECEASED	LumB	ER+/HER2- High Prolif	Died of Disease	Left	NO	Ductal/NST	MASTECTOMY	FALSE	TRUE
MB.6217	3	3	Moderate	YES	5	Negative	GAIN	YES	Pre	9	47.51	211.533	DECEASED	LumB	ER+/HER2- High Prolif	Died of Other Causes	Right	NO	Mucinous	MASTECTOMY	FALSE	TRUE
MB.6014	0	2.114	Low	NO	5	Negative	NEUTRAL	NO	Pre	4ER-	44.48	191.933	DECEASED	Normal	ER+/HER2- Low Prolif	Died of Other Causes	Right	NO	Lobular	MASTECTOMY	FALSE	FALSE
MB.0522	0	2	Low	NO	1	Negative	GAIN	NO	Post	5	54.08	2.5	LIVING	Her2		Living		NO	NA		FALSE	TRUE
MB.3466	0	4.03	High	NO	2	Positve	NEUTRAL	YES	Post	2	55.3	234.133	DECEASED	Her2	ER+/HER2- High Prolif	Died of Other Causes	Right	YES	Ductal/NST	BREAST CONSERVING	FALSE	TRUE
MB.5406	5	3.06	High	NO	3	Positve	NEUTRAL	YES	Post	9	80.48	97.4333	DECEASED	LumB		Died of Disease	Right	YES	Mixed	BREAST CONSERVING	FALSE	TRUE
MB.3104	0	3.04	Moderate	NO	2	Positve	GAIN	NO	Pre	5	28.96	75.3667	DECEASED	LumA	ER+/HER2- High Prolif	Died of Disease	Right	YES	Ductal/NST	MASTECTOMY	FALSE	FALSE
MB.0443	0	3.052	High	NO	1	Positve	NEUTRAL	YES	Post	7	61.67	45.0333	LIVING	claudin-low	ER+/HER2- Low Prolif	Living	Left	YES	Ductal/NST	MASTECTOMY	FALSE	FALSE
MB.0579	1	4.058	Moderate	NO	1	Positve	GAIN	YES	Post	7	70.53	92.7667	DECEASED	LumB	ER+/HER2- Low Prolif	Died of Other Causes	Left	YES	Ductal/NST	BREAST CONSERVING	TRUE	FALSE
MB.4896	0	4.06	Low	NO	3	Negative	GAIN	NO	Pre	5	41.53	64.8667	DECEASED	Basal	HER2+	Died of Disease	Left	NO	Ductal/NST	MASTECTOMY	TRUE	TRUE
MB.3706	0	4.036	High	NO	2	Negative	NEUTRAL	NO	Post	10	55.71	38.8	DECEASED	Basal	ER-/HER2-	Died of Disease	Right	YES	Ductal/NST	BREAST CONSERVING	TRUE	TRUE
MB.7024	0	4.036	High	NO	4	Positve	NEUTRAL	YES	Post	1	54.92	70.2667	LIVING	LumB	ER+/HER2- High Prolif	Living	Left	NO	Ductal/NST	MASTECTOMY	TRUE	TRUE
MB.4798	0	3.05	High	NO	3	Positve	NEUTRAL	NO	Pre	3	44.51	257.167	LIVING	Normal		Living	Right	YES	Lobular	BREAST CONSERVING	TRUE	FALSE
MB.2626	0	4.032	High	NO	2	Positve	GAIN	YES	Post	5	62.54	193.7	LIVING	LumB	HER2+	Living	Right	YES	Ductal/NST	BREAST CONSERVING	TRUE	TRUE
MB.0173	4	6.088	High	NO	1	Positve	LOSS	YES	Post	7	83.99	3.76667	LIVING	LumB	ER+/HER2- High Prolif	Living	Right	YES	Ductal/NST	MASTECTOMY	TRUE	TRUE
MB.7071	0	4.036	Moderate	NO	4	Positve	NEUTRAL	NO	Pre	3	27.56	102.067	LIVING	Her2	ER+/HER2- High Prolif	Living	Left	YES	Lobular	BREAST CONSERVING	TRUE	TRUE
MB.5482	2	5.032	Moderate	YES	3	Negative	LOSS	NO	Pre	10	40.75	17.6667	DECEASED	Basal	ER-/HER2-	Died of Disease	Right	YES	Ductal/NST	BREAST CONSERVING	TRUE	TRUE
MB.5384	0	3.026	High	NO	3	Positve	GAIN	YES	Post	1	61.05	71.1667	DECEASED	LumA	ER+/HER2- High Prolif	Died of Other Causes	Left	NO	NA	MASTECTOMY	TRUE	TRUE
MB.4996	1	3.036	Low	NO	3	Positve	NEUTRAL	YES	Post	7	69.65	99.7667	DECEASED	LumA	ER+/HER2- Low Prolif	Died of Other Causes	Right	NO	Ductal/NST	MASTECTOMY	TRUE	FALSE
MB.4418	0	3.04	High	NO	3	Positve	NEUTRAL	NO	Post	8	56.11	307.633	LIVING	LumA		Living	Left	YES	Ductal/NST	BREAST CONSERVING	TRUE	FALSE
MB.3013	1	3.046	Moderate	NO	2	Positve	NEUTRAL	YES	Post	4ER+	50.37	238.367	LIVING	claudin-low	ER+/HER2- Low Prolif	Living	Left	YES	Ductal/NST	BREAST CONSERVING	TRUE	FALSE
MB.6048	0	3.05	High	NO	5	Positve	GAIN	YES	Post	9	58.84	168.2	DECEASED	Her2	HER2+	Died of Other Causes	Left	NO	Ductal/NST	MASTECTOMY	TRUE	FALSE
MB.0284	0	1	Moderate	NO	1	NA	NEUTRAL	NO	Post	10	51.42	0	LIVING	claudin-low	ER-/HER2-	Living		NO	Ductal/NST		TRUE	TRUE
MB.0178	0	4.042	High	NO	1	Positve	NEUTRAL	YES	Post	1	74.63	104.467	DECEASED	LumB		Died of Disease	Left	YES	Ductal/NST	BREAST CONSERVING	TRUE	TRUE
MB.5318	0	4.036	Moderate	NO	3	Positve	GAIN	NO	Post	5	60.96	14.1667	DECEASED	LumB	HER2+	Died of Disease	Left	YES	Ductal/NST	BREAST CONSERVING	TRUE	TRUE
MB.0222	0	2.04	High	YES	1	Positve	NEUTRAL	YES	Post	4ER+	50.31	212.7	LIVING	claudin-low	ER+/HER2- Low Prolif	Living	Right	YES	Lobular	BREAST CONSERVING	TRUE	FALSE
MB.7163	15	5.06	Moderate	YES	4	Negative	NEUTRAL	YES	Pre	3	43.81	52.6333	DECEASED	LumA	ER+/HER2- Low Prolif	Died of Disease		NO	Ductal/NST	MASTECTOMY	TRUE	FALSE
MB.7171	3	5.062	High	NO	4	Positve	NEUTRAL	YES	Post	9	71.82	160.4	DECEASED	LumB	ER+/HER2- High Prolif	Died of Other Causes	Right	YES	Ductal/NST	BREAST CONSERVING	TRUE	FALSE
MB.6098	1	5.16	High	YES	5	Negative	NEUTRAL	NO	Pre	10	28.29	10.6333	DECEASED	Basal		Died of Disease	Left	NO	Ductal/NST	MASTECTOMY	TRUE	TRUE
MB.0632	0	3.04	Moderate	NO	1	Positve	NEUTRAL	YES	Post	4ER+	51.92	56.5	LIVING	LumA	ER+/HER2- Low Prolif	Living	Left	YES	Ductal/NST	BREAST CONSERVING	TRUE	FALSE
MB.5590	0	4.052	Moderate	NO	3	Positve	NEUTRAL	YES	Post	4ER+	64.93	17.8333	LIVING	LumB	ER+/HER2- High Prolif	Living	Right	NO	Ductal/NST	BREAST CONSERVING	TRUE	FALSE
MB.4707	0	4.054	Moderate	NO	3	Negative	NEUTRAL	NO	Post	10	59.85	221.2	LIVING	Basal	ER-/HER2-	Living	Right	YES	Ductal/NST	BREAST CONSERVING	TRUE	TRUE
MB.3567	0	4.05	High	YES	2	Negative	NEUTRAL	YES	Post	1	55.95	236.033	LIVING	claudin-low	ER-/HER2-	Living	Left	YES	Mixed	MASTECTOMY	TRUE	TRUE
MB.0354	3	5.034	High	NO	1	Negative	NEUTRAL	NO	Post	4ER-	73.01	11.6	DECEASED	claudin-low	ER-/HER2-	Died of Disease	Left	NO	Ductal/NST	MASTECTOMY	TRUE	TRUE
MB.7263	2	4.06	High	NO	4	Positve	GAIN	YES	Post	9	63.89	164.967	DECEASED	LumB	ER+/HER2- High Prolif	Died of Other Causes	Left	YES	Ductal/NST	BREAST CONSERVING	TRUE	TRUE
MB.0626	0	4.04	High	NO	1	Positve	NEUTRAL	YES	Post	1	61.11	35.5333	DECEASED	LumB		Died of Disease	Right	YES	Ductal/NST	BREAST CONSERVING	TRUE	TRUE
MB.0371	6	6.044	Moderate	NO	1	Positve	GAIN	YES	Post	5	78.41	131.133	LIVING	LumB	HER2+	Living	Right	YES	Ductal/NST	MASTECTOMY	TRUE	FALSE
MB.7205	2	5.05	Moderate	YES	4	Negative	NEUTRAL	YES	Pre	10	38.17	166.033	LIVING	Basal	ER-/HER2-	Living		YES	Ductal/NST	BREAST CONSERVING	TRUE	TRUE
MB.0525	0	4.05	High	YES	1	Negative	NEUTRAL	NO	Pre	4ER-	48.47	65.8667	LIVING	Basal	ER-/HER2-	Living	Right	YES	Ductal/NST	BREAST CONSERVING	TRUE	TRUE
MB.0322	2	4.05	High	NO	1	Positve	NEUTRAL	YES	Post	8	86.28	50.5333	DECEASED	LumA	ER+/HER2- Low Prolif	Died of Other Causes	Right	YES	Ductal/NST	MASTECTOMY	TRUE	FALSE
MB.0236	0	4.054	Moderate	YES	1	Positve	GAIN	YES	Pre	5	43.63	205.033	LIVING	LumA	HER2+	Living	Right	YES	Ductal/NST	MASTECTOMY	TRUE	TRUE
MB.4300	1	5.06	Moderate	NO	3	Positve	NEUTRAL	YES	Post	6	70.58	189.033	LIVING	Her2		Living	Left	YES	Ductal/NST	MASTECTOMY	TRUE	FALSE
MB.0302	5	6.058	Moderate	NO	1	Positve	NEUTRAL	YES	Post	3	81.53	84.2	DECEASED	LumA	ER+/HER2- Low Prolif	Died of Disease	Right	YES	Lobular	MASTECTOMY	TRUE	FALSE
MB.4991	1	5.08	High	NO	3	Positve	GAIN	YES	Post	6	77.13	126.867	LIVING	LumB	ER+/HER2- High Prolif	Living	Right	NO	Ductal/NST	MASTECTOMY	TRUE	TRUE
MB.5312	6	6.12	High	YES	3	Negative	GAIN	NO	Post	5	50.6	37.9	DECEASED	Her2	HER2+	Died of Disease	Right	NO	Ductal/NST	MASTECTOMY	TRUE	TRUE
MB.0467	0	4.026	High	YES	1	Negative	GAIN	NO	Post	5	58.35	105.6	DECEASED	Her2	HER2+	Died of Disease	Left	NO	Ductal/NST	BREAST CONSERVING	TRUE	FALSE
MB.0199	1	5.038	High	NO	1	Positve	NEUTRAL	YES	Post	3	57.56	144.4	LIVING	LumA	ER+/HER2- Low Prolif	Living	Right	YES	Mixed	BREAST CONSERVING	TRUE	FALSE
MB.2957	2	5.06	High	YES	2	Negative	NEUTRAL	NO	Pre	10	31.02	262.133	LIVING	claudin-low	ER-/HER2-	Living	Left	YES	Ductal/NST	MASTECTOMY	TRUE	TRUE
MB.0045	3	5.038	High	YES	1	Negative	NEUTRAL	NO	Pre	4ER-	45.27	164.9	LIVING	claudin-low		Living	Right	YES	Ductal/NST	MASTECTOMY	TRUE	TRUE
MB.6039	1	5.07	High	NO	5	Positve	GAIN	YES	Post	9	65.96	73.1333	DECEASED	Her2	ER+/HER2- High Prolif	Died of Other Causes	Right	NO	Ductal/NST	MASTECTOMY	TRUE	TRUE
MB.5093	0	3.06	High	NO	3	Positve	NEUTRAL	YES	Post	1	69.95	142.433	DECEASED	Her2	ER+/HER2- High Prolif	Died of Other Causes	Left	NO	Ductal/NST	MASTECTOMY	TRUE	FALSE
MB.2752	0	3.07	Moderate	NO	2	Positve	NEUTRAL	YES	Post	7	51.36	81.9333	DECEASED	LumA	ER+/HER2- Low Prolif	Died of Disease	Right	NO	Mixed	MASTECTOMY	TRUE	FALSE
MB.0590	15	6.06	High	YES	1	Positve	GAIN	YES	Post	9	60.27	72.4667	DECEASED	LumB	ER+/HER2- High Prolif	Died of Other Causes	Right	YES	Ductal/NST	MASTECTOMY	TRUE	TRUE
MB.6133	0	3.078	High	NO	5	Positve	NEUTRAL	NO	Post	3	74.6	61.8	DECEASED	LumA	ER+/HER2- High Prolif	Died of Disease	Right	NO	Lobular	MASTECTOMY	TRUE	FALSE
MB.0346	5	6.032	High	NO	1	Negative	GAIN	NO	Pre	5	32.61	20.4333	DECEASED	Her2	HER2+	Died of Disease	Left	NO	Ductal/NST	MASTECTOMY	TRUE	TRUE
MB.7123	0	2.072	Moderate	NO	4	NA	GAIN	YES	Post	1	56.97	137.667	LIVING	LumA	ER+/HER2- Low Prolif	Living		NO	Ductal/NST	MASTECTOMY	TRUE	FALSE
MB.3452	0	4.06	High	NO	2	Positve	NEUTRAL	YES	Post	2	64.04	119.867	DECEASED	Normal	ER+/HER2- Low Prolif	Died of Disease	Left	NO	Ductal/NST	MASTECTOMY	TRUE	FALSE
MB.2896	0	3.026	Moderate	NO	2	Positve	NEUTRAL	NO	Post	4ER+	68.18	237.367	DECEASED	claudin-low	ER+/HER2- Low Prolif	Died of Other Causes	Right	NO	Ductal/NST	MASTECTOMY	TRUE	FALSE
MB.0429	4	6.08	High	NO	1	Positve	GAIN	YES	Post	1	78.86	74.4667	DECEASED	LumB	ER+/HER2- High Prolif	Died of Other Causes	Right	YES	Lobular	MASTECTOMY	TRUE	TRUE
MB.7251	5	6.03094	Moderate	NO	4	Positve	GAIN	YES	Post	5	54.66	21.5667	DECEASED	Her2	HER2+	Died of Disease		NO	Ductal/NST	MASTECTOMY	TRUE	TRUE
MB.4974	0	4.036	Moderate	NO	3	Negative	NEUTRAL	NO	Post	10	65.16	176.1	DECEASED	Basal	ER-/HER2-	Died of Other Causes	Left	YES	Ductal/NST	BREAST CONSERVING	TRUE	TRUE
MB.3525	5	6.054	High	NO	2	Positve	GAIN	YES	Post	1	65.56	236.7	LIVING	LumB	ER+/HER2- High Prolif	Living	Left	YES	Ductal/NST	BREAST CONSERVING	TRUE	TRUE
MB.2728	11	6.08	High	YES	2	Negative	NEUTRAL	NO	Pre	9	28.62	51.4	DECEASED	LumB	ER+/HER2- High Prolif	Died of Disease	Left	YES	Ductal/NST	MASTECTOMY	TRUE	TRUE
MB.6212	0	3.03	High	NO	5	Positve	NEUTRAL	NO	Post	7	61.81	224.233	LIVING	LumA	ER+/HER2- Low Prolif	Living	Left	YES	Other	BREAST CONSERVING	TRUE	FALSE
MB.0494	21	6.08	Moderate	YES	1	Negative	NEUTRAL	NO	Post	4ER-	77.22	36.6333	DECEASED	claudin-low	ER-/HER2-	Died of Disease	Left	YES	Ductal/NST	MASTECTOMY	TRUE	FALSE
MB.7217	0	1.02	Low	NO	4	Positve	NEUTRAL	NO	Post	3	62.61	90.4	DECEASED	LumA	ER+/HER2- Low Prolif	Died of Other Causes	Right	YES	Ductal/NST	BREAST CONSERVING	TRUE	FALSE
MB.6327	10	4.12	High	NO	5	Positve	NEUTRAL	YES	Post	7	76.56	18.2667	DECEASED	LumB	ER+/HER2- High Prolif	Died of Disease	Left	YES	Mucinous	MASTECTOMY	TRUE	TRUE
MB.5135	0	4.07	Moderate	NO	3	Negative	NEUTRAL	NO	Pre	10	38.59	37.3667	DECEASED	Basal		Died of Disease	Right	YES	Ductal/NST	BREAST CONSERVING	TRUE	TRUE
MB.4880	0	4.054	High	NO	3	NA	NEUTRAL	NO	Post	9	69.68	210.967	LIVING	Basal	ER-/HER2-	Living	Right	NO	Ductal/NST	MASTECTOMY	TRUE	TRUE
MB.4855	2	5.06	High	NO	3	Positve	NEUTRAL	YES	Post	7	74.8	41.4667	DECEASED	LumA	ER+/HER2- Low Prolif	Died of Other Causes	Left	NO	Ductal/NST	MASTECTOMY	TRUE	TRUE
MB.2971	2	4.03	Moderate	NO	2	Positve	NEUTRAL	YES	Post	3	69.6	264.233	LIVING	LumA	ER+/HER2- Low Prolif	Living	Left	YES	Ductal/NST	BREAST CONSERVING	TRUE	FALSE
MB.0401	0	4.04	High	YES	1	Negative	NEUTRAL	NO	Pre	10	48.58	26.2667	DECEASED	claudin-low	ER-/HER2-	Died of Disease	Right	YES	Ductal/NST	BREAST CONSERVING	TRUE	TRUE
MB.5074	0	4.05	High	NO	3	Positve	NEUTRAL	YES	Post	3	70.59	221.6	DECEASED	LumA	ER+/HER2- High Prolif	Died of Other Causes	Left	YES	Lobular	BREAST CONSERVING	TRUE	TRUE
MB.4673	2	4.04	Moderate	NO	3	Positve	GAIN	YES	Post	9	63.27	87	DECEASED	LumB	ER+/HER2- High Prolif	Died of Disease	Right	NO	Ductal/NST	MASTECTOMY	TRUE	TRUE
MB.6183	0	3.036	High	NO	5	Positve	NEUTRAL	NO	Post	8	66.24	79.1333	DECEASED	LumB	ER+/HER2- High Prolif	Died of Other Causes	Left	NO	Ductal/NST	MASTECTOMY	TRUE	FALSE
MB.5287	0	3.04	Moderate	NO	3	Positve	NEUTRAL	NO	Post	3	69.46	124	DECEASED	LumA	ER+/HER2- Low Prolif	Died of Other Causes	Left	YES	Ductal/NST	BREAST CONSERVING	TRUE	FALSE
MB.7237	8	5.036	Moderate	NO	4	Positve	GAIN	YES	Post	9	77.37	23.9333	DECEASED	NC	ER+/HER2- High Prolif	Died of Disease		NO	Ductal/NST	MASTECTOMY	TRUE	FALSE
MB.6359	0	3.044		NO	5	Positve	NEUTRAL	NO	Post	6	73.42	85.0333	DECEASED	Her2	ER+/HER2- High Prolif	Died of Disease	Left	NO	Ductal/NST	MASTECTOMY	TRUE	FALSE
MB.7287	10	6.06	Moderate	NO	4	Positve	GAIN	YES	Post	5	63.09	96.9667	DECEASED	LumB	ER+/HER2- High Prolif	Died of Disease		NO	Ductal/NST	MASTECTOMY	TRUE	TRUE
MB.6232	4	5.06	High	NO	5	Positve	NEUTRAL	YES	Post	3	71.22	85	DECEASED	LumA	ER+/HER2- Low Prolif	Died of Other Causes	Left	NO	Mixed	MASTECTOMY	TRUE	FALSE
MB.6131	0	3.122	High	NO	5	Positve	GAIN	NO	Post	5	57.27	257.667	LIVING	Her2	HER2+	Living	Left	NO	Ductal/NST	MASTECTOMY	TRUE	FALSE
MB.5253	0	3.06	Moderate	NO	3	Positve	NEUTRAL	YES	Post	3	69.59	102.067	DECEASED	LumA	ER+/HER2- Low Prolif	Died of Other Causes	Left	NO	Mixed	MASTECTOMY	TRUE	FALSE
MB.3488	0	4.1	High	YES	2	Negative	GAIN	NO	Pre	5	41.1	27.4667	DECEASED	Her2	HER2+	Died of Disease	Left	YES	Ductal/NST	MASTECTOMY	TRUE	TRUE
MB.2517	0	4.03	Moderate	NO	2	Negative	GAIN	YES	Post	5	60.29	268.433	DECEASED	Her2	HER2+	Died of Other Causes	Right	NO	Ductal/NST	MASTECTOMY	TRUE	TRUE
MB.7116	1	4.08	High	NO	4	Positve	NEUTRAL	YES	Post	8	77.17	33.3667	DECEASED	LumB	ER+/HER2- High Prolif	Died of Disease		NO	Ductal/NST	MASTECTOMY	TRUE	FALSE
MB.3181	0	4.028	High	NO	2	Positve	NEUTRAL	YES	Pre	2	43.6	178.167	DECEASED	LumB		Died of Disease	Left	YES	Ductal/NST	MASTECTOMY	TRUE	TRUE
MB.5422	0	2.064	Moderate	NO	3	Positve	NEUTRAL	NO	Pre	6	47.14	46.0667	DECEASED	LumA	ER+/HER2- Low Prolif	Died of Disease	Right	NO	Ductal/NST	MASTECTOMY	TRUE	FALSE
MB.5218	0	4.02	High	NO	3	Positve	NEUTRAL	NO	Pre	1	42.11	254.967	LIVING	LumB	ER+/HER2- High Prolif	Living	Left	YES	Ductal/NST	BREAST CONSERVING	TRUE	TRUE
MB.2801	1	4.026	Moderate	NO	2	Positve	NEUTRAL	YES	Post	2	70.35	271.267	LIVING	LumA	ER+/HER2- High Prolif	Living	Left	YES	Ductal/NST	BREAST CONSERVING	TRUE	FALSE
MB.0028	1	5.032	Moderate	NO	1	Positve	GAIN	YES	Post	9	86.41	36.5667	DECEASED	LumB	ER+/HER2- High Prolif	Died of Other Causes	Right	YES	Ductal/NST	BREAST CONSERVING	TRUE	TRUE
MB.7119	2	5.046	High	YES	4	Negative	NEUTRAL	YES	Post	10	54.53	128.367	LIVING	Basal	ER-/HER2-	Living	Left	YES	Ductal/NST	BREAST CONSERVING	TRUE	TRUE
MB.6314	0	3.028	High	NO	5	Positve	GAIN	NO	Post	1	68.57	134.833	LIVING	Her2	HER2+	Living	Left	NO	Mucinous	BREAST CONSERVING	TRUE	TRUE
MB.5478	21	6.04	Moderate	NO	3	Positve	NEUTRAL	YES	Post	3	72.23	34.3	DECEASED	LumA	ER+/HER2- Low Prolif	Died of Other Causes	Right	YES	Mixed	MASTECTOMY	TRUE	FALSE
MB.5300	0	2.03	Moderate	NO	3	Positve	NEUTRAL	NO	Post	8	55.53	190.167	LIVING	LumA	ER+/HER2- Low Prolif	Living	Right	YES	Ductal/NST	BREAST CONSERVING	TRUE	FALSE
MB.3852	0	4.046	High	NO	2	Positve	GAIN	YES	Pre	4ER+	43.56	225.5	LIVING	LumA	ER+/HER2- High Prolif	Living	Right	YES	Ductal/NST	BREAST CONSERVING	TRUE	TRUE
MB.0559	0	4.05	High	YES	1	Positve	NEUTRAL	YES	Pre	7	47.71	161.767	LIVING	LumA	ER+/HER2- High Prolif	Living	Left	NO	Ductal/NST	MASTECTOMY	TRUE	TRUE
MB.7133	2	5.036	High	NO	4	Positve	NEUTRAL	YES	Post	1	71.41	23.8333	DECEASED	LumB	ER+/HER2- High Prolif	Died of Disease	Right	YES	Lobular	BREAST CONSERVING	TRUE	FALSE
MB.5386	0	3.04	Low	NO	3	Positve	GAIN	YES	Post	7	65.86	192.2	LIVING	LumB	ER+/HER2- High Prolif	Living	Left	YES	Ductal/NST	MASTECTOMY	TRUE	TRUE
MB.6156	0	4.05	High	NO	5	Positve	GAIN	NO	Pre	5	49.5	58.9333	DECEASED	Her2	HER2+	Died of Disease	Left	NO	Ductal/NST	MASTECTOMY	TRUE	FALSE
MB.0877	4	6.07	High	NO	1	Positve	NEUTRAL	NO	Post	6	79.41	14.4333	DECEASED	LumB	ER+/HER2- High Prolif	Died of Disease	Left	NO	Ductal/NST	MASTECTOMY	TRUE	TRUE
MB.5529	2	5.07	High	YES	3	Negative	NEUTRAL	NO	Pre	10	40.21	14.8	DECEASED	Basal	ER-/HER2-	Died of Disease	Left	YES	Ductal/NST	BREAST CONSERVING	TRUE	TRUE
MB.5086	0	2.02	Moderate	NO	3	Positve	NEUTRAL	NO	Post	8	65.41	84.2333	DECEASED	LumA		Died of Other Causes	Left	NO	Ductal/NST	MASTECTOMY	TRUE	FALSE
MB.7127	0	3.038	Moderate	NO	4	Positve	NEUTRAL	YES	Post	9	52.43	135.333	LIVING	Normal	ER+/HER2- High Prolif	Living	Left	YES	Ductal/NST	BREAST CONSERVING	TRUE	TRUE
MB.7288	8	5.06	High	NO	4	Positve	NEUTRAL	YES	Post	8	55.7	27.0667	DECEASED	LumB	ER+/HER2- High Prolif	Died of Disease		YES	Ductal/NST	BREAST CONSERVING	TRUE	FALSE
MB.0895	1	5.038	High	NO	1	Positve	GAIN	YES	Post	5	79.61	43.1	DECEASED	LumB	HER2+	Died of Other Causes	Left	YES	Ductal/NST	MASTECTOMY	TRUE	TRUE
MB.0381	0	4.042	High	YES	1	Positve	GAIN	YES	Pre	5	33.65	130.2	LIVING	Her2	HER2+	Living	Right	YES	Ductal/NST	BREAST CONSERVING	TRUE	TRUE
MB.0649	4	4.016	Moderate	NO	1	Positve	NEUTRAL	YES	Post	7	60.62	61.4333	LIVING	LumA	ER+/HER2- Low Prolif	Living	Right	YES	Ductal/NST	BREAST CONSERVING	TRUE	FALSE
MB.5130	0	4.03	Low	NO	3	Positve	LOSS	NO	Post	7	58.61	255	DECEASED	LumA	ER+/HER2- High Prolif		Right	YES	Ductal/NST	BREAST CONSERVING	TRUE	FALSE
MB.3060	1	5.072	Moderate	NO	2	Positve	NEUTRAL	YES	Post	6	65.69	44.6	DECEASED	LumB	ER+/HER2- High Prolif	Died of Disease	Right	YES	Ductal/NST	MASTECTOMY	TRUE	TRUE
MB.6312	0	4.078	High	NO	5	Positve	NEUTRAL	YES	Post	9	85.02	162.767	LIVING	LumB	ER+/HER2- High Prolif	Living	Right	NO	Ductal/NST	MASTECTOMY	TRUE	FALSE
MB.5174	0	1.03	High	NO	3	NA	GAIN	NO	Post	5	54.69	151.2	DECEASED	Her2	HER2+	Died of Other Causes	Right	NO	Ductal/NST	MASTECTOMY	TRUE	FALSE
MB.0491	0	3.06	High	NO	1	Positve	NEUTRAL	YES	Pre	4ER+	43.4	125.8	LIVING	LumA	ER+/HER2- High Prolif	Living	Right	YES	Lobular	MASTECTOMY	TRUE	TRUE
MB.6254	0	3.142	Moderate	NO	5	Positve	NEUTRAL	YES	Post	2	78.69	60.9	DECEASED	LumB	ER+/HER2- Low Prolif	Died of Disease	Left	NO	Mucinous	MASTECTOMY	TRUE	FALSE
MB.6150	0	3.042	High	NO	5	Positve	NEUTRAL	NO	Post	4ER+	59.47	77.6667	DECEASED	LumB	ER+/HER2- High Prolif	Died of Other Causes	Left	NO	Ductal/NST	MASTECTOMY	TRUE	FALSE
MB.5259	1	5.07	High	YES	3	Negative	GAIN	NO	Pre	5	41.28	46.1667	DECEASED	Her2	HER2+	Died of Disease	Right	YES	Ductal/NST	MASTECTOMY	TRUE	FALSE
MB.4004	0	4.03	High	NO	3	Positve	NEUTRAL	YES	Post	9	61.16	256.867	DECEASED	LumB	ER+/HER2- High Prolif	Died of Disease	Left	YES	Ductal/NST	BREAST CONSERVING	TRUE	TRUE
MB.0053	0	3.046	High	NO	1	Positve	NEUTRAL	YES	Post	7	70.02	161.067	LIVING	LumB		Living	Right	YES	Ductal/NST	BREAST CONSERVING	TRUE	TRUE
MB.4236	1	5.036	High	NO	3	Positve	NEUTRAL	YES	Post	9	73.91	203.7	DECEASED	Her2	ER+/HER2- High Prolif	Died of Other Causes	Right	YES	Ductal/NST	MASTECTOMY	TRUE	FALSE
MB.3487	0	4.054	High	NO	2	Positve	GAIN	YES	Pre	1	43.58	237.133	LIVING	LumB	ER+/HER2- High Prolif	Living	Left	YES	Ductal/NST	MASTECTOMY	TRUE	TRUE
MB.5124	0	3.052	High	NO	3	Positve	NEUTRAL	YES	Post	6	83.96	124.2	DECEASED	LumB	ER+/HER2- High Prolif	Died of Disease	Right	NO	Ductal/NST	MASTECTOMY	TRUE	FALSE
MB.0117	1	4.046	Moderate	NO	1	Positve	NEUTRAL	YES	Post	1	60.07	2.4	LIVING	LumA	ER+/HER2- Low Prolif	Living	Right	YES	Mixed	BREAST CONSERVING	TRUE	FALSE
MB.7165	1	5.364	High	YES	4	Negative	NEUTRAL	NO	Pre	10	28.78	147.167	LIVING	Basal	ER-/HER2-	Living	Left	YES	Ductal/NST	BREAST CONSERVING	TRUE	TRUE
MB.5291	0	3.03	High	NO	3	Positve	GAIN	YES	Post	9	67.25	153.533	LIVING	LumB	ER+/HER2- High Prolif	Living	Right	YES	Ductal/NST	BREAST CONSERVING	TRUE	TRUE
MB.0444	18	5.066	Moderate	NO	1	Positve	NEUTRAL	YES	Pre	8	49.87	55.4667	DECEASED	LumB	ER+/HER2- Low Prolif	Died of Disease	Left	YES	Lobular	BREAST CONSERVING	TRUE	FALSE
MB.4685	8	6.1	High	NO	3	Positve	NEUTRAL	YES	Post	6	73.6	43.3	DECEASED	LumB	ER+/HER2- High Prolif	Died of Other Causes	Right	YES	Ductal/NST	MASTECTOMY	TRUE	TRUE
MB.5127	0	4.06	Low	NO	3	Positve	UNDEF	NO	Post	1	74.98	191.467	DECEASED	LumB	ER+/HER2- High Prolif	Died of Other Causes	Left	YES	Mixed	MASTECTOMY	TRUE	TRUE
MB.4846	0	3.05	Low	NO	3	Positve	GAIN	YES	Post	5	63.07	101.633	DECEASED	LumB	HER2+	Died of Disease	Right	YES	Lobular	BREAST CONSERVING	TRUE	FALSE
MB.0315	3	4.1	Moderate	YES	1	Positve	GAIN	YES	Post	6	56.32	186.2	LIVING	LumA	ER+/HER2- Low Prolif	Living	Right	YES	Ductal/NST	MASTECTOMY	TRUE	FALSE
MB.5334	0	4.04	High	NO	3	Positve	NEUTRAL	YES	Post	9	78.44	85.4	DECEASED	LumA	ER+/HER2- High Prolif	Died of Other Causes	Right	YES	Ductal/NST	BREAST CONSERVING	TRUE	FALSE
MB.4752	1	4.12	High	NO	3	Positve	NEUTRAL	YES	Post	6	63.7	125.267	DECEASED	LumA	ER+/HER2- Low Prolif	Died of Disease	Right	NO	Ductal/NST	MASTECTOMY	TRUE	TRUE
MB.4623	4	5.02	High	NO	3	Positve	NEUTRAL	YES	Post	3	61.88	292.033	DECEASED	LumA	ER+/HER2- High Prolif	Died of Other Causes	Left	YES	Mixed	BREAST CONSERVING	TRUE	FALSE
MB.0174	0	4.048	Low	YES	1	Negative	NEUTRAL	NO	Post	4ER-	59.18	78.7667	LIVING	claudin-low	ER-/HER2-	Living	Left	YES	Ductal/NST	BREAST CONSERVING	TRUE	FALSE
MB.5119	0	3.04	Moderate	NO	3	Positve	NEUTRAL	NO	Post	7	75.33	59.7667	LIVING	LumA	ER+/HER2- Low Prolif	Living	Left	NO	Ductal/NST	MASTECTOMY	TRUE	FALSE
MB.5575	0	3.04	High	NO	3	Positve	NEUTRAL	YES	Post	1	52.63	117.667	DECEASED	LumB	ER+/HER2- High Prolif	Died of Other Causes	Left	YES	Ductal/NST	BREAST CONSERVING	TRUE	TRUE
MB.0275	0	2.018		NO	1	Positve	NEUTRAL	YES	Post	4ER+	61.94	186.1	LIVING	claudin-low	ER+/HER2- Low Prolif	Living	Right	YES	Ductal/NST	BREAST CONSERVING	TRUE	FALSE
MB.5195	0	4.03	Moderate	NO	3	Positve	GAIN	YES	Post	5	72.16	196.867	DECEASED	LumA	HER2+	Died of Disease	Left	YES	Ductal/NST	BREAST CONSERVING	TRUE	TRUE
MB.5123	1	4.04	High	NO	3	Positve	LOSS	YES	Post	7	69.72	90.3	DECEASED	LumA	ER+/HER2- Low Prolif	Died of Disease	Left	NO	Ductal/NST	MASTECTOMY	TRUE	FALSE
MB.4888	0	4.032	High	NO	3	Negative	NEUTRAL	NO	Post	4ER-	63.95	230.5	LIVING	claudin-low	ER-/HER2-	Living	Right	YES	Ductal/NST	BREAST CONSERVING	TRUE	TRUE
MB.3476	0	4.034	High	NO	2	Negative	NEUTRAL	NO	Post	10	68.59	159.067	DECEASED	claudin-low	ER-/HER2-	Died of Other Causes	Left	NO	Medullary	BREAST CONSERVING	TRUE	TRUE
MB.0519	23	6.13	Moderate	YES	1	Positve	LOSS	YES	Post	4ER+	61.99	110.967	LIVING	claudin-low	ER+/HER2- Low Prolif	Living	Right	YES	Ductal/NST	MASTECTOMY	TRUE	TRUE
MB.0175	0	2.04		NO	1	Positve	LOSS	YES	Post	6	69.51	72.3667	LIVING	LumA	ER+/HER2- Low Prolif	Living	Right	NO	Tubular/ cribriform	MASTECTOMY	TRUE	FALSE
MB.4266	0	4.09	High	NO	3	Negative	NEUTRAL	NO	Pre	6	28.04	33.9	DECEASED	LumA	ER+/HER2- High Prolif	Died of Disease	Right	NO	Ductal/NST	MASTECTOMY	TRUE	FALSE
MB.4148	16	5.07	Moderate	NO	3	Positve	NEUTRAL	YES	Post	9	57.85	63.0333	DECEASED	LumB	ER+/HER2- High Prolif	Died of Disease	Left	NO	Ductal/NST	MASTECTOMY	TRUE	TRUE
MB.2669	0	3.048	Moderate	NO	2	Positve	NEUTRAL	YES	Post	6	62.56	73.7	DECEASED	LumA	ER+/HER2- Low Prolif	Died of Disease	Left	NO	Ductal/NST	MASTECTOMY	TRUE	FALSE
MB.5113	0	3.034	Moderate	NO	3	Positve	NEUTRAL	YES	Pre	1	43.8	175.633	LIVING	Normal	ER+/HER2- Low Prolif	Living	Right	YES	Ductal/NST	BREAST CONSERVING	TRUE	TRUE
MB.3063	6	6.04	High	YES	2	Negative	NEUTRAL	NO	Pre	10	43.51	28.5667	DECEASED	Basal	ER-/HER2-	Died of Disease	Right	YES	Ductal/NST	BREAST CONSERVING	TRUE	TRUE
MB.2917	2	5.06	High	YES	2	Negative	NEUTRAL	NO	Pre	10	33.9	31.9333	DECEASED	Basal	ER-/HER2-	Died of Disease	Left	YES	Ductal/NST	MASTECTOMY	TRUE	TRUE
MB.2846	0	3.01		NO	2	Negative	NEUTRAL	NO	Post	4ER-	58.85	149.7	DECEASED	Basal	ER-/HER2-	Died of Disease	Left	NO	Ductal/NST	MASTECTOMY	TRUE	TRUE
MB.3854	0	2.024	High	NO	2	Negative	NEUTRAL	NO	Post	3	63.82	99.2333	LIVING	LumA	ER+/HER2- Low Prolif	Living	Right	NO	Mixed	BREAST CONSERVING	TRUE	FALSE
MB.7145	2	5.05	High	YES	4	Negative	NEUTRAL	NO	Pre	10	44.42	138.333	LIVING	Basal	ER-/HER2-	Living	Right	YES	Ductal/NST	BREAST CONSERVING	TRUE	TRUE
MB.5338	2	4.04	High	NO	3	Positve	NEUTRAL	YES	Post	1	61.24	51.6667	DECEASED	LumB	ER+/HER2- High Prolif	Died of Disease	Right	YES	Ductal/NST	BREAST CONSERVING	TRUE	TRUE
MB.5317	1	4.03	High	NO	3	Positve	NEUTRAL	YES	Post	8	69.7	53.6333	DECEASED	LumB	ER+/HER2- High Prolif	Died of Disease	Left	YES	Mixed	BREAST CONSERVING	TRUE	TRUE
MB.5048	0	3.032	Moderate	NO	3	Positve	NEUTRAL	NO	Pre	7	44.12	86.3667	DECEASED	LumA	ER+/HER2- High Prolif	Died of Disease	Left	YES	Ductal/NST	BREAST CONSERVING	TRUE	TRUE
MB.4732	3	5.09	High	YES	3	Negative	NEUTRAL	NO	Pre	10	26.72	149.867	LIVING	Basal	ER-/HER2-	Living	Left	YES	Ductal/NST	BREAST CONSERVING	TRUE	TRUE
MB.7091	4	4.036	High	NO	4	Positve	LOSS	YES	Post	7	55.71	110.267	LIVING	LumA	ER+/HER2- Low Prolif	Living		YES	Ductal/NST	BREAST CONSERVING	TRUE	FALSE
MB.4906	2	3.052	Moderate	NO	3	Positve	NEUTRAL	YES	Post	9	73.03	233.867	DECEASED	LumA	ER+/HER2- High Prolif	Died of Other Causes	Right	NO	Ductal/NST	MASTECTOMY	TRUE	TRUE
MB.3021	1	5.044	Moderate	NO	2	Positve	NEUTRAL	YES	Post	8	63.08	217.567	DECEASED	LumA	ER+/HER2- High Prolif	Died of Other Causes	Right	YES	Lobular	BREAST CONSERVING	TRUE	TRUE
MB.0628	0	3.02	Moderate	NO	1	Positve	NEUTRAL	YES	Post	7	63.98	105.967	LIVING	Normal	ER+/HER2- High Prolif	Living	Left	YES	Ductal/NST	BREAST CONSERVING	TRUE	FALSE
MB.0225	0	3.038	Moderate	NO	1	Positve	GAIN	YES	Post	1	59.15	212.2	LIVING	LumB	HER2+	Living	Left	NO	Ductal/NST	BREAST CONSERVING	TRUE	TRUE
MB.6079	0	3	Moderate	NO	5	Positve	NEUTRAL	YES	Post	9	68.91	239.167	DECEASED	LumB	ER+/HER2- High Prolif	Died of Disease	Right	YES	Ductal/NST	BREAST CONSERVING	TRUE	TRUE
MB.5583	0	3.032	Moderate	NO	3	Positve	NEUTRAL	NO	Post	7	50.75	111.367	LIVING	LumA	ER+/HER2- Low Prolif	Living	Left	YES	Ductal/NST	BREAST CONSERVING	TRUE	FALSE
MB.5070	2	5.06	High	YES	3	Negative	LOSS	NO	Pre	10	47.38	213.9	LIVING	Basal	ER-/HER2-	Living	Right	NO	Ductal/NST	MASTECTOMY	TRUE	TRUE
MB.4254	0	4.06	High	NO	3	Negative	NEUTRAL	YES	Post	10	68.7	178.4	LIVING	Basal		Living	Right	NO	Medullary	MASTECTOMY	TRUE	TRUE
MB.0569	14	6.046	High	YES	1	Positve	NEUTRAL	YES	Post	4ER+	74.96	59.5	DECEASED	LumB	ER+/HER2- High Prolif	Died of Disease	Left	YES	Ductal/NST	MASTECTOMY	TRUE	TRUE
MB.5266	0	4.06	High	NO	3	Positve	GAIN	YES	Post	1	76.83	83.6333	DECEASED	LumB	ER+/HER2- High Prolif	Died of Other Causes	Left	NO	Ductal/NST	MASTECTOMY	TRUE	TRUE
MB.0600	9	6.054	Moderate	NO	1	Positve	NEUTRAL	YES	Post	6	70.5	111	LIVING	LumA	ER+/HER2- High Prolif	Living	Left	YES	Mixed	MASTECTOMY	TRUE	TRUE
MB.0580	2	5.08	Moderate	YES	1	Positve	GAIN	YES	Pre	4ER+	33.8	79.3667	DECEASED	LumA	ER+/HER2- High Prolif	Died of Disease	Left	YES	Ductal/NST	MASTECTOMY	TRUE	TRUE
MB.0201	0	4.04	Moderate	YES	1	Negative	GAIN	NO	Pre	5	49.5	125.7	LIVING	Basal	HER2+	Living	Left	YES	Ductal/NST	MASTECTOMY	TRUE	TRUE
MB.5481	1	5.06	High	NO	3	Positve	UNDEF	YES	Post	6	57.62	46.3667	DECEASED	LumB	ER+/HER2- High Prolif	Died of Disease	Left	YES	Ductal/NST	BREAST CONSERVING	TRUE	TRUE
MB.5468	1	5.05	High	YES	3	Negative	GAIN	NO	Pre	10	48.1	99.3667	LIVING	Basal	ER-/HER2-	Living	Right	YES	Ductal/NST	BREAST CONSERVING	TRUE	TRUE
MB.4189	1	2	High	NO	3	Positve	NEUTRAL	YES	Post	2	60.99	355.2	DECEASED	Her2		Died of Other Causes	Right	YES	Ductal/NST		TRUE	FALSE
MB.0552	8	6.058		YES	1	Positve	GAIN	YES	Post	5	61.53	68.0667	DECEASED	Her2	HER2+	Died of Disease	Right	YES	Ductal/NST	MASTECTOMY	TRUE	TRUE
MB.0247	1	4.03	Moderate	NO	1	Positve	NEUTRAL	YES	Post	4ER+	66.75	185.6	LIVING	LumA	ER+/HER2- Low Prolif	Living	Left	YES	Ductal/NST	BREAST CONSERVING	TRUE	FALSE
MB.0010	0	4.062	Moderate	NO	1	Positve	NEUTRAL	YES	Post	7	78.77	7.8	DECEASED	LumB	ER+/HER2- High Prolif	Died of Disease	Left	YES	Ductal/NST	MASTECTOMY	TRUE	TRUE
MB.5485	2	5.06	Moderate	NO	3	Positve	NEUTRAL	YES	Post	9	80.08	31.8	DECEASED	LumB	ER+/HER2- High Prolif	Died of Other Causes	Left	YES	Ductal/NST	MASTECTOMY	TRUE	TRUE
MB.5446	1	5.05	Moderate	YES	3	Negative	NEUTRAL	YES	Post	4ER-	51.25	162.833	DECEASED	Her2	ER-/HER2-	Died of Disease	Left	YES	Ductal/NST	MASTECTOMY	TRUE	TRUE
MB.0256	0	2.034	High	NO	1	Positve	NEUTRAL	YES	Post	3	53.1	200.7	LIVING	LumA		Living	Right	NO	Ductal/NST	BREAST CONSERVING	TRUE	FALSE
MB.0008	8	6.08	High	YES	1	Positve	NEUTRAL	YES	Post	9	76.97	41.3667	DECEASED	LumB	ER+/HER2- High Prolif	Died of Disease	Right	YES	Mixed	MASTECTOMY	TRUE	TRUE
MB.5434	1	5.11	Low	NO	3	Positve	NEUTRAL	YES	Post	9	71.07	45.1667	DECEASED	LumB	ER+/HER2- High Prolif	Died of Disease	Left	NO	Ductal/NST	MASTECTOMY	TRUE	TRUE
MB.4331	2	5.04	Moderate	NO	3	Positve	GAIN	YES	Post	1	63.34	235.567	DECEASED	Her2		Died of Other Causes	Left	YES	Ductal/NST	MASTECTOMY	TRUE	TRUE
MB.7092	0	2.04	High	NO	4	Negative	NEUTRAL	YES	Post	1	55.67	122.4	LIVING	Her2	ER+/HER2- High Prolif	Living		YES	Mixed	BREAST CONSERVING	TRUE	TRUE
MB.6329	0	4.046	High	NO	5	Negative	NEUTRAL	YES	Post	9	68.48	81.5	DECEASED	LumB	ER+/HER2- High Prolif	Died of Other Causes	Right	NO	Ductal/NST	BREAST CONSERVING	TRUE	TRUE
MB.5614	0	4.034	Low	NO	3	Positve	GAIN	NO	Post	9	62.87	116.433	DECEASED	LumA	ER+/HER2- Low Prolif	Died of Disease	Left	YES	Ductal/NST	BREAST CONSERVING	TRUE	FALSE
MB.5332	1	4.036	High	NO	3	Positve	GAIN	YES	Post	5	68.93	98.8333	DECEASED	Her2	ER+/HER2- High Prolif	Died of Disease	Left	NO	Ductal/NST	MASTECTOMY	TRUE	TRUE
MB.5172	7	6.08	Moderate	YES	3	Negative	GAIN	YES	Pre	5	49.57	184.267	LIVING	Her2	HER2+	Living	Right	YES	Ductal/NST	MASTECTOMY	TRUE	TRUE
MB.0901	3	5.066	High	YES	1	Negative	NEUTRAL	NO	Post	10	68.19	136.167	LIVING	Basal		Living	Left	YES	Ductal/NST	BREAST CONSERVING	TRUE	TRUE
MB.0664	10	6.168	High	YES	1	Negative	NEUTRAL	NO	Post	10	78.27	11.0667	DECEASED	Basal	ER-/HER2-	Died of Disease	Left	YES	Ductal/NST	MASTECTOMY	TRUE	TRUE
MB.0663	0	4.032	High	YES	1	Negative	GAIN	NO	Post	5	57.76	55.3667	LIVING	Her2	HER2+	Living	Left	NO	Ductal/NST		TRUE	TRUE
MB.0660	22	6.32	High	YES	1	Positve	GAIN	YES	Post	10	52.43	18.9333	DECEASED	Her2	ER+/HER2- High Prolif	Died of Disease	Right	YES	Ductal/NST	MASTECTOMY	TRUE	TRUE
MB.0658	2	5.05	High	YES	1	Negative	LOSS	YES	Post	10	60.89	97.2667	LIVING	claudin-low	ER-/HER2-	Living	Left	YES	Ductal/NST	BREAST CONSERVING	TRUE	TRUE
MB.0656	0	4.2	High	YES	1	Negative	GAIN	NO	Pre	5	35.9	19.0333	DECEASED	claudin-low	HER2+	Died of Disease	Right	YES	Ductal/NST	MASTECTOMY	TRUE	TRUE
MB.0653	2	5.056	Moderate	NO	1	Positve	NEUTRAL	YES	Post	9	69.95	24.8	DECEASED	Her2	ER+/HER2- High Prolif	Died of Disease	Left	YES	Lobular	BREAST CONSERVING	TRUE	TRUE
MB.0643	12	6.12	High	NO	1	Positve	GAIN	YES	Post	5	73.46	19.7333	DECEASED	Her2	ER-/HER2-	Died of Other Causes	Left	YES	Ductal/NST	MASTECTOMY	TRUE	TRUE
MB.0642	0	2.04	High	NO	1	Positve	NEUTRAL	NO	Post	8	79.12	84.2	DECEASED	LumA	ER+/HER2- Low Prolif	Died of Other Causes	Left	YES	Ductal/NST	BREAST CONSERVING	TRUE	FALSE
MB.0640	0	3.026	High	NO	1	Positve	NEUTRAL	YES	Post	7	66.09	61.3333	LIVING	Normal	ER+/HER2- Low Prolif	Living	Right	YES	Ductal/NST	BREAST CONSERVING	TRUE	FALSE
MB.0639	0	4.036	High	YES	1	Negative	NEUTRAL	NO	Post	10	50.39	75.4	LIVING	Basal		Living	Left	YES	Ductal/NST	BREAST CONSERVING	TRUE	TRUE
MB.0636	0	4.024	High	NO	1	Positve	NEUTRAL	YES	Pre	6	26.36	32.6333	DECEASED	LumA	ER+/HER2- High Prolif	Died of Disease	Right	YES	Ductal/NST	BREAST CONSERVING	TRUE	FALSE
MB.0630	0	4.04	High	YES	1	Positve	GAIN	YES	Pre	1	38.35	86.8	LIVING	LumB	ER+/HER2- High Prolif	Living	Right	YES	Ductal/NST	BREAST CONSERVING	TRUE	TRUE
MB.0621	1	4.06	High	NO	1	Positve	NEUTRAL	YES	Post	4ER+	70.04	33.5667	LIVING	LumA	ER+/HER2- Low Prolif	Living	Right	YES	Lobular	MASTECTOMY	TRUE	FALSE
MB.0619	1	5.05	Moderate	YES	1	Positve	NEUTRAL	YES	Pre	4ER+	38.9	94.2333	LIVING	Normal	ER+/HER2- High Prolif	Living	Left	YES	Ductal/NST	MASTECTOMY	TRUE	FALSE
MB.0614	1	5.038	Moderate	YES	1	Positve	NEUTRAL	YES	Pre	6	48.99	119.333	LIVING	LumA	ER+/HER2- High Prolif	Living	Left	NO	Ductal/NST	MASTECTOMY	TRUE	FALSE
MB.0611	0	4.048	Low	NO	1	Positve	GAIN	YES	Post	9	75.65	104.533	LIVING	LumB	ER+/HER2- High Prolif	Living	Right	NO	Ductal/NST	MASTECTOMY	TRUE	TRUE
MB.0610	2	4.036	High	NO	1	Positve	NEUTRAL	YES	Post	4ER+	71.3	76.7	LIVING	claudin-low	ER+/HER2- Low Prolif	Living	Right	YES	Ductal/NST	MASTECTOMY	TRUE	FALSE
MB.0608	5	6.05	High	NO	1	Negative	NEUTRAL	NO	Post	10	76.81	63.9667	DECEASED	claudin-low	ER-/HER2-	Died of Other Causes	Right	YES	Medullary	MASTECTOMY	TRUE	TRUE
MB.0605	0	3.036	High	NO	1	Positve	GAIN	YES	Post	8	58.08	114.6	LIVING	LumA	ER+/HER2- Low Prolif	Living	Right	NO	Lobular	MASTECTOMY	TRUE	FALSE
MB.0598	9	5.048	High	NO	1	Positve	NEUTRAL	YES	Post	3	77.48	89.3667	DECEASED	LumB	ER+/HER2- High Prolif	Died of Disease	Right	YES	Ductal/NST	MASTECTOMY	TRUE	FALSE
MB.0596	0	3.032	High	NO	1	Positve	LOSS	YES	Post	3	77.48	107.1	DECEASED	LumA	ER+/HER2- Low Prolif	Died of Other Causes	Left	YES	Mixed	BREAST CONSERVING	TRUE	FALSE
MB.0587	1	4.048	Low	YES	1	Positve	GAIN	YES	Post	9	50.41	91.2667	LIVING	LumA	ER+/HER2- High Prolif	Living	Left	YES	Mixed	MASTECTOMY	TRUE	TRUE
MB.0586	1	4.13	Low	NO	1	Positve	NEUTRAL	YES	Post	6	77.99	77.2333	DECEASED	LumA	ER+/HER2- Low Prolif	Died of Other Causes	Left	YES	Lobular	MASTECTOMY	TRUE	FALSE
MB.0585	1	5.056	High	NO	1	Positve	NEUTRAL	YES	Post	6	76.72	115.7	DECEASED	LumB	ER+/HER2- High Prolif	Died of Disease	Right	YES	Ductal/NST	MASTECTOMY	TRUE	TRUE
MB.0582	0	4.06	High	NO	1	Negative	NEUTRAL	NO	Post	10	84.76	15.5333	DECEASED	Basal	ER-/HER2-	Died of Other Causes	Right	NO	Lobular	MASTECTOMY	TRUE	TRUE
MB.0581	14	6.052	Moderate	NO	1	Negative	NEUTRAL	NO	Post	7	96.29	7.86667	DECEASED	Basal	ER-/HER2-	Died of Disease	Right	YES	Ductal/NST	MASTECTOMY	TRUE	TRUE
MB.0575	4	5.11	High	YES	1	Positve	GAIN	YES	Pre	4ER+	48.1	128.567	LIVING	LumA	ER+/HER2- Low Prolif	Living	Left	YES	Ductal/NST	MASTECTOMY	TRUE	FALSE
MB.0538	26	6.074	High	YES	1	Positve	NEUTRAL	YES	Post	9	61.89	24.1	DECEASED	LumA	ER+/HER2- High Prolif	Died of Disease	Right	YES	Ductal/NST	MASTECTOMY	TRUE	TRUE
MB.0517	0	3.034	Moderate	NO	1	Positve	LOSS	YES	Pre	9	47.92	61.9	LIVING	LumA	ER+/HER2- Low Prolif	Living	Right	YES	Ductal/NST	BREAST CONSERVING	TRUE	TRUE
MB.0516	0	4.03	High	YES	1	Negative	NEUTRAL	NO	Post	10	62.81	114.467	LIVING	Basal	ER-/HER2-	Living	Right	YES	Ductal/NST	BREAST CONSERVING	TRUE	TRUE
MB.0514	1	4.04	High	YES	1	Positve	NEUTRAL	YES	Pre	3	42.89	13.4	LIVING	LumB	ER+/HER2- High Prolif	Living	Right	YES	NA	BREAST CONSERVING	TRUE	FALSE
MB.0512	0	2.048	Moderate	NO	1	Positve	NEUTRAL	YES	Post	9	56.74	121.533	LIVING	LumA		Living	Left	YES	Ductal/NST	BREAST CONSERVING	TRUE	FALSE
MB.0510	1	5.12	Moderate	NO	1	Positve	NEUTRAL	YES	Post	9	71.84	128.4	LIVING	Normal	ER+/HER2- High Prolif	Living	Right	YES	Ductal/NST	MASTECTOMY	TRUE	TRUE
MB.0508	0	3.022	Low	NO	1	Positve	GAIN	YES	Pre	2	42.68	114.333	LIVING	Normal	ER+/HER2- High Prolif	Living	Left	NO	Ductal/NST	BREAST CONSERVING	TRUE	TRUE
MB.0500	0	4.044	High	YES	1	Positve	NEUTRAL	NO	Pre	10	36.56	67.4667	LIVING	Basal	ER-/HER2-	Living	Right	YES	Ductal/NST	BREAST CONSERVING	TRUE	TRUE
MB.0496	4	4.052	High	YES	1	Positve	NEUTRAL	YES	Post	3	60	130.9	LIVING	Normal	ER+/HER2- Low Prolif	Living	Right	YES	Ductal/NST	MASTECTOMY	TRUE	FALSE
MB.0485	7	6.1	High	YES	1	Positve	NEUTRAL	YES	Post	9	60.78	36.7667	DECEASED	LumA	ER+/HER2- High Prolif	Died of Disease	Right	YES	Mixed	MASTECTOMY	TRUE	TRUE
MB.0484	3	5.044	High	YES	1	Positve	GAIN	YES	Pre	6	38.72	82.6333	LIVING	Her2	ER+/HER2- High Prolif	Living	Left	YES	Ductal/NST	BREAST CONSERVING	TRUE	TRUE
MB.0483	2	5.042	High	YES	1	Positve	NEUTRAL	YES	Pre	1	49.61	74.4667	DECEASED	LumB	ER+/HER2- High Prolif	Died of Disease	Left	YES	Ductal/NST	MASTECTOMY	TRUE	TRUE
MB.0481	0	4.038	High	YES	1	Negative	NEUTRAL	NO	Post	10	54.22	36.4	DECEASED	Basal	ER-/HER2-	Died of Disease	Left	YES	Ductal/NST	BREAST CONSERVING	TRUE	TRUE
MB.0480	0	4.026	High	NO	1	Positve	NEUTRAL	YES	Post	9	51.86	94.5667	LIVING	LumA	ER+/HER2- Low Prolif	Living	Left	YES	Ductal/NST	BREAST CONSERVING	TRUE	FALSE
MB.0479	0	4.044	High	YES	1	Negative	GAIN	YES	Pre	5	33.83	132.767	LIVING	Her2	HER2+	Living	Left	YES	Ductal/NST	MASTECTOMY	TRUE	TRUE
MB.0468	4	6.052	Moderate	YES	1	Positve	NEUTRAL	YES	Post	1	60.95	129.6	DECEASED	LumA		Died of Other Causes	Left	YES	Ductal/NST	MASTECTOMY	TRUE	FALSE
MB.0466	4	5.14	High	YES	1	Positve	NEUTRAL	YES	Pre	1	33.97	43.8667	LIVING	LumA	ER+/HER2- High Prolif	Living	Left	YES	Ductal/NST	MASTECTOMY	TRUE	FALSE
MB.0465	2	5.052	Moderate	NO	1	Positve	GAIN	YES	Post	5	87.18	28.6	DECEASED	LumB	HER2+	Died of Disease	Left	NO	Ductal/NST	MASTECTOMY	TRUE	TRUE
MB.0464	17	6.026	Low	YES	1	Negative	LOSS	NO	Post	9	58.98	39.3	DECEASED	Basal	ER-/HER2-	Died of Disease	Right	YES	Ductal/NST	MASTECTOMY	TRUE	TRUE
MB.0460	0	3.044	High	NO	1	Positve	NEUTRAL	YES	Post	4ER+	81.44	114	DECEASED	claudin-low	ER+/HER2- Low Prolif	Died of Disease	Left	YES	Lobular	BREAST CONSERVING	TRUE	FALSE
MB.0459	2	5.068	Low	NO	1	Positve	GAIN	YES	Post	6	85.09	35.6	DECEASED	LumB	ER+/HER2- High Prolif	Died of Other Causes	Left	YES	Ductal/NST	MASTECTOMY	TRUE	TRUE
MB.0455	0	3.036	Moderate	NO	1	Positve	LOSS	YES	Post	10	56.84	99.3333	LIVING	LumB	ER+/HER2- High Prolif	Living	Left	YES	Ductal/NST	BREAST CONSERVING	TRUE	FALSE
MB.0453	6	6.2	Moderate	YES	1	Positve	LOSS	YES	Post	2	61.11	43.1333	DECEASED	Her2	ER+/HER2- High Prolif	Died of Disease	Right	YES	Ductal/NST	MASTECTOMY	TRUE	TRUE
MB.0452	0	4.046	Moderate	NO	1	Positve	GAIN	YES	Post	9	54.43	62.8	LIVING	LumB	ER+/HER2- High Prolif	Living	Left	YES	Ductal/NST	BREAST CONSERVING	TRUE	FALSE
MB.0446	0	4.048	Moderate	YES	1	Negative	NEUTRAL	NO	Post	10	56.96	72.2667	LIVING	claudin-low	ER-/HER2-	Living	Right	NO	Ductal/NST	MASTECTOMY	TRUE	TRUE
MB.0445	1	4.046	High	YES	1	Positve	NEUTRAL	YES	Pre	7	40.07	132.533	LIVING	LumA	ER+/HER2- High Prolif	Living	Left	YES	Ductal/NST	BREAST CONSERVING	TRUE	TRUE
MB.0438	1	5.05	High	YES	1	Negative	GAIN	NO	Post	5	57.41	135.167	LIVING	Her2	HER2+	Living	Left	YES	Ductal/NST	MASTECTOMY	TRUE	TRUE
MB.0437	3	4.03	Low	NO	1	Positve	LOSS	YES	Post	4ER+	82.17	90.5667	LIVING	LumB	ER+/HER2- High Prolif	Living	Right	YES	Mixed	BREAST CONSERVING	TRUE	TRUE
MB.0431	2	4.114	High	NO	1	Positve	NEUTRAL	YES	Post	3	63.61	85.1333	LIVING	LumA	ER+/HER2- Low Prolif	Living	Left	YES	Lobular	BREAST CONSERVING	TRUE	FALSE
MB.0428	4	6.04	High	NO	1	Positve	NEUTRAL	YES	Post	9	85.21	55.9333	LIVING	LumA	ER+/HER2- High Prolif	Living	Left	YES	Ductal/NST	MASTECTOMY	TRUE	TRUE
MB.0421	0	4.048	Low	NO	1	Positve	GAIN	YES	Post	5	73.53	93	DECEASED	Her2	HER2+	Died of Other Causes	Left	NO	Ductal/NST	MASTECTOMY	TRUE	TRUE
MB.0420	0	4.032	High	YES	1	Negative	NEUTRAL	NO	Pre	10	34.92	76.7333	LIVING	claudin-low	ER-/HER2-	Living	Left	YES	Ductal/NST	BREAST CONSERVING	TRUE	TRUE
MB.0419	3	4.042	High	NO	1	Positve	NEUTRAL	YES	Post	8	77.92	104.3	DECEASED	LumA	ER+/HER2- Low Prolif	Died of Other Causes	Right	YES	Ductal/NST	MASTECTOMY	TRUE	FALSE
MB.0418	1	5.062	Moderate	NO	1	Positve	NEUTRAL	YES	Post	9	58.72	102.067	LIVING	Her2	ER+/HER2- High Prolif	Living	Right	YES	Ductal/NST	BREAST CONSERVING	TRUE	TRUE
MB.0414	0	4.042	Low	NO	1	Negative	LOSS	NO	Post	10	72.16	76.6333	LIVING	claudin-low	ER-/HER2-	Living	Left	YES	Ductal/NST	BREAST CONSERVING	TRUE	TRUE
MB.0411	1	4.036	Moderate	YES	1	Positve	LOSS	YES	Post	6	54.6	139.167	LIVING	LumA	ER+/HER2- Low Prolif	Living	Left	YES	Mixed	MASTECTOMY	TRUE	FALSE
MB.0400	0	4.032	Moderate	YES	1	Negative	NEUTRAL	NO	Post	10	55.28	22.4667	DECEASED	claudin-low	ER-/HER2-	Died of Disease	Right	NO	Ductal/NST	BREAST CONSERVING	TRUE	TRUE
MB.0398	19	6.084	Moderate	NO	1	Positve	NEUTRAL	YES	Post	6	56.41	43.2	DECEASED	LumB	ER+/HER2- High Prolif	Died of Disease	Left	YES	Ductal/NST	MASTECTOMY	TRUE	FALSE
MB.0395	2	5.1	High	NO	1	Negative	GAIN	NO	Post	5	80.38	29	DECEASED	Her2	HER2+	Died of Disease	Left	YES	Ductal/NST	MASTECTOMY	TRUE	TRUE
MB.0393	16	6.106	Low	YES	1	Positve	NEUTRAL	YES	Post	2	68.74	20.8333	DECEASED	claudin-low	ER+/HER2- High Prolif	Died of Disease	Left	YES	Ductal/NST	MASTECTOMY	TRUE	TRUE
MB.0391	15	6.1	Moderate	YES	1	Negative	GAIN	NO	Post	1	61.23	142.467	LIVING	claudin-low		Living	Left	YES	Ductal/NST	BREAST CONSERVING	TRUE	TRUE
MB.0388	3	5.056	Low	YES	1	Positve	GAIN	YES	Pre	1	46.63	97.5667	LIVING	Normal	ER+/HER2- Low Prolif	Living	Left	YES	Ductal/NST	MASTECTOMY	TRUE	FALSE
MB.0385	11	6.062	High	YES	1	Positve	NEUTRAL	YES	Post	9	66.58	36.4333	DECEASED	LumB	ER+/HER2- High Prolif	Died of Disease	Left	YES	Ductal/NST	BREAST CONSERVING	TRUE	TRUE
MB.0383	0	4.038	High	NO	1	Positve	NEUTRAL	YES	Post	1	65.02	85.7333	DECEASED	LumB	ER+/HER2- High Prolif	Died of Disease	Left	NO	Ductal/NST	MASTECTOMY	TRUE	FALSE
MB.0380	1	5.05	High	NO	1	Positve	NEUTRAL	YES	Post	9	83.9	69.3333	DECEASED	LumB	ER+/HER2- High Prolif	Died of Other Causes	Right	YES	Ductal/NST	BREAST CONSERVING	TRUE	TRUE
MB.0378	2	5.056	Moderate	YES	1	Negative	GAIN	NO	Post	5	57.15	97.3	DECEASED	Her2	HER2+	Died of Disease	Right	YES	Ductal/NST	MASTECTOMY	TRUE	TRUE
MB.0374	15	6.05	Moderate	NO	1	Positve	LOSS	YES	Pre	1	34.68	1.43333	LIVING	LumB	ER+/HER2- High Prolif	Living	Right	NO	Ductal/NST	BREAST CONSERVING	TRUE	FALSE
MB.0373	2	5.048	High	NO	1	Positve	GAIN	YES	Post	5	63.31	27	DECEASED	LumB	HER2+	Died of Disease	Left	YES	Ductal/NST	BREAST CONSERVING	TRUE	TRUE
MB.0370	16	6.094	Moderate	YES	1	Positve	NEUTRAL	YES	Post	9	64.01	93.5	DECEASED	LumB	ER+/HER2- High Prolif	Died of Other Causes	Left	YES	Ductal/NST	MASTECTOMY	TRUE	TRUE
MB.0369	7	6.054	High	YES	1	Positve	GAIN	YES	Post	1	65.47	144.333	LIVING	LumB		Living	Left	YES	Lobular	MASTECTOMY	TRUE	TRUE
MB.0368	10	6.062	High	YES	1	Positve	NEUTRAL	YES	Post	2	74.79	61.9	DECEASED	LumB	ER+/HER2- High Prolif	Died of Disease	Left	YES	Ductal/NST	MASTECTOMY	TRUE	TRUE
MB.0350	0	5.16	High	NO	1	Negative	NEUTRAL	NO	Pre	10	49.05	46.0667	DECEASED	Basal		Died of Disease		NO	Ductal/NST		TRUE	TRUE
MB.0314	5	6.1	Moderate	NO	1	Negative	GAIN	NO	Post	5	73.48	4.43333	DECEASED	Her2	HER2+	Died of Disease	Left	NO	Ductal/NST	MASTECTOMY	TRUE	TRUE
MB.0306	2	5.07	High	NO	1	Positve	NEUTRAL	YES	Post	3	82.53	42.9667	DECEASED	LumA	ER+/HER2- High Prolif	Died of Disease	Left	YES	Ductal/NST	MASTECTOMY	TRUE	TRUE
MB.0305	6	6.07	Low	YES	1	Positve	NEUTRAL	YES	Post	8	60.62	63.5	DECEASED	Normal	ER+/HER2- Low Prolif	Died of Disease	Right	NO	Ductal/NST	MASTECTOMY	TRUE	FALSE
MB.0304	1	5.028	High	NO	1	Positve	NEUTRAL	YES	Post	6	84.85	111.533	DECEASED	LumB		Died of Disease	Right	YES	Ductal/NST	MASTECTOMY	TRUE	TRUE
MB.0303	0	4.022	Low	NO	1	Negative	NEUTRAL	YES	Pre	10	47.71	60.1333	LIVING	claudin-low	ER-/HER2-	Living	Left	NO	Ductal/NST	MASTECTOMY	TRUE	TRUE
MB.0292	1	5.11	High	NO	1	Negative	NEUTRAL	NO	Post	9	80.34	49.4333	DECEASED	Her2	ER-/HER2-	Died of Other Causes	Left	NO	Ductal/NST	MASTECTOMY	TRUE	TRUE
MB.0288	25	5.06	Low	YES	1	Positve	GAIN	YES	Post	1	55.22	63.8	DECEASED	Normal	ER+/HER2- Low Prolif	Died of Disease	Left	NO	Ductal/NST	MASTECTOMY	TRUE	FALSE
MB.0259	9	6	High	YES	1	Negative	GAIN	NO	Pre	9	38.99	11.8667	DECEASED	Basal	ER-/HER2-	Died of Disease		NO	Ductal/NST		TRUE	TRUE
MB.0257	0	3.05	Moderate	YES	1	Positve	GAIN	YES	Post	8	57.61	91.7333	DECEASED	LumA	ER+/HER2- High Prolif	Died of Disease	Right	YES	Ductal/NST	BREAST CONSERVING	TRUE	FALSE
MB.0230	0	1.07		NO	1	NA	GAIN	NO	Pre	5	41.98	200.333	LIVING	Her2	HER2+	Living	Left	NO	Ductal/NST	MASTECTOMY	TRUE	TRUE
MB.0211	13	6.08	Moderate	NO	1	Positve	NEUTRAL	NO	Pre	9	42.95	44.8	DECEASED	claudin-low	ER+/HER2- Low Prolif	Died of Disease	Left	NO	Ductal/NST	MASTECTOMY	TRUE	FALSE
MB.0204	0	2.02	Moderate	NO	1	Positve	NEUTRAL	YES	Post	3	79.38	24.3	DECEASED	LumA	ER+/HER2- Low Prolif	Died of Disease	Right	YES	Ductal/NST	BREAST CONSERVING	TRUE	FALSE
MB.0200	0	4.076	Moderate	NO	1	Negative	NEUTRAL	NO	Post	10	69.86	130.867	DECEASED	Basal		Died of Disease	Right	YES	Medullary	MASTECTOMY	TRUE	TRUE
MB.0195	21	6.056	High	NO	1	Positve	GAIN	YES	Post	6	75.18	146	LIVING	LumB	ER+/HER2- High Prolif	Living	Right	YES	Ductal/NST	MASTECTOMY	TRUE	TRUE
MB.0189	6	6.096	Moderate	YES	1	Positve	NEUTRAL	YES	Post	6	57.79	9.06667	DECEASED	Normal	ER+/HER2- Low Prolif	Died of Disease	Right	YES	Ductal/NST	MASTECTOMY	TRUE	FALSE
MB.0181	1	4.042	Moderate	NO	1	Positve	NEUTRAL	YES	Post	7	68.45	85.9667	LIVING	LumA	ER+/HER2- Low Prolif	Living	Left	YES	Ductal/NST	BREAST CONSERVING	TRUE	FALSE
MB.0177	2	4.088	Low	NO	1	Positve	NEUTRAL	YES	Post	6	85.94	45.6	DECEASED	LumA	ER+/HER2- Low Prolif	Died of Other Causes	Left	YES	Mixed	MASTECTOMY	TRUE	FALSE
MB.0176	7	6.072	Moderate	YES	1	Positve	NEUTRAL	YES	Pre	1	38.78	113.433	LIVING	LumA	ER+/HER2- High Prolif	Living	Right	YES	Ductal/NST	MASTECTOMY	TRUE	TRUE
MB.0167	2	5.076	High	NO	1	Positve	NEUTRAL	YES	Post	9	76.4	43.1	DECEASED	LumB	ER+/HER2- High Prolif	Died of Disease	Right	YES	Ductal/NST	MASTECTOMY	TRUE	TRUE
MB.0165	22	6.104	Moderate	YES	1	Positve	GAIN	YES	Post	5	53.75	47.6333	DECEASED	LumA	HER2+	Died of Disease	Left	YES	Ductal/NST	MASTECTOMY	TRUE	FALSE
MB.0164	0	4.032	High	YES	1	Negative	NEUTRAL	NO	Pre	10	37.87	10.8333	LIVING	claudin-low	ER-/HER2-	Living	Left	YES	Ductal/NST	MASTECTOMY	TRUE	TRUE
MB.0163	1	5.054	High	NO	1	Negative	NEUTRAL	NO	Post	10	84.73	98.1	DECEASED	Basal		Died of Other Causes		NO	Ductal/NST	BREAST CONSERVING	TRUE	TRUE
MB.0152	0	4.024	High	NO	1	Negative	GAIN	NO	Post	4ER-	63.77	63.0333	LIVING	Her2	HER2+	Living	Right	NO	Ductal/NST	MASTECTOMY	TRUE	TRUE
MB.0146	2	5.044	High	NO	1	Positve	LOSS	YES	Post	1	81	122.167	DECEASED	LumB	ER+/HER2- High Prolif	Died of Other Causes	Left	YES	Ductal/NST	BREAST CONSERVING	TRUE	TRUE
MB.0135	1	5.07	Moderate	NO	1	Positve	NEUTRAL	YES	Post	2	74.09	116.633	LIVING	LumB	ER+/HER2- High Prolif	Living	Left	YES	Ductal/NST	MASTECTOMY	TRUE	TRUE
MB.0130	0	2.034	Low	NO	1	Positve	GAIN	YES	Post	5	56.75	153.567	LIVING	LumA	HER2+	Living	Left	NO	Ductal/NST	MASTECTOMY	TRUE	FALSE
MB.0129	4	6.048	Low	YES	1	Negative	GAIN	NO	Post	5	63.53	38.5667	DECEASED	Her2	HER2+	Died of Other Causes	Right	YES	Ductal/NST	MASTECTOMY	TRUE	TRUE
MB.0115	0	4.05	Moderate	YES	1	Negative	NEUTRAL	NO	Pre	10	39.84	66.7333	DECEASED	Basal	ER-/HER2-	Died of Disease	Left	YES	Ductal/NST	MASTECTOMY	TRUE	TRUE
MB.0109	0	4.09	High	NO	1	Positve	GAIN	NO	Post	9	82.53	112.4	DECEASED	Basal	ER+/HER2- High Prolif	Died of Other Causes		NO	Ductal/NST		TRUE	TRUE
MB.0107	0	4.036	Moderate	NO	1	Positve	NEUTRAL	YES	Post	1	65.59	158.033	LIVING	LumB		Living	Right	NO	Ductal/NST	MASTECTOMY	TRUE	TRUE
MB.0101	0	3.068	Moderate	NO	1	Positve	NEUTRAL	YES	Pre	8	46.89	148.033	LIVING	Normal	ER+/HER2- Low Prolif	Living	Right	YES	Lobular	MASTECTOMY	TRUE	FALSE
MB.0060	0	4.046	High	YES	1	Positve	NEUTRAL	YES	Pre	10	45.43	140.867	LIVING	LumB	ER+/HER2- High Prolif	Living	Right	YES	Ductal/NST	BREAST CONSERVING	TRUE	TRUE
MB.0022	1	4.058	Moderate	NO	1	Positve	NEUTRAL	YES	Post	3	89.08	99.5333	DECEASED	claudin-low		Died of Other Causes	Left	YES	Mixed	BREAST CONSERVING	TRUE	TRUE
MB.0006	3	4.05	Moderate	YES	1	Positve	NEUTRAL	YES	Pre	9	47.68	164.933	LIVING	LumB		Living	Right	YES	Mixed	MASTECTOMY	TRUE	TRUE
MB.7299	1	5.04	High	NO	4	Positve	NEUTRAL	YES	Post	10	60.02	201.9	DECEASED	LumB	ER+/HER2- High Prolif	Died of Other Causes		YES	Ductal/NST	BREAST CONSERVING	TRUE	TRUE
MB.7296	1	5.04	High	NO	4	Positve	GAIN	NO	Pre	5	42.88	44.7333	DECEASED	LumB		Died of Disease		YES	Ductal/NST	MASTECTOMY	TRUE	TRUE
MB.7292	1	4.03	High	NO	4	Positve	GAIN	YES	Post	6	52.9	78.4667	DECEASED	LumB	ER+/HER2- High Prolif	Died of Disease		YES	Ductal/NST	BREAST CONSERVING	TRUE	TRUE
MB.7285	3	4.04	Moderate	NO	4	Positve	GAIN	YES	Post	6	53.14	109	DECEASED	claudin-low	ER+/HER2- Low Prolif	Died of Disease		YES	Ductal/NST	BREAST CONSERVING	TRUE	FALSE
MB.7284	1	5.03	High	NO	4	Positve	NEUTRAL	YES	Post	6	61.23	203	DECEASED	LumA	ER+/HER2- Low Prolif	Died of Other Causes	Right	NO	Ductal/NST	MASTECTOMY	TRUE	FALSE
MB.7283	33	5.06	Moderate	YES	4	Positve	LOSS	YES	Post	6	54.42	28.8667	DECEASED	LumB	ER+/HER2- High Prolif	Died of Disease		YES	Lobular	BREAST CONSERVING	TRUE	TRUE
MB.7281	3	5.032	Moderate	YES	4	Positve	GAIN	YES	Post	5	51.22	49.5333	DECEASED	Her2	HER2+	Died of Disease		YES	Ductal/NST	MASTECTOMY	TRUE	TRUE
MB.7279	3	4.1	High	NO	4	Positve	GAIN	YES	Post	9	86.14	21.3	DECEASED	Her2	HER2+	Died of Disease		NO	Ductal/NST	MASTECTOMY	TRUE	TRUE
MB.7269	2	5.05	Moderate	YES	4	Negative	GAIN	YES	Pre	10	36.6	21.1667	DECEASED	Basal	ER-/HER2-	Died of Disease		YES	Ductal/NST	BREAST CONSERVING	TRUE	TRUE
MB.7267	3	5.041	Moderate	YES	4	Negative	GAIN	NO	Pre	10	28.37	195.367	DECEASED	Basal		Died of Other Causes	Left	YES	Ductal/NST	MASTECTOMY	TRUE	TRUE
MB.7264	11	6.07	Moderate	NO	4	Positve	NEUTRAL	YES	Post	4ER+	60.57	42.9667	DECEASED	Normal	ER+/HER2- Low Prolif	Died of Disease		YES	Ductal/NST	BREAST CONSERVING	TRUE	FALSE
MB.7262	1	5.08	Moderate	NO	4	Positve	NEUTRAL	YES	Post	9	83.8	104.033	DECEASED	Her2	ER+/HER2- High Prolif	Died of Other Causes	Left	NO	Ductal/NST	BREAST CONSERVING	TRUE	TRUE
MB.7260	7	6.0483	Moderate	YES	4	Negative	GAIN	NO	Post	5	52.41	31.1667	LIVING	Her2	HER2+	Living	Right	YES	Ductal/NST	BREAST CONSERVING	TRUE	TRUE
MB.7258	6	6.06	High	YES	4	Negative	NEUTRAL	YES	Pre	10	45.11	15.0667	DECEASED	Basal		Died of Disease		YES	Ductal/NST	BREAST CONSERVING	TRUE	TRUE
MB.7256	17	5.08	High	YES	4	Negative	GAIN	YES	Post	5	50.92	34.7	DECEASED	Her2	HER2+	Died of Disease		YES	Ductal/NST	BREAST CONSERVING	TRUE	TRUE
MB.7254	2	4.046	Moderate	NO	4	Positve	NEUTRAL	YES	Post	8	62.46	192.2	LIVING	LumA	ER+/HER2- High Prolif	Living		NO	Ductal/NST	MASTECTOMY	TRUE	FALSE
MB.7241	1	4.046	Moderate	NO	4	Positve	NEUTRAL	NO	Pre	7	47.85	171.1	LIVING	LumB	ER+/HER2- Low Prolif	Living		NO	Ductal/NST	MASTECTOMY	TRUE	FALSE
MB.7238	0	4.054	High	NO	4	Positve	NEUTRAL	YES	Post	8	71.11	23.2667	DECEASED	Her2	ER+/HER2- High Prolif	Died of Disease		NO	Ductal/NST	MASTECTOMY	TRUE	TRUE
MB.7236	5	5.04464	Moderate	NO	4	Positve	GAIN	YES	Post	8	51.46	201.467	DECEASED	LumB	ER+/HER2- Low Prolif	Died of Other Causes	Left	YES	NA	BREAST CONSERVING	TRUE	FALSE
MB.7234	0	4.016	High	NO	4	Positve	NEUTRAL	YES	Post	6	63.43	222.2	LIVING	LumB	ER+/HER2- High Prolif	Living	Left	YES	Ductal/NST	BREAST CONSERVING	TRUE	TRUE
MB.7228	6	5.07	Low	NO	4	Positve	GAIN	YES	Post	7	58.92	239.167	LIVING	Normal	ER+/HER2- Low Prolif	Living	Left	NO	Ductal/NST	MASTECTOMY	TRUE	FALSE
MB.7227	0	3.034	Moderate	NO	4	Positve	NEUTRAL	YES	Post	3	72.66	63.2	DECEASED	Normal	ER+/HER2- High Prolif	Died of Other Causes		NO	Ductal/NST	MASTECTOMY	TRUE	FALSE
MB.7219	1	3.025	High	NO	4	Positve	NEUTRAL	YES	Post	8	60.07	165.2	LIVING	LumA	ER+/HER2- Low Prolif	Living	Left	YES	Ductal/NST	MASTECTOMY	TRUE	FALSE
MB.7208	9	6.0622	High	YES	4	Negative	NEUTRAL	YES	Pre	10	48.83	45.9333	DECEASED	Basal	ER-/HER2-	Died of Disease		YES	Ductal/NST	MASTECTOMY	TRUE	TRUE
MB.7198	0	4.08	High	NO	4	Positve	NEUTRAL	YES	Post	6	67.89	16.7333	DECEASED	Basal	ER+/HER2- High Prolif	Died of Disease		NO	Ductal/NST	MASTECTOMY	TRUE	TRUE
MB.7194	0	3.043	High	YES	4	Positve	NEUTRAL	YES	Post	2	63.71	46.6667	DECEASED	LumB	ER+/HER2- High Prolif	Died of Disease		NO	Ductal/NST	BREAST CONSERVING	TRUE	TRUE
MB.7193	0	4.0304	Moderate	NO	4	Positve	GAIN	YES	Post	6	76.65	87.4667	DECEASED	LumB	ER+/HER2- High Prolif	Died of Other Causes		NO	Ductal/NST	MASTECTOMY	TRUE	TRUE
MB.7189	1	4.042	High	YES	4	Positve	LOSS	YES	Post	1	58.75	143.6	DECEASED	LumB		Died of Disease	Right	YES	Ductal/NST	BREAST CONSERVING	TRUE	TRUE
MB.7181	1	5.042	High	NO	4	Positve	GAIN	YES	Post	1	63.09	157.533	LIVING	LumB	ER+/HER2- High Prolif	Living	Left	YES	Ductal/NST	BREAST CONSERVING	TRUE	TRUE
MB.7161	5	5.092	Low	NO	4	Positve	GAIN	NO	Pre	6	47.67	121.533	LIVING	LumA	ER+/HER2- High Prolif	Living	Left	YES	Ductal/NST	BREAST CONSERVING	TRUE	TRUE
MB.7160	0	4.046	High	NO	4	Positve	GAIN	YES	Post	9	51.34	148.067	LIVING	Her2	ER+/HER2- High Prolif	Living	Left	YES	Ductal/NST	BREAST CONSERVING	TRUE	TRUE
MB.7154	0	4.0652	High	NO	4	Negative	NEUTRAL	YES	Post	10	77.54	108.467	DECEASED	Basal	ER-/HER2-	Died of Other Causes	Right	NO	Ductal/NST	MASTECTOMY	TRUE	TRUE
MB.7152	0	4.036	High	NO	4	Positve	GAIN	YES	Post	9	62.13	195.8	DECEASED	Her2	ER+/HER2- High Prolif	Died of Other Causes		NO	Ductal/NST	MASTECTOMY	TRUE	TRUE
MB.7144	0	4.045	High	NO	4	Positve	NEUTRAL	YES	Post	8	59.34	102.633	DECEASED	LumB	ER+/HER2- High Prolif	Died of Other Causes	Right	YES	Ductal/NST	BREAST CONSERVING	TRUE	TRUE
MB.7142	0	3.026	High	NO	4	NA	NEUTRAL	YES	Post	2	55.52	175.9	DECEASED	LumB	ER+/HER2- High Prolif	Died of Other Causes	Right	NO	Ductal/NST	MASTECTOMY	TRUE	FALSE
MB.7135	16	6.052	Low	YES	4	Negative	GAIN	YES	Post	5	56.93	26.7333	DECEASED	Her2	HER2+	Died of Disease		YES	Ductal/NST	BREAST CONSERVING	TRUE	TRUE
MB.7131	1	5.042	Moderate	NO	4	Positve	NEUTRAL	YES	Post	8	58.04	134.733	LIVING	LumB	ER+/HER2- High Prolif	Living	Right	NO	Ductal/NST	MASTECTOMY	TRUE	FALSE
MB.7130	3	5.062	High	NO	4	Positve	GAIN	YES	Post	9	72.28	102.967	DECEASED	LumB		Died of Disease	Left	YES	Ductal/NST	BREAST CONSERVING	TRUE	TRUE
MB.7115	0	4.14	High	NO	4	NA	GAIN	YES	Post	5	80.56	141.733	DECEASED	Her2	HER2+	Died of Other Causes		YES	Ductal/NST	MASTECTOMY	TRUE	TRUE
MB.7113	0	2.02	Moderate	NO	4	Positve	NEUTRAL	YES	Post	7	66.04	136.7	DECEASED	LumA	ER+/HER2- Low Prolif	Died of Other Causes	Left	NO	Ductal/NST	MASTECTOMY	TRUE	FALSE
MB.7111	5	6.1	Moderate	NO	4	Positve	NEUTRAL	YES	Post	1	52.12	30.1667	DECEASED	Basal	ER+/HER2- High Prolif	Died of Disease		NO	Ductal/NST	MASTECTOMY	TRUE	TRUE
MB.7100	2	5.056	High	NO	4	Positve	NEUTRAL	YES	Post	8	70.56	156.333	DECEASED	LumB	ER+/HER2- High Prolif	Died of Other Causes	Left	YES	Ductal/NST	BREAST CONSERVING	TRUE	FALSE
MB.7097	2	2.0806	High	YES	4	Positve	NEUTRAL	YES	Post	8	60.09	65.1667	DECEASED	LumB	ER+/HER2- High Prolif	Died of Disease	Left	NO	Ductal/NST	MASTECTOMY	TRUE	TRUE
MB.7095	0	2.05	High	NO	4	Positve	NEUTRAL	YES	Post	8	74.64	115.633	LIVING	LumA	ER+/HER2- High Prolif	Living	Right	YES	Ductal/NST	BREAST CONSERVING	TRUE	FALSE
MB.7090	3	5.034	High	YES	4	Negative	NEUTRAL	NO	Pre	10	48.52	109.767	LIVING	Basal	ER-/HER2-	Living	Left	YES	Ductal/NST	BREAST CONSERVING	TRUE	TRUE
MB.7089	1	5.036	Moderate	YES	4	Negative	GAIN	NO	Pre	10	47.7	118.9	LIVING	claudin-low	ER-/HER2-	Living	Right	YES	Ductal/NST	BREAST CONSERVING	TRUE	TRUE
MB.7088	2	5.05	Moderate	NO	4	Positve	GAIN	YES	Post	5	72.05	123.533	LIVING	Her2	HER2+	Living		NO	Ductal/NST	MASTECTOMY	TRUE	TRUE
MB.7087	3	5.028	High	YES	4	Negative	NEUTRAL	YES	Post	10	66.61	5.06667	DECEASED	Basal		Died of Other Causes		YES	Ductal/NST	BREAST CONSERVING	TRUE	TRUE
MB.7086	2	4.036	High	NO	4	Positve	NEUTRAL	YES	Post	9	70.52	123.533	LIVING	LumB	ER+/HER2- High Prolif	Living		YES	Mixed	BREAST CONSERVING	TRUE	TRUE
MB.7085	3	4.06	Low	NO	4	Positve	NEUTRAL	YES	Post	7	60.5	110.1	LIVING	Normal	ER+/HER2- Low Prolif	Living	Left	YES	Ductal/NST	MASTECTOMY	TRUE	FALSE
MB.7084	0	4.12	High	NO	4	Negative	GAIN	YES	Post	10	74.07	116.533	LIVING	Basal	ER-/HER2-	Living	Right	NO	NA	MASTECTOMY	TRUE	TRUE
MB.7083	0	3.052		YES	4	Positve	NEUTRAL	YES	Post	9	50.42	105.467	LIVING	LumB	ER+/HER2- High Prolif	Living	Left	YES	Ductal/NST	BREAST CONSERVING	TRUE	TRUE
MB.7082	1	5.04	High	YES	4	Negative	GAIN	NO	Post	5	57.07	98.2667	LIVING	Her2	HER2+	Living	Right	YES	Ductal/NST	BREAST CONSERVING	TRUE	TRUE
MB.7075	0	3.032	High	NO	4	Positve	GAIN	YES	Post	1	64.4	111.633	LIVING	LumB	ER+/HER2- High Prolif	Living	Right	NO	Mixed	MASTECTOMY	TRUE	TRUE
MB.7073	13	6.04	High	YES	4	Negative	GAIN	NO	Post	5	54.69	137.933	DECEASED	Basal	HER2+	Died of Other Causes		NO	Ductal/NST	MASTECTOMY	TRUE	TRUE
MB.7070	2	5.004	High	NO	4	Positve	GAIN	YES	Post	9	68.76	108.067	LIVING	Her2	ER+/HER2- High Prolif	Living	Left	NO	Ductal/NST	MASTECTOMY	TRUE	TRUE
MB.7069	0	4.043	Moderate	NO	4	Positve	GAIN	YES	Post	5	67.6	114.6	LIVING	Her2	HER2+	Living	Left	YES	Ductal/NST	BREAST CONSERVING	TRUE	TRUE
MB.7068	0	4.052	High	NO	4	Positve	GAIN	YES	Post	9	58.95	98.4667	LIVING	Her2	HER2+	Living	Left	YES	Ductal/NST	BREAST CONSERVING	TRUE	TRUE
MB.7065	0	3.038	Moderate	NO	4	Positve	NEUTRAL	NO	Pre	9	45.35	107.867	LIVING	LumB	ER+/HER2- High Prolif	Living	Left	YES	Ductal/NST	BREAST CONSERVING	TRUE	TRUE
MB.7063	0	4.04	High	NO	4	Positve	NEUTRAL	YES	Post	3	76.77	86.6	LIVING	LumA	ER+/HER2- Low Prolif	Living		YES	Ductal/NST	BREAST CONSERVING	TRUE	FALSE
MB.7062	1	3.032	High	NO	4	Positve	NEUTRAL	YES	Post	3	63.77	95.8667	LIVING	LumA	ER+/HER2- Low Prolif	Living		YES	Ductal/NST	BREAST CONSERVING	TRUE	FALSE
MB.7061	0	3.04	Moderate	NO	4	Positve	NEUTRAL	YES	Post	4ER+	61.6	96.7667	DECEASED	Normal	ER+/HER2- Low Prolif	Died of Other Causes		YES	Ductal/NST	BREAST CONSERVING	TRUE	FALSE
MB.7054	2	5.0256	Low	YES	4	Positve	NEUTRAL	YES	Post	10	73.74	30.4333	DECEASED	claudin-low	ER-/HER2-	Died of Disease		NO	Lobular	MASTECTOMY	TRUE	TRUE
MB.7052	0	4.0358	High	NO	4	Negative	NEUTRAL	NO	Pre	9	45.45	106.133	LIVING	claudin-low	ER-/HER2-	Living	Right	YES	Ductal/NST	BREAST CONSERVING	TRUE	TRUE
MB.7051	0	3.04	High	NO	4	Positve	NEUTRAL	YES	Post	6	63.44	85.9333	DECEASED	Her2	ER+/HER2- High Prolif	Died of Disease	Left	YES	Ductal/NST	BREAST CONSERVING	TRUE	TRUE
MB.7050	1	4.045	Moderate	YES	4	Positve	GAIN	YES	Post	5	64.99	65.1333	DECEASED	Her2	ER+/HER2- High Prolif	Died of Disease	Right	YES	Ductal/NST	BREAST CONSERVING	TRUE	FALSE
MB.7046	0	3.046	Moderate	NO	4	Positve	GAIN	YES	Post	6	76.02	146.4	DECEASED	Her2	ER+/HER2- High Prolif	Died of Other Causes		YES	Ductal/NST	BREAST CONSERVING	TRUE	TRUE
MB.7043	0	4.036	High	NO	4	Positve	NEUTRAL	YES	Post	4ER+	72.65	91.5333	LIVING	claudin-low	ER+/HER2- Low Prolif	Living	Right	YES	Ductal/NST	MASTECTOMY	TRUE	FALSE
MB.7038	1	5.044	High	YES	4	Negative	NEUTRAL	NO	Post	10	57.62	81.0333	LIVING	Basal	ER-/HER2-	Living	Right	YES	Ductal/NST	BREAST CONSERVING	TRUE	TRUE
MB.7037	0	2.03	Moderate	NO	4	Positve	NEUTRAL	NO	Post	8	68.74	86.4	LIVING	LumA	ER+/HER2- Low Prolif	Living	Left	YES	Ductal/NST	BREAST CONSERVING	TRUE	FALSE
MB.7036	2	5.036	High	YES	4	Negative	NEUTRAL	NO	Post	10	54.48	120.433	LIVING	Basal	ER-/HER2-	Living		YES	Ductal/NST	MASTECTOMY	TRUE	TRUE
MB.7035	13	6.1	Moderate	YES	4	Negative	GAIN	NO	Pre	5	45.3	32.0667	DECEASED	Her2	HER2+	Died of Disease	Right	YES	Ductal/NST	MASTECTOMY	TRUE	TRUE
MB.7028	2	4.056	High	NO	4	Positve	NEUTRAL	YES	Post	1	65.94	89.8	LIVING	LumB	ER+/HER2- High Prolif	Living	Left	YES	Ductal/NST	BREAST CONSERVING	TRUE	TRUE
MB.7027	12	6.03	Moderate	YES	4	Negative	GAIN	NO	Post	5	60.56	36.9667	DECEASED	Her2	HER2+	Died of Disease	Right	YES	Ductal/NST	MASTECTOMY	TRUE	TRUE
MB.7020	2	5.054	Moderate	YES	4	Negative	GAIN	NO	Pre	5	44.47	71.6333	DECEASED	Her2	HER2+	Died of Disease	Left	NO	Ductal/NST	MASTECTOMY	TRUE	TRUE
MB.7018	3	4.08	Moderate	YES	4	Negative	NEUTRAL	NO	Post	9	72.12	86.5333	DECEASED	Her2	ER+/HER2- High Prolif	Died of Disease	Right	YES	Ductal/NST	MASTECTOMY	TRUE	TRUE
MB.7014	1	5.038	High	NO	4	Positve	NEUTRAL	YES	Post	1	67.57	68.7	LIVING	Basal	ER+/HER2- High Prolif	Living	Left	YES	Mixed	BREAST CONSERVING	TRUE	TRUE
MB.7012	0	4.04	High	YES	4	Negative	NEUTRAL	NO	Post	10	60.96	19.8333	DECEASED	Basal	ER-/HER2-	Died of Disease	Left	YES	Ductal/NST	BREAST CONSERVING	TRUE	TRUE
MB.7011	0	4.08	Moderate	NO	4	Positve	GAIN	YES	Post	9	68.9	70.0667	DECEASED	LumB	ER+/HER2- High Prolif	Died of Other Causes	Left	YES	Mixed	MASTECTOMY	TRUE	TRUE
MB.7009	2	5.054	High	YES	4	Negative	NEUTRAL	NO	Post	10	68.28	54.7667	DECEASED	Basal	ER-/HER2-	Died of Disease	Right	YES	Ductal/NST	BREAST CONSERVING	TRUE	TRUE
MB.6358	0	3.05	High	NO	5	Positve	GAIN	NO	Post	5	57.77	37.8667	DECEASED	Her2	HER2+	Died of Disease	Right	NO	Lobular	MASTECTOMY	TRUE	TRUE
MB.6344	0	3.12	Moderate	NO	5	Positve	NEUTRAL	NO	Post	1	82	152.933	DECEASED	LumB	ER+/HER2- High Prolif	Died of Disease	Right	NO	Ductal/NST	MASTECTOMY	TRUE	TRUE
MB.6337	14	6.11	High	YES	5	Negative	GAIN	NO	Post	5	58.25	110.867	DECEASED	Basal	HER2+	Died of Other Causes	Right	YES	Ductal/NST	MASTECTOMY	TRUE	TRUE
MB.6318	0	4.07	High	NO	5	Positve	NEUTRAL	NO	Post	10	81.37	109.233	DECEASED	Her2	ER-/HER2-	Died of Other Causes	Right	NO	Ductal/NST	MASTECTOMY	TRUE	TRUE
MB.6305	3	5.06	High	YES	5	Negative	GAIN	NO	Post	10	52.85	89.5333	DECEASED	claudin-low	ER-/HER2-	Died of Disease	Left	YES	Medullary	MASTECTOMY	TRUE	TRUE
MB.6302	5	6.054	High	NO	5	Positve	NEUTRAL	YES	Post	9	67.78	125.867	DECEASED	LumB	ER+/HER2- High Prolif	Died of Other Causes	Left	YES	Ductal/NST	MASTECTOMY	TRUE	TRUE
MB.6297	0	3.06	High	NO	5	Positve	GAIN	YES	Post	8	52.55	170.867	LIVING	LumA		Living	Right	YES	Ductal/NST	BREAST CONSERVING	TRUE	FALSE
MB.6288	0	4.046	High	NO	5	Positve	NEUTRAL	YES	Post	6	74.33	100.3	DECEASED	LumB		Died of Disease	Left	YES	Ductal/NST	BREAST CONSERVING	TRUE	FALSE
MB.6287	1	5.07	Moderate	YES	5	Negative	LOSS	NO	Post	1	58.08	35.2	DECEASED	LumB		Died of Disease	Right	YES	Ductal/NST	MASTECTOMY	TRUE	TRUE
MB.6284	0	3.06	Moderate	NO	5	Positve	LOSS	YES	Post	9	67.81	88.3333	DECEASED	LumB		Died of Other Causes	Right	YES	Other	BREAST CONSERVING	TRUE	TRUE
MB.6281	7	5.01	High	NO	5	Positve	NEUTRAL	YES	Post	6	75.1	3.5	DECEASED	LumB		Died of Other Causes	Left	NO	Ductal/NST	BREAST CONSERVING	TRUE	TRUE
MB.6272	3	5	Low	YES	5	Negative	NEUTRAL	NO	Pre	10	36.93	22.4	DECEASED	claudin-low		Died of Disease	Right	YES	Ductal/NST	BREAST CONSERVING	TRUE	TRUE
MB.6248	1	5.11	High	YES	5	Negative	NEUTRAL	YES	Post	10	51.22	182.833	LIVING	Basal	ER-/HER2-	Living	Left	YES	Ductal/NST	MASTECTOMY	TRUE	TRUE
MB.6246	2	5.06	High	YES	5	Negative	GAIN	NO	Post	5	58.39	52.9	DECEASED	Her2	HER2+	Died of Other Causes	Left	NO	Ductal/NST	MASTECTOMY	TRUE	TRUE
MB.6245	0	4.04	High	NO	5	Negative	NEUTRAL	NO	Pre	10	47.01	177.633	LIVING	Basal	ER-/HER2-	Living	Right	NO	Ductal/NST	BREAST CONSERVING	TRUE	TRUE
MB.6242	8	6.11	High	YES	5	Negative	NEUTRAL	NO	Pre	10	41.29	165.433	LIVING	Basal	ER-/HER2-	Living	Left	YES	Ductal/NST	BREAST CONSERVING	TRUE	TRUE
MB.6238	0	3.058	High	NO	5	Positve	NEUTRAL	NO	Post	7	84.87	172.967	DECEASED	LumA	ER+/HER2- Low Prolif	Died of Disease	Left	NO	Mixed	MASTECTOMY	TRUE	FALSE
MB.6237	0	4.04	High	NO	5	Negative	GAIN	NO	Post	10	75.62	105.2	DECEASED	Basal	ER-/HER2-	Died of Other Causes	Right	NO	Ductal/NST	MASTECTOMY	TRUE	TRUE
MB.6226	0	3.074	Moderate	NO	5	Positve	NEUTRAL	YES	Post	8	73.37	35.3667	DECEASED	Normal	ER+/HER2- High Prolif	Died of Other Causes	Left	NO	Mixed	MASTECTOMY	TRUE	TRUE
MB.6224	31	6.02	High	YES	5	Negative	GAIN	NO	Post	5	66.94	35.4667	DECEASED	Her2	ER-/HER2-	Died of Disease	Left	YES	Ductal/NST	MASTECTOMY	TRUE	TRUE
MB.6218	0	4.044	High	NO	5	Positve	GAIN	NO	Pre	1	49.67	147.767	DECEASED	LumA	ER+/HER2- Low Prolif	Died of Disease	Left	NO	Ductal/NST	MASTECTOMY	TRUE	TRUE
MB.6208	2	4.04	High	NO	5	Positve	NEUTRAL	YES	Post	3	56.93	221.2	LIVING	Normal	ER+/HER2- High Prolif	Living	Left	YES	Ductal/NST	BREAST CONSERVING	TRUE	FALSE
MB.6204	0	4.046	High	NO	5	Positve	NEUTRAL	YES	Pre	4ER+	41.08	56.7667	DECEASED	Normal	ER+/HER2- Low Prolif	Died of Other Causes	Left	NO	Ductal/NST	MASTECTOMY	TRUE	FALSE
MB.6201	0	3.02	High	NO	5	Positve	NEUTRAL	NO	Post	9	79.2	222.7	DECEASED	LumB	ER+/HER2- High Prolif	Died of Other Causes	Left	YES	Ductal/NST	BREAST CONSERVING	TRUE	FALSE
MB.6200	1	5.06	High	NO	5	Positve	NEUTRAL	YES	Post	9	65.52	30.0667	DECEASED	LumA	ER+/HER2- High Prolif	Died of Disease	Left	NO	Ductal/NST	MASTECTOMY	TRUE	TRUE
MB.6195	0	3.046	High	NO	5	Positve	NEUTRAL	YES	Post	3	66.01	202.233	LIVING	LumA	ER+/HER2- Low Prolif	Living	Left	NO	Lobular	MASTECTOMY	TRUE	FALSE
MB.6194	9	5.05	High	YES	5	Negative	NEUTRAL	NO	Pre	4ER-	44.51	52.4667	DECEASED	Normal	ER+/HER2- Low Prolif	Died of Disease	Left	YES	Mixed	MASTECTOMY	TRUE	FALSE
MB.6192	2	4.07	High	NO	5	Positve	NEUTRAL	YES	Post	6	78.45	42.6333	DECEASED	LumB	ER+/HER2- High Prolif	Died of Other Causes	Left	NO	Ductal/NST	MASTECTOMY	TRUE	TRUE
MB.6190	3	4.056	High	NO	5	Positve	NEUTRAL	YES	Post	4ER+	79.24	24.6333	DECEASED	LumA	ER+/HER2- Low Prolif	Died of Other Causes	Right	NO	Ductal/NST	MASTECTOMY	TRUE	FALSE
MB.6184	9	6.1	High	YES	5	Positve	NEUTRAL	YES	Pre	2	35.02	185.7	DECEASED	Her2	ER+/HER2- High Prolif	Died of Disease	Right	NO	Ductal/NST	MASTECTOMY	TRUE	TRUE
MB.6182	0	4.042	High	NO	5	Positve	GAIN	NO	Post	1	56.47	208.8	LIVING	Her2	HER2+	Living	Left	YES	Ductal/NST	BREAST CONSERVING	TRUE	TRUE
MB.6179	0	2.066	High	NO	5	Positve	NEUTRAL	NO	Post	8	59.08	58.4667	DECEASED	LumA	ER+/HER2- High Prolif	Died of Disease	Right	NO	Mixed	MASTECTOMY	TRUE	FALSE
MB.6169	0	4.05	Moderate	NO	5	Positve	GAIN	NO	Pre	4ER+	39.17	84.7333	DECEASED	Basal	ER-/HER2-	Died of Other Causes	Left	NO	Ductal/NST	MASTECTOMY	TRUE	TRUE
MB.6168	0	3.04	High	NO	5	Positve	NEUTRAL	NO	Post	7	64.95	225.7	DECEASED	LumA	ER+/HER2- Low Prolif	Died of Other Causes	Left	NO	Mixed	MASTECTOMY	TRUE	FALSE
MB.6157	14	6.07	Moderate	NO	5	Positve	GAIN	YES	Post	5	86.29	15.8667	DECEASED	Basal	HER2+	Died of Disease	Left	YES	Ductal/NST	MASTECTOMY	TRUE	TRUE
MB.6152	0	3.034	High	NO	5	Positve	NEUTRAL	NO	Post	10	60.62	228.9	LIVING	Basal	ER-/HER2-	Living	Right	NO	Ductal/NST	MASTECTOMY	TRUE	TRUE
MB.6149	0	2.052	High	NO	5	Positve	GAIN	NO	Post	7	70.9	74.9333	DECEASED	LumA	ER+/HER2- High Prolif	Died of Other Causes	Right	NO	Ductal/NST	MASTECTOMY	TRUE	FALSE
MB.6145	3	4.09	High	NO	5	Positve	LOSS	YES	Post	7	60.41	34.3333	DECEASED	LumB	ER+/HER2- High Prolif	Died of Disease	Left	NO	Mixed	MASTECTOMY	TRUE	FALSE
MB.6141	4	6	High	NO	5	Positve	NEUTRAL	YES	Post	8	79.84	78.8667	DECEASED	LumB	ER+/HER2- High Prolif	Died of Other Causes	Left	NO	Lobular	MASTECTOMY	TRUE	FALSE
MB.6135	1	4.03	High	NO	5	Positve	NEUTRAL	YES	Post	9	69.38	78.6	DECEASED	LumB	ER+/HER2- High Prolif	Died of Other Causes	Right	NO	Ductal/NST	MASTECTOMY	TRUE	TRUE
MB.6122	3	4.07	Moderate	YES	5	Negative	LOSS	NO	Post	4ER-	54.74	260.2	LIVING	Basal	ER-/HER2-	Living	Left	NO	Ductal/NST	MASTECTOMY	TRUE	TRUE
MB.6118	0	3.03	Low	NO	5	Positve	NEUTRAL	NO	Pre	3	41.11	264.6	LIVING	LumA	ER+/HER2- Low Prolif	Living	Right	YES	Ductal/NST	BREAST CONSERVING	TRUE	FALSE
MB.6114	10	5.056	High	YES	5	Negative	GAIN	NO	Post	5	70.76	66.8333	LIVING	Her2	ER+/HER2- High Prolif	Living	Right	NO	Ductal/NST	MASTECTOMY	TRUE	FALSE
MB.6113	2	4.04	High	YES	5	Negative	GAIN	NO	Pre	5	39.41	124.567	DECEASED	Her2	HER2+	Died of Disease	Left	NO	Ductal/NST	MASTECTOMY	TRUE	FALSE
MB.6100	2	4.06	High	YES	5	Negative	GAIN	NO	Post	5	53.45	10.0667	DECEASED	Her2		Died of Disease	Left	YES	Ductal/NST	BREAST CONSERVING	TRUE	TRUE
MB.6082	8	5.14	Low	YES	5	Negative	NEUTRAL	NO	Pre	7	46.47	102.5	DECEASED	Normal	ER+/HER2- Low Prolif	Died of Disease	Right	NO	Ductal/NST	MASTECTOMY	TRUE	FALSE
MB.6071	7	5.068	High	NO	5	Positve	NEUTRAL	YES	Post	7	72.81	57.4	DECEASED	LumA	ER+/HER2- High Prolif	Died of Disease	Left	NO	Ductal/NST	MASTECTOMY	TRUE	FALSE
MB.6069	5	5.04	Moderate	NO	5	Positve	NEUTRAL	YES	Post	7	75.55	258.133	DECEASED	LumA	ER+/HER2- Low Prolif	Died of Other Causes	Right	YES	Ductal/NST	BREAST CONSERVING	TRUE	FALSE
MB.6060	0	4.06	High	NO	5	Positve	GAIN	NO	Post	5	53.79	38.0333	DECEASED	LumB	ER+/HER2- High Prolif	Died of Other Causes	Left	NO	Ductal/NST	MASTECTOMY	TRUE	TRUE
MB.6058	2	4.036	High	YES	5	Negative	NEUTRAL	NO	Pre	10	41.79	22.6667	DECEASED	Basal	ER-/HER2-	Died of Disease	Right	NO	Ductal/NST	MASTECTOMY	TRUE	TRUE
MB.6049	0	3.08	High	NO	5	Positve	GAIN	NO	Post	5	62.29	264.233	LIVING	Her2	HER2+	Living	Left	NO	Ductal/NST	MASTECTOMY	TRUE	TRUE
MB.6047	12	5.03	High	NO	5	Positve	NEUTRAL	YES	Post	9	72.94	37.8667	DECEASED	Her2	ER+/HER2- High Prolif	Died of Disease	Right	NO	Other	MASTECTOMY	TRUE	TRUE
MB.6044	0	3.06	Moderate	NO	5	Positve	NEUTRAL	NO	Post	6	70.64	219.1	DECEASED	Her2	ER+/HER2- High Prolif	Died of Other Causes	Right	NO	Ductal/NST	MASTECTOMY	TRUE	FALSE
MB.6030	0	2.04	High	NO	5	Positve	NEUTRAL	YES	Post	7	66.76	145.367	DECEASED	LumA	ER+/HER2- Low Prolif	Died of Other Causes	Left	NO	Ductal/NST	MASTECTOMY	TRUE	FALSE
MB.6029	6	6.02	High	NO	5	Positve	NEUTRAL	YES	Post	7	63.35	278.367	DECEASED	LumA	ER+/HER2- Low Prolif	Died of Disease	Left	YES	Other	BREAST CONSERVING	TRUE	FALSE
MB.6022	2	4.1	High	NO	5	Positve	NEUTRAL	YES	Post	8	90	52.0667	DECEASED	LumB	ER+/HER2- High Prolif	Died of Disease	Right	NO	Ductal/NST	MASTECTOMY	TRUE	FALSE
MB.6008	0	4.05	High	NO	5	Positve	NEUTRAL	NO	Post	9	80.33	69.1	DECEASED	LumB	ER+/HER2- High Prolif	Died of Disease	Left	NO	Lobular	MASTECTOMY	TRUE	TRUE
MB.6007	0	3.05	High	NO	5	Positve	NEUTRAL	YES	Post	3	70.65	70.5333	DECEASED	Her2	ER+/HER2- High Prolif	Died of Other Causes	Right	NO	Lobular	MASTECTOMY	TRUE	FALSE
MB.6001	0	3.03	Moderate	NO	5	Positve	NEUTRAL	YES	Post	3	68.7	135.3	DECEASED	LumA	ER+/HER2- Low Prolif	Died of Other Causes	Left	NO	Mixed	MASTECTOMY	TRUE	FALSE
MB.5655	0	4.05	High	NO	3	Negative	NEUTRAL	YES	Post	10	67.57	191.8	LIVING	Basal	ER-/HER2-	Living	Right	NO	Ductal/NST	MASTECTOMY	TRUE	TRUE
MB.5646	0	4.06	Moderate	NO	3	Positve	NEUTRAL	YES	Post	1	58.4	167.1	DECEASED	LumB	ER+/HER2- High Prolif	Died of Other Causes	Right	YES	Mixed	BREAST CONSERVING	TRUE	TRUE
MB.5641	0	4.044	Low	NO	3	Positve	LOSS	YES	Post	2	78.64	181.867	LIVING	LumB	ER+/HER2- High Prolif	Living	Left	YES	Ductal/NST	BREAST CONSERVING	TRUE	FALSE
MB.5638	0	3.04	Moderate	NO	3	Positve	NEUTRAL	YES	Post	7	65.14	195.7	DECEASED	LumA	ER+/HER2- High Prolif	Died of Other Causes	Left	YES	Ductal/NST	BREAST CONSERVING	TRUE	TRUE
MB.5636	2	2.06	High	NO	3	Positve	GAIN	YES	Post	9	68.49	108.3	DECEASED	LumB	ER+/HER2- High Prolif	Died of Other Causes	Right	NO	Ductal/NST	MASTECTOMY	TRUE	TRUE
MB.5635	0	3.03	High	NO	3	Positve	GAIN	YES	Post	4ER+	57.2	21.0667	DECEASED	LumA	ER+/HER2- Low Prolif	Died of Disease	Right	YES	Ductal/NST	BREAST CONSERVING	TRUE	FALSE
MB.5632	4	5.07	High	NO	3	Positve	GAIN	YES	Post	9	78.55	38.1667	DECEASED	LumB	ER+/HER2- High Prolif	Died of Disease	Left	YES	Ductal/NST	MASTECTOMY	TRUE	TRUE
MB.5628	4	6	High	NO	3	Positve	GAIN	YES	Post	5	65.06	42.6	DECEASED	LumB	ER+/HER2- High Prolif	Died of Disease	Right	YES	Ductal/NST	BREAST CONSERVING	TRUE	FALSE
MB.5624	1	5.05	High	YES	3	Negative	NEUTRAL	YES	Post	10	55.43	136	LIVING	Basal		Living	Right	YES	Ductal/NST	BREAST CONSERVING	TRUE	TRUE
MB.5603	2	4.04	High	NO	3	Positve	NEUTRAL	YES	Post	2	70.79	171.633	DECEASED	LumA	ER+/HER2- Low Prolif	Died of Other Causes	Left	YES	Ductal/NST	MASTECTOMY	TRUE	FALSE
MB.5602	8	6.08	High	YES	3	Negative	NEUTRAL	NO	Pre	10	39.7	224.433	LIVING	Basal	ER-/HER2-	Living	Left	YES	Ductal/NST	BREAST CONSERVING	TRUE	TRUE
MB.5599	3	4.04	High	NO	3	Positve	NEUTRAL	YES	Post	7	62.88	224.867	LIVING	LumA	ER+/HER2- Low Prolif	Living	Right	YES	Ductal/NST	BREAST CONSERVING	TRUE	FALSE
MB.5592	0	3.04	Low	NO	3	Positve	NEUTRAL	NO	Post	8	66.01	26.3333	DECEASED	LumB	ER+/HER2- High Prolif	Died of Other Causes	Left	YES	Lobular	BREAST CONSERVING	TRUE	FALSE
MB.5584	0	4.04	High	NO	3	Positve	NEUTRAL	YES	Post	1	69.55	91.1	DECEASED	Her2	ER+/HER2- High Prolif	Died of Other Causes	Left	NO	Ductal/NST	BREAST CONSERVING	TRUE	TRUE
MB.5577	8	6.12	High	NO	3	Positve	NEUTRAL	YES	Post	3	68.64	55.4	DECEASED	claudin-low	ER+/HER2- High Prolif	Died of Disease	Right	NO	Lobular	MASTECTOMY	TRUE	TRUE
MB.5576	0	4.04	Moderate	NO	3	Positve	NEUTRAL	YES	Post	1	67.79	194	LIVING	LumB	ER+/HER2- High Prolif	Living	Left	YES	Mixed	BREAST CONSERVING	TRUE	TRUE
MB.5565	2	5.06	High	YES	3	Negative	NEUTRAL	YES	Post	10	64.27	194.1	DECEASED	claudin-low	ER-/HER2-	Died of Other Causes	Left	YES	Ductal/NST	BREAST CONSERVING	TRUE	TRUE
MB.5558	1	5.15	Low	YES	3	Negative	GAIN	NO	Pre	5	35.13	25.0333	LIVING	Basal	HER2+	Living	Right	NO	Ductal/NST	MASTECTOMY	TRUE	TRUE
MB.5556	0	4.04	High	NO	3	Positve	NEUTRAL	YES	Post	1	53.56	225.4	LIVING	LumB	ER+/HER2- High Prolif	Living	Right	YES	Ductal/NST	BREAST CONSERVING	TRUE	TRUE
MB.5552	2	2.08	Moderate	NO	3	Positve	NEUTRAL	YES	Post	6	69.77	34.7	DECEASED	LumB	ER+/HER2- High Prolif	Died of Disease	Left	NO	Ductal/NST	BREAST CONSERVING	TRUE	TRUE
MB.5549	2	4.04	Moderate	YES	3	Negative	GAIN	NO	Post	1	54.83	88.9333	DECEASED	Her2	ER-/HER2-	Died of Disease	Left	YES	Ductal/NST	BREAST CONSERVING	TRUE	TRUE
MB.5547	1	5.06	Moderate	YES	3	Negative	NEUTRAL	NO	Pre	10	43.08	98.5667	LIVING	Basal	ER-/HER2-	Living	Right	YES	Ductal/NST	BREAST CONSERVING	TRUE	TRUE
MB.5543	0	4.08	Low	NO	3	Positve	LOSS	YES	Post	3	79.11	34.4333	DECEASED	LumA	ER+/HER2- Low Prolif	Died of Other Causes	Left	NO	Ductal/NST	BREAST CONSERVING	TRUE	FALSE
MB.5541	0	3.04	Moderate	NO	3	Positve	GAIN	YES	Post	4ER+	60.13	200.133	LIVING	LumA	ER+/HER2- Low Prolif	Living	Left	YES	Ductal/NST	BREAST CONSERVING	TRUE	FALSE
MB.5540	4	6.04	High	NO	3	Positve	GAIN	YES	Post	1	76.53	48.4333	DECEASED	LumB	ER+/HER2- High Prolif	Died of Disease	Left	NO	Mixed	BREAST CONSERVING	TRUE	TRUE
MB.5535	4	6.044	High	YES	3	Negative	GAIN	YES	Pre	5	49.87	120.133	DECEASED	Her2	HER2+	Died of Disease	Left	YES	Ductal/NST	MASTECTOMY	TRUE	FALSE
MB.5534	10	5.05	Moderate	NO	3	Positve	NEUTRAL	YES	Post	4ER+	80.09	79.1	DECEASED	claudin-low	ER-/HER2-	Died of Disease	Left	YES	Ductal/NST	MASTECTOMY	TRUE	TRUE
MB.5533	1	5.04	Low	NO	3	Positve	NEUTRAL	YES	Post	1	71.64	158.033	LIVING	Normal	ER+/HER2- Low Prolif	Living	Left	YES	Mixed	BREAST CONSERVING	TRUE	FALSE
MB.5530	2	5.05	Low	NO	3	Positve	NEUTRAL	YES	Post	7	50.61	185.933	LIVING	Basal	ER+/HER2- High Prolif	Living	Left	NO	Ductal/NST	MASTECTOMY	TRUE	FALSE
MB.5525	0	4.056	Moderate	NO	3	Positve	NEUTRAL	YES	Post	7	63.2	2	LIVING	LumB	ER+/HER2- High Prolif	Living	Right	YES	Mucinous	BREAST CONSERVING	TRUE	TRUE
MB.5520	4	6.05	High	NO	3	Positve	NEUTRAL	YES	Pre	7	38.49	16.3	DECEASED	LumA	ER+/HER2- High Prolif	Died of Disease	Left	NO	Mixed	MASTECTOMY	TRUE	TRUE
MB.5519	1	4.09	High	NO	3	Positve	NEUTRAL	YES	Post	8	72.61	169.233	DECEASED	LumA	ER+/HER2- High Prolif	Died of Other Causes	Left	NO	Ductal/NST	MASTECTOMY	TRUE	FALSE
MB.5518	1	5.04	High	NO	3	Positve	NEUTRAL	YES	Post	4ER+	72.39	30.8667	DECEASED	LumB	ER+/HER2- High Prolif	Died of Disease	Left	YES	Ductal/NST	BREAST CONSERVING	TRUE	TRUE
MB.5511	0	4.04	High	NO	3	Negative	NEUTRAL	NO	Post	10	54.18	158.967	LIVING	Her2	ER-/HER2-	Living	Left	NO	Ductal/NST	BREAST CONSERVING	TRUE	TRUE
MB.5510	0	4.07	Moderate	NO	3	Positve	NEUTRAL	YES	Post	3	75.73	103.1	DECEASED	LumA	ER+/HER2- Low Prolif	Died of Disease	Left	NO	Mixed	MASTECTOMY	TRUE	FALSE
MB.5502	0	3.056	High	NO	3	Positve	NEUTRAL	NO	Post	7	51.62	189.733	LIVING	LumB	ER+/HER2- High Prolif	Living	Left	YES	Ductal/NST	BREAST CONSERVING	TRUE	TRUE
MB.5498	0	4.03	Moderate	NO	3	Positve	GAIN	NO	Post	1	64.1	225.167	LIVING	Her2	HER2+	Living	Left	YES	Ductal/NST	BREAST CONSERVING	TRUE	TRUE
MB.5495	0	3.04	High	NO	3	Positve	NEUTRAL	YES	Pre	4ER+	42.64	228.8	LIVING	LumA	ER+/HER2- Low Prolif	Living	Right	NO	Ductal/NST	MASTECTOMY	TRUE	FALSE
MB.5493	0	4.102	High	NO	3	Positve	LOSS	YES	Post	2	69.84	57.2333	DECEASED	LumB	ER+/HER2- High Prolif	Died of Disease	Right	NO	Lobular	MASTECTOMY	TRUE	TRUE
MB.5492	6	6.102	Low	NO	3	Positve	NEUTRAL	YES	Post	3	74.28	23.3667	DECEASED	LumA	ER+/HER2- Low Prolif	Died of Disease	Right	NO	Lobular	MASTECTOMY	TRUE	FALSE
MB.5491	0	4.13	Moderate	NO	3	Positve	NEUTRAL	NO	Post	8	72.25	65.8333	DECEASED	LumB	ER+/HER2- High Prolif	Died of Disease	Right	NO	Ductal/NST	MASTECTOMY	TRUE	FALSE
MB.5490	0	3.08	High	NO	3	Positve	NEUTRAL	NO	Post	8	65.31	51.2	DECEASED	LumA	ER+/HER2- Low Prolif	Died of Disease	Left	NO	Ductal/NST	MASTECTOMY	TRUE	FALSE
MB.5486	0	4.05	High	NO	3	Positve	LOSS	YES	Post	9	75.65	123.3	DECEASED	LumB	ER+/HER2- High Prolif	Died of Disease	Left	YES	Ductal/NST	BREAST CONSERVING	TRUE	TRUE
MB.5484	0	3.04	Moderate	NO	3	Positve	NEUTRAL	YES	Pre	7	47.3	238.5	LIVING	LumA	ER+/HER2- Low Prolif	Living	Right	YES	Lobular	BREAST CONSERVING	TRUE	FALSE
MB.5473	5	6.07	High	NO	3	Positve	NEUTRAL	YES	Post	3	72.61	125.9	DECEASED	LumA	ER+/HER2- Low Prolif	Died of Other Causes	Right	YES	Ductal/NST	MASTECTOMY	TRUE	FALSE
MB.5471	0	4.026	Moderate	NO	3	Positve	NEUTRAL	NO	Post	3	67.54	185.767	LIVING	LumA	ER+/HER2- High Prolif	Living	Right	NO	Ductal/NST	MASTECTOMY	TRUE	FALSE
MB.5465	0	4.05	Low	NO	3	Negative	LOSS	YES	Post	10	69.83	18.8	DECEASED	Basal	ER-/HER2-	Died of Disease	Right	YES	Ductal/NST	BREAST CONSERVING	TRUE	TRUE
MB.5463	16	3.096	High	NO	3	Positve	NEUTRAL	YES	Post	9	71.91	58.1333	DECEASED	LumB	ER+/HER2- High Prolif	Died of Other Causes	Right	YES	Lobular	MASTECTOMY	TRUE	FALSE
MB.5459	1	5.04	Moderate	NO	3	Positve	GAIN	YES	Post	5	64.07	90.8	DECEASED	LumB	HER2+	Died of Disease	Right	YES	Ductal/NST	BREAST CONSERVING	TRUE	TRUE
MB.5458	1	5.05	Low	YES	3	Negative	GAIN	NO	Post	5	54.96	183.433	LIVING	Basal	HER2+	Living	Right	NO	Ductal/NST	MASTECTOMY	TRUE	TRUE
MB.5457	0	3.032	Moderate	NO	3	Positve	NEUTRAL	YES	Post	3	52.57	164.567	DECEASED	LumA	ER+/HER2- Low Prolif	Died of Disease	Right	NO	Ductal/NST	BREAST CONSERVING	TRUE	FALSE
MB.5454	4	6.06	Moderate	NO	3	Positve	NEUTRAL	YES	Post	10	55.57	50.6667	DECEASED	LumB	ER+/HER2- High Prolif	Died of Disease	Left	YES	Ductal/NST	BREAST CONSERVING	TRUE	TRUE
MB.5450	0	4.024	Low	NO	3	Negative	NEUTRAL	NO	Pre	10	38.92	190.2	LIVING	claudin-low	ER-/HER2-	Living	Right	YES	Ductal/NST	BREAST CONSERVING	TRUE	TRUE
MB.5440	1	5.036	High	YES	3	Negative	NEUTRAL	NO	Pre	10	49.05	196.633	LIVING	claudin-low	ER-/HER2-	Living	Left	YES	Ductal/NST	BREAST CONSERVING	TRUE	TRUE
MB.5433	0	3.06	High	NO	3	Positve	GAIN	YES	Post	7	69.37	176.367	DECEASED	LumA	ER+/HER2- High Prolif	Died of Disease	Right	NO	Ductal/NST	MASTECTOMY	TRUE	TRUE
MB.5432	1	4.044	High	NO	3	Positve	NEUTRAL	YES	Post	7	61	98.5	DECEASED	LumA	ER+/HER2- High Prolif	Died of Other Causes	Left	YES	Ductal/NST	BREAST CONSERVING	TRUE	TRUE
MB.5431	0	3.03	Low	NO	3	Positve	NEUTRAL	NO	Pre	4ER+	49.91	15.8667	DECEASED	claudin-low	ER-/HER2-	Died of Disease	Left	YES	Ductal/NST	BREAST CONSERVING	TRUE	TRUE
MB.5427	0	3.05	Moderate	NO	3	Negative	NEUTRAL	YES	Post	9	83.68	155.733	DECEASED	Basal	ER-/HER2-	Died of Other Causes	Right	YES	Ductal/NST	BREAST CONSERVING	TRUE	TRUE
MB.5424	0	3.026	Moderate	NO	3	Positve	NEUTRAL	NO	Post	2	66.42	83.5333	DECEASED	LumA	ER+/HER2- Low Prolif	Died of Disease	Right	NO	Mixed	MASTECTOMY	TRUE	FALSE
MB.5414	1	5.05	High	NO	3	Positve	GAIN	YES	Post	9	61.14	140.6	DECEASED	LumB	HER2+	Died of Other Causes	Left	YES	Ductal/NST	BREAST CONSERVING	TRUE	TRUE
MB.5411	1	5.036	High	YES	3	Negative	GAIN	NO	Pre	5	43.61	26	DECEASED	Her2	HER2+	Died of Disease	Left	NO	Ductal/NST	MASTECTOMY	TRUE	TRUE
MB.5401	0	3.024	Moderate	NO	3	Positve	NEUTRAL	YES	Post	7	75.42	70.1667	LIVING	LumA	ER+/HER2- Low Prolif	Living	Right	NO	Mixed	MASTECTOMY	TRUE	FALSE
MB.5396	0	4.028	Moderate	NO	3	Positve	NEUTRAL	YES	Post	9	61.84	165.667	LIVING	LumB	ER+/HER2- High Prolif	Living	Left	YES	Ductal/NST	BREAST CONSERVING	TRUE	TRUE
MB.5395	0	4.028	High	NO	3	Positve	NEUTRAL	NO	Post	3	71.51	165.167	LIVING	LumA	ER+/HER2- Low Prolif	Living	Right	YES	Ductal/NST	BREAST CONSERVING	TRUE	FALSE
MB.5393	0	3.044	Moderate	NO	3	Positve	NEUTRAL	NO	Post	7	82.72	154	DECEASED	LumB	ER+/HER2- Low Prolif	Died of Other Causes	Right	NO	Mixed	MASTECTOMY	TRUE	FALSE
MB.5390	12	6.026	High	YES	3	Negative	NEUTRAL	YES	Pre	10	37.27	30.9333	DECEASED	Basal	ER-/HER2-	Died of Disease	Left	YES	Lobular	BREAST CONSERVING	TRUE	TRUE
MB.5388	0	3.03	High	NO	3	Positve	NEUTRAL	NO	Post	7	69.8	146.933	DECEASED	LumA	ER+/HER2- Low Prolif	Died of Other Causes	Right	YES	Mixed	BREAST CONSERVING	TRUE	FALSE
MB.5382	4	5.06	High	NO	3	Positve	NEUTRAL	YES	Post	7	69.27	116.233	DECEASED	LumA	ER+/HER2- Low Prolif	Died of Other Causes	Right	YES	Ductal/NST	BREAST CONSERVING	TRUE	FALSE
MB.5378	3	5.09	High	YES	3	Negative	NEUTRAL	NO	Post	10	57.99	12.2667	DECEASED	Basal	ER-/HER2-	Died of Disease	Right	YES	Ductal/NST	MASTECTOMY	TRUE	TRUE
MB.5369	0	3.05	High	NO	3	Positve	NEUTRAL	YES	Post	8	66.18	39.3	DECEASED	LumA	ER+/HER2- Low Prolif	Died of Disease	Left	YES	Mixed	BREAST CONSERVING	TRUE	FALSE
MB.5368	1	5.03	Low	NO	3	Positve	GAIN	YES	Post	4ER+	77.15	100.133	DECEASED	Normal	ER+/HER2- Low Prolif	Died of Other Causes	Right	NO	NA	MASTECTOMY	TRUE	FALSE
MB.5366	1	5.08	High	NO	3	Positve	GAIN	YES	Post	5	75.56	243.167	LIVING	Her2	HER2+	Living	Left	NO	Lobular	MASTECTOMY	TRUE	TRUE
MB.5361	1	4.08	High	NO	3	Positve	GAIN	YES	Post	8	76.01	15.3667	DECEASED	LumA	ER+/HER2- High Prolif	Died of Disease	Left	NO	Ductal/NST	MASTECTOMY	TRUE	FALSE
MB.5348	1	5.03	High	YES	3	Negative	NEUTRAL	NO	Pre	10	41.27	169.667	LIVING	claudin-low	ER-/HER2-	Living	Left	NO	Ductal/NST	MASTECTOMY	TRUE	TRUE
MB.5346	3	5.16	High	YES	3	Negative	NEUTRAL	NO	Post	10	52.09	194.3	LIVING	Basal		Living	Left	YES	Ductal/NST	MASTECTOMY	TRUE	TRUE
MB.5327	0	3.05	High	NO	3	Negative	GAIN	YES	Post	5	66.94	163.533	LIVING	Her2	HER2+	Living	Left	YES	Lobular	BREAST CONSERVING	TRUE	TRUE
MB.5322	1	4.046	Moderate	NO	3	Positve	NEUTRAL	YES	Post	2	66.58	102.3	DECEASED	LumA	ER+/HER2- High Prolif	Died of Disease	Right	YES	Mixed	BREAST CONSERVING	TRUE	TRUE
MB.5315	16	6.16	High	YES	3	Negative	GAIN	YES	Post	4ER-	52.13	43.0333	DECEASED	Her2	HER2+	Died of Disease	Left	YES	Ductal/NST	MASTECTOMY	TRUE	FALSE
MB.5311	0	3.054	High	NO	3	Positve	NEUTRAL	YES	Post	4ER+	73.01	57.6667	DECEASED	claudin-low	ER-/HER2-	Died of Disease	Right	YES	Ductal/NST	BREAST CONSERVING	TRUE	FALSE
MB.5306	0	4.03	High	NO	3	Positve	GAIN	NO	Post	7	58.26	159.733	LIVING	LumA	ER+/HER2- High Prolif	Living	Left	NO	Ductal/NST	MASTECTOMY	TRUE	TRUE
MB.5299	2	5.08	High	YES	3	Negative	NEUTRAL	YES	Post	10	53.35	16.7	DECEASED	Basal	ER-/HER2-	Died of Disease	Left	NO	Lobular	BREAST CONSERVING	TRUE	TRUE
MB.5298	5	6.046	High	YES	3	Negative	NEUTRAL	NO	Pre	10	49.63	84.9	DECEASED	Basal	ER-/HER2-	Died of Disease	Right	NO	Lobular	BREAST CONSERVING	TRUE	TRUE
MB.5295	0	3.05	Low	NO	3	Negative	NEUTRAL	NO	Post	10	60.51	75.7	DECEASED	Basal	ER-/HER2-	Died of Other Causes	Left	YES	Ductal/NST	BREAST CONSERVING	TRUE	TRUE
MB.5277	0	3.036	Low	NO	3	Positve	NEUTRAL	NO	Pre	8	35.78	221.067	DECEASED	Normal	ER+/HER2- Low Prolif	Died of Disease	Right	NO	Ductal/NST	MASTECTOMY	TRUE	FALSE
MB.5273	0	4.04	High	NO	3	Positve	NEUTRAL	YES	Post	6	60.33	60.8667	DECEASED	LumB	ER+/HER2- High Prolif	Died of Disease	Left	NO	Ductal/NST	MASTECTOMY	TRUE	TRUE
MB.5268	0	3.06	Moderate	NO	3	Positve	NEUTRAL	NO	Pre	3	47.98	186.133	LIVING	LumA	ER+/HER2- Low Prolif	Living	Right	YES	Mixed	BREAST CONSERVING	TRUE	FALSE
MB.5258	0	4.06	High	NO	3	Negative	NEUTRAL	YES	Post	10	72.77	101.067	DECEASED	Basal	ER-/HER2-	Died of Other Causes	Left	NO	Ductal/NST	MASTECTOMY	TRUE	TRUE
MB.5244	0	4.08	High	NO	3	Positve	NEUTRAL	YES	Post	6	69.2	216.867	DECEASED	LumB	ER+/HER2- High Prolif	Died of Disease	Left	NO	Ductal/NST	MASTECTOMY	TRUE	TRUE
MB.5243	2	3.11	High	NO	3	Positve	GAIN	YES	Post	1	62.79	38.4333	DECEASED	LumB	ER+/HER2- High Prolif	Died of Other Causes	Right	NO	Ductal/NST	MASTECTOMY	TRUE	FALSE
MB.5240	0	3.024	High	NO	3	Positve	NEUTRAL	NO	Post	7	56.92	103.833	DECEASED	LumA	ER+/HER2- Low Prolif	Died of Other Causes	Right	YES	Mixed	BREAST CONSERVING	TRUE	FALSE
MB.5232	0	3.028	Moderate	NO	3	Negative	NEUTRAL	NO	Post	10	74.53	211.2	DECEASED	Basal	ER-/HER2-	Died of Other Causes	Left	YES	Ductal/NST	BREAST CONSERVING	TRUE	TRUE
MB.5231	0	3.05	Moderate	NO	3	Negative	GAIN	YES	Post	5	61.28	16.5667	DECEASED	Her2	HER2+	Died of Disease	Left	NO	Ductal/NST	MASTECTOMY	TRUE	TRUE
MB.5229	1	5.05	High	YES	3	Negative	GAIN	NO	Pre	5	39.99	33.9667	DECEASED	Basal	HER2+	Died of Disease	Right	NO	Ductal/NST	MASTECTOMY	TRUE	TRUE
MB.5228	0	4.06	Moderate	NO	3	Positve	NEUTRAL	YES	Post	7	72.56	180.733	DECEASED	LumB	ER+/HER2- High Prolif	Died of Other Causes	Left	YES	Ductal/NST	BREAST CONSERVING	TRUE	TRUE
MB.5223	2	4.044	Moderate	YES	3	Negative	NEUTRAL	NO	Pre	4ER-	42.05	144.667	DECEASED	claudin-low	ER-/HER2-	Died of Disease	Right	YES	Ductal/NST	BREAST CONSERVING	TRUE	TRUE
MB.5214	0	3.04	Low	NO	3	Positve	NEUTRAL	YES	Post	2	66.57	107.367	DECEASED	Normal	ER+/HER2- Low Prolif	Died of Other Causes	Left	YES	Ductal/NST	BREAST CONSERVING	TRUE	FALSE
MB.5213	12	6.05	High	YES	3	Negative	GAIN	YES	Post	5	74.98	43.4	DECEASED	Her2	HER2+	Died of Disease	Left	YES	Ductal/NST	MASTECTOMY	TRUE	TRUE
MB.5212	0	4.07	High	NO	3	Positve	GAIN	YES	Post	5	80.17	179.1	DECEASED	LumB	HER2+	Died of Other Causes	Right	NO	Ductal/NST	MASTECTOMY	TRUE	TRUE
MB.5205	3	5.07	High	YES	3	Negative	NEUTRAL	YES	Post	9	50.24	185.3	LIVING	Basal	ER-/HER2-	Living	Left	YES	Ductal/NST	BREAST CONSERVING	TRUE	TRUE
MB.5200	0	4.03	Moderate	NO	3	Positve	GAIN	YES	Post	1	70.23	52.3	DECEASED	LumB	ER+/HER2- High Prolif	Died of Disease	Right	YES	Ductal/NST	BREAST CONSERVING	TRUE	TRUE
MB.5199	0	4.03	Low	NO	3	Negative	GAIN	YES	Post	5	65.35	204.4	LIVING	Basal	HER2+	Living	Right	NO	Ductal/NST	MASTECTOMY	TRUE	TRUE
MB.5197	3	4.05	High	NO	3	Positve	NEUTRAL	YES	Post	9	62.11	223.833	DECEASED	LumA	ER+/HER2- High Prolif	Died of Disease	Left	NO	Ductal/NST	MASTECTOMY	TRUE	TRUE
MB.5190	0	4.03	Low	NO	3	Negative	GAIN	NO	Post	4ER-	53.07	242.567	LIVING	Basal		Living	Right	YES	NA	BREAST CONSERVING	TRUE	FALSE
MB.5188	1	5.05	High	NO	3	Positve	NEUTRAL	YES	Post	10	65.44	19.4	DECEASED	Basal	ER-/HER2-	Died of Disease	Left	NO	Ductal/NST	MASTECTOMY	TRUE	TRUE
MB.5185	0	4.07	Moderate	NO	3	Positve	NEUTRAL	YES	Post	4ER+	61.88	77.4667	DECEASED	LumA	ER+/HER2- Low Prolif	Died of Disease	Left	NO	Ductal/NST	MASTECTOMY	TRUE	FALSE
MB.5183	0	3.03	Moderate	NO	3	Positve	NEUTRAL	YES	Post	8	74.34	118.533	DECEASED	LumA	ER+/HER2- Low Prolif	Died of Other Causes	Left	YES	Ductal/NST	BREAST CONSERVING	TRUE	FALSE
MB.5179	0	4.03	Moderate	NO	3	Positve	NEUTRAL	YES	Post	3	68.6	246.6	DECEASED	LumA	ER+/HER2- Low Prolif	Died of Other Causes	Right	NO	Mixed	MASTECTOMY	TRUE	FALSE
MB.5175	3	2.036	Moderate	NO	3	Positve	NEUTRAL	YES	Post	4ER+	50.08	194.7	DECEASED	claudin-low	ER+/HER2- Low Prolif	Died of Other Causes	Right	YES	Ductal/NST	BREAST CONSERVING	TRUE	TRUE
MB.5173	0	4.1	High	NO	3	Negative	NEUTRAL	YES	Post	10	69.05	22.1333	DECEASED	Basal	ER-/HER2-	Died of Disease	Left	NO	Ductal/NST	MASTECTOMY	TRUE	TRUE
MB.5166	11	6.06	High	NO	3	Positve	GAIN	YES	Post	5	69.23	80.7333	DECEASED	LumB	HER2+	Died of Disease	Right	YES	Ductal/NST	MASTECTOMY	TRUE	TRUE
MB.5147	0	4.05	High	NO	3	Positve	GAIN	YES	Post	5	54.61	20.2667	LIVING	LumA	HER2+	Living	Right	NO	Lobular	MASTECTOMY	TRUE	FALSE
MB.5145	0	4.05	Moderate	NO	3	Positve	NEUTRAL	YES	Post	9	61.55	159.233	DECEASED	Normal	ER-/HER2-	Died of Disease	Right	YES	Mixed	BREAST CONSERVING	TRUE	TRUE
MB.5139	4	6.058	High	NO	3	Positve	LOSS	YES	Post	1	69.16	89.9667	DECEASED	LumB	ER+/HER2- High Prolif	Died of Other Causes	Right	YES	Ductal/NST	MASTECTOMY	TRUE	FALSE
MB.5138	2	5.03	High	YES	3	Negative	NEUTRAL	YES	Pre	10	44.59	37	DECEASED	Basal	ER-/HER2-	Died of Disease	Right	YES	Ductal/NST		TRUE	TRUE
MB.5126	1	5.02	Moderate	YES	3	Negative	NEUTRAL	NO	Post	10	63.48	27.3	DECEASED	Basal	ER-/HER2-	Died of Disease	Right	YES	Ductal/NST		TRUE	TRUE
MB.5120	1	5.06	High	YES	3	Negative	GAIN	NO	Pre	5	47.24	27.8	DECEASED	Her2	HER2+	Died of Disease	Left	YES	Ductal/NST	BREAST CONSERVING	TRUE	TRUE
MB.5115	1	5.06	High	YES	3	Negative	NEUTRAL	NO	Pre	10	40.57	77.4	LIVING	Basal	ER-/HER2-	Living	Left	YES	Ductal/NST	BREAST CONSERVING	TRUE	TRUE
MB.5110	0	1.05	Moderate	NO	3	Positve	NEUTRAL	YES	Post	3	59.12	21.9	DECEASED	Normal	ER+/HER2- Low Prolif	Died of Disease	Left	NO	Lobular	MASTECTOMY	TRUE	FALSE
MB.5102	20	6.04	High	YES	3	Negative	NEUTRAL	YES	Post	10	69.93	30.3667	DECEASED	Basal		Died of Disease	Left	YES	Ductal/NST	BREAST CONSERVING	TRUE	TRUE
MB.5101	14	5.1	High	NO	3	Positve	NEUTRAL	YES	Post	6	67.86	34.3333	DECEASED	LumB	ER+/HER2- High Prolif	Died of Disease	Right	YES	Ductal/NST	MASTECTOMY	TRUE	TRUE
MB.5098	0	3.036	Moderate	NO	3	Positve	NEUTRAL	NO	Post	9	61.92	186.4	DECEASED	LumA	ER+/HER2- High Prolif	Died of Other Causes	Left	NO	Ductal/NST	MASTECTOMY	TRUE	TRUE
MB.5081	0	3.032	Moderate	NO	3	Positve	NEUTRAL	NO	Pre	9	43.63	58	DECEASED	Normal	ER+/HER2- High Prolif	Died of Disease	Right	NO	Ductal/NST	MASTECTOMY	TRUE	FALSE
MB.5078	1	4.048	Moderate	NO	3	Positve	GAIN	YES	Post	5	56.33	87.1	DECEASED	LumB	HER2+	Died of Disease	Right	YES	Ductal/NST	BREAST CONSERVING	TRUE	TRUE
MB.5072	1	5.06	High	YES	3	Negative	NEUTRAL	NO	Post	4ER-	52.23	50.2333	DECEASED	Her2	ER-/HER2-	Died of Disease	Left	NO	Ductal/NST	MASTECTOMY	TRUE	TRUE
MB.5063	1	5.04	High	YES	3	Negative	GAIN	NO	Pre	5	41.54	215.167	LIVING	Her2	HER2+	Living	Right	YES	Ductal/NST	MASTECTOMY	TRUE	TRUE
MB.5062	1	5.04	High	NO	3	Positve	GAIN	YES	Post	1	75.55	168.267	LIVING	LumB	HER2+	Living	Right	YES	Ductal/NST	BREAST CONSERVING	TRUE	TRUE
MB.5061	2	4.05	High	NO	3	Positve	NEUTRAL	YES	Post	7	71.05	39.4333	LIVING	LumB	ER+/HER2- High Prolif	Living	Left	YES	Ductal/NST	BREAST CONSERVING	TRUE	TRUE
MB.5058	16	6.03	High	YES	3	Negative	NEUTRAL	YES	Post	7	61.04	178.733	DECEASED	Normal	ER-/HER2-	Died of Disease	Right	YES	Mixed	MASTECTOMY	TRUE	TRUE
MB.5049	0	3.034	Moderate	NO	3	Positve	NEUTRAL	NO	Post	8	61.76	255.3	LIVING	LumB	ER+/HER2- High Prolif	Living	Left	NO	Mixed	MASTECTOMY	TRUE	TRUE
MB.5044	0	3.034	High	NO	3	Positve	NEUTRAL	NO	Post	4ER+	55.56	139.433	LIVING	LumB	ER+/HER2- High Prolif	Living	Left	YES	Ductal/NST	BREAST CONSERVING	TRUE	FALSE
MB.5040	0	4.08	High	NO	3	Positve	NEUTRAL	YES	Post	6	72.73	79.1667	DECEASED	LumB	ER+/HER2- High Prolif	Died of Other Causes	Left	NO	Ductal/NST	MASTECTOMY	TRUE	TRUE
MB.5039	1	5.11	High	NO	3	Positve	GAIN	YES	Post	1	67.7	62.1333	DECEASED	LumB	ER+/HER2- High Prolif	Died of Disease	Left	YES	Ductal/NST	MASTECTOMY	TRUE	TRUE
MB.5015	0	4.044	High	NO	3	Positve	NEUTRAL	NO	Pre	8	44.36	252.3	DECEASED	LumA	ER+/HER2- Low Prolif	Died of Other Causes	Right	YES	Ductal/NST	BREAST CONSERVING	TRUE	FALSE
MB.5014	1	5.04	Moderate	NO	3	Positve	NEUTRAL	YES	Post	6	69.93	213.367	LIVING	LumB	ER+/HER2- High Prolif	Living	Left	YES	Ductal/NST	BREAST CONSERVING	TRUE	FALSE
MB.5008	2	5.12	High	YES	3	Negative	NEUTRAL	NO	Post	10	65.76	223.3	LIVING	Her2	ER-/HER2-	Living	Left	YES	Ductal/NST	BREAST CONSERVING	TRUE	TRUE
MB.5001	1	4.042	High	NO	3	Positve	NEUTRAL	YES	Post	4ER+	71.61	81.8	DECEASED	LumA	ER+/HER2- High Prolif	Died of Disease	Left	NO	Ductal/NST	MASTECTOMY	TRUE	TRUE
MB.4986	0	3.1	High	NO	3	Positve	NEUTRAL	NO	Pre	9	41	79.8	DECEASED	LumA	ER+/HER2- High Prolif	Died of Disease	Right	YES	Ductal/NST	BREAST CONSERVING	TRUE	TRUE
MB.4981	4	6.06	High	NO	3	Positve	NEUTRAL	YES	Post	3	69.67	180.767	DECEASED	LumA	ER+/HER2- Low Prolif	Died of Disease	Left	NO	Mixed	MASTECTOMY	TRUE	FALSE
MB.4977	5	6.044	Moderate	NO	3	Positve	NEUTRAL	YES	Post	8	72.54	216.733	DECEASED	LumA	ER+/HER2- Low Prolif	Died of Disease	Right	YES	Ductal/NST	BREAST CONSERVING	TRUE	FALSE
MB.4961	0	3.05	Moderate	NO	3	Positve	NEUTRAL	NO	Post	8	56.94	219.467	LIVING	LumA	ER+/HER2- Low Prolif	Living	Right	YES	Ductal/NST	BREAST CONSERVING	TRUE	FALSE
MB.4956	4	6.12	High	NO	3	Positve	NEUTRAL	YES	Post	1	69.31	69.3	DECEASED	LumB	ER+/HER2- High Prolif	Died of Disease	Left	YES	Ductal/NST	MASTECTOMY	TRUE	TRUE
MB.4950	12	6.06	Moderate	NO	3	Positve	NEUTRAL	YES	Post	3	69.99	150.6	DECEASED	LumA	ER+/HER2- Low Prolif	Died of Disease	Left	YES	Ductal/NST	MASTECTOMY	TRUE	FALSE
MB.4949	0	4.044	Moderate	NO	3	Positve	NEUTRAL	NO	Post	1	69.75	216.967	LIVING	LumB		Living	Left	NO	Ductal/NST	MASTECTOMY	TRUE	TRUE
MB.4945	1	5.038	Moderate	YES	3	Negative	NEUTRAL	NO	Post	9	65.53	20.1333	DECEASED	Basal	ER-/HER2-	Died of Disease	Right	NO	Ductal/NST	MASTECTOMY	TRUE	TRUE
MB.4942	0	4.054	Low	NO	3	Negative	GAIN	NO	Post	10	60.31	124.133	DECEASED	claudin-low	ER-/HER2-	Died of Other Causes	Right	YES	Ductal/NST	BREAST CONSERVING	TRUE	TRUE
MB.4935	3	5.046	Moderate	YES	3	Negative	GAIN	YES	Pre	5	36.35	194.2	LIVING	Her2	HER2+	Living	Left	NO	Ductal/NST	MASTECTOMY	TRUE	FALSE
MB.4933	0	3.06	High	NO	3	Positve	NEUTRAL	NO	Post	4ER+	50.78	272.9	LIVING	LumA	ER+/HER2- High Prolif	Living	Right	NO	Ductal/NST	MASTECTOMY	TRUE	TRUE
MB.4930	2	5.06	High	NO	3	Positve	GAIN	YES	Post	9	62.43	58.4333	LIVING	LumB	HER2+	Living	Left	YES	Ductal/NST	MASTECTOMY	TRUE	TRUE
MB.4911	2	5.03	High	YES	3	Negative	NEUTRAL	NO	Pre	10	43.51	31.4333	DECEASED	Basal	ER-/HER2-	Died of Disease	Left	YES	Ductal/NST	MASTECTOMY	TRUE	TRUE
MB.4900	0	3.036	High	NO	3	Positve	NEUTRAL	YES	Pre	6	47.61	224.6	LIVING	LumB	ER+/HER2- High Prolif	Living	Left	NO	Ductal/NST	MASTECTOMY	TRUE	FALSE
MB.4898	0	3.02	Moderate	NO	3	Positve	NEUTRAL	NO	Post	7	63.63	117.9	DECEASED	LumA	ER+/HER2- Low Prolif	Died of Disease	Left	YES	Ductal/NST	BREAST CONSERVING	TRUE	FALSE
MB.4894	0	4.07	Moderate	NO	3	Positve	NEUTRAL	NO	Pre	8	47.71	232.4	LIVING	LumA	ER+/HER2- High Prolif	Living	Left	NO	Ductal/NST	MASTECTOMY	TRUE	TRUE
MB.4887	3	5.066	Moderate	NO	3	Positve	GAIN	YES	Post	4ER+	52.09	35.4	DECEASED	Normal	ER+/HER2- Low Prolif	Died of Disease	Right	NO	Ductal/NST	MASTECTOMY	TRUE	FALSE
MB.4886	1	5.09	Moderate	YES	3	Negative	GAIN	NO	Pre	5	43.42	48.1667	DECEASED	Her2	HER2+	Died of Disease	Right	NO	Ductal/NST	MASTECTOMY	TRUE	TRUE
MB.4879	0	4.036	High	NO	3	NA	GAIN	NO	Pre	5	49.34	79.9667	DECEASED	Her2	HER2+	Died of Other Causes	Right	YES	Ductal/NST	BREAST CONSERVING	TRUE	TRUE
MB.4871	0	3.08	High	NO	3	Negative	GAIN	NO	Post	5	74.53	39.8	DECEASED	Normal	HER2+	Died of Disease	Left	NO	Ductal/NST	MASTECTOMY	TRUE	TRUE
MB.4865	0	4.07	Low	NO	3	Negative	NEUTRAL	NO	Post	10	50.7	229.9	LIVING	claudin-low	ER-/HER2-	Living	Right	NO	Ductal/NST	MASTECTOMY	TRUE	TRUE
MB.4862	0	4.046	High	NO	3	Positve	NEUTRAL	YES	Post	1	64.32	187.3	LIVING	LumB	ER+/HER2- High Prolif	Living	Left	YES	Ductal/NST	BREAST CONSERVING	TRUE	TRUE
MB.4858	0	4.03	High	NO	3	Positve	GAIN	NO	Post	5	74.56	129.333	DECEASED	LumA	HER2+	Died of Other Causes	Right	NO	Ductal/NST	MASTECTOMY	TRUE	TRUE
MB.4851	1	4.05	Moderate	NO	3	Positve	NEUTRAL	YES	Post	2	73.95	90.2667	DECEASED	LumA	ER+/HER2- High Prolif	Died of Disease	Right	NO	Ductal/NST	MASTECTOMY	TRUE	FALSE
MB.4845	19	3.04	Moderate	NO	3	Positve	NEUTRAL	YES	Post	8	86.75	25.4667	DECEASED	LumA	ER+/HER2- Low Prolif	Died of Disease	Left	NO	Ductal/NST	MASTECTOMY	TRUE	FALSE
MB.4838	0	3.198	High	NO	3	Positve	GAIN	YES	Post	8	74.39	200.767	DECEASED	LumB		Died of Other Causes	Right	YES	Ductal/NST	BREAST CONSERVING	TRUE	TRUE
MB.4836	0	4.032	Moderate	NO	3	Positve	NEUTRAL	NO	Post	4ER+	55.66	23.4333	DECEASED	Her2	ER+/HER2- High Prolif	Died of Disease	Left	YES	Ductal/NST	BREAST CONSERVING	TRUE	FALSE
MB.4834	2	5.05	High	NO	3	Positve	LOSS	YES	Pre	1	49.61	36.1667	DECEASED	LumB	ER+/HER2- High Prolif	Died of Disease	Left	YES	Ductal/NST	MASTECTOMY	TRUE	TRUE
MB.4829	1	2.02	Moderate	NO	3	Positve	NEUTRAL	YES	Post	7	83.27	176.267	DECEASED	LumB	ER+/HER2- High Prolif	Died of Other Causes	Left	YES	Mixed	BREAST CONSERVING	TRUE	FALSE
MB.4809	0	4.028	High	NO	3	Negative	GAIN	NO	Pre	10	43.77	286.067	LIVING	Basal	ER-/HER2-	Living	Left	NO	Ductal/NST	MASTECTOMY	TRUE	TRUE
MB.4800	0	4.05	Moderate	NO	3	Positve	GAIN	NO	Post	6	61.3	110.933	DECEASED	LumA	ER+/HER2- High Prolif	Died of Disease	Right	NO	Ductal/NST	MASTECTOMY	TRUE	FALSE
MB.4797	0	3.04	High	NO	3	Positve	GAIN	YES	Post	2	81.06	99.3667	DECEASED	LumA	ER+/HER2- High Prolif	Died of Other Causes	Right	YES	Lobular	MASTECTOMY	TRUE	TRUE
MB.4796	0	3.05	High	NO	3	Positve	GAIN	NO	Post	5	53.18	128.267	LIVING	LumB	HER2+	Living	Right	NO	Ductal/NST	MASTECTOMY	TRUE	TRUE
MB.4793	0	4.1	High	NO	3	Negative	NEUTRAL	NO	Post	10	72.49	83.3667	DECEASED	Basal		Died of Other Causes	Left	YES	Ductal/NST	BREAST CONSERVING	TRUE	TRUE
MB.4792	2	5.04	Low	YES	3	Negative	NEUTRAL	NO	Pre	10	49.92	40.6333	DECEASED	Basal	ER-/HER2-	Died of Disease	Right	YES	Ductal/NST	BREAST CONSERVING	TRUE	TRUE
MB.4790	0	3.056	Moderate	NO	3	Positve	GAIN	NO	Pre	7	43.73	70.4667	DECEASED	LumA	ER+/HER2- High Prolif	Died of Disease	Left	NO	Ductal/NST	MASTECTOMY	TRUE	TRUE
MB.4784	0	4.04	Moderate	NO	3	Positve	NEUTRAL	YES	Post	1	63.35	145.733	DECEASED	Normal	ER+/HER2- Low Prolif	Died of Other Causes	Right	NO	Ductal/NST	MASTECTOMY	TRUE	FALSE
MB.4771	0	3.06	Moderate	NO	3	Positve	NEUTRAL	NO	Pre	8	47.86	297.233	LIVING	LumA	ER+/HER2- Low Prolif	Living	Left	YES	Ductal/NST	BREAST CONSERVING	TRUE	FALSE
MB.4770	0	4.026	High	NO	3	Negative	GAIN	NO	Post	10	70.22	152.067	DECEASED	Her2	ER-/HER2-	Died of Other Causes	Left	NO	Ductal/NST	MASTECTOMY	TRUE	TRUE
MB.4769	0	4.07	High	NO	3	Negative	NEUTRAL	NO	Post	1	65.86	21.7	DECEASED	Basal	ER-/HER2-	Died of Disease	Left	YES	Ductal/NST	BREAST CONSERVING	TRUE	TRUE
MB.4767	1	5.08	High	NO	3	Positve	LOSS	YES	Post	9	74.86	47.1333	DECEASED	LumB	ER+/HER2- High Prolif	Died of Disease	Left	NO	Ductal/NST	MASTECTOMY	TRUE	TRUE
MB.4763	1	5.06	Moderate	YES	3	Negative	GAIN	NO	Pre	5	44.07	102.1	LIVING	Her2	HER2+	Living	Right	YES	Ductal/NST	BREAST CONSERVING	TRUE	TRUE
MB.4758	0	4.02	Moderate	NO	3	Negative	NEUTRAL	NO	Pre	10	45.77	211.933	LIVING	Basal	ER-/HER2-	Living	Right	YES	Ductal/NST	BREAST CONSERVING	TRUE	TRUE
MB.4731	1	5.12	High	YES	3	Negative	GAIN	NO	Pre	5	49.43	44.8667	DECEASED	Her2	HER2+	Died of Disease	Left	NO	Ductal/NST	MASTECTOMY	TRUE	TRUE
MB.4729	1	5.05	Moderate	NO	3	Positve	GAIN	YES	Post	5	75.41	28	DECEASED	LumA	HER2+	Died of Other Causes	Right	YES	Ductal/NST	BREAST CONSERVING	TRUE	TRUE
MB.4725	1	5.052	Moderate	NO	3	Positve	GAIN	YES	Post	5	65.83	98.7667	DECEASED	Her2	HER2+	Died of Disease	Left	NO	Ductal/NST	MASTECTOMY	TRUE	TRUE
MB.4723	0	4.03	Moderate	NO	3	Positve	GAIN	NO	Post	1	64.76	211.967	LIVING	LumB	ER+/HER2- High Prolif	Living	Left	YES	Ductal/NST	MASTECTOMY	TRUE	TRUE
MB.4717	0	4.05	High	NO	3	Negative	LOSS	NO	Pre	10	43.51	42.9	DECEASED	Basal	ER-/HER2-	Died of Disease	Right	NO	Ductal/NST	MASTECTOMY	TRUE	TRUE
MB.4714	11	6.002	High	YES	3	Negative	NEUTRAL	YES	Post	10	64.68	83.6667	DECEASED	Basal	ER-/HER2-	Died of Other Causes	Right	YES	Medullary	MASTECTOMY	TRUE	TRUE
MB.4710	0	4.038	Moderate	NO	3	Positve	NEUTRAL	YES	Post	3	77.12	57.6667	LIVING	LumA	ER+/HER2- Low Prolif	Living	Left	NO	Ductal/NST	MASTECTOMY	TRUE	FALSE
MB.4708	0	4.036	Moderate	NO	3	Positve	NEUTRAL	NO	Post	3	63.03	227.9	DECEASED	LumA	ER+/HER2- Low Prolif	Died of Other Causes	Right	NO	Lobular	MASTECTOMY	TRUE	FALSE
MB.4702	0	4.07	High	NO	3	Positve	NEUTRAL	YES	Post	9	52.13	300.867	LIVING	LumB	ER+/HER2- High Prolif	Living	Right	NO	Ductal/NST	MASTECTOMY	TRUE	TRUE
MB.4697	0	1.06	High	NO	3	Positve	NEUTRAL	NO	Post	3	79.01	118	DECEASED	NC	ER+/HER2- Low Prolif	Died of Other Causes	Left	NO	Lobular	MASTECTOMY	TRUE	FALSE
MB.4695	2	4.1	Low	NO	3	Positve	NEUTRAL	YES	Post	4ER+	61.12	21.3	DECEASED	Normal	ER+/HER2- Low Prolif	Died of Other Causes	Left	NO	Lobular	MASTECTOMY	TRUE	FALSE
MB.4694	0	4.04	High	NO	3	Positve	NEUTRAL	NO	Post	10	76.06	198.3	LIVING	Basal	ER-/HER2-	Living	Right	YES	Ductal/NST	BREAST CONSERVING	TRUE	TRUE
MB.4691	0	4.02	Moderate	NO	3	Positve	NEUTRAL	NO	Pre	7	49.76	282.567	DECEASED	LumA	ER+/HER2- Low Prolif	Died of Disease	Left	NO	Ductal/NST	MASTECTOMY	TRUE	FALSE
MB.4686	3	5.07	Moderate	NO	3	Positve	NEUTRAL	YES	Post	3	53.03	48.4333	DECEASED	LumA	ER+/HER2- Low Prolif	Died of Disease	Left	YES	Ductal/NST	MASTECTOMY	TRUE	FALSE
MB.4672	0	4.05	Moderate	NO	3	Positve	GAIN	NO	Post	7	58.78	220.933	DECEASED	LumA	ER+/HER2- High Prolif	Died of Other Causes	Left	NO	Ductal/NST	MASTECTOMY	TRUE	TRUE
MB.4671	0	4.06	High	NO	3	Positve	NEUTRAL	NO	Post	2	72.48	34.7	DECEASED	LumB	ER+/HER2- High Prolif	Died of Disease	Left	YES	Ductal/NST	BREAST CONSERVING	TRUE	FALSE
MB.4669	0	4.04	Low	NO	3	Positve	LOSS	YES	Post	6	68.82	119.467	DECEASED	LumB	ER+/HER2- High Prolif	Died of Other Causes	Right	YES	Ductal/NST	BREAST CONSERVING	TRUE	FALSE
MB.4666	9	6.03	Moderate	NO	3	Positve	LOSS	YES	Post	7	57.98	111.567	DECEASED	LumA	ER+/HER2- High Prolif	Died of Disease	Right	NO	Ductal/NST	MASTECTOMY	TRUE	FALSE
MB.4660	14	6.056	High	YES	3	Negative	NEUTRAL	NO	Pre	9	37.53	39.8667	DECEASED	Basal		Died of Disease	Right	YES	Ductal/NST	BREAST CONSERVING	TRUE	FALSE
MB.4651	0	3.07	High	NO	3	Positve	NEUTRAL	NO	Post	6	69.96	30.3	DECEASED	LumB	ER+/HER2- High Prolif	Died of Disease	Left	YES	Ductal/NST	BREAST CONSERVING	TRUE	TRUE
MB.4649	0	3.05	High	NO	3	Positve	NEUTRAL	NO	Post	3	61.67	16.8333	DECEASED	LumB	ER+/HER2- High Prolif	Died of Other Causes	Right	YES	Ductal/NST	BREAST CONSERVING	TRUE	FALSE
MB.4648	0	4.04	High	NO	3	Positve	GAIN	NO	Post	1	75.19	168.533	DECEASED	LumB	ER+/HER2- High Prolif	Died of Other Causes	Left	NO	Ductal/NST	MASTECTOMY	TRUE	TRUE
MB.4643	0	4.03	Low	NO	3	Negative	GAIN	NO	Post	5	78.21	41.4667	DECEASED	Her2	HER2+	Died of Disease	Left	NO	Ductal/NST	MASTECTOMY	TRUE	TRUE
MB.4642	1	5.07	High	NO	3	Positve	NEUTRAL	YES	Post	6	66.27	285.7	DECEASED	LumB	ER+/HER2- High Prolif	Died of Disease	Left	YES	Ductal/NST	BREAST CONSERVING	TRUE	TRUE
MB.4641	2	5.03	Moderate	NO	3	Positve	NEUTRAL	YES	Post	3	64.93	148.567	DECEASED	LumA	ER+/HER2- Low Prolif	Died of Other Causes	Left	YES	Ductal/NST	MASTECTOMY	TRUE	FALSE
MB.4639	0	4.06	High	NO	3	Positve	LOSS	NO	Post	9	71.17	119	DECEASED	LumB	ER+/HER2- High Prolif	Died of Disease	Left	YES	Ductal/NST	BREAST CONSERVING	TRUE	TRUE
MB.4626	0	4.03	High	NO	3	Positve	GAIN	NO	Post	1	64.61	143	DECEASED	Her2		Died of Disease	Left	YES	Ductal/NST	BREAST CONSERVING	TRUE	FALSE
MB.4622	2	5.1	High	YES	3	Negative	NEUTRAL	NO	Pre	10	40.83	282.833	DECEASED	claudin-low	ER-/HER2-	Died of Other Causes	Right	YES	Ductal/NST	MASTECTOMY	TRUE	TRUE
MB.4621	6	6.106	Low	YES	3	Negative	NEUTRAL	NO	Pre	10	39.51	271.867	LIVING	Basal	ER-/HER2-	Living	Right	NO	Ductal/NST	MASTECTOMY	TRUE	TRUE
MB.4591	0	4.05	High	NO	3	Positve	NEUTRAL	NO	Post	9	71.93	41.1667	DECEASED	LumB		Died of Other Causes	Right	YES	Ductal/NST	BREAST CONSERVING	TRUE	TRUE
MB.4564	7	6.036	High	NO	3	Positve	NEUTRAL	YES	Post	7	74.67	210.433	DECEASED	LumA		Died of Other Causes	Right	YES	Ductal/NST	MASTECTOMY	TRUE	FALSE
MB.4484	0	4.11	High	NO	3	Positve	NEUTRAL	YES	Post	3	66.23	52.3	DECEASED	Normal		Died of Disease	Left	YES	Mixed	MASTECTOMY	TRUE	FALSE
MB.4434	1	5.05	Moderate	NO	3	Positve	NEUTRAL	YES	Post	9	74.84	148.1	DECEASED	Her2		Died of Disease	Right	YES	Ductal/NST	MASTECTOMY	TRUE	FALSE
MB.4426	1	5.09	Moderate	NO	3	Positve	NEUTRAL	YES	Post	7	70.84	170.9	DECEASED	Basal		Died of Other Causes	Left	YES	Ductal/NST	MASTECTOMY	TRUE	FALSE
MB.4408	0	4.04	High	NO	3	Negative	NEUTRAL	NO	Post	9	71.66	206.567	DECEASED	Basal	ER-/HER2-	Died of Other Causes	Left	NO	Ductal/NST	MASTECTOMY	TRUE	FALSE
MB.4368	3	4.05	High	NO	3	Positve	NEUTRAL	YES	Post	8	74.6	119.467	DECEASED	LumA		Died of Disease	Right	YES	Ductal/NST	MASTECTOMY	TRUE	FALSE
MB.4360	0	4.016	Moderate	YES	3	Negative	GAIN	NO	Post	5	59.16	11.8667	DECEASED	Her2		Died of Disease	Left	YES	Ductal/NST	BREAST CONSERVING	TRUE	FALSE
MB.4354	2	4.07	Moderate	NO	3	Positve	NEUTRAL	YES	Post	1	55.01	15.3667	DECEASED	Her2		Died of Disease	Left	YES	Ductal/NST	MASTECTOMY	TRUE	FALSE
MB.4351	0	4.04	Moderate	NO	3	Positve	NEUTRAL	NO	Post	1	70.27	68.1333	DECEASED	Her2		Died of Disease	Right	YES	Ductal/NST	BREAST CONSERVING	TRUE	FALSE
MB.4350	3	5.03	Moderate	YES	3	Negative	GAIN	NO	Pre	5	35.64	31.0667	DECEASED	Her2		Died of Disease	Left	YES	Ductal/NST	BREAST CONSERVING	TRUE	FALSE
MB.4348	4	6.08	Moderate	NO	3	Positve	GAIN	YES	Post	5	61.57	226.2	DECEASED	Her2		Died of Disease	Right	YES	Ductal/NST	MASTECTOMY	TRUE	TRUE
MB.4341	18	6.08	Moderate	YES	3	Negative	GAIN	NO	Pre	5	35.14	33.7	DECEASED	Her2		Died of Disease	Right	YES	Ductal/NST	MASTECTOMY	TRUE	TRUE
MB.4333	0	2.05	Moderate	NO	3	Positve	NEUTRAL	NO	Post	3	64.5	207.967	DECEASED	LumA		Died of Other Causes	Right	NO	Ductal/NST	MASTECTOMY	TRUE	FALSE
MB.4332	0	4.04	High	NO	3	Negative	NEUTRAL	NO	Pre	10	34.36	307.933	LIVING	Basal		Living	Left	YES	Ductal/NST	MASTECTOMY	TRUE	FALSE
MB.4324	24	6.1	Moderate	NO	3	Positve	NEUTRAL	YES	Post	6	61.22	87.2333	DECEASED	Her2		Died of Disease	Left	YES	Ductal/NST	MASTECTOMY	TRUE	FALSE
MB.4318	1	5.04	Moderate	NO	3	Positve	NEUTRAL	YES	Post	1	72.44	17.1333	DECEASED	LumB		Died of Other Causes	Left	YES	Ductal/NST	MASTECTOMY	TRUE	TRUE
MB.4281	1	5.046	Moderate	NO	3	Positve	GAIN	YES	Post	9	60	260.033	DECEASED	Her2	ER+/HER2- High Prolif	Died of Other Causes	Left	YES	Ductal/NST	MASTECTOMY	TRUE	TRUE
MB.4276	1	4.07	High	NO	3	Positve	GAIN	YES	Post	5	55.07	132.2	DECEASED	Her2	HER2+	Died of Disease	Left	YES	Ductal/NST	MASTECTOMY	TRUE	TRUE
MB.4233	5	5.06	Moderate	NO	3	Positve	NEUTRAL	YES	Post	9	54.01	36.3667	DECEASED	LumB	ER+/HER2- High Prolif	Died of Disease	Right	YES	Ductal/NST	MASTECTOMY	TRUE	TRUE
MB.4171	0	4.086	High	NO	3	Positve	GAIN	NO	Post	9	64.21	184.7	DECEASED	Her2	ER+/HER2- High Prolif	Died of Disease	Right	NO	Mixed	MASTECTOMY	TRUE	FALSE
MB.4154	0	4.06	Moderate	NO	3	Positve	NEUTRAL	NO	Post	4ER+	54.22	49.5667	DECEASED	LumB	ER+/HER2- High Prolif	Died of Other Causes	Left	YES	Ductal/NST	MASTECTOMY	TRUE	TRUE
MB.4127	6	6.08	High	YES	3	Negative	GAIN	YES	Post	5	54.35	258.167	DECEASED	Her2	HER2+	Died of Other Causes	Right	YES	Ductal/NST	MASTECTOMY	TRUE	FALSE
MB.4126	0	1.06	Moderate	NO	3	Positve	NEUTRAL	NO	Post	7	73.2	174.8	DECEASED	Her2		Died of Other Causes	Right	YES	Ductal/NST	MASTECTOMY	TRUE	FALSE
MB.4024	0	4.05	High	NO	3	Negative	LOSS	YES	Post	1	56.14	124.1	LIVING	Basal		Living	Left	YES	Ductal/NST	BREAST CONSERVING	TRUE	TRUE
MB.4017	3	5.08	High	NO	3	Positve	NEUTRAL	YES	Post	6	76.17	139.3	DECEASED	LumB	ER+/HER2- High Prolif	Died of Other Causes	Left	NO	Mixed	MASTECTOMY	TRUE	TRUE
MB.4015	0	3.06	Moderate	NO	3	Negative	LOSS	NO	Post	4ER-	76.13	11.3	DECEASED	Her2		Died of Disease	Left	NO	Ductal/NST	MASTECTOMY	TRUE	TRUE
MB.4012	0	3.05	High	NO	3	Negative	NEUTRAL	NO	Post	8	63.23	277.367	DECEASED	Her2	ER+/HER2- Low Prolif	Died of Other Causes	Right	YES	Ductal/NST	BREAST CONSERVING	TRUE	FALSE
MB.4011	0	4.044	Moderate	NO	3	Positve	UNDEF	YES	Post	8	72.36	193.167	LIVING	LumA	ER+/HER2- High Prolif	Living	Left	YES	Ductal/NST	BREAST CONSERVING	TRUE	TRUE
MB.4010	0	4.05	Low	NO	3	Positve	NEUTRAL	NO	Post	6	73.15	11.7	DECEASED	Her2		Died of Other Causes	Right	NO	Ductal/NST	MASTECTOMY	TRUE	FALSE
MB.4008	3	5.07	Moderate	NO	3	Positve	GAIN	YES	Post	2	64.91	44.7333	DECEASED	LumB		Died of Disease	Left	NO	Ductal/NST	MASTECTOMY	TRUE	TRUE
MB.4003	0	3.04	High	NO	3	Positve	NEUTRAL	NO	Post	6	70.31	106.567	DECEASED	Her2	ER+/HER2- High Prolif	Died of Disease	Right	YES	Ductal/NST	MASTECTOMY	TRUE	FALSE
MB.3978	0	4.026		NO	2	Negative	GAIN	NO	Post	5	57.91	100.867	DECEASED	Her2	HER2+	Died of Disease	Right	YES	Ductal/NST	BREAST CONSERVING	TRUE	TRUE
MB.3874	0	3.03	Moderate	NO	2	Positve	NEUTRAL	NO	Pre	7	35.5	186.433	LIVING	LumA	ER+/HER2- Low Prolif	Living	Right	YES	Ductal/NST	BREAST CONSERVING	TRUE	FALSE
MB.3866	0	4.024	High	NO	2	Negative	GAIN	NO	Post	5	54.29	225.5	LIVING	Her2	HER2+	Living	Right	YES	Ductal/NST	BREAST CONSERVING	TRUE	TRUE
MB.3842	1	5.048	High	NO	2	Positve	NEUTRAL	YES	Post	1	54.6	226.067	LIVING	LumB	ER+/HER2- High Prolif	Living	Left	YES	Ductal/NST	BREAST CONSERVING	TRUE	TRUE
MB.3840	0	3.032	High	NO	2	Positve	NEUTRAL	NO	Post	6	53.89	287.233	LIVING	LumB	ER+/HER2- High Prolif	Living	Left	YES	Ductal/NST	BREAST CONSERVING	TRUE	FALSE
MB.3838	0	4.046	High	NO	2	Positve	NEUTRAL	YES	Post	8	60.45	134.467	DECEASED	LumB	ER+/HER2- High Prolif	Died of Disease	Left	YES	Ductal/NST	BREAST CONSERVING	TRUE	FALSE
MB.3824	0	4.044	High	NO	2	Positve	NEUTRAL	YES	Pre	2	49.45	126.467	DECEASED	LumB	ER+/HER2- High Prolif	Died of Disease	Right	YES	Ductal/NST	MASTECTOMY	TRUE	TRUE
MB.3781	0	3.036	High	NO	2	Positve	NEUTRAL	NO	Pre	8	48.16	224.567	LIVING	LumA	ER+/HER2- Low Prolif	Living	Right	YES	Mixed	BREAST CONSERVING	TRUE	FALSE
MB.3754	0	4.05	Moderate	NO	2	Positve	NEUTRAL	YES	Post	1	57.01	92.7333	DECEASED	LumB	ER+/HER2- High Prolif	Died of Disease	Left	NO	Ductal/NST	MASTECTOMY	TRUE	FALSE
MB.3614	3	5.068	Moderate	NO	2	Positve	NEUTRAL	YES	Post	1	63.95	235.4	LIVING	LumB	ER+/HER2- High Prolif	Living	Left	YES	Ductal/NST	MASTECTOMY	TRUE	FALSE
MB.3606	0	4.08	High	NO	2	Negative	GAIN	NO	Post	5	68.61	110.633	LIVING	Her2	HER2+	Living	Left	YES	Ductal/NST	MASTECTOMY	TRUE	TRUE
MB.3600	1	4.024	High	NO	2	Positve	NEUTRAL	YES	Post	9	60.15	214.7	LIVING	LumB	ER+/HER2- High Prolif	Living	Left	YES	Ductal/NST	BREAST CONSERVING	TRUE	TRUE
MB.3576	0	4.074	High	NO	2	Positve	NEUTRAL	YES	Post	6	53.04	24.8667	DECEASED	Her2	ER+/HER2- High Prolif	Died of Disease	Left	NO	Mixed	MASTECTOMY	TRUE	FALSE
MB.3536	6	5.03		NO	2	Positve	UNDEF	YES	Pre	5	48.12	86.2333	DECEASED	Normal	ER+/HER2- High Prolif	Died of Disease	Left	YES	Ductal/NST	BREAST CONSERVING	TRUE	TRUE
MB.3530	1	4.052		NO	2	Positve	NEUTRAL	YES	Post	8	70.94	112.967	DECEASED	Her2	ER+/HER2- High Prolif	Died of Other Causes	Left	NO	Mixed	MASTECTOMY	TRUE	FALSE
MB.3526	3	5.044	Low	NO	2	Positve	GAIN	YES	Post	6	60.3	86.0667	DECEASED	Normal	ER+/HER2- Low Prolif	Died of Disease	Right	YES	Ductal/NST	MASTECTOMY	TRUE	FALSE
MB.3502	3	5.054	Moderate	YES	2	Negative	NEUTRAL	NO	Post	10	50.79	229.333	LIVING	Basal	ER-/HER2-	Living	Left	YES	Ductal/NST	MASTECTOMY	TRUE	TRUE
MB.3500	0	4.06	Moderate	NO	2	Negative	NEUTRAL	NO	Post	10	66.91	239.3	LIVING	Basal	ER-/HER2-	Living	Right	NO	Ductal/NST	MASTECTOMY	TRUE	TRUE
MB.3497	5	6.062	High	YES	2	Negative	GAIN	NO	Post	5	53.5	15.5	DECEASED	Her2	HER2+	Died of Disease	Left	YES	Ductal/NST	MASTECTOMY	TRUE	TRUE
MB.3492	1	5.04	Moderate	NO	2	Positve	NEUTRAL	YES	Post	1	62.09	118.133	DECEASED	LumB	ER+/HER2- High Prolif	Died of Disease	Right	YES	Ductal/NST	BREAST CONSERVING	TRUE	FALSE
MB.3467	6	5.07	High	YES	2	Negative	GAIN	NO	Pre	5	21.93	38.8	DECEASED	Her2	HER2+	Died of Disease	Right	YES	Mixed	MASTECTOMY	TRUE	FALSE
MB.3459	0	3.04	High	NO	2	Positve	GAIN	NO	Post	7	57.66	241.4	LIVING	claudin-low	ER+/HER2- High Prolif	Living	Right	NO	Ductal/NST	MASTECTOMY	TRUE	FALSE
MB.3453	1	5.07	High	YES	2	Negative	NEUTRAL	NO	Post	10	51.36	32.8333	DECEASED	Basal	ER-/HER2-	Died of Disease	Right	YES	Ductal/NST	MASTECTOMY	TRUE	TRUE
MB.3439	1	4.034	Moderate	NO	2	Positve	NEUTRAL	YES	Pre	8	43.67	188.733	LIVING	LumA	ER+/HER2- Low Prolif	Living	Right	NO	Mixed	MASTECTOMY	TRUE	FALSE
MB.3436	6	6.26	High	YES	2	Negative	LOSS	NO	Pre	1	38.2	50.7667	DECEASED	LumB		Died of Disease		YES	Ductal/NST	MASTECTOMY	TRUE	TRUE
MB.3435	1	5.06	High	YES	2	Negative	GAIN	NO	Pre	5	37.05	25.4333	DECEASED	Her2	HER2+	Died of Disease	Left	YES	Ductal/NST	MASTECTOMY	TRUE	TRUE
MB.3402	3	5.056	High	YES	2	Negative	GAIN	NO	Pre	1	41.17	50.0333	DECEASED	LumB	ER+/HER2- High Prolif	Died of Disease	Right	YES	Ductal/NST	MASTECTOMY	TRUE	TRUE
MB.3396	3	5.05	High	YES	2	Negative	NEUTRAL	NO	Post	3	59.29	226.733	LIVING	Basal	ER-/HER2-	Living	Right	YES	Ductal/NST	MASTECTOMY	TRUE	TRUE
MB.3389	0	4.04	High	NO	2	Positve	GAIN	YES	Post	6	63.34	240.7	LIVING	LumB	ER+/HER2- High Prolif	Living	Left	YES	Lobular	BREAST CONSERVING	TRUE	TRUE
MB.3386	3	5.07	High	YES	2	Negative	GAIN	NO	Pre	1	40.06	55.6333	DECEASED	Her2	HER2+	Died of Disease	Left	YES	Ductal/NST	MASTECTOMY	TRUE	TRUE
MB.3382	0	4.08	High	NO	2	Positve	GAIN	YES	Post	5	61.26	136.233	LIVING	LumB	HER2+	Living		NO	Ductal/NST	MASTECTOMY	TRUE	TRUE
MB.3367	0	4.046	High	NO	2	Negative	NEUTRAL	YES	Post	10	65.62	179.433	LIVING	claudin-low	ER-/HER2-	Living	Left	NO	Ductal/NST	MASTECTOMY	TRUE	TRUE
MB.3360	0	4.056	High	NO	2	Positve	GAIN	YES	Pre	5	48.48	26.7667	DECEASED	LumB	HER2+	Died of Disease	Right	YES	Ductal/NST	BREAST CONSERVING	TRUE	TRUE
MB.3357	0	4.05	High	NO	2	Positve	GAIN	YES	Pre	9	47.75	38.0333	DECEASED	LumB	ER+/HER2- High Prolif	Died of Disease	Left	YES	Mixed	BREAST CONSERVING	TRUE	TRUE
MB.3344	0	3.046	Moderate	NO	2	Positve	LOSS	NO	Pre	3	33.76	241.267	LIVING	LumA		Living	Right	YES	Ductal/NST	BREAST CONSERVING	TRUE	FALSE
MB.3329	0	4.04	Moderate	NO	2	Negative	GAIN	NO	Post	5	56.03	37.9667	DECEASED	Her2	HER2+	Died of Disease	Right	YES	Ductal/NST	MASTECTOMY	TRUE	TRUE
MB.3297	1	5.05	Low	YES	2	Negative	NEUTRAL	NO	Pre	10	42.72	236.067	LIVING	Basal	ER-/HER2-	Living	Left	YES	Ductal/NST	MASTECTOMY	TRUE	TRUE
MB.3275	0	4.056	Moderate	NO	2	Positve	NEUTRAL	YES	Pre	1	45	41.5333	DECEASED	LumB	ER+/HER2- High Prolif	Died of Disease	Left	NO	Ductal/NST	MASTECTOMY	TRUE	TRUE
MB.3266	1	5.034	Low	NO	2	Positve	GAIN	YES	Post	1	52.91	51.2	DECEASED	LumB	ER+/HER2- High Prolif	Died of Disease	Right	YES	Mixed	MASTECTOMY	TRUE	FALSE
MB.3222	0	2.034	Moderate	NO	2	Negative	NEUTRAL	NO	Post	7	63.03	23.9333	DECEASED	LumA	ER+/HER2- Low Prolif	Died of Other Causes	Right	NO	Mixed	MASTECTOMY	TRUE	FALSE
MB.3218	1	5.034	High	YES	2	Negative	NEUTRAL	NO	Pre	10	44.94	248.767	LIVING	Basal		Living	Left	YES	Ductal/NST	MASTECTOMY	TRUE	TRUE
MB.3211	0	4.026	High	NO	2	Negative	NEUTRAL	YES	Post	10	58.31	145.5	LIVING	Basal	ER-/HER2-	Living	Right	YES	Ductal/NST	BREAST CONSERVING	TRUE	TRUE
MB.3171	0	3.026	Moderate	NO	2	Positve	NEUTRAL	NO	Post	7	54.95	219.667	DECEASED	LumA	ER+/HER2- Low Prolif	Died of Disease	Left	NO	Ductal/NST	MASTECTOMY	TRUE	FALSE
MB.3165	1	5.056	Moderate	YES	2	Negative	LOSS	NO	Post	1	59.78	221.233	LIVING	Basal	ER-/HER2-	Living	Left	YES	Ductal/NST	BREAST CONSERVING	TRUE	TRUE
MB.3153	1	5.032		YES	2	Negative	NEUTRAL	NO	Pre	10	42.17	227.933	LIVING	Basal	ER-/HER2-	Living	Right	YES	Ductal/NST	MASTECTOMY	TRUE	TRUE
MB.3123	4	6.044	Moderate	YES	2	Negative	GAIN	NO	Post	9	50.26	167.433	LIVING	Basal	ER-/HER2-	Living	Right	YES	Ductal/NST	MASTECTOMY	TRUE	TRUE
MB.3122	0	4.034	High	NO	2	Positve	GAIN	YES	Post	9	62.39	257.767	LIVING	Her2	HER2+	Living	Right	NO	Ductal/NST	MASTECTOMY	TRUE	TRUE
MB.3110	2	4.032	High	NO	2	Positve	NEUTRAL	YES	Post	3	61.07	100.733	LIVING	LumA	ER+/HER2- Low Prolif	Living	Right	YES	Lobular	BREAST CONSERVING	TRUE	FALSE
MB.3103	0	4.03	High	NO	2	Positve	GAIN	YES	Post	5	58.55	28.7333	DECEASED	LumB	HER2+	Died of Disease	Left	YES	Ductal/NST	BREAST CONSERVING	TRUE	FALSE
MB.3092	2	5.076	High	NO	2	Positve	NEUTRAL	YES	Post	8	56.73	152.333	DECEASED	LumB	ER+/HER2- High Prolif	Died of Other Causes	Left	YES	Mixed	MASTECTOMY	TRUE	FALSE
MB.3062	0	4.034		NO	2	Negative	NEUTRAL	NO	Post	10	62.87	146.367	LIVING	claudin-low	ER-/HER2-	Living	Left	YES	Ductal/NST	BREAST CONSERVING	TRUE	TRUE
MB.3058	2	5.08	Moderate	YES	2	Negative	NEUTRAL	NO	Pre	4ER-	47.74	254.267	LIVING	Basal	ER-/HER2-	Living	Right	YES	Ductal/NST	MASTECTOMY	TRUE	TRUE
MB.3057	1	5.086	High	YES	2	Negative	NEUTRAL	NO	Post	10	55.3	32.0333	DECEASED	Basal	ER-/HER2-	Died of Disease	Right	YES	Ductal/NST	MASTECTOMY	TRUE	TRUE
MB.3049	0	3.032	Moderate	NO	2	Positve	NEUTRAL	NO	Post	7	57.17	259.967	LIVING	LumA	ER+/HER2- Low Prolif	Living	Right	YES	Lobular	BREAST CONSERVING	TRUE	FALSE
MB.3046	0	4.07	Moderate	NO	2	Negative	NEUTRAL	YES	Post	10	67.2	73.8333	DECEASED	Basal	ER-/HER2-	Died of Other Causes	Left	NO	Ductal/NST	MASTECTOMY	TRUE	TRUE
MB.3035	0	3.044	High	NO	2	Positve	LOSS	YES	Post	7	54.64	260.733	LIVING	LumA	ER+/HER2- Low Prolif	Living	Right	YES	Ductal/NST	BREAST CONSERVING	TRUE	FALSE
MB.3028	0	4.034	High	NO	2	Positve	GAIN	YES	Post	9	60.93	42.5667	DECEASED	LumB	ER+/HER2- High Prolif	Died of Disease		YES	Ductal/NST	BREAST CONSERVING	TRUE	TRUE
MB.3026	0	4.044	High	NO	2	Positve	NEUTRAL	YES	Pre	6	49.92	261.2	LIVING	LumA	ER+/HER2- High Prolif	Living	Right	YES	Ductal/NST	BREAST CONSERVING	TRUE	TRUE
MB.3025	1	5.026	High	YES	2	Negative	GAIN	NO	Pre	5	37.89	256	LIVING	Her2	HER2+	Living	Left	YES	Ductal/NST	BREAST CONSERVING	TRUE	TRUE
MB.3016	0	4.02	High	NO	2	Positve	NEUTRAL	YES	Post	2	56.83	258.867	LIVING	LumB	ER+/HER2- High Prolif	Living	Right	NO	Ductal/NST	MASTECTOMY	TRUE	TRUE
MB.3014	1	5.03	High	YES	2	Negative	NEUTRAL	NO	Pre	1	39.7	262.633	LIVING	Basal	ER-/HER2-	Living	Left	YES	Ductal/NST	BREAST CONSERVING	TRUE	TRUE
MB.3007	0	3.024	Moderate	NO	2	Positve	GAIN	NO	Pre	2	48.48	114.9	DECEASED	LumB	ER+/HER2- High Prolif	Died of Disease	Left	NO	Ductal/NST	MASTECTOMY	TRUE	TRUE
MB.3001	1	5.024	High	YES	2	Negative	LOSS	NO	Post	10	50.45	263.233	LIVING	claudin-low		Living	Left	YES	Ductal/NST	MASTECTOMY	TRUE	TRUE
MB.2996	0	4.032	High	NO	2	Positve	NEUTRAL	YES	Post	7	58.1	191.233	LIVING	LumA	ER+/HER2- Low Prolif	Living	Left	YES	Ductal/NST	BREAST CONSERVING	TRUE	FALSE
MB.2993	0	4.04	Low	NO	2	Negative	NEUTRAL	YES	Post	10	63.65	187.033	LIVING	claudin-low	ER-/HER2-	Living	Right	YES	Ductal/NST	MASTECTOMY	TRUE	TRUE
MB.2984	0	4.04	Moderate	NO	2	Positve	GAIN	YES	Post	9	64.04	261.2	LIVING	LumB	HER2+	Living	Left	YES	Ductal/NST	BREAST CONSERVING	TRUE	TRUE
MB.2983	1	4.03	Moderate	NO	2	Positve	GAIN	YES	Post	5	56.26	180.833	DECEASED	LumB	HER2+	Died of Other Causes	Left	YES	Ductal/NST	BREAST CONSERVING	TRUE	TRUE
MB.2969	0	3.026	High	NO	2	Positve	LOSS	NO	Post	3	66.86	172.9	DECEASED	LumA	ER+/HER2- Low Prolif	Died of Other Causes	Right	YES	Ductal/NST	MASTECTOMY	TRUE	FALSE
MB.2964	7	6.06	Moderate	NO	2	Positve	GAIN	YES	Post	5	69.48	9.6	DECEASED	Her2	HER2+	Died of Disease	Right	YES	Ductal/NST	MASTECTOMY	TRUE	TRUE
MB.2963	4	5.02	Moderate	NO	2	Positve	NEUTRAL	YES	Post	4ER+	53.99	227.833	DECEASED	claudin-low	ER-/HER2-	Died of Disease	Left	YES	Mixed	BREAST CONSERVING	TRUE	FALSE
MB.2960	0	4.05	Moderate	NO	2	Positve	NEUTRAL	YES	Post	6	69.67	222.2	DECEASED	LumA	ER+/HER2- Low Prolif	Died of Other Causes	Left	NO	Ductal/NST	MASTECTOMY	TRUE	FALSE
MB.2954	3	4.06	Moderate	NO	2	Positve	NEUTRAL	YES	Post	8	69.79	5.5	DECEASED	LumB	ER+/HER2- High Prolif	Died of Disease	Left	YES	Ductal/NST	MASTECTOMY	TRUE	FALSE
MB.2953	0	3.036	High	NO	2	Positve	NEUTRAL	NO	Pre	10	43.08	30.1333	DECEASED	LumB	ER+/HER2- High Prolif	Died of Disease	Right	YES	Ductal/NST	BREAST CONSERVING	TRUE	FALSE
MB.2951	0	3.03	High	NO	2	Positve	NEUTRAL	NO	Pre	1	39.07	263.367	LIVING	LumA	ER+/HER2- High Prolif	Living	Right	YES	Ductal/NST	BREAST CONSERVING	TRUE	FALSE
MB.2932	0	4.036		NO	2	Positve	NEUTRAL	YES	Post	2	63.1	108.433	LIVING	LumB	ER+/HER2- High Prolif	Living	Right	YES	Ductal/NST	BREAST CONSERVING	TRUE	TRUE
MB.2929	1	4.04		YES	2	Negative	NEUTRAL	NO	Post	4ER-	53.31	262.867	DECEASED	Her2	ER-/HER2-	Died of Other Causes	Left	YES	Ductal/NST	MASTECTOMY	TRUE	TRUE
MB.2923	5	6.074		YES	2	Negative	GAIN	NO	Pre	5	37.01	14.1	DECEASED	Her2	HER2+	Died of Disease	Right	YES	Ductal/NST	MASTECTOMY	TRUE	TRUE
MB.2904	1	5.05	High	YES	2	Negative	NEUTRAL	NO	Pre	10	34.83	125.6	DECEASED	claudin-low		Died of Disease	Left	YES	Ductal/NST	MASTECTOMY	TRUE	TRUE
MB.2901	0	3.05	High	NO	2	Positve	NEUTRAL	YES	Pre	8	49.83	218.3	DECEASED	LumB		Died of Disease	Left	YES	Ductal/NST	BREAST CONSERVING	TRUE	FALSE
MB.2858	0	4.052	Moderate	NO	2	Positve	NEUTRAL	YES	Post	1	63.94	141.567	DECEASED	LumB	ER+/HER2- High Prolif	Died of Other Causes	Right	NO	Mixed	MASTECTOMY	TRUE	FALSE
MB.2854	0	3.044	High	NO	2	Positve	NEUTRAL	YES	Post	7	61.53	270.433	LIVING	LumA	ER+/HER2- Low Prolif	Living	Left	NO	Lobular	MASTECTOMY	TRUE	FALSE
MB.2853	0	3.046	Moderate	NO	2	Positve	NEUTRAL	NO	Pre	6	36.25	269.633	LIVING	LumB	ER+/HER2- High Prolif	Living	Right	YES	Mucinous	BREAST CONSERVING	TRUE	FALSE
MB.2851	0	4.032	High	NO	2	Positve	NEUTRAL	YES	Post	4ER+	58.69	159	DECEASED	LumA	ER+/HER2- Low Prolif	Died of Disease	Right	YES	Mixed	BREAST CONSERVING	TRUE	FALSE
MB.2847	18	6.07	High	NO	2	Positve	GAIN	YES	Post	5	65.04	39.5333	DECEASED	Her2	HER2+	Died of Disease	Left	YES	Ductal/NST	MASTECTOMY	TRUE	TRUE
MB.2844	0	4.038	High	NO	2	Positve	GAIN	YES	Post	9	60.76	146.733	LIVING	LumB	HER2+	Living	Right	NO	Ductal/NST	MASTECTOMY	TRUE	TRUE
MB.2843	0	3.026	Moderate	NO	2	Positve	NEUTRAL	NO	Post	2	61.08	231.533	DECEASED	LumA	ER+/HER2- Low Prolif	Died of Other Causes	Right	YES	Ductal/NST	BREAST CONSERVING	TRUE	FALSE
MB.2835	0	4.04	Moderate	NO	2	Positve	NEUTRAL	YES	Post	3	59.84	55.0333	DECEASED	LumA	ER+/HER2- Low Prolif	Died of Other Causes	Right	NO	Ductal/NST	MASTECTOMY	TRUE	FALSE
MB.2827	1	5.022	Moderate	YES	2	Negative	NEUTRAL	NO	Pre	10	36.5	235.667	LIVING	Basal	ER-/HER2-	Living	Right	YES	Ductal/NST	MASTECTOMY	TRUE	TRUE
MB.2797	0	2.03	Moderate	NO	2	Positve	NEUTRAL	NO	Post	6	50.07	252.967	LIVING	LumA	ER+/HER2- High Prolif	Living	Left	NO	Mixed	MASTECTOMY	TRUE	FALSE
MB.2796	1	5.04	Moderate	NO	2	Positve	NEUTRAL	YES	Post	2	57.94	87.7	DECEASED	claudin-low	ER+/HER2- High Prolif	Died of Disease		YES	Mixed	MASTECTOMY	TRUE	FALSE
MB.2793	0	3.05	High	NO	2	Positve	NEUTRAL	YES	Post	8	67.62	267.233	LIVING	LumB	ER+/HER2- High Prolif	Living	Right	NO	Ductal/NST	MASTECTOMY	TRUE	FALSE
MB.2792	1	4.07	Low	NO	2	Positve	GAIN	YES	Post	9	50.38	110.767	DECEASED	Her2	ER+/HER2- High Prolif	Died of Disease	Left	NO	Ductal/NST	MASTECTOMY	TRUE	FALSE
MB.2790	0	3.05	Moderate	NO	2	Positve	NEUTRAL	NO	Pre	8	47.03	116.933	LIVING	LumA	ER+/HER2- High Prolif	Living	Left	NO	Mixed	MASTECTOMY	TRUE	FALSE
MB.2772	0	4.034	Moderate	NO	2	Positve	LOSS	YES	Post	6	54.4	150.733	DECEASED	LumB	ER+/HER2- High Prolif	Died of Other Causes	Right	YES	Mixed	BREAST CONSERVING	TRUE	FALSE
MB.2769	0	3.03	High	NO	2	Positve	NEUTRAL	NO	Post	7	59.9	160	LIVING	LumB	ER+/HER2- High Prolif	Living	Left	YES	Lobular	BREAST CONSERVING	TRUE	FALSE
MB.2742	3	5.03	High	YES	2	Negative	GAIN	NO	Pre	5	48.25	24.9	DECEASED	Her2	HER2+	Died of Disease	Left	YES	Ductal/NST	MASTECTOMY	TRUE	TRUE
MB.2735	1	5.024	High	YES	2	Negative	GAIN	NO	Pre	6	49.94	274.5	LIVING	LumB	HER2+	Living	Left	YES	Ductal/NST	BREAST CONSERVING	TRUE	TRUE
MB.2730	4	6.07	High	NO	2	Positve	NEUTRAL	YES	Post	1	61.99	133.733	LIVING	LumB	ER+/HER2- High Prolif	Living	Left	YES	Ductal/NST	MASTECTOMY	TRUE	TRUE
MB.2718	1	4.04	High	YES	2	Negative	NEUTRAL	NO	Pre	10	47.94	278.267	LIVING	Basal		Living	Left	NO	Mixed	MASTECTOMY	TRUE	TRUE
MB.2686	1	5.034	High	NO	2	Positve	NEUTRAL	YES	Post	1	68.76	177.267	LIVING	LumB	ER+/HER2- High Prolif	Living	Left	YES	Ductal/NST	BREAST CONSERVING	TRUE	TRUE
MB.2645	6	6.054	Moderate	NO	2	Positve	NEUTRAL	YES	Post	4ER+	69.45	44.7667	DECEASED	Basal		Died of Disease	Left	YES	Ductal/NST	MASTECTOMY	TRUE	TRUE
MB.2642	3	5.07	Moderate	YES	2	Negative	LOSS	NO	Pre	1	30.67	45.1667	DECEASED	LumB	ER+/HER2- High Prolif	Died of Disease	Right	YES	Ductal/NST	MASTECTOMY	TRUE	TRUE
MB.2634	0	4.02	High	NO	2	Positve	GAIN	YES	Post	2	70.69	274.033	LIVING	LumB	ER+/HER2- High Prolif	Living	Left	YES	Ductal/NST	BREAST CONSERVING	TRUE	TRUE
MB.2632	3	5.03	High	YES	2	Negative	GAIN	NO	Pre	5	36.52	19.1	DECEASED	Her2	HER2+	Died of Disease	Left	YES	Ductal/NST	MASTECTOMY	TRUE	TRUE
MB.2616	0	3.036	Moderate	NO	2	Positve	NEUTRAL	NO	Post	4ER+	65.07	219.167	DECEASED	claudin-low	ER+/HER2- Low Prolif	Died of Disease	Left	YES	Mixed	BREAST CONSERVING	TRUE	FALSE
MB.2613	0	4.04	High	NO	2	Positve	NEUTRAL	YES	Post	1	59.63	163.4	LIVING	LumB	ER+/HER2- High Prolif	Living	Left	NO	Ductal/NST	MASTECTOMY	TRUE	TRUE
MB.0872	1	4.028		NO	1	Positve	NEUTRAL	YES	Post	7	82.34	152.067	DECEASED	Normal	ER+/HER2- Low Prolif	Died of Other Causes	Right	YES	Ductal/NST	MASTECTOMY	TRUE	FALSE
MB.0573	0	3.13	Moderate	NO	1	Positve	LOSS	YES	Post	7	76.22	163.2	DECEASED	claudin-low	ER+/HER2- Low Prolif	Died of Other Causes		YES	Ductal/NST	BREAST CONSERVING	TRUE	FALSE
MB.0571	0	2.04	Moderate	NO	1	Positve	NEUTRAL	YES	Post	7	61.79	149.867	LIVING	LumA	ER+/HER2- High Prolif	Living	Right	YES	Ductal/NST	MASTECTOMY	TRUE	FALSE
MB.0570	0	4.04	High	NO	1	Positve	GAIN	YES	Post	6	68.99	272.2	LIVING	LumB	ER+/HER2- High Prolif	Living	Left	YES	Ductal/NST	BREAST CONSERVING	TRUE	TRUE
MB.0558	0	4.056		NO	1	Negative	GAIN	NO	Post	10	69.88	97.8333	DECEASED	claudin-low	ER-/HER2-	Died of Other Causes	Right	NO	Ductal/NST	MASTECTOMY	TRUE	TRUE
MB.0550	1	4.03	High	NO	1	Positve	NEUTRAL	NO	Post	8	60.12	132.333	DECEASED	LumB	ER+/HER2- High Prolif	Died of Disease	Left	NO	Ductal/NST	MASTECTOMY	TRUE	TRUE
MB.0545	6	6.052	Moderate	NO	1	Positve	NEUTRAL	YES	Post	6	83.92	41.1667	DECEASED	Normal	ER+/HER2- High Prolif	Died of Other Causes	Left	YES	Ductal/NST		TRUE	TRUE
MB.0542	5	6.046	Moderate	YES	1	Positve	NEUTRAL	YES	Pre	1	39.3	48.6	DECEASED	Normal	ER+/HER2- High Prolif	Died of Disease	Left	YES	Ductal/NST	MASTECTOMY	TRUE	TRUE
MB.0541	0	4.038	High	YES	1	Positve	NEUTRAL	YES	Pre	9	38.86	174.267	LIVING	LumA	ER+/HER2- High Prolif	Living	Right	YES	Ductal/NST	MASTECTOMY	TRUE	TRUE
MB.0532	3	5.07	High	YES	1	Negative	NEUTRAL	YES	Post	9	59.07	143.133	DECEASED	LumB	ER+/HER2- High Prolif	Died of Disease	Right	YES	Ductal/NST	MASTECTOMY	TRUE	TRUE
MB.0528	1	5.052	Moderate	YES	1	Positve	NEUTRAL	YES	Post	2	53.64	193.967	LIVING	LumA	ER+/HER2- Low Prolif	Living	Left	YES	Ductal/NST	MASTECTOMY	TRUE	FALSE
MB.0521	3	4.06	High	NO	1	Positve	NEUTRAL	YES	Post	3	52.2	212.2	LIVING	LumA	ER+/HER2- Low Prolif	Living	Right	YES	Lobular	MASTECTOMY	TRUE	FALSE
MB.0469	3	5.078	Moderate	YES	1	Positve	GAIN	YES	Post	6	67.94	131.267	LIVING	LumB	ER+/HER2- High Prolif	Living	Left	YES	Ductal/NST	MASTECTOMY	TRUE	TRUE
MB.0427	15	5.042	Moderate	NO	1	Positve	NEUTRAL	YES	Post	7	81.89	116.1	LIVING	LumA	ER+/HER2- High Prolif	Living	Left	YES	Lobular	MASTECTOMY	TRUE	FALSE
MB.0412	1	5.038	High	NO	1	Positve	NEUTRAL	YES	Post	6	54.06	136.167	LIVING	LumB	ER+/HER2- High Prolif	Living	Right	YES	Ductal/NST	BREAST CONSERVING	TRUE	TRUE
MB.0392	2	5.06	Moderate	YES	1	Positve	NEUTRAL	YES	Post	1	56.28	38.1333	DECEASED	Normal	ER+/HER2- High Prolif	Died of Disease	Left	NO	Ductal/NST	MASTECTOMY	TRUE	TRUE
MB.0363	7	5.134	High	NO	1	Positve	NEUTRAL	NO	Post	2	73.24	89.9	DECEASED	LumB	ER+/HER2- High Prolif	Died of Disease	Right	NO	Mixed	MASTECTOMY	TRUE	FALSE
MB.0361	41	6.048	High	NO	1	Negative	GAIN	NO	Pre	5	40.5	15.0667	DECEASED	Her2	HER2+	Died of Other Causes	Right	NO	Ductal/NST	MASTECTOMY	TRUE	TRUE
MB.0358	2	5.052	Moderate	YES	1	Positve	GAIN	YES	Post	9	57.87	32.8667	LIVING	LumA	ER+/HER2- High Prolif	Living	Right	YES	Ductal/NST	MASTECTOMY	TRUE	TRUE
MB.0349	1	5.06	High	NO	1	Positve	LOSS	YES	Post	3	72.26	146.033	DECEASED	LumB	ER+/HER2- High Prolif	Died of Other Causes	Right	NO	Ductal/NST	MASTECTOMY	TRUE	FALSE
MB.0343	3	4.06		NO	1	Positve	NEUTRAL	YES	Post	6	70.51	91.1333	DECEASED	Normal		Died of Disease	Left	NO	Ductal/NST	MASTECTOMY	TRUE	FALSE
MB.0340	3	5.032	High	NO	1	Positve	NEUTRAL	YES	Post	10	79.97	164.733	LIVING	Basal	ER-/HER2-	Living	Right	YES	Ductal/NST	MASTECTOMY	TRUE	TRUE
MB.0328	2	5.068	High	NO	1	Positve	NEUTRAL	YES	Post	9	69.62	125.6	DECEASED	LumB	ER+/HER2- High Prolif	Died of Disease	Right	YES	NA	MASTECTOMY	TRUE	TRUE
MB.0325	0	4.09	High	NO	1	Positve	NEUTRAL	YES	Post	10	79.34	177.533	LIVING	LumB	ER+/HER2- High Prolif	Living	Right	YES	Ductal/NST	MASTECTOMY	TRUE	TRUE
MB.0324	6	6.064	Moderate	YES	1	Positve	GAIN	YES	Pre	6	47.64	144.967	DECEASED	LumA	ER+/HER2- High Prolif	Died of Disease	Left	YES	Ductal/NST		TRUE	TRUE
MB.0321	2	5.06	High	YES	1	Positve	NEUTRAL	YES	Pre	8	46.86	174.633	LIVING	LumA	ER+/HER2- High Prolif	Living	Left	NO	Ductal/NST	MASTECTOMY	TRUE	TRUE
MB.0311	0	2.094	High	NO	1	Positve	NEUTRAL	YES	Post	8	77.94	151.167	DECEASED	LumB	ER+/HER2- High Prolif	Died of Other Causes	Left	NO	Ductal/NST	MASTECTOMY	TRUE	FALSE
MB.0301	2	5.046	Moderate	NO	1	Positve	NEUTRAL	YES	Post	7	82.46	122.7	DECEASED	LumA	ER+/HER2- Low Prolif	Died of Other Causes	Left	YES	Ductal/NST	MASTECTOMY	TRUE	FALSE
MB.0291	1	5.052	Moderate	YES	1	Positve	GAIN	YES	Post	5	51.19	39.2	DECEASED	LumB	HER2+	Died of Disease	Right	NO	Ductal/NST	BREAST CONSERVING	TRUE	TRUE
MB.0287	1	4.038	High	NO	1	Positve	NEUTRAL	NO	Post	7	77.54	94.7333	DECEASED	LumB	ER+/HER2- High Prolif	Died of Other Causes		NO	Ductal/NST	BREAST CONSERVING	TRUE	TRUE
MB.0268	0	4.038	High	NO	1	Positve	NEUTRAL	NO	Post	9	66.54	28.5	DECEASED	LumB		Died of Disease		NO	Ductal/NST		TRUE	TRUE
MB.0258	0	4.022	High	NO	1	Positve	GAIN	YES	Post	7	62.7	86.1333	LIVING	LumA	ER+/HER2- High Prolif	Living	Left	YES	Ductal/NST	BREAST CONSERVING	TRUE	FALSE
MB.0229	0	3.038	High	NO	1	Positve	NEUTRAL	YES	Pre	7	45.5	71.5	LIVING	LumA	ER+/HER2- Low Prolif	Living	Right	YES	Mixed	BREAST CONSERVING	TRUE	FALSE
MB.0197	2	5.048	High	YES	1	Positve	NEUTRAL	YES	Post	9	50.48	70.7333	LIVING	LumB	ER+/HER2- High Prolif	Living	Left	YES	Ductal/NST	MASTECTOMY	TRUE	TRUE
MB.0157	0	4.06	Moderate	NO	1	Negative	NEUTRAL	NO	Post	4ER-	71.5	114.767	LIVING	claudin-low	ER-/HER2-	Living	Left	YES	Ductal/NST	BREAST CONSERVING	TRUE	TRUE
MB.0149	0	4.078	Low	NO	1	Negative	LOSS	NO	Post	10	77.13	51.7	DECEASED	Basal	ER-/HER2-	Died of Other Causes	Right	YES	Ductal/NST	BREAST CONSERVING	TRUE	TRUE
MB.0120	1	5.052	Moderate	NO	1	Positve	GAIN	YES	Post	9	72.1	29.0667	DECEASED	LumB	ER+/HER2- High Prolif	Died of Disease	Left	YES	Ductal/NST	MASTECTOMY	TRUE	TRUE
MB.0079	4	6.08	High	YES	1	Negative	NEUTRAL	NO	Post	10	50.42	28.5	DECEASED	Her2		Died of Disease	Right	YES	Ductal/NST	MASTECTOMY	TRUE	TRUE
MB.0062	0	4.034	High	YES	1	Negative	NEUTRAL	NO	Post	10	52.14	153.967	LIVING	Basal		Living	Right	YES	Ductal/NST	MASTECTOMY	TRUE	TRUE
MB.0048	1	4.05	Low	YES	1	Positve	GAIN	YES	Post	4ER+	51.46	103.833	LIVING	claudin-low		Living	Left	YES	Ductal/NST	BREAST CONSERVING	TRUE	TRUE
MB.0046	24	6.072	High	NO	1	Positve	GAIN	YES	Post	5	83.02	14.1333	DECEASED	LumA		Died of Other Causes	Left	YES	Ductal/NST	MASTECTOMY	TRUE	TRUE
MB.5189	9	6.1	Moderate	NO	3	Positve	NEUTRAL	YES	Post	4ER+	69.24	111.967	DECEASED	LumA	ER+/HER2- Low Prolif	Died of Disease	Right	NO	Ductal/NST	BREAST CONSERVING	TRUE	FALSE
MB.5019	0	4.024	Moderate	NO	3	Negative	GAIN	NO	Pre	5	49.88	37.8	DECEASED	Normal	HER2+	Died of Disease	Right	YES	Ductal/NST	BREAST CONSERVING	TRUE	TRUE
MB.0307	6	6.02	Moderate	YES	1	Positve	GAIN	YES	Pre	5	41.63	177.333	LIVING	claudin-low	HER2+	Living	Right	YES	Ductal/NST	BREAST CONSERVING	TRUE	FALSE
MB.7099	2	4.076	High	NO	4	Positve	NEUTRAL	YES	Post	9	80.31	163.167	DECEASED	LumB	ER+/HER2- High Prolif	Died of Other Causes	Right	YES	Ductal/NST	MASTECTOMY	TRUE	TRUE
MB.7059	23	6.048	High	YES	4	Negative	GAIN	NO	Post	5	50.55	119.333	LIVING	Her2	HER2+	Living	Left	YES	NA	MASTECTOMY	TRUE	TRUE
MB.7273	1	5.04	High	YES	4	Negative	GAIN	NO	Pre	5	47.47	208.2	LIVING	Her2	HER2+	Living	Left	YES	Lobular	BREAST CONSERVING	TRUE	TRUE
MB.3355	4	6.054	High	YES	2	Negative	GAIN	NO	Pre	5	48.53	109	LIVING	Her2	HER2+	Living	Right	YES	Ductal/NST	MASTECTOMY	TRUE	TRUE
MB.7226	3	5.0352	High	YES	4	Positve	GAIN	YES	Post	6	67.88	53.3667	DECEASED	LumB	ER+/HER2- High Prolif	Died of Disease		NO	Ductal/NST	MASTECTOMY	TRUE	TRUE
MB.3528	0	4.05		NO	2	Negative	GAIN	NO	Post	5	71.03	113.667	LIVING	Her2	HER2+	Living	Left	NO	Ductal/NST	MASTECTOMY	TRUE	TRUE
MB.7174	0	4.04	High	NO	4	NA	NEUTRAL	YES	Post	6	60.63	140.767	LIVING	LumB	ER+/HER2- High Prolif	Living	Right	YES	Ductal/NST	BREAST CONSERVING	TRUE	TRUE
MB.4745	1	5.074	Moderate	YES	3	Negative	GAIN	NO	Post	5	50.08	42.6667	DECEASED	Her2	HER2+	Died of Disease	Right	YES	Ductal/NST	BREAST CONSERVING	TRUE	TRUE
MB.6223	2	5.04	High	YES	5	Negative	NEUTRAL	NO	Post	10	58.83	221.933	LIVING	Basal	ER-/HER2-	Living	Left	YES	Medullary	BREAST CONSERVING	TRUE	TRUE
MB.7207	1	2.06		YES	4	Negative	GAIN	YES	Pre	1	43.28	55.7333	DECEASED	Her2	ER-/HER2-	Died of Disease	Right	YES	Ductal/NST	MASTECTOMY	TRUE	TRUE
MB.7155	1	5.0344	High	YES	4	Negative	NEUTRAL	NO	Pre	10	41.14	149.767	LIVING	Basal	ER-/HER2-	Living	Left	YES	Ductal/NST	BREAST CONSERVING	TRUE	TRUE
MB.0375	1	5.046	High	NO	1	Negative	NEUTRAL	NO	Post	10	72.69	143.167	LIVING	Normal	ER-/HER2-	Living	Right	YES	Ductal/NST	MASTECTOMY	TRUE	TRUE
MB.7150	0	4.074	High	NO	4	Positve	NEUTRAL	NO	Post	3	70.88	128.967	LIVING	LumB	ER+/HER2- High Prolif	Living	Right	NO	Ductal/NST	MASTECTOMY	TRUE	TRUE
MB.0054	0	4.072	Moderate	NO	1	Positve	GAIN	YES	Post	10	66.91	160.3	LIVING	LumB		Living	Right	YES	Ductal/NST	MASTECTOMY	TRUE	TRUE
MB.0662	0	4.028	High	NO	1	Positve	GAIN	YES	Post	5	50.94	69.8	DECEASED	Normal	HER2+	Died of Disease	Left	YES	Ductal/NST	BREAST CONSERVING	TRUE	TRUE
MB.0436	0	4.026	Moderate	NO	1	Negative	NEUTRAL	NO	Post	4ER-	88.29	75.5	DECEASED	Her2	ER-/HER2-	Died of Other Causes	Left	YES	Ductal/NST	BREAST CONSERVING	TRUE	TRUE
MB.7186	6	5.066	High	NO	4	Positve	NEUTRAL	NO	Pre	7	48.92	4.86667	LIVING	LumB	ER+/HER2- High Prolif	Living		NO	Ductal/NST	MASTECTOMY	TRUE	TRUE
MB.7007	1	5.034	High	YES	4	Negative	GAIN	NO	Post	10	54.44	58.6	LIVING	Basal	ER-/HER2-	Living	Left	YES	Ductal/NST	MASTECTOMY	TRUE	TRUE
MB.4601	2	5.06	Low	YES	3	Negative	GAIN	NO	Pre	5	39.14	56.2667	DECEASED	Basal		Died of Disease	Right	NO	Ductal/NST	MASTECTOMY	TRUE	FALSE
MB.0884	15	6.046	Moderate	YES	1	Positve	NEUTRAL	YES	Post	9	56.47	93.6667	DECEASED	LumB	ER+/HER2- High Prolif	Died of Disease	Left	YES	Ductal/NST	BREAST CONSERVING	TRUE	TRUE
MB.0313	1	5.046	High	NO	1	Positve	NEUTRAL	YES	Post	10	55.52	184.767	LIVING	LumB	ER+/HER2- High Prolif	Living	Right	NO	Ductal/NST	BREAST CONSERVING	TRUE	TRUE

## Sheet: tcga ED Fig. 7a,e
PATIENT_ID	SAMPLE_ID	SUBTYPE	CANCER_TYPE_ACRONYM	OTHER_PATIENT_ID	AGE	SEX	AJCC_PATHOLOGIC_TUMOR_STAGE	AJCC_STAGING_EDITION	DAYS_LAST_FOLLOWUP	DAYS_TO_BIRTH	DAYS_TO_INITIAL_PATHOLOGIC_DIAGNOSIS	ETHNICITY	FORM_COMPLETION_DATE	HISTORY_NEOADJUVANT_TRTYN	ICD_10	ICD_O_3_HISTOLOGY	ICD_O_3_SITE	INFORMED_CONSENT_VERIFIED	NEW_TUMOR_EVENT_AFTER_INITIAL_TREATMENT	PATH_M_STAGE	PATH_N_STAGE	PATH_T_STAGE	PERSON_NEOPLASM_CANCER_STATUS	PRIMARY_LYMPH_NODE_PRESENTATION_ASSESSMENT	PRIOR_DX	RACE	RADIATION_THERAPY	WEIGHT	CENTER	IN_PANCANPATHWAYS_FREEZE	OS_STATUS	OS_MONTHS	DSS_STATUS	DSS_MONTHS	DFS_STATUS	DFS_MONTHS	PFS_STATUS	PFS_MONTHS	cn.8p.cl	pi3k.cl
TCGA.E9.A1RB	TCGA.E9.A1RB.01	BRCA_LumB	BRCA	94b95984-b2fb-4e42-8887-45e7086c3179	40	Female	STAGE IIA	7TH	633	-14755	0	Not Hispanic Or Latino	2011-07-28	No	C50.9	8500/3	C50.9	Yes	No	M0	N0	T2	Tumor Free	Yes	No	White	No	NA	Asterand	Yes	DECEASED	32.0873	ALIVE OR DEAD TUMOR FREE	32.0873	DiseaseFree	32.0873	CENSORED	32.0873	FALSE	TRUE
TCGA.B6.A0X1	TCGA.B6.A0X1.01	BRCA_Basal	BRCA	178b2c48-c07d-422e-ae17-8bcfd996ad51	48	Female	STAGE IIB	4TH	5677	-17624	0	Not Hispanic Or Latino	2010-12-14	No	C50.9	8500/3	C50.9	Yes	No	M1	N1	T2	Tumor Free	NA	No	White	No	NA	Duke	Yes	DECEASED	245.093	ALIVE OR DEAD TUMOR FREE	245.093	Recurred/Progressed	16.1094	PROGRESSION	16.1094	FALSE	TRUE
TCGA.W8.A86G	TCGA.W8.A86G.01	BRCA_LumA	BRCA	90FF48C3-B14B-4A8B-94A1-98C0BAB0D27B	66	Female	STAGE IIA	7TH	347	-24125	0	Not Hispanic Or Latino	2014-01-29	No	C50.9	8520/3	C50.9	Yes	No	MX	N0 (I-)	T2A	Tumor Free	Yes	Yes	White	No	NA	Greenville Health System	Yes	LIVING	11.4081	ALIVE OR DEAD TUMOR FREE	11.4081	DiseaseFree	11.4081	CENSORED	11.4081	FALSE	FALSE
TCGA.S3.AA10	TCGA.S3.AA10.01	BRCA_Basal	BRCA	23C31C2E-336C-4878-A476-CF8D811B4875	65	Female	STAGE IIA	7TH	586	-24075	0	Not Hispanic Or Latino	2014-04-18	No	C50.9	8500/3	C50.9	Yes	No	M0	N0	T2	Tumor Free	Yes	No	Black or African American	No	NA	Albert Einstein Medical Center	Yes	LIVING	19.2655	ALIVE OR DEAD TUMOR FREE	19.2655	DiseaseFree	19.2655	CENSORED	19.2655	FALSE	TRUE
TCGA.S3.A6ZG	TCGA.S3.A6ZG.01	BRCA_LumA	BRCA	1A679332-30A3-4495-A2E5-39D299E14333	71	Female	STAGE IIB	7TH	562	-26141	0	Not Hispanic Or Latino	2013-11-12	No	C50.9	8520/3	C50.9	Yes	No	M0	N1	T2	Tumor Free	Yes	No	Black or African American	Yes	NA	Albert Einstein Medical Center	Yes	LIVING	18.4765	ALIVE OR DEAD TUMOR FREE	18.4765	DiseaseFree	18.4765	CENSORED	18.4765	FALSE	FALSE
TCGA.PL.A8LV	TCGA.PL.A8LV.01	BRCA_Basal	BRCA	389E5B18-8F89-41A9-9FA5-EFD4172836E2	54	Female	STAGE IIIB	7TH	-7	-19746	0	Not Hispanic Or Latino	2014-03-25	No	C50.9	8510/3	C50.9	Yes	NA	M0	N0	T4	With Tumor	No	No	Black or African American	NA	NA	Institute of Human Virology Nigeria	Yes	LIVING	0	ALIVE OR DEAD TUMOR FREE	0	NA	NA	CENSORED	0	FALSE	TRUE
TCGA.OL.A66N	TCGA.OL.A66N.01	BRCA_LumA	BRCA	E9002F4E-BA0B-4738-9368-DD9614A5DA8A	59	Female	STAGE IIIC	7TH	792	-21608	0	Not Hispanic Or Latino	2013-06-11	No	C50.9	8520/3	C50.9	Yes	No	MX	N3	T3	Tumor Free	Yes	No	White	Yes	NA	University of Chicago	Yes	LIVING	26.0381	ALIVE OR DEAD TUMOR FREE	26.0381	DiseaseFree	26.0381	CENSORED	26.0381	FALSE	FALSE
TCGA.OL.A5DA	TCGA.OL.A5DA.01	BRCA_LumA	BRCA	4E509F73-99C7-48EB-A3A4-D34E3BFACE33	61	Female	STAGE IIA	6TH	1783	-22411	0	Not Hispanic Or Latino	2013-04-23	No	C50.9	8520/3	C50.9	Yes	No	MX	N0	T2	Tumor Free	Yes	No	White	No	NA	University of Chicago	Yes	LIVING	58.6185	ALIVE OR DEAD TUMOR FREE	58.6185	DiseaseFree	58.6185	CENSORED	58.6185	FALSE	FALSE
TCGA.OL.A5D8	TCGA.OL.A5D8.01	BRCA_LumA	BRCA	6D4860B2-21C6-4B7B-9093-2F32700D0612	40	Female	STAGE IIB	6TH	973	-14853	0	Not Hispanic Or Latino	2013-04-19	No	C50.9	8500/3	C50.9	Yes	No	MX	N0	T3	Tumor Free	Yes	No	Black or African American	Yes	NA	University of Chicago	Yes	LIVING	31.9887	ALIVE OR DEAD TUMOR FREE	31.9887	NA	NA	CENSORED	31.9887	FALSE	FALSE
TCGA.LL.A740	TCGA.LL.A740.01	BRCA_LumA	BRCA	AA60FA8D-C374-40E0-AF2D-B007701E67E3	61	Female	STAGE IA	7TH	441	-22416	0	Not Hispanic Or Latino	2013-11-12	No	C50.9	8500/3	C50.9	Yes	No	MX	N0 (I-)	T1C	Tumor Free	Yes	No	Black or African American	No	NA	Candler	Yes	LIVING	14.4985	ALIVE OR DEAD TUMOR FREE	14.4985	DiseaseFree	14.4985	CENSORED	14.4985	FALSE	TRUE
TCGA.HN.A2NL	TCGA.HN.A2NL.01	BRCA_Basal	BRCA	124B693C-77DC-4FA8-B703-54E8B5054A92	56	Female	STAGE IIA	6TH	79	-20483	0	NA	2014-05-30	No	C50.9	8520/3	C50.9	Yes	No	M0	N0	T2	Tumor Free	Yes	No	NA	NA	NA	Ontario Institute for Cancer Research (OICR)	Yes	LIVING	2.59723	ALIVE OR DEAD TUMOR FREE	2.59723	DiseaseFree	2.59723	CENSORED	2.59723	FALSE	TRUE
TCGA.EW.A1PC	TCGA.EW.A1PC.01	NA	BRCA	F45210D3-9E66-4F5E-BEF1-5EE5547CC893	66	Female	STAGE IIB	7TH	187	-24434	0	Not Hispanic Or Latino	2011-09-28	No	C50.9	8500/3	C50.9	Yes	No	MX	N0 (I-)	T3	Tumor Free	Yes	No	Black or African American	No	NA	University of Miami	No	LIVING	6.14788	ALIVE OR DEAD TUMOR FREE	6.14788	DiseaseFree	6.14788	CENSORED	6.14788	FALSE	TRUE
TCGA.EW.A1PB	TCGA.EW.A1PB.01	BRCA_Basal	BRCA	88db1340-e4bf-451a-87c0-6e9168296f5e	70	Female	STAGE IIIA	6TH	608	-25770	0	Not Hispanic Or Latino	2011-05-18	No	C50.9	8500/3	C50.9	Yes	No	MX	N1A	T3	Tumor Free	Yes	No	Black or African American	No	NA	University of Miami	Yes	LIVING	19.9888	ALIVE OR DEAD TUMOR FREE	19.9888	DiseaseFree	19.9888	CENSORED	19.9888	FALSE	TRUE
TCGA.EW.A1P5	TCGA.EW.A1P5.01	BRCA_LumA	BRCA	53d0af48-d7ea-42c9-8695-c614b89b415b	77	Female	STAGE IIB	7TH	703	-28177	0	Not Hispanic Or Latino	2011-05-11	No	C50.9	8500/3	C50.9	Yes	No	M0	N1A	T2	Tumor Free	Yes	No	White	Yes	NA	University of Miami	Yes	LIVING	23.1121	ALIVE OR DEAD TUMOR FREE	23.1121	DiseaseFree	23.1121	CENSORED	23.1121	FALSE	FALSE
TCGA.EW.A1J1	TCGA.EW.A1J1.01	BRCA_LumA	BRCA	ed6cef77-1bd9-4e3b-b576-550a91e4253a	38	Female	STAGE IIB	7TH	575	-14122	0	Hispanic Or Latino	2011-05-11	No	C50.9	8500/3	C50.9	Yes	No	M0	N1A	T2	Tumor Free	Yes	No	White	Yes	NA	University of Miami	Yes	LIVING	18.9039	ALIVE OR DEAD TUMOR FREE	18.9039	DiseaseFree	18.9039	CENSORED	18.9039	FALSE	FALSE
TCGA.EW.A1IY	TCGA.EW.A1IY.01	BRCA_LumB	BRCA	5ff12cbe-a3e0-4ce6-8452-12b984a1baaf	38	Female	STAGE I	6TH	258	-14122	0	Not Hispanic Or Latino	2011-05-10	No	C50.9	8500/3	C50.9	Yes	No	MX	N0	T1C	Tumor Free	Yes	No	Asian	No	NA	University of Miami	Yes	LIVING	8.4821	ALIVE OR DEAD TUMOR FREE	8.4821	DiseaseFree	8.4821	CENSORED	8.4821	FALSE	TRUE
TCGA.E9.A5FK	TCGA.E9.A5FK.01	BRCA_LumA	BRCA	B304302A-F2B9-4CD7-AB14-C21EDF7778EA	60	Female	STAGE IIIC	7TH	812	-22199	0	Not Hispanic Or Latino	2013-05-22	No	C50.9	8520/3	C50.9	Yes	No	M0	N3	T2	Tumor Free	Yes	No	White	Yes	NA	Asterand	Yes	LIVING	26.6956	ALIVE OR DEAD TUMOR FREE	26.6956	DiseaseFree	26.6956	CENSORED	26.6956	FALSE	FALSE
TCGA.E9.A54X	TCGA.E9.A54X.01	NA	BRCA	3DBC8D60-3A97-47B2-91D0-C18FB46B4365	85	Female	STAGE IA	7TH	727	-31173	0	Not Hispanic Or Latino	2013-06-21	No	C50.9	8480/3	C50.9	Yes	No	M0	N0 (I-)	T1B	Tumor Free	Yes	No	White	No	NA	Asterand	No	LIVING	23.9011	ALIVE OR DEAD TUMOR FREE	23.9011	DiseaseFree	23.9011	CENSORED	23.9011	FALSE	FALSE
TCGA.E9.A3X8	TCGA.E9.A3X8.01	BRCA_LumA	BRCA	95873E61-AFDB-496C-9F77-3F9BEB008CDA	48	Female	STAGE IIB	7TH	926	-17588	0	Not Hispanic Or Latino	2012-08-24	No	C50.9	8520/3	C50.9	Yes	No	M0	N1	T2	Tumor Free	Yes	No	White	Yes	NA	Asterand	Yes	LIVING	30.4435	ALIVE OR DEAD TUMOR FREE	30.4435	DiseaseFree	30.4435	CENSORED	30.4435	FALSE	FALSE
TCGA.E9.A295	TCGA.E9.A295.01	BRCA_LumA	BRCA	fec0da58-1047-44d2-b6d1-c18cceed43dc	71	Female	STAGE IIA	7TH	375	-25957	0	Not Hispanic Or Latino	2011-09-12	No	C50.9	8520/3	C50.9	Yes	No	M0	N0 (I-)	T2	Tumor Free	Yes	No	White	Yes	NA	Asterand	Yes	LIVING	12.3286	ALIVE OR DEAD TUMOR FREE	12.3286	DiseaseFree	12.3286	CENSORED	12.3286	FALSE	TRUE
TCGA.E9.A247	TCGA.E9.A247.01	BRCA_LumA	BRCA	636b0a90-c8c2-4ad6-a77d-6cd428a826d1	59	Female	STAGE IA	7TH	1186	-21562	0	Not Hispanic Or Latino	2011-08-18	No	C50.9	8500/3	C50.9	Yes	No	M0	N0 (I-)	T1C	Tumor Free	Yes	No	White	Yes	NA	Asterand	Yes	LIVING	38.9914	ALIVE OR DEAD TUMOR FREE	38.9914	DiseaseFree	38.9914	CENSORED	38.9914	FALSE	TRUE
TCGA.E9.A243	TCGA.E9.A243.01	BRCA_Basal	BRCA	d4a1ecdc-399c-4f82-aa7a-68a0c82ded3f	52	Female	STAGE IIA	7TH	612	-19035	0	Not Hispanic Or Latino	2011-08-17	No	C50.9	8500/3	C50.9	Yes	Yes	M0	N0 (I-)	T2	Tumor Free	Yes	No	White	Yes	NA	Asterand	Yes	LIVING	20.1203	ALIVE OR DEAD TUMOR FREE	20.1203	Recurred/Progressed	10.0273	PROGRESSION	10.0273	FALSE	TRUE
TCGA.E9.A1RC	TCGA.E9.A1RC.01	BRCA_LumA	BRCA	5cdae21d-eee5-478f-932a-0f51fcf5f031	56	Female	STAGE IIIC	7TH	1224	-20795	0	Not Hispanic Or Latino	2011-07-28	No	C50.9	8522/3	C50.9	Yes	No	M0	N3	T4B	Tumor Free	Yes	No	White	No	NA	Asterand	Yes	LIVING	40.2407	ALIVE OR DEAD TUMOR FREE	40.2407	DiseaseFree	40.2407	CENSORED	40.2407	FALSE	TRUE
TCGA.E9.A1RA	TCGA.E9.A1RA.01	BRCA_LumA	BRCA	4b4e4ea8-6eb9-49ad-b880-c5065fe6517f	48	Female	STAGE IA	7TH	1369	-17699	0	Not Hispanic Or Latino	2011-07-28	No	C50.9	8500/3	C50.9	Yes	No	M0	N0	T1C	Tumor Free	Yes	No	White	Yes	NA	Asterand	Yes	LIVING	45.0077	ALIVE OR DEAD TUMOR FREE	45.0077	DiseaseFree	45.0077	CENSORED	45.0077	FALSE	FALSE
TCGA.E9.A1R6	TCGA.E9.A1R6.01	BRCA_LumA	BRCA	4842bac3-abaa-4900-871f-f2c3ba6457f5	63	Female	STAGE IIA	7TH	339	-23347	0	Not Hispanic Or Latino	2011-07-28	No	C50.9	8500/3	C50.9	Yes	No	M0	N0	T2	Tumor Free	Yes	No	White	Yes	NA	Asterand	Yes	LIVING	11.1451	ALIVE OR DEAD TUMOR FREE	11.1451	DiseaseFree	11.1451	CENSORED	11.1451	FALSE	TRUE
TCGA.E9.A1R3	TCGA.E9.A1R3.01	BRCA_LumA	BRCA	4922cddc-575c-4b8a-8245-ce5f6876760c	70	Female	STAGE IIIC	7TH	78	-25693	0	Not Hispanic Or Latino	2011-07-28	No	C50.9	8500/3	C50.9	Yes	No	M0	N3	T2	Tumor Free	Yes	No	White	Yes	NA	Asterand	Yes	LIVING	2.56436	ALIVE OR DEAD TUMOR FREE	2.56436	DiseaseFree	2.56436	CENSORED	2.56436	FALSE	FALSE
TCGA.E9.A1NE	TCGA.E9.A1NE.01	BRCA_LumA	BRCA	3d676bba-154b-4d22-ab59-d4d4da051b94	28	Female	STAGE IIB	7TH	1088	-10564	0	Not Hispanic Or Latino	2011-06-23	No	C50.9	8522/3	C50.9	Yes	No	M0	N1	T2	Tumor Free	Yes	No	White	Yes	NA	Asterand	Yes	LIVING	35.7695	ALIVE OR DEAD TUMOR FREE	35.7695	DiseaseFree	35.7695	CENSORED	35.7695	FALSE	TRUE
TCGA.E9.A1N5	TCGA.E9.A1N5.01	BRCA_LumA	BRCA	f954de05-1b44-4087-8933-6cc72d81028d	45	Female	STAGE IIB	7TH	1120	-16736	0	Not Hispanic Or Latino	2011-06-23	No	C50.9	8522/3	C50.9	Yes	No	M0	N1	T2	Tumor Free	Yes	No	White	No	NA	Asterand	Yes	LIVING	36.8215	ALIVE OR DEAD TUMOR FREE	36.8215	DiseaseFree	36.8215	CENSORED	36.8215	FALSE	FALSE
TCGA.E2.A1BD	TCGA.E2.A1BD.01	BRCA_LumA	BRCA	0e1d0d46-7a7b-4538-95dd-b9fc20a15aec	53	Female	STAGE IIA	7TH	1133	-19627	0	Not Hispanic Or Latino	2011-04-25	No	C50.9	8500/3	C50.9	Yes	No	M0	N0	T2	Tumor Free	Yes	No	White	Yes	NA	Roswell Park	Yes	LIVING	37.2489	ALIVE OR DEAD TUMOR FREE	37.2489	DiseaseFree	37.2489	CENSORED	37.2489	FALSE	FALSE
TCGA.E2.A1B6	TCGA.E2.A1B6.01	BRCA_Basal	BRCA	e0b1bcd2-1139-44b9-98b3-67bcf92bcc39	44	Female	STAGE IIA	6TH	867	-16370	0	Not Hispanic Or Latino	2011-04-25	No	C50.9	8500/3	C50.9	Yes	No	M0	N0	T2	Tumor Free	Yes	No	White	No	NA	Roswell Park	Yes	LIVING	28.5038	ALIVE OR DEAD TUMOR FREE	28.5038	DiseaseFree	28.5038	CENSORED	28.5038	FALSE	TRUE
TCGA.E2.A1AZ	TCGA.E2.A1AZ.01	BRCA_Basal	BRCA	89128dba-403f-4a96-bb3b-23ed0d5e2147	63	Female	STAGE IIB	6TH	2329	-23230	0	Hispanic Or Latino	2011-04-25	No	C50.9	8500/3	C50.9	Yes	No	M0	N1A	T2	Tumor Free	Yes	No	White	Yes	NA	Roswell Park	Yes	LIVING	76.569	ALIVE OR DEAD TUMOR FREE	76.569	DiseaseFree	76.569	CENSORED	76.569	FALSE	TRUE
TCGA.E2.A15D	TCGA.E2.A15D.01	BRCA_LumA	BRCA	c85f080a-1075-41df-959f-1b514a11b3c4	47	Female	STAGE IIA	6TH	526	-17224	0	Not Hispanic Or Latino	2011-04-13	No	C50.9	8500/3	C50.9	Yes	No	M0	N0	T2	Tumor Free	Yes	No	White	Yes	NA	Roswell Park	Yes	LIVING	17.293	ALIVE OR DEAD TUMOR FREE	17.293	DiseaseFree	17.293	CENSORED	17.293	FALSE	FALSE
TCGA.E2.A159	TCGA.E2.A159.01	BRCA_Basal	BRCA	d7308344-5bab-4073-bb4f-4d8cd8d7bd17	50	Female	STAGE IIA	6TH	762	-18621	0	Not Hispanic Or Latino	2011-04-07	No	C50.9	8500/3	C50.9	Yes	No	M0	N0	T2	Tumor Free	Yes	No	White	Yes	NA	Roswell Park	Yes	LIVING	25.0518	ALIVE OR DEAD TUMOR FREE	25.0518	DiseaseFree	25.0518	CENSORED	25.0518	FALSE	TRUE
TCGA.E2.A154	TCGA.E2.A154.01	BRCA_LumA	BRCA	24e39609-9645-43e5-960b-db5446eaea65	68	Female	STAGE I	6TH	591	-24999	0	Not Hispanic Or Latino	2011-04-07	No	C50.9	8500/3	C50.9	Yes	No	M0	N0	T1C	Tumor Free	Yes	No	White	Yes	NA	Roswell Park	Yes	LIVING	19.4299	ALIVE OR DEAD TUMOR FREE	19.4299	DiseaseFree	19.4299	CENSORED	19.4299	FALSE	FALSE
TCGA.E2.A14O	TCGA.E2.A14O.01	BRCA_LumB	BRCA	fb356957-f620-4d99-b675-1355a1d9f932	76	Female	STAGE IIIA	6TH	1359	-27837	0	Not Hispanic Or Latino	2011-03-31	No	C50.9	8500/3	C50.9	Yes	No	M0	N1A	T3	Tumor Free	Yes	No	White	Yes	NA	Roswell Park	Yes	LIVING	44.679	ALIVE OR DEAD TUMOR FREE	44.679	DiseaseFree	44.679	CENSORED	44.679	FALSE	FALSE
TCGA.E2.A107	TCGA.E2.A107.01	BRCA_LumA	BRCA	eff2360e-399a-4167-ab2b-798e27bef739	54	Female	STAGE IIIA	6TH	1047	-20065	0	Not Hispanic Or Latino	2011-02-11	No	C50.9	8520/3	C50.9	Yes	No	M0	N2A	T3	With Tumor	NA	No	White	Yes	NA	Roswell Park	Yes	LIVING	34.4215	ALIVE OR DEAD TUMOR FREE	34.4215	DiseaseFree	34.4215	CENSORED	34.4215	FALSE	FALSE
TCGA.D8.A27V	TCGA.D8.A27V.01	BRCA_LumA	BRCA	AD6D26AB-6568-40DB-BFB0-394D40E801CF	62	Female	STAGE IIA	7TH	381	-22958	0	Not Hispanic Or Latino	2011-07-21	No	C50.9	8520/3	C50.9	Yes	No	M0	N0	T2	Tumor Free	Yes	No	White	No	NA	Greater Poland Cancer Center	Yes	LIVING	12.5259	ALIVE OR DEAD TUMOR FREE	12.5259	DiseaseFree	12.5259	CENSORED	12.5259	FALSE	FALSE
TCGA.D8.A27I	TCGA.D8.A27I.01	BRCA_LumA	BRCA	9c55032f-4db7-4026-ae83-8d060dd8e3fe	58	Female	STAGE IIIA	7TH	439	-21327	0	Not Hispanic Or Latino	2011-07-18	No	C50.9	8520/3	C50.9	Yes	No	M0	N2A	T1C	Tumor Free	Yes	No	White	Yes	NA	Greater Poland Cancer Center	Yes	LIVING	14.4327	ALIVE OR DEAD TUMOR FREE	14.4327	DiseaseFree	14.4327	CENSORED	14.4327	FALSE	FALSE
TCGA.D8.A1Y1	TCGA.D8.A1Y1.01	BRCA_LumB	BRCA	38a631a1-6875-4216-a335-ee93c90a86d6	80	Female	STAGE IIIA	7TH	116	-29474	0	Not Hispanic Or Latino	2011-06-09	No	C50.9	8500/3	C50.9	Yes	No	MX	N1A	T3	Tumor Free	Yes	No	White	No	NA	Greater Poland Cancer Center	Yes	DECEASED	9.92866	DEAD WITH TUMOR	9.92866	NA	NA	PROGRESSION	9.92866	FALSE	TRUE
TCGA.D8.A1XY	TCGA.D8.A1XY.01	BRCA_LumA	BRCA	0130d616-885e-4a6c-9d03-2f17dd692a05	74	Female	STAGE IIA	7TH	503	-27106	0	Not Hispanic Or Latino	2011-06-09	No	C50.9	8500/3	C50.9	Yes	No	MX	N0	T2	Tumor Free	Yes	No	White	No	NA	Greater Poland Cancer Center	Yes	LIVING	16.5368	ALIVE OR DEAD TUMOR FREE	16.5368	NA	NA	CENSORED	16.5368	FALSE	FALSE
TCGA.D8.A1XK	TCGA.D8.A1XK.01	BRCA_Basal	BRCA	97943d87-fed7-4f14-a0a7-c5bfee64c392	55	Female	STAGE IIB	7TH	441	-20092	0	Not Hispanic Or Latino	2011-06-09	No	C50.9	8500/3	C50.9	Yes	No	MX	N1A	T2	Tumor Free	Yes	No	White	Yes	NA	Greater Poland Cancer Center	Yes	LIVING	14.4985	ALIVE OR DEAD TUMOR FREE	14.4985	DiseaseFree	14.4985	CENSORED	14.4985	FALSE	TRUE
TCGA.D8.A1XB	TCGA.D8.A1XB.01	BRCA_LumA	BRCA	d2694b09-7844-4496-865c-5d3d8cd03330	62	Female	STAGE IIB	7TH	552	-22976	0	Not Hispanic Or Latino	2011-05-16	No	C50.9	8500/3	C50.9	Yes	No	M0	N1A	T2	Tumor Free	Yes	No	White	Yes	NA	Greater Poland Cancer Center	Yes	LIVING	18.1477	ALIVE OR DEAD TUMOR FREE	18.1477	DiseaseFree	18.1477	CENSORED	18.1477	FALSE	FALSE
TCGA.D8.A1JU	TCGA.D8.A1JU.01	BRCA_LumA	BRCA	af2a8e2f-2ae1-48bc-bba5-0e2c077c4e48	51	Female	STAGE IA	7TH	447	-18733	0	Not Hispanic Or Latino	2011-03-28	No	C50.9	8500/3	C50.9	Yes	No	M0	N0	T1C	Tumor Free	Yes	No	White	No	NA	Greater Poland Cancer Center	Yes	LIVING	14.6957	ALIVE OR DEAD TUMOR FREE	14.6957	DiseaseFree	14.6957	CENSORED	14.6957	FALSE	FALSE
TCGA.D8.A1JH	TCGA.D8.A1JH.01	BRCA_LumA	BRCA	4d1bf9e6-5837-4aed-b568-92f014ed5a4b	56	Female	STAGE IA	7TH	426	-20497	0	Not Hispanic Or Latino	2011-03-28	No	C50.9	8500/3	C50.9	Yes	No	M0	N0	T1C	Tumor Free	Yes	No	White	Yes	NA	Greater Poland Cancer Center	Yes	LIVING	14.0053	ALIVE OR DEAD TUMOR FREE	14.0053	DiseaseFree	14.0053	CENSORED	14.0053	FALSE	FALSE
TCGA.D8.A1JF	TCGA.D8.A1JF.01	BRCA_Her2	BRCA	dcd5e079-813a-4c1a-b320-0931468d2bbc	79	Female	STAGE IIIA	7TH	366	-29199	0	Not Hispanic Or Latino	2011-03-28	No	C50.9	8500/3	C50.9	Yes	No	M0	N2A	T1C	Tumor Free	Yes	No	White	No	NA	Greater Poland Cancer Center	Yes	LIVING	12.0327	ALIVE OR DEAD TUMOR FREE	12.0327	DiseaseFree	12.0327	CENSORED	12.0327	FALSE	TRUE
TCGA.D8.A141	TCGA.D8.A141.01	BRCA_LumA	BRCA	42f6f503-4cf6-4a8e-b5fe-b44bccf6b38b	40	Female	NA	7TH	626	-14626	0	Not Hispanic Or Latino	2011-02-27	No	C50.9	8500/3	C50.9	Yes	No	M0	N1	T1C	NA	Yes	No	White	No	NA	Greater Poland Cancer Center	Yes	LIVING	20.5806	ALIVE OR DEAD TUMOR FREE	20.5806	DiseaseFree	20.5806	CENSORED	20.5806	FALSE	FALSE
TCGA.C8.A12V	TCGA.C8.A12V.01	BRCA_Basal	BRCA	7e1673f8-5758-4963-8804-d5e39f06205b	55	Female	STAGE IIA	6TH	385	-20346	0	Not Hispanic Or Latino	2011-03-22	No	C50.9	8500/3	C50.9	Yes	No	M0	N0	T2	Tumor Free	Yes	No	Asian	No	NA	ILSBio	Yes	LIVING	12.6574	ALIVE OR DEAD TUMOR FREE	12.6574	NA	NA	CENSORED	12.6574	FALSE	TRUE
TCGA.C8.A12T	TCGA.C8.A12T.01	BRCA_Her2	BRCA	71229981-97c2-4ae1-a130-fe5de336b37d	43	Female	STAGE IIA	6TH	0	NA	0	Not Hispanic Or Latino	2011-04-11	No	C50.9	8500/3	C50.9	Yes	NA	M0	N0	T2	Tumor Free	Yes	No	Asian	NA	NA	ILSBio	Yes	LIVING	0	ALIVE OR DEAD TUMOR FREE	0	DiseaseFree	0	CENSORED	0	FALSE	TRUE
TCGA.BH.A6R8	TCGA.BH.A6R8.01	BRCA_LumA	BRCA	91B09291-5944-4691-A0D8-7D1CCC649B9B	46	Female	STAGE IIA	7TH	293	-16829	0	Not Hispanic Or Latino	2014-02-13	No	C50.9	8500/3	C50.9	Yes	No	M0	N0	T2	Tumor Free	Yes	No	Black or African American	Yes	NA	University of Pittsburgh	Yes	LIVING	9.63277	ALIVE OR DEAD TUMOR FREE	9.63277	DiseaseFree	9.63277	CENSORED	9.63277	FALSE	FALSE
TCGA.BH.A1EX	TCGA.BH.A1EX.01	BRCA_LumA	BRCA	7b892055-c59d-4550-8688-ad039790af3d	67	Female	STAGE IIB	5TH	NA	-24544	0	Not Hispanic Or Latino	2011-09-07	No	C50.9	8500/3	C50.9	Yes	NA	M0	N1B	T2	With Tumor	Yes	No	White	NA	NA	University of Pittsburgh	Yes	DECEASED	49.5775	DEAD WITH TUMOR	49.5775	NA	NA	PROGRESSION	49.5775	FALSE	TRUE
TCGA.BH.A1EV	TCGA.BH.A1EV.01	BRCA_Her2	BRCA	417dea5f-f68e-4dab-940e-43ae8c67e5e6	45	Female	STAGE IIIA	5TH	NA	-16504	0	Not Hispanic Or Latino	2011-09-07	No	C50.9	8500/3	C50.9	Yes	No	M0	N1B	T3	With Tumor	Yes	No	White	Yes	NA	University of Pittsburgh	Yes	DECEASED	11.9999	DEAD WITH TUMOR	11.9999	NA	NA	PROGRESSION	11.9999	FALSE	TRUE
TCGA.BH.A1EU	TCGA.BH.A1EU.01	BRCA_LumA	BRCA	a1093598-d3a8-4ffe-83fc-bc7d1faff7e5	83	Female	STAGE I	5TH	NA	-30339	0	Not Hispanic Or Latino	2011-09-07	No	C50.9	8500/3	C50.9	Yes	NA	M0	N0	T1	Tumor Free	No	No	White	NA	NA	University of Pittsburgh	Yes	DECEASED	42.279	ALIVE OR DEAD TUMOR FREE	42.279	NA	NA	CENSORED	42.279	FALSE	FALSE
TCGA.BH.A0W7	TCGA.BH.A0W7.01	BRCA_LumA	BRCA	9f80649b-a249-4fb5-97ad-059a30e13fea	49	Female	STAGE I	6TH	1363	-17996	0	Not Hispanic Or Latino	2011-02-15	No	C50.9	8500/3	C50.9	Yes	No	M0	N0 (I-)	T1C	Tumor Free	NA	No	White	Yes	NA	University of Pittsburgh	Yes	LIVING	44.8105	ALIVE OR DEAD TUMOR FREE	44.8105	DiseaseFree	44.8105	CENSORED	44.8105	FALSE	FALSE
TCGA.BH.A0HQ	TCGA.BH.A0HQ.01	BRCA_LumA	BRCA	f31c21b6-0f7f-435b-9e24-97c909755c36	56	Female	STAGE IIA	NA	1121	-20719	0	NA	2010-11-11	No	C50.9	8500/3	C50.9	Yes	NA	M0	N0 (I+)	T2	Tumor Free	NA	No	White	Yes	NA	University of Pittsburgh	Yes	LIVING	36.8544	ALIVE OR DEAD TUMOR FREE	36.8544	DiseaseFree	36.8544	CENSORED	36.8544	FALSE	FALSE
TCGA.BH.A0GZ	TCGA.BH.A0GZ.01	BRCA_LumA	BRCA	27dfb9d4-3a2c-44bc-9acf-8f638d3f3004	62	Female	STAGE IIA	NA	328	-22714	0	NA	2010-11-10	No	C50.9	8500/3	C50.9	Yes	NA	M0	N1A	T1C	Tumor Free	NA	No	White	Yes	NA	University of Pittsburgh	Yes	LIVING	10.7834	ALIVE OR DEAD TUMOR FREE	10.7834	DiseaseFree	10.7834	CENSORED	10.7834	FALSE	FALSE
TCGA.BH.A0E1	TCGA.BH.A0E1.01	BRCA_LumA	BRCA	606fbc6a-b41b-441d-9401-51e54912bf5e	52	Female	STAGE IIB	NA	477	-19192	0	NA	2010-11-09	No	C50.9	8500/3	C50.9	Yes	NA	M0	N1	T2	Tumor Free	NA	No	White	No	NA	University of Pittsburgh	Yes	LIVING	15.682	ALIVE OR DEAD TUMOR FREE	15.682	DiseaseFree	15.682	CENSORED	15.682	FALSE	FALSE
TCGA.BH.A0DT	TCGA.BH.A0DT.01	BRCA_LumA	BRCA	74f31744-0aed-4633-beec-4e203315f0b7	41	Female	STAGE IIA	6TH	2403	-15078	0	NA	2011-08-11	No	C50.9	8500/3	C50.9	Yes	No	M0	N1A	T1C	Tumor Free	Yes	No	White	Yes	NA	University of Pittsburgh	Yes	LIVING	79.0019	ALIVE OR DEAD TUMOR FREE	79.0019	DiseaseFree	79.0019	CENSORED	79.0019	FALSE	FALSE
TCGA.BH.A0DS	TCGA.BH.A0DS.01	BRCA_LumA	BRCA	fb57c598-b45b-478a-9d34-ca1f050d5b7c	71	Female	STAGE IIIA	7TH	78	-25944	0	NA	2010-11-09	No	C50.9	8500/3	C50.9	Yes	NA	M0	N2A	T2	Tumor Free	NA	No	White	Yes	NA	University of Pittsburgh	Yes	LIVING	2.56436	ALIVE OR DEAD TUMOR FREE	2.56436	DiseaseFree	2.56436	CENSORED	2.56436	FALSE	TRUE
TCGA.BH.A0DP	TCGA.BH.A0DP.01	BRCA_LumA	BRCA	14267783-5624-4fe5-ba81-9d67f1017474	60	Female	STAGE IIB	NA	476	-22199	0	NA	2010-11-09	No	C50.9	8520/3	C50.9	Yes	NA	M0	N0 (I-)	T3	Tumor Free	NA	No	White	Yes	NA	University of Pittsburgh	Yes	LIVING	15.6491	ALIVE OR DEAD TUMOR FREE	15.6491	DiseaseFree	15.6491	CENSORED	15.6491	FALSE	FALSE
TCGA.BH.A0C1	TCGA.BH.A0C1.01	BRCA_LumA	BRCA	d10a4887-373b-4726-a61d-126f950e4a06	61	Female	STAGE IIIA	6TH	1339	-22377	0	Not Hispanic Or Latino	2011-08-11	No	C50.9	8520/3	C50.9	Yes	Yes	M0	N2A	T3	With Tumor	Yes	No	White	Yes	NA	University of Pittsburgh	Yes	DECEASED	46.3885	DEAD WITH TUMOR	46.3885	Recurred/Progressed	36.9201	PROGRESSION	36.9201	FALSE	FALSE
TCGA.BH.A0BZ	TCGA.BH.A0BZ.01	BRCA_LumB	BRCA	4a032bad-e726-48f2-8f39-e3acc109cc91	59	Female	STAGE IIIA	6TH	2255	-21856	0	Not Hispanic Or Latino	2011-08-10	No	C50.9	8500/3	C50.9	Yes	No	M0	N1A	T3	Tumor Free	Yes	No	White	Yes	NA	University of Pittsburgh	Yes	LIVING	74.1362	ALIVE OR DEAD TUMOR FREE	74.1362	DiseaseFree	74.1362	CENSORED	74.1362	FALSE	TRUE
TCGA.BH.A0BD	TCGA.BH.A0BD.01	BRCA_LumB	BRCA	b379bfb8-284e-4300-8325-85cfd6809cb8	47	Female	STAGE IIA	6TH	554	-17275	0	NA	2010-11-04	No	C50.9	8500/3	C50.9	Yes	No	M0	N1A	T1C	Tumor Free	NA	No	White	Yes	NA	University of Pittsburgh	Yes	LIVING	18.2135	ALIVE OR DEAD TUMOR FREE	18.2135	DiseaseFree	18.2135	CENSORED	18.2135	FALSE	FALSE
TCGA.BH.A0BA	TCGA.BH.A0BA.01	BRCA_LumA	BRCA	49dc3e68-6206-4f16-969f-a758cc7be8ed	51	Female	STAGE IIIC	NA	1132	-18839	0	NA	2010-11-04	No	C50.9	8522/3	C50.9	Yes	No	M0	N3A	T3	Tumor Free	NA	No	White	Yes	NA	University of Pittsburgh	Yes	LIVING	37.216	ALIVE OR DEAD TUMOR FREE	37.216	DiseaseFree	37.216	CENSORED	37.216	FALSE	FALSE
TCGA.BH.A0AU	TCGA.BH.A0AU.01	BRCA_LumB	BRCA	360d1d6d-cf3e-4c78-b36f-ef5e3160aa6b	45	Female	STAGE IIA	6TH	1914	-16688	0	Not Hispanic Or Latino	2011-07-27	No	C50.9	8500/3	C50.9	Yes	No	M0	N0	T2	Tumor Free	Yes	No	White	Yes	NA	University of Pittsburgh	Yes	LIVING	62.9253	ALIVE OR DEAD TUMOR FREE	62.9253	DiseaseFree	62.9253	CENSORED	62.9253	FALSE	TRUE
TCGA.B6.A2IU	TCGA.B6.A2IU.01	BRCA_LumA	BRCA	9857BE0C-AECA-4A43-90B1-0535BD08E086	62	Female	STAGE IIA	5TH	5176	-22905	0	Hispanic Or Latino	2012-01-11	No	C50.9	8520/3	C50.9	Yes	Yes	M0	N0	T2	NA	Yes	No	White	Yes	NA	Duke	Yes	LIVING	170.168	ALIVE OR DEAD TUMOR FREE	170.168	DiseaseFree	170.168	PROGRESSION	138.87	FALSE	FALSE
TCGA.B6.A0RP	TCGA.B6.A0RP.01	BRCA_LumA	BRCA	451e1a67-47e6-4738-99d7-fb7771ef61a3	73	Female	STAGE IIIB	4TH	NA	-26941	0	Not Hispanic Or Latino	2010-11-02	No	C50.9	8522/3	C50.9	Yes	Yes	M0	N1B	T2	NA	NA	No	White	No	NA	Duke	Yes	DECEASED	102.771	DEAD WITH TUMOR	102.771	Recurred/Progressed	91.6264	PROGRESSION	91.6264	FALSE	FALSE
TCGA.B6.A0IH	TCGA.B6.A0IH.01	BRCA_LumA	BRCA	2476dda9-da2a-4242-9642-b92b8b9b1c79	81	Female	STAGE IIIA	4TH	NA	-29907	0	Not Hispanic Or Latino	2011-03-15	No	C50.9	8520/3	C50.9	Yes	NA	M0	N1B	T3	NA	Yes	No	White	Yes	NA	Duke	Yes	DECEASED	112.371	NA	112.371	DiseaseFree	112.371	CENSORED	112.371	FALSE	FALSE
TCGA.B6.A0IB	TCGA.B6.A0IB.01	BRCA_LumB	BRCA	157ec9e0-ca6e-4da1-9233-f976cf0db433	64	Female	STAGE IV	3RD	NA	-23646	0	Not Hispanic Or Latino	2010-11-02	No	C50.9	8500/3	C50.9	Yes	Yes	M1	N3	T3	With Tumor	NA	No	White	No	NA	Duke	Yes	DECEASED	129.566	DEAD WITH TUMOR	129.566	NA	NA	PROGRESSION	89.325	FALSE	FALSE
TCGA.B6.A0I5	TCGA.B6.A0I5.01	BRCA_LumA	BRCA	1a18974d-967c-4727-b42e-12ae7be66589	49	Female	STAGE IIB	3RD	8556	-18038	0	Not Hispanic Or Latino	2010-11-02	No	C50.9	8500/3	C50.9	Yes	No	M0	N1B	T2	Tumor Free	NA	No	White	No	NA	Duke	Yes	LIVING	281.29	ALIVE OR DEAD TUMOR FREE	281.29	DiseaseFree	281.29	CENSORED	281.29	FALSE	FALSE
TCGA.AR.A5QP	TCGA.AR.A5QP.01	BRCA_LumA	BRCA	3C275152-D04B-440C-9621-2FC05EA977B6	54	Female	STAGE IIB	7TH	1185	-19805	0	Not Hispanic Or Latino	2013-05-15	No	C50.9	8520/3	C50.9	Yes	No	M0	N1	T2	Tumor Free	Yes	No	White	Yes	NA	Mayo	Yes	LIVING	38.9585	ALIVE OR DEAD TUMOR FREE	38.9585	NA	NA	CENSORED	38.9585	FALSE	FALSE
TCGA.AR.A2LH	TCGA.AR.A2LH.01	BRCA_Normal	BRCA	376FFE63-EFD7-42AF-90E1-261255B28BB7	55	Female	STAGE III	6TH	NA	-20288	0	Not Hispanic Or Latino	2012-01-12	No	C50.9	8520/3	C50.9	Yes	Yes	M0	N3	T3	NA	Yes	No	White	Yes	NA	Mayo	Yes	DECEASED	20.2518	NA	20.2518	Recurred/Progressed	14.2683	PROGRESSION	14.2683	FALSE	TRUE
TCGA.AR.A24W	TCGA.AR.A24W.01	BRCA_LumA	BRCA	67526f5a-3a30-45b2-aeab-2b21a855063e	55	Female	STAGE IIB	6TH	991	-20123	0	NA	2011-11-10	No	C50.9	8500/3	C50.9	Yes	No	M0	N1	T2	NA	Yes	No	White	No	NA	Mayo	Yes	LIVING	50.9583	ALIVE OR DEAD TUMOR FREE	50.9583	DiseaseFree	50.9583	CENSORED	50.9583	FALSE	TRUE
TCGA.AR.A24R	TCGA.AR.A24R.01	BRCA_LumB	BRCA	db62d9c7-8343-4771-84fc-146d2e307bb8	45	Female	STAGE IIIA	6TH	3430	-16642	0	Not Hispanic Or Latino	2011-08-26	No	C50.9	8500/3	C50.9	Yes	No	M0	N2	T1	NA	Yes	No	White	Yes	NA	Mayo	Yes	LIVING	112.766	ALIVE OR DEAD TUMOR FREE	112.766	DiseaseFree	112.766	CENSORED	112.766	FALSE	TRUE
TCGA.AR.A1AQ	TCGA.AR.A1AQ.01	BRCA_Basal	BRCA	98e0b4de-52fc-4945-9bf5-11e29368f939	49	Female	STAGE IIA	6TH	3021	-18109	0	Not Hispanic Or Latino	2011-06-14	No	C50.9	8500/3	C50.9	Yes	No	M0	N0	T2	Tumor Free	Yes	No	White	Yes	NA	Mayo	Yes	LIVING	99.3195	ALIVE OR DEAD TUMOR FREE	99.3195	DiseaseFree	99.3195	CENSORED	99.3195	FALSE	TRUE
TCGA.AR.A1AI	TCGA.AR.A1AI.01	BRCA_Basal	BRCA	9848307d-1bd5-40c1-b655-a33297aaf74f	47	Female	STAGE IIA	6TH	3296	-17229	0	Not Hispanic Or Latino	2011-06-15	No	C50.9	8510/3	C50.9	Yes	No	M0	N0	T2	Tumor Free	Yes	No	White	No	NA	Mayo	Yes	LIVING	108.36	ALIVE OR DEAD TUMOR FREE	108.36	Recurred/Progressed	19.3313	PROGRESSION	19.3313	FALSE	TRUE
TCGA.AR.A1AH	TCGA.AR.A1AH.01	BRCA_Basal	BRCA	a6e11b30-3ae8-4dd1-b04c-a730c6a79746	51	Female	STAGE IIB	6TH	3807	-18991	0	Not Hispanic Or Latino	2011-06-13	No	C50.9	8500/3	C50.9	Yes	No	M0	N1	T2	Tumor Free	Yes	No	White	No	NA	Mayo	Yes	LIVING	125.16	ALIVE OR DEAD TUMOR FREE	125.16	DiseaseFree	125.16	PROGRESSION	37.3475	FALSE	TRUE
TCGA.AQ.A54O	TCGA.AQ.A54O.01	NA	BRCA	35CA5E2A-861A-4DD2-A4CE-D294CF080DA3	51	Male	STAGE IIA	7TH	1001	-18694	0	Not Hispanic Or Latino	2013-02-26	No	C50.9	8500/3	C50.9	Yes	No	M0	N0	T2	Tumor Free	Yes	Yes	Black or African American	No	NA	UNC	No	LIVING	32.9092	ALIVE OR DEAD TUMOR FREE	32.9092	DiseaseFree	32.9092	CENSORED	32.9092	FALSE	FALSE
TCGA.AQ.A54N	TCGA.AQ.A54N.01	NA	BRCA	58090433-D8D1-4499-A235-810C3E9D5B74	51	Female	STAGE IIA	7TH	78	-18741	0	Hispanic Or Latino	2013-02-26	No	C50.9	8500/3	C50.9	Yes	NA	M0	N0	T2	Tumor Free	Yes	Yes	Black or African American	No	NA	UNC	No	LIVING	2.56436	ALIVE OR DEAD TUMOR FREE	2.56436	DiseaseFree	2.56436	CENSORED	2.56436	FALSE	FALSE
TCGA.AQ.A1H3	TCGA.AQ.A1H3.01	BRCA_LumA	BRCA	82ec33dd-e783-4c74-9a87-797a699e11df	49	Female	STAGE IIIC	7TH	989	-18177	0	Not Hispanic Or Latino	2011-04-20	No	C50.9	8500/3	C50.9	Yes	No	MX	N3A	T2	Tumor Free	Yes	No	White	Yes	NA	UNC	Yes	LIVING	32.5147	ALIVE OR DEAD TUMOR FREE	32.5147	DiseaseFree	32.5147	CENSORED	32.5147	FALSE	FALSE
TCGA.AO.A1KS	TCGA.AO.A1KS.01	BRCA_LumB	BRCA	bb8d42d3-ad65-4d88-ae1d-f9aadfc7962d	69	Female	STAGE IIA	7TH	16	-25230	0	Not Hispanic Or Latino	2011-04-01	No	C50.9	8520/3	C50.9	Yes	NA	M0	N0 (I-)	T2	Tumor Free	Yes	No	White	Yes	NA	MSKCC	Yes	LIVING	11.5067	ALIVE OR DEAD TUMOR FREE	11.5067	DiseaseFree	11.5067	CENSORED	11.5067	FALSE	TRUE
TCGA.AO.A12B	TCGA.AO.A12B.01	BRCA_LumA	BRCA	f6ed684f-ee7a-496c-80d5-6eacd494d16a	63	Female	STAGE IIA	6TH	2989	-23150	0	Hispanic Or Latino	2010-12-08	No	C50.9	8500/3	C50.9	Yes	No	M0	N0 (I-)	T2	Tumor Free	NA	No	White	No	NA	MSKCC	Yes	LIVING	98.2674	ALIVE OR DEAD TUMOR FREE	98.2674	DiseaseFree	98.2674	CENSORED	98.2674	FALSE	FALSE
TCGA.AO.A0JA	TCGA.AO.A0JA.01	BRCA_LumA	BRCA	86b7b206-8e69-432d-acc9-bccce710955e	36	Female	STAGE IIIC	NA	655	-13307	0	Not Hispanic Or Latino	2010-09-19	No	C50.9	8500/3	C50.9	Yes	Yes	M0	N3	T2	With Tumor	NA	No	Black or African American	No	NA	MSKCC	Yes	LIVING	21.534	ALIVE OR DEAD TUMOR FREE	21.534	Recurred/Progressed	4.70132	PROGRESSION	4.70132	FALSE	FALSE
TCGA.AO.A0J7	TCGA.AO.A0J7.01	BRCA_LumB	BRCA	9536bec0-dae0-4d63-a1b3-956741835243	71	Female	STAGE IIB	NA	618	-26281	0	Not Hispanic Or Latino	2010-09-19	No	C50.9	8523/3	C50.9	Yes	No	M0	N1	T2	Tumor Free	NA	No	White	Yes	NA	MSKCC	Yes	LIVING	20.3176	ALIVE OR DEAD TUMOR FREE	20.3176	DiseaseFree	20.3176	CENSORED	20.3176	FALSE	TRUE
TCGA.AN.A0FW	TCGA.AN.A0FW.01	BRCA_LumA	BRCA	e112b452-8850-4353-bfed-0dbdc243290b	67	Female	STAGE IIIA	NA	11	-24692	0	Not Hispanic Or Latino	2010-12-28	No	C50.9	8500/3	C50.9	Yes	No	M0	N2	T2	Tumor Free	NA	No	White	No	NA	Cureline	Yes	LIVING	0.36164	ALIVE OR DEAD TUMOR FREE	0.36164	DiseaseFree	0.36164	CENSORED	0.36164	FALSE	TRUE
TCGA.AN.A0FK	TCGA.AN.A0FK.01	BRCA_LumA	BRCA	2f4cbedf-ed7e-45a2-bf34-f1d1e696bdde	88	Female	STAGE IIIB	NA	213	-32462	0	Not Hispanic Or Latino	2010-12-20	No	C50.9	8500/3	C50.9	Yes	NA	M0	N0	T4	Tumor Free	NA	No	White	No	NA	Cureline	Yes	LIVING	7.00266	ALIVE OR DEAD TUMOR FREE	7.00266	DiseaseFree	7.00266	CENSORED	7.00266	FALSE	FALSE
TCGA.AN.A03X	TCGA.AN.A03X.01	BRCA_LumA	BRCA	88cd6ccc-70f7-436e-a99c-039b9d31e335	74	Female	STAGE IIA	NA	10	-27163	0	Not Hispanic Or Latino	2010-12-28	No	C50.9	8500/3	C50.9	Yes	NA	M0	N0	T2	Tumor Free	NA	No	White	No	NA	Cureline	Yes	LIVING	0.328764	ALIVE OR DEAD TUMOR FREE	0.328764	DiseaseFree	0.328764	CENSORED	0.328764	FALSE	FALSE
TCGA.AC.A7VC	TCGA.AC.A7VC.01	BRCA_Basal	BRCA	2B36853F-34D3-47C5-BA6A-E5A93233D2B1	56	Female	STAGE IIB	7TH	1	-20479	0	Not Hispanic Or Latino	2014-03-29	No	C50.9	8575/3	C50.9	Yes	No	MX	N0	T3	Tumor Free	Yes	No	White	NA	NA	International Genomics Consortium	Yes	LIVING	0.0328764	ALIVE OR DEAD TUMOR FREE	0.0328764	DiseaseFree	0.0328764	CENSORED	0.0328764	FALSE	FALSE
TCGA.AC.A6NO	TCGA.AC.A6NO.01	BRCA_LumA	BRCA	8D9B50D1-139B-4447-AE9C-E54764D9E2A7	43	Female	STAGE IIB	7TH	51	-15996	0	Not Hispanic Or Latino	2014-04-10	No	C50.9	8500/3	C50.9	Yes	No	MX	N1A	T2	Tumor Free	Yes	No	Black or African American	NA	NA	International Genomics Consortium	Yes	LIVING	1.67669	ALIVE OR DEAD TUMOR FREE	1.67669	DiseaseFree	1.67669	CENSORED	1.67669	FALSE	FALSE
TCGA.AC.A6IW	TCGA.AC.A6IW.01	BRCA_Basal	BRCA	8183F0FB-2303-4D7B-BCCD-55E5031FC7DF	73	Female	STAGE IIA	7TH	413	-26896	0	Not Hispanic Or Latino	2013-10-15	No	C50.9	8500/3	C50.9	Yes	No	MX	N0 (I-)	T2	Tumor Free	Yes	No	Black or African American	No	NA	International Genomics Consortium	Yes	LIVING	13.5779	ALIVE OR DEAD TUMOR FREE	13.5779	DiseaseFree	13.5779	CENSORED	13.5779	FALSE	TRUE
TCGA.AC.A62X	TCGA.AC.A62X.01	BRCA_Basal	BRCA	5B2A4F11-CA46-4974-9420-59B4820920BF	72	Female	STAGE IIA	7TH	417	-26627	0	Not Hispanic Or Latino	2013-10-21	No	C50.9	8500/3	C50.9	Yes	No	MX	N0	T2	Tumor Free	Yes	Yes	Black or African American	No	NA	International Genomics Consortium	Yes	LIVING	13.7094	ALIVE OR DEAD TUMOR FREE	13.7094	DiseaseFree	13.7094	CENSORED	13.7094	FALSE	TRUE
TCGA.AC.A62V	TCGA.AC.A62V.01	NA	BRCA	D5F2B85A-94A9-4168-BBE8-149EC71342B0	58	Male	STAGE IV	7TH	2	-21389	0	Not Hispanic Or Latino	2013-10-21	No	C50.9	8500/3	C50.9	Yes	No	M1	N1A	T2	With Tumor	Yes	No	Black or African American	Yes	NA	International Genomics Consortium	No	DECEASED	11.441	DEAD WITH TUMOR	11.441	NA	NA	PROGRESSION	11.441	FALSE	FALSE
TCGA.AC.A3EH	TCGA.AC.A3EH.01	NA	BRCA	FAC173A8-1613-4BD4-87BA-83A2CFE8A37D	79	Female	STAGE IIIC	7TH	17	-29014	0	Not Hispanic Or Latino	2012-09-24	No	C50.9	8022/3	C50.9	Yes	No	M0	N3	T3	Tumor Free	Yes	No	White	No	NA	International Genomics Consortium	No	DECEASED	6.47664	ALIVE OR DEAD TUMOR FREE	6.47664	DiseaseFree	6.47664	CENSORED	6.47664	FALSE	FALSE
TCGA.AC.A2FM	TCGA.AC.A2FM.01	NA	BRCA	B6B1DC9A-91F4-4B0A-AFD5-62C9A90C0D5E	87	Female	STAGE IIB	6TH	NA	-31805	0	Not Hispanic Or Latino	2012-02-22	No	C50.9	8520/3	C50.9	Yes	Yes	M0	N1MI	T2	With Tumor	Yes	No	White	No	NA	International Genomics Consortium	No	DECEASED	26.0381	DEAD WITH TUMOR	26.0381	Recurred/Progressed	25.6436	PROGRESSION	25.6436	FALSE	TRUE
TCGA.AC.A2FE	TCGA.AC.A2FE.01	NA	BRCA	F6EEBD4B-B63A-4A9C-92D3-0D954A8A6655	62	Female	STAGE IIIC	6TH	2240	-22746	0	Not Hispanic Or Latino	2012-12-03	No	C50.9	8520/3	C50.9	Yes	Yes	MX	N3A	T3	With Tumor	Yes	No	White	Yes	NA	International Genomics Consortium	No	DECEASED	86.6621	DEAD WITH TUMOR	86.6621	Recurred/Progressed	25.1833	PROGRESSION	25.1833	FALSE	FALSE
TCGA.AC.A23G	TCGA.AC.A23G.01	NA	BRCA	A721DAC6-0126-476C-B2D4-2DBF7406454B	76	Female	STAGE IIA	6TH	2248	-27934	0	NA	2011-07-14	No	C50.9	8520/3	C50.9	Yes	No	MX	N1	T1C	Tumor Free	Yes	No	White	No	NA	International Genomics Consortium	No	LIVING	73.906	ALIVE OR DEAD TUMOR FREE	73.906	DiseaseFree	73.906	CENSORED	73.906	FALSE	FALSE
TCGA.AC.A23E	TCGA.AC.A23E.01	BRCA_LumA	BRCA	e7bae6e7-f779-449d-92b9-66996041e00d	50	Female	STAGE IIB	7TH	698	-18500	0	NA	2011-07-18	No	C50.9	8500/3	C50.9	Yes	No	MX	N1	T2	Tumor Free	Yes	No	White	Yes	NA	International Genomics Consortium	Yes	LIVING	22.9477	ALIVE OR DEAD TUMOR FREE	22.9477	DiseaseFree	22.9477	CENSORED	22.9477	FALSE	FALSE
TCGA.A8.A0AB	TCGA.A8.A0AB.01	BRCA_LumA	BRCA	22eaba28-be67-4730-9846-860bc1fca29a	54	Female	STAGE IIA	6TH	518	-19814	0	NA	2011-05-27	No	C50.9	8520/3	C50.9	Yes	No	M0	N0	T2	Tumor Free	NA	No	NA	No	NA	Indivumed	Yes	LIVING	17.03	ALIVE OR DEAD TUMOR FREE	17.03	DiseaseFree	17.03	CENSORED	17.03	FALSE	FALSE
TCGA.A8.A0A9	TCGA.A8.A0A9.01	BRCA_LumA	BRCA	7b605fb6-d077-401e-b870-b87ddf505f82	80	Female	STAGE IIA	6TH	822	-29370	0	NA	2011-05-27	No	C50.9	8500/3	C50.9	Yes	No	M0	N0	T2	Tumor Free	NA	No	NA	Yes	NA	Indivumed	Yes	LIVING	27.0244	ALIVE OR DEAD TUMOR FREE	27.0244	DiseaseFree	27.0244	CENSORED	27.0244	FALSE	FALSE
TCGA.A8.A0A2	TCGA.A8.A0A2.01	BRCA_LumA	BRCA	34d5a193-85e5-4399-8a9b-e92858eafdfe	66	Female	STAGE IIA	6TH	579	-24380	0	NA	2011-05-27	No	C50.9	8520/3	C50.9	Yes	NA	M0	N0	T2	Tumor Free	NA	No	NA	NA	NA	Indivumed	Yes	LIVING	19.0354	ALIVE OR DEAD TUMOR FREE	19.0354	DiseaseFree	19.0354	CENSORED	19.0354	FALSE	FALSE
TCGA.A8.A09X	TCGA.A8.A09X.01	BRCA_Her2	BRCA	27b05b15-a44b-45ed-a6e3-e7d1ca488ea9	62	Female	STAGE IIIC	6TH	NA	-22858	0	NA	2011-05-27	No	C50.9	8520/3	C50.9	Yes	NA	M0	N3A	T2	NA	NA	No	NA	NA	NA	Indivumed	Yes	DECEASED	14.0053	NA	14.0053	NA	NA	CENSORED	14.0053	FALSE	TRUE
TCGA.A8.A09C	TCGA.A8.A09C.01	BRCA_LumB	BRCA	80f3f48a-cc21-415c-b181-c77e7ba1c563	69	Female	STAGE X	6TH	31	-25355	0	NA	2011-05-27	No	C50.9	8500/3	C50.9	Yes	NA	MX	N0	T2	NA	NA	Yes	NA	NA	NA	Indivumed	Yes	LIVING	1.01917	ALIVE OR DEAD TUMOR FREE	1.01917	NA	NA	CENSORED	1.01917	FALSE	TRUE
TCGA.A8.A09B	TCGA.A8.A09B.01	BRCA_LumA	BRCA	3828b534-908e-4953-a3fb-07d01cf49c7d	58	Female	STAGE IIIB	6TH	365	-21520	0	NA	2011-05-27	No	C50.9	8500/3	C50.9	Yes	NA	M0	N1A	T4B	Tumor Free	NA	No	NA	Yes	NA	Indivumed	Yes	LIVING	11.9999	ALIVE OR DEAD TUMOR FREE	11.9999	DiseaseFree	11.9999	CENSORED	11.9999	FALSE	FALSE
TCGA.A8.A093	TCGA.A8.A093.01	BRCA_LumA	BRCA	02f5ae33-a563-4ecb-9e33-dfa500a44931	61	Female	STAGE IIA	6TH	546	-22373	0	NA	2011-05-27	No	C50.9	8500/3	C50.9	Yes	No	M0	N0	T2	Tumor Free	NA	Yes	NA	Yes	NA	Indivumed	Yes	LIVING	17.9505	ALIVE OR DEAD TUMOR FREE	17.9505	DiseaseFree	17.9505	CENSORED	17.9505	FALSE	FALSE
TCGA.A8.A090	TCGA.A8.A090.01	BRCA_LumA	BRCA	f4b69043-4a67-48e3-a4d1-72a21ae2d175	74	Female	STAGE IIA	6TH	0	-27121	0	NA	2011-05-27	No	C50.9	8500/3	C50.9	Yes	NA	M0	N0	T2	Tumor Free	NA	No	NA	NA	NA	Indivumed	Yes	LIVING	0	ALIVE OR DEAD TUMOR FREE	0	DiseaseFree	0	CENSORED	0	FALSE	FALSE
TCGA.A8.A08C	TCGA.A8.A08C.01	NA	BRCA	78e1da41-127c-4e9c-aaaa-77a0d94c31d0	65	Female	STAGE IIA	6TH	881	-24017	0	NA	2011-05-27	No	C50.9	8500/3	C50.9	Yes	No	M0	N0	T2	Tumor Free	NA	No	NA	Yes	NA	Indivumed	No	LIVING	28.9641	ALIVE OR DEAD TUMOR FREE	28.9641	DiseaseFree	28.9641	CENSORED	28.9641	FALSE	FALSE
TCGA.A8.A07F	TCGA.A8.A07F.01	BRCA_LumA	BRCA	5d688049-f271-40ef-813a-d37240ffe21c	65	Female	STAGE IIB	6TH	577	-23742	0	NA	2011-05-27	No	C50.9	8500/3	C50.9	Yes	No	M0	N1A	T2	Tumor Free	NA	No	NA	Yes	NA	Indivumed	Yes	LIVING	18.9697	ALIVE OR DEAD TUMOR FREE	18.9697	DiseaseFree	18.9697	CENSORED	18.9697	FALSE	TRUE
TCGA.A8.A06Y	TCGA.A8.A06Y.01	BRCA_LumA	BRCA	515b1400-e896-4f2a-81bd-70895441a0bd	66	Female	STAGE IIA	6TH	791	-24442	0	NA	2011-05-27	No	C50.9	8500/3	C50.9	Yes	Yes	M0	N0	T2	Tumor Free	NA	No	NA	Yes	NA	Indivumed	Yes	LIVING	26.0052	ALIVE OR DEAD TUMOR FREE	26.0052	Recurred/Progressed	26.0052	PROGRESSION	26.0052	FALSE	TRUE
TCGA.A7.A5ZW	TCGA.A7.A5ZW.01	BRCA_LumA	BRCA	523E24A2-51B9-4658-BE2F-42E5FCCEBB17	47	Female	STAGE IIA	7TH	326	-17529	0	Not Hispanic Or Latino	2013-05-13	No	C50.9	8500/3	C50.9	Yes	No	M0	N1A	T1C	Tumor Free	Yes	No	Black or African American	Yes	NA	Christiana Healthcare	Yes	LIVING	10.7177	ALIVE OR DEAD TUMOR FREE	10.7177	DiseaseFree	10.7177	CENSORED	10.7177	FALSE	FALSE
TCGA.A7.A4SD	TCGA.A7.A4SD.01	BRCA_Basal	BRCA	8C09F413-E938-4F2E-A414-84F0E7FCFE41	52	Female	STAGE IIA	7TH	441	-19131	0	Not Hispanic Or Latino	2013-02-19	No	C50.9	8500/3	C50.9	Yes	No	M0	N0	T2	Tumor Free	Yes	No	Black or African American	No	NA	Christiana Healthcare	Yes	LIVING	14.4985	ALIVE OR DEAD TUMOR FREE	14.4985	DiseaseFree	14.4985	CENSORED	14.4985	FALSE	TRUE
TCGA.A7.A3J0	TCGA.A7.A3J0.01	NA	BRCA	DA70CF7E-0E61-4C72-B4C5-C408569D11B8	62	Female	STAGE IIA	7TH	313	-22672	0	Not Hispanic Or Latino	2012-03-13	No	C50.9	8480/3	C50.9	Yes	No	M0	N0	T2	Tumor Free	Yes	No	White	Yes	NA	Christiana Healthcare	No	LIVING	10.2903	ALIVE OR DEAD TUMOR FREE	10.2903	DiseaseFree	10.2903	CENSORED	10.2903	FALSE	FALSE
TCGA.A7.A26I	TCGA.A7.A26I.01	BRCA_Basal	BRCA	b2ecbc0f-2c30-4200-8d5e-7b95424bcadb	65	Female	STAGE IIA	7TH	661	-23948	0	Not Hispanic Or Latino	2011-07-29	No	C50.9	8500/3	C50.9	Yes	No	M0	N0	T2	NA	Yes	Yes	White	Yes	NA	Christiana Healthcare	Yes	LIVING	21.7313	ALIVE OR DEAD TUMOR FREE	21.7313	DiseaseFree	21.7313	CENSORED	21.7313	FALSE	TRUE
TCGA.A7.A26H	TCGA.A7.A26H.01	BRCA_LumA	BRCA	dddd8e2f-e540-418a-b02e-698d18a12c14	72	Female	STAGE IIA	7TH	724	-26423	0	Not Hispanic Or Latino	2011-08-04	No	C50.9	8500/3	C50.9	Yes	Yes	M0	N1A	T1	NA	Yes	Yes	White	No	NA	Christiana Healthcare	Yes	LIVING	23.8025	ALIVE OR DEAD TUMOR FREE	23.8025	Recurred/Progressed	9.56702	PROGRESSION	9.56702	FALSE	FALSE
TCGA.A7.A26F	TCGA.A7.A26F.01	BRCA_Basal	BRCA	3b7b9c1e-a84c-47ed-983c-9e4b00cbf01a	55	Female	STAGE IA	7TH	738	-20210	0	Not Hispanic Or Latino	2011-08-08	No	C50.9	8575/3	C50.9	Yes	No	M0	N0	T1	NA	Yes	Yes	White	Yes	NA	Christiana Healthcare	Yes	LIVING	24.2627	ALIVE OR DEAD TUMOR FREE	24.2627	DiseaseFree	24.2627	CENSORED	24.2627	FALSE	TRUE
TCGA.A7.A13F	TCGA.A7.A13F.01	BRCA_LumB	BRCA	2cf68894-168b-458b-af4f-53cad72989a8	44	Female	STAGE IIIA	NA	765	-16363	0	Not Hispanic Or Latino	2011-03-02	No	C50.9	8500/3	C50.9	Yes	No	M0	N1A	T3	Tumor Free	NA	No	White	Yes	NA	Christiana Healthcare	Yes	LIVING	25.1504	ALIVE OR DEAD TUMOR FREE	25.1504	DiseaseFree	25.1504	CENSORED	25.1504	FALSE	TRUE
TCGA.A7.A0CD	TCGA.A7.A0CD.01	BRCA_LumA	BRCA	09765b0a-94f6-47d2-af56-93368084ac3a	66	Female	STAGE I	6TH	1165	-24242	0	Not Hispanic Or Latino	2010-10-05	No	C50.9	8500/3	C50.9	Yes	No	M0	N0	T1	Tumor Free	NA	Yes	White	Yes	NA	Christiana Healthcare	Yes	LIVING	38.301	ALIVE OR DEAD TUMOR FREE	38.301	DiseaseFree	38.301	CENSORED	38.301	FALSE	TRUE
TCGA.A2.A4S2	TCGA.A2.A4S2.01	BRCA_LumA	BRCA	9DDC014D-9A8B-407B-845F-452A73F08E5E	62	Female	STAGE IIIA	7TH	643	-22936	0	Not Hispanic Or Latino	2013-02-28	No	C50.9	8524/3	C50.9	Yes	No	M0	N2	T3	Tumor Free	Yes	No	White	Yes	NA	Walter Reed	Yes	LIVING	21.1395	ALIVE OR DEAD TUMOR FREE	21.1395	DiseaseFree	21.1395	CENSORED	21.1395	FALSE	FALSE
TCGA.A2.A4S1	TCGA.A2.A4S1.01	BRCA_Basal	BRCA	843C8F16-5E59-40D4-9ECC-8A75375156F6	66	Female	STAGE IIA	7TH	820	-24353	0	Not Hispanic Or Latino	2013-02-26	No	C50.9	8575/3	C50.9	Yes	No	M0	N0	T2	Tumor Free	Yes	No	White	Yes	NA	Walter Reed	Yes	LIVING	26.9586	ALIVE OR DEAD TUMOR FREE	26.9586	DiseaseFree	26.9586	CENSORED	26.9586	FALSE	FALSE
TCGA.A2.A4RX	TCGA.A2.A4RX.01	NA	BRCA	D111C4AB-B39A-4A7C-8D8E-CB342BC10627	67	Female	STAGE IIA	7TH	742	-24779	0	Not Hispanic Or Latino	2013-02-28	No	C50.9	8575/3	C50.9	Yes	No	M0	N0	T2	NA	Yes	No	Black or African American	NA	NA	Walter Reed	No	LIVING	24.3943	ALIVE OR DEAD TUMOR FREE	24.3943	DiseaseFree	24.3943	CENSORED	24.3943	FALSE	TRUE
TCGA.A2.A1G1	TCGA.A2.A1G1.01	BRCA_Basal	BRCA	75b5529b-565a-4eba-918a-910b2f441d32	85	Female	STAGE IIB	7TH	584	-31223	0	Not Hispanic Or Latino	2011-05-12	No	C50.9	8500/3	C50.9	Yes	No	M0	N1	T2	Tumor Free	Yes	No	White	Yes	NA	Walter Reed	Yes	LIVING	19.1998	ALIVE OR DEAD TUMOR FREE	19.1998	DiseaseFree	19.1998	CENSORED	19.1998	FALSE	TRUE
TCGA.A2.A1G0	TCGA.A2.A1G0.01	BRCA_LumA	BRCA	2e538802-2a31-4774-89a8-c6e4381a887d	49	Female	STAGE IIB	7TH	616	-18002	0	Not Hispanic Or Latino	2011-04-21	No	C50.9	8500/3	C50.9	Yes	No	M0	N1A	T2	NA	Yes	No	White	Yes	NA	Walter Reed	Yes	LIVING	20.2518	ALIVE OR DEAD TUMOR FREE	20.2518	DiseaseFree	20.2518	CENSORED	20.2518	FALSE	FALSE
TCGA.A2.A0YE	TCGA.A2.A0YE.01	BRCA_Basal	BRCA	84a88e8d-1e65-4b88-aae6-bf4c7a7e4c33	48	Female	STAGE IIB	NA	554	-17727	0	Not Hispanic Or Latino	2010-12-10	No	C50.9	8500/3	C50.9	Yes	No	M0	N1A	T2	Tumor Free	NA	No	White	Yes	NA	Walter Reed	Yes	LIVING	18.2135	ALIVE OR DEAD TUMOR FREE	18.2135	DiseaseFree	18.2135	CENSORED	18.2135	FALSE	TRUE
TCGA.A2.A0T6	TCGA.A2.A0T6.01	BRCA_LumA	BRCA	08306ede-e74b-4be9-b768-7fd98647b6ac	50	Female	STAGE IIB	NA	575	-18334	0	Not Hispanic Or Latino	2010-11-17	No	C50.9	8520/3	C50.9	Yes	No	M0	N0 (I-)	T3	Tumor Free	NA	No	White	Yes	NA	Walter Reed	Yes	LIVING	18.9039	ALIVE OR DEAD TUMOR FREE	18.9039	DiseaseFree	18.9039	CENSORED	18.9039	FALSE	FALSE
TCGA.A2.A0T5	TCGA.A2.A0T5.01	BRCA_LumA	BRCA	36d77496-99f8-4911-ba7c-89fae32662aa	39	Female	STAGE IIA	NA	531	-14503	0	Not Hispanic Or Latino	2010-11-09	No	C50.9	8500/3	C50.9	Yes	No	M0	N0 (I-)	T2	Tumor Free	NA	No	White	No	NA	Walter Reed	Yes	LIVING	17.4573	ALIVE OR DEAD TUMOR FREE	17.4573	DiseaseFree	17.4573	CENSORED	17.4573	FALSE	FALSE
TCGA.A2.A0T2	TCGA.A2.A0T2.01	BRCA_Basal	BRCA	128d198e-9b22-427c-90db-3714455f3a17	66	Female	STAGE IV	NA	NA	-24235	0	Not Hispanic Or Latino	2010-11-12	No	C50.9	8500/3	C50.9	Yes	NA	M1	N3	T3	With Tumor	NA	No	White	No	NA	Walter Reed	Yes	DECEASED	8.38347	DEAD WITH TUMOR	8.38347	NA	NA	PROGRESSION	8.38347	FALSE	TRUE
TCGA.A2.A0SW	TCGA.A2.A0SW.01	BRCA_LumB	BRCA	991e1427-3c01-423d-abfd-4584302ca72c	82	Female	STAGE IV	NA	NA	-30085	0	Not Hispanic Or Latino	2010-11-08	No	C50.9	8500/3	C50.9	Yes	NA	M1	N2	T2	With Tumor	NA	No	White	Yes	NA	Walter Reed	Yes	DECEASED	44.8762	DEAD WITH TUMOR	44.8762	NA	NA	PROGRESSION	21.4683	FALSE	FALSE
TCGA.A2.A0EO	TCGA.A2.A0EO.01	BRCA_LumA	BRCA	bf88ddf5-a6d4-498c-bf7f-db9bfabff72d	54	Female	STAGE IA	6TH	2442	-19880	0	Not Hispanic Or Latino	2010-08-10	No	C50.9	8500/3	C50.9	Yes	No	M0	N0 (I-)	T1	Tumor Free	NA	No	White	Yes	NA	Walter Reed	Yes	LIVING	80.2841	ALIVE OR DEAD TUMOR FREE	80.2841	NA	NA	CENSORED	80.2841	FALSE	FALSE
TCGA.A2.A0D3	TCGA.A2.A0D3.01	BRCA_LumA	BRCA	4a16429b-884f-4c95-8683-feeedf0d6a55	42	Female	STAGE IA	6TH	1873	-15524	0	Not Hispanic Or Latino	2011-01-28	No	C50.9	8500/3	C50.9	Yes	No	M0	N0 (I-)	T1C	Tumor Free	NA	No	White	No	NA	Walter Reed	Yes	LIVING	61.5774	ALIVE OR DEAD TUMOR FREE	61.5774	DiseaseFree	61.5774	CENSORED	61.5774	FALSE	FALSE
TCGA.A2.A0CV	TCGA.A2.A0CV.01	BRCA_LumA	BRCA	ad7fcc89-82a3-48aa-8461-581c1a857677	41	Female	STAGE IIB	6TH	3011	-15289	0	Not Hispanic Or Latino	2011-01-28	No	C50.9	8500/3	C50.9	Yes	No	M0	N1A	T2	Tumor Free	NA	No	Asian	Yes	NA	Walter Reed	Yes	LIVING	98.9907	ALIVE OR DEAD TUMOR FREE	98.9907	DiseaseFree	98.9907	CENSORED	98.9907	FALSE	FALSE
TCGA.A2.A0CT	TCGA.A2.A0CT.01	BRCA_LumA	BRCA	378778d2-b331-4867-a93b-c64028c8b4c7	71	Female	STAGE IIA	6TH	2289	-25959	0	Not Hispanic Or Latino	2010-09-09	No	C50.9	8500/3	C50.9	Yes	No	M0	N0 (I-)	T2	Tumor Free	NA	No	White	No	NA	Walter Reed	Yes	LIVING	75.254	ALIVE OR DEAD TUMOR FREE	75.254	DiseaseFree	75.254	CENSORED	75.254	FALSE	TRUE
TCGA.A1.A0SJ	TCGA.A1.A0SJ.01	BRCA_LumA	BRCA	a2db9dd1-44d5-48b5-817c-a21a85fadb21	39	Female	STAGE IIIA	6TH	416	-14383	0	Not Hispanic Or Latino	2010-12-06	No	C50.9	8500/3	C50.9	Yes	NA	M0	N1A	T3	Tumor Free	NA	No	Black or African American	NA	NA	UCSF	Yes	LIVING	13.6766	ALIVE OR DEAD TUMOR FREE	13.6766	DiseaseFree	13.6766	CENSORED	13.6766	FALSE	TRUE
TCGA.A1.A0SE	TCGA.A1.A0SE.01	BRCA_LumA	BRCA	c397e6c2-ba3a-4f5e-a258-c140611192fe	56	Female	STAGE I	6TH	1321	-20717	0	Not Hispanic Or Latino	2010-12-06	No	C50.9	8522/3	C50.9	Yes	NA	M0	N0 (I-)	T1C	Tumor Free	NA	No	White	NA	NA	UCSF	Yes	LIVING	43.4297	ALIVE OR DEAD TUMOR FREE	43.4297	DiseaseFree	43.4297	CENSORED	43.4297	FALSE	FALSE
TCGA.3C.AALI	TCGA.3C.AALI.01	BRCA_Her2	BRCA	55262FCB-1B01-4480-B322-36570430C917	50	Female	STAGE IIB	6TH	4005	-18538	0	Not Hispanic Or Latino	2014-07-28	No	C50.9	8500/3	C50.9	Yes	No	M0	N1A	T2	Tumor Free	Yes	No	Black or African American	Yes	NA	Columbia University	Yes	LIVING	131.67	ALIVE OR DEAD TUMOR FREE	131.67	DiseaseFree	131.67	CENSORED	131.67	FALSE	FALSE
TCGA.3C.AAAU	TCGA.3C.AAAU.01	BRCA_LumA	BRCA	6E7D5EC6-A469-467C-B748-237353C23416	55	Female	STAGE X	6TH	4047	-20211	0	Not Hispanic Or Latino	2014-01-13	No	C50.9	8520/3	C50.9	Yes	No	MX	NX	TX	With Tumor	Yes	No	White	No	NA	Columbia University	Yes	LIVING	133.051	ALIVE OR DEAD TUMOR FREE	133.051	Recurred/Progressed	59.4404	PROGRESSION	59.4404	FALSE	TRUE
TCGA.AO.A0JD	TCGA.AO.A0JD.01	BRCA_LumB	BRCA	0a229f95-0ea1-4d63-953e-74f5ec2f3028	59	Female	STAGE IIIA	NA	2190	-21831	0	Not Hispanic Or Latino	2010-09-20	No	C50.9	8500/3	C50.9	Yes	No	M0	N1A	T3	Tumor Free	NA	No	White	Yes	NA	MSKCC	Yes	LIVING	71.9992	ALIVE OR DEAD TUMOR FREE	71.9992	DiseaseFree	71.9992	CENSORED	71.9992	FALSE	TRUE
TCGA.A2.A0ES	TCGA.A2.A0ES.01	BRCA_LumA	BRCA	a2934508-3daf-49e2-b14f-ed9b7693f96f	52	Female	STAGE IIA	6TH	2190	-19160	0	Not Hispanic Or Latino	2011-01-25	No	C50.9	8520/3	C50.9	Yes	No	M0	N0 (I-)	T2	Tumor Free	NA	No	White	No	NA	Walter Reed	Yes	LIVING	71.9992	ALIVE OR DEAD TUMOR FREE	71.9992	DiseaseFree	71.9992	CENSORED	71.9992	FALSE	FALSE
TCGA.D8.A1JL	TCGA.D8.A1JL.01	BRCA_Basal	BRCA	aa4244a8-0454-4247-a1c3-357fd51746fa	72	Female	STAGE IIA	7TH	611	-26484	0	Not Hispanic Or Latino	2011-03-29	No	C50.9	8500/3	C50.9	Yes	No	M0	N0	T2	Tumor Free	Yes	No	White	No	NA	Greater Poland Cancer Center	Yes	LIVING	20.0875	ALIVE OR DEAD TUMOR FREE	20.0875	DiseaseFree	20.0875	CENSORED	20.0875	FALSE	TRUE
TCGA.AO.A12E	TCGA.AO.A12E.01	BRCA_LumA	BRCA	2cbeadff-a8a3-4787-9d4e-f6b74c3ab5d9	51	Female	STAGE IIB	6TH	1743	-18721	0	Not Hispanic Or Latino	2010-12-08	No	C50.9	8520/3	C50.9	Yes	NA	M0	N0 (I+)	T3	Tumor Free	NA	No	White	Yes	NA	MSKCC	Yes	LIVING	70.4211	ALIVE OR DEAD TUMOR FREE	70.4211	DiseaseFree	70.4211	CENSORED	70.4211	FALSE	FALSE
TCGA.AR.A1AU	TCGA.AR.A1AU.01	BRCA_LumA	BRCA	36220587-1c1c-4f92-b177-3b2155e7e273	39	Female	STAGE IIIA	6TH	2868	-14564	0	Not Hispanic Or Latino	2011-06-14	No	C50.9	8500/3	C50.9	Yes	No	M0	N2	T2	NA	Yes	No	White	Yes	NA	Mayo	Yes	LIVING	94.2894	ALIVE OR DEAD TUMOR FREE	94.2894	DiseaseFree	94.2894	CENSORED	94.2894	FALSE	TRUE
TCGA.E9.A1NA	TCGA.E9.A1NA.01	BRCA_LumB	BRCA	af577366-0258-49e7-b6af-e70056c081a4	58	Female	STAGE IIA	7TH	1112	-21397	0	Not Hispanic Or Latino	2011-06-23	No	C50.9	8522/3	C50.9	Yes	No	M0	N0	T2	Tumor Free	Yes	No	White	Yes	NA	Asterand	Yes	LIVING	36.5585	ALIVE OR DEAD TUMOR FREE	36.5585	DiseaseFree	36.5585	CENSORED	36.5585	FALSE	TRUE
TCGA.E2.A14R	TCGA.E2.A14R.01	BRCA_Basal	BRCA	4fba3deb-db94-44b5-a0f2-a575d270779e	62	Female	STAGE IIA	6TH	1174	-22686	0	Not Hispanic Or Latino	2011-04-06	No	C50.9	8500/3	C50.9	Yes	Yes	M0	N0	T2	Tumor Free	Yes	No	White	Yes	NA	Roswell Park	Yes	LIVING	38.5968	ALIVE OR DEAD TUMOR FREE	38.5968	DiseaseFree	38.5968	PROGRESSION	31.9229	FALSE	TRUE
TCGA.AN.A0FJ	TCGA.AN.A0FJ.01	BRCA_Basal	BRCA	546248b0-22a0-4b70-a437-76fb0a238a0d	59	Female	STAGE IV	NA	242	-21910	0	Not Hispanic Or Latino	2010-12-27	No	C50.9	8500/3	C50.9	Yes	NA	M1	N2	T2	Tumor Free	NA	No	White	No	NA	Cureline	Yes	LIVING	7.95608	ALIVE OR DEAD TUMOR FREE	7.95608	NA	NA	CENSORED	7.95608	FALSE	TRUE
TCGA.AC.A8OQ	TCGA.AC.A8OQ.01	BRCA_Basal	BRCA	DFAABD03-2D40-4422-B210-CAF112FF4229	72	Female	STAGE IIB	7TH	34	-26535	0	Not Hispanic Or Latino	2014-02-26	No	C50.9	8500/3	C50.9	Yes	No	MX	N1A	T2	Tumor Free	Yes	No	Black or African American	NA	NA	International Genomics Consortium	Yes	LIVING	1.1178	ALIVE OR DEAD TUMOR FREE	1.1178	DiseaseFree	1.1178	CENSORED	1.1178	FALSE	TRUE
TCGA.A8.A09W	TCGA.A8.A09W.01	BRCA_LumB	BRCA	452672e8-b6d9-45b5-bb02-e88e03e2dd66	70	Female	STAGE IIIB	5TH	30	-25659	0	NA	2011-05-27	No	C50.9	8520/3	C50.9	Yes	NA	M0	N3	T2	NA	NA	No	NA	NA	NA	Indivumed	Yes	LIVING	0.986291	ALIVE OR DEAD TUMOR FREE	0.986291	NA	NA	CENSORED	0.986291	FALSE	TRUE
TCGA.E9.A22G	TCGA.E9.A22G.01	BRCA_Basal	BRCA	56033839-35d5-4d72-8b8c-400cb345263d	47	Female	STAGE IIA	7TH	1239	-17300	0	Not Hispanic Or Latino	2011-08-02	No	C50.9	8500/3	C50.9	Yes	No	M0	N0	T2	Tumor Free	Yes	No	White	No	NA	Asterand	Yes	LIVING	40.7338	ALIVE OR DEAD TUMOR FREE	40.7338	DiseaseFree	40.7338	CENSORED	40.7338	FALSE	TRUE
TCGA.Z7.A8R5	TCGA.Z7.A8R5.01	BRCA_LumA	BRCA	23F438BD-1DBB-4D46-972F-1E8E74DDBD37	61	Female	STAGE IIIA	6TH	3287	-22280	0	Not Hispanic Or Latino	2014-07-09	No	C50.9	8520/3	C50.9	Yes	Yes	MX	N1A	T3	Tumor Free	Yes	Yes	White	No	NA	John Wayne Cancer Center	Yes	LIVING	108.065	ALIVE OR DEAD TUMOR FREE	108.065	NA	NA	PROGRESSION	5.95062	FALSE	FALSE
TCGA.S3.AA15	TCGA.S3.AA15.01	BRCA_Basal	BRCA	E783E518-C1E5-4EAC-8EAF-E2D65CCD9692	51	Female	STAGE IIB	7TH	525	-18659	0	Not Hispanic Or Latino	2014-04-18	No	C50.9	8500/3	C50.9	Yes	No	CM0 (I+)	N1A	T2	Tumor Free	Yes	No	Black or African American	Yes	NA	Albert Einstein Medical Center	Yes	LIVING	17.2601	ALIVE OR DEAD TUMOR FREE	17.2601	DiseaseFree	17.2601	CENSORED	17.2601	FALSE	TRUE
TCGA.S3.AA11	TCGA.S3.AA11.01	BRCA_LumA	BRCA	0DD8DBC1-C48B-4E7C-B401-57101F724967	67	Female	STAGE IIA	7TH	421	-24813	0	Not Hispanic Or Latino	2014-04-18	No	C50.9	8500/3	C50.9	Yes	No	M0	N0	T2	Tumor Free	Yes	No	Black or African American	Yes	NA	Albert Einstein Medical Center	Yes	LIVING	13.8409	ALIVE OR DEAD TUMOR FREE	13.8409	DiseaseFree	13.8409	CENSORED	13.8409	FALSE	FALSE
TCGA.S3.AA0Z	TCGA.S3.AA0Z.01	BRCA_Basal	BRCA	CFFE832C-8A81-4CDB-8B25-DF7F35AFAFDC	63	Female	STAGE IIB	7TH	629	-23314	0	Not Hispanic Or Latino	2014-04-18	No	C50.9	8500/3	C50.9	Yes	No	M0	N1A	T2	Tumor Free	Yes	No	Black or African American	No	NA	Albert Einstein Medical Center	Yes	LIVING	20.6792	ALIVE OR DEAD TUMOR FREE	20.6792	DiseaseFree	20.6792	CENSORED	20.6792	FALSE	TRUE
TCGA.PL.A8LZ	TCGA.PL.A8LZ.01	BRCA_Basal	BRCA	9087585F-E792-4F33-BAAA-56FFE0F745BE	29	Female	STAGE IIIB	7TH	302	-10869	0	Not Hispanic Or Latino	2014-05-05	No	C50.9	8500/3	C50.9	Yes	No	M0	N2	T4B	Tumor Free	NA	No	Black or African American	No	NA	Institute of Human Virology Nigeria	Yes	LIVING	9.92866	ALIVE OR DEAD TUMOR FREE	9.92866	NA	NA	CENSORED	9.92866	FALSE	TRUE
TCGA.PL.A8LY	TCGA.PL.A8LY.01	BRCA_Normal	BRCA	9BA11EA8-97D3-464A-90A4-EC1151BE9088	30	Female	STAGE IIB	7TH	8	-11199	0	Not Hispanic Or Latino	2014-03-26	No	C50.9	8500/3	C50.9	Yes	NA	M0	N0	T3	With Tumor	No	No	Black or African American	No	NA	Institute of Human Virology Nigeria	Yes	LIVING	0.263011	ALIVE OR DEAD TUMOR FREE	0.263011	NA	NA	CENSORED	0.263011	FALSE	FALSE
TCGA.PL.A8LX	TCGA.PL.A8LX.01	BRCA_LumA	BRCA	FE2CD610-AA52-4789-AC62-7683281BB22F	35	Female	STAGE IV	7TH	5	-12840	0	Not Hispanic Or Latino	2014-03-25	No	C50.9	8500/3	C50.9	Yes	NA	M1	N1A	T4	With Tumor	Yes	No	Black or African American	No	NA	Institute of Human Virology Nigeria	Yes	LIVING	0.164382	ALIVE OR DEAD TUMOR FREE	0.164382	NA	NA	CENSORED	0.164382	FALSE	FALSE
TCGA.OL.A97C	TCGA.OL.A97C.01	BRCA_Normal	BRCA	6FFD1B8C-6F0B-456A-9160-E0C8021E5897	67	Female	STAGE IIB	7TH	271	-24735	0	Not Hispanic Or Latino	2014-03-18	No	C50.9	9020/3	C50.9	Yes	No	M0	N0	T3	Tumor Free	Yes	No	Black or African American	No	NA	University of Chicago	Yes	LIVING	8.90949	ALIVE OR DEAD TUMOR FREE	8.90949	NA	NA	PROGRESSION	9.041	FALSE	FALSE
TCGA.OL.A6VQ	TCGA.OL.A6VQ.01	BRCA_LumA	BRCA	34126CD5-CC38-4198-8582-C14FB5DB7ACB	49	Female	STAGE IIA	7TH	600	-18151	0	Not Hispanic Or Latino	2014-02-20	No	C50.9	8520/3	C50.9	Yes	No	MX	N0	T2	Tumor Free	Yes	No	White	No	NA	University of Chicago	Yes	LIVING	19.7258	ALIVE OR DEAD TUMOR FREE	19.7258	DiseaseFree	19.7258	CENSORED	19.7258	FALSE	FALSE
TCGA.OL.A66O	TCGA.OL.A66O.01	BRCA_LumA	BRCA	A45833E1-7CC9-4273-B408-620F74679A12	39	Female	STAGE IIB	7TH	528	-14272	0	Not Hispanic Or Latino	2013-06-11	No	C50.9	8500/3	C50.9	Yes	No	MX	N1A	T2	Tumor Free	Yes	No	Black or African American	Yes	NA	University of Chicago	Yes	LIVING	17.3587	ALIVE OR DEAD TUMOR FREE	17.3587	DiseaseFree	17.3587	CENSORED	17.3587	FALSE	FALSE
TCGA.OL.A66L	TCGA.OL.A66L.01	BRCA_LumA	BRCA	AF0ACAA9-A61C-4E57-BC0D-453AD5BF193A	71	Female	STAGE IA	7TH	1301	-26186	0	Not Hispanic Or Latino	2013-06-11	No	C50.9	8500/3	C50.9	Yes	No	MX	N0	T1C	Tumor Free	Yes	No	Black or African American	Yes	NA	University of Chicago	Yes	LIVING	42.7721	ALIVE OR DEAD TUMOR FREE	42.7721	DiseaseFree	42.7721	CENSORED	42.7721	FALSE	FALSE
TCGA.OL.A66K	TCGA.OL.A66K.01	BRCA_LumA	BRCA	2AB1B35B-9E56-475C-AC9B-15ED0A422683	72	Female	STAGE IIA	7TH	1021	-26299	0	Not Hispanic Or Latino	2013-06-11	No	C50.9	8520/3	C50.9	Yes	No	MX	N0	T2	Tumor Free	Yes	No	White	No	NA	University of Chicago	Yes	DECEASED	41.9173	ALIVE OR DEAD TUMOR FREE	41.9173	DiseaseFree	41.9173	CENSORED	41.9173	FALSE	FALSE
TCGA.OL.A5RX	TCGA.OL.A5RX.01	BRCA_LumA	BRCA	43C0BEC6-6FAC-47B1-83CB-200A15A932BE	51	Female	STAGE IA	7TH	878	-18942	0	NA	2013-05-16	No	C50.9	8500/3	C50.9	Yes	No	MX	N0	T1C	Tumor Free	Yes	No	Black or African American	No	NA	University of Chicago	Yes	LIVING	28.8654	ALIVE OR DEAD TUMOR FREE	28.8654	DiseaseFree	28.8654	CENSORED	28.8654	FALSE	FALSE
TCGA.OL.A5RV	TCGA.OL.A5RV.01	BRCA_LumA	BRCA	1D38D356-D126-4476-94D0-26616B9375B1	43	Female	STAGE IIIC	7TH	1062	-15820	0	NA	2013-05-16	No	C50.9	8500/3	C50.9	Yes	No	MX	N3	T2	Tumor Free	Yes	No	Black or African American	Yes	NA	University of Chicago	Yes	LIVING	34.9147	ALIVE OR DEAD TUMOR FREE	34.9147	DiseaseFree	34.9147	CENSORED	34.9147	FALSE	FALSE
TCGA.OL.A5RU	TCGA.OL.A5RU.01	BRCA_LumA	BRCA	B8A44FDF-9CB9-4123-9AB0-4BC198921FEE	63	Female	STAGE IIA	7TH	1219	-23108	0	NA	2013-05-16	No	C50.9	8500/3	C50.9	Yes	No	MX	N1	T1C	Tumor Free	Yes	No	Black or African American	Yes	NA	University of Chicago	Yes	LIVING	40.0763	ALIVE OR DEAD TUMOR FREE	40.0763	DiseaseFree	40.0763	CENSORED	40.0763	FALSE	FALSE
TCGA.OL.A5D6	TCGA.OL.A5D6.01	BRCA_Normal	BRCA	C3A981C7-F148-4252-BD50-AF8A49EC0DF8	71	Female	STAGE IIA	6TH	385	-26052	0	Not Hispanic Or Latino	2013-04-19	No	C50.9	8500/3	C50.9	Yes	No	MX	N0	T2	Tumor Free	Yes	No	Black or African American	No	NA	University of Chicago	Yes	DECEASED	36.2955	ALIVE OR DEAD TUMOR FREE	36.2955	DiseaseFree	36.2955	CENSORED	36.2955	FALSE	TRUE
TCGA.OK.A5Q2	TCGA.OK.A5Q2.01	BRCA_LumA	BRCA	CD7FB75E-1C2E-4201-86D3-B3BA21F476BF	59	Female	STAGE II	7TH	64	-21555	0	NA	2013-01-22	No	C50.9	8520/3	C50.9	Yes	No	MX	N1A	T2	NA	Yes	No	NA	NA	NA	Mount Sinai School of Medicine	Yes	LIVING	2.10409	ALIVE OR DEAD TUMOR FREE	2.10409	DiseaseFree	2.10409	CENSORED	2.10409	FALSE	FALSE
TCGA.MS.A51U	TCGA.MS.A51U.01	NA	BRCA	910655DA-2C12-4572-96B7-DED616E69B4B	44	Female	STAGE IIB	7TH	681	-16213	0	Not Hispanic Or Latino	2012-09-12	No	C50.9	8520/3	C50.9	Yes	No	M0	N1	T2	With Tumor	Yes	No	White	Yes	NA	University of Minnesota	No	LIVING	22.3888	ALIVE OR DEAD TUMOR FREE	22.3888	DiseaseFree	22.3888	CENSORED	22.3888	FALSE	FALSE
TCGA.LQ.A4E4	TCGA.LQ.A4E4.01	NA	BRCA	4F321D41-3255-46A4-AE0D-1CF39699E624	73	Female	STAGE IIIA	7TH	849	-26883	0	Not Hispanic Or Latino	2012-12-05	No	C50.9	8520/3	C50.9	Yes	Yes	MX	N1A	T3	Tumor Free	Yes	No	White	Yes	NA	Gundersen Lutheran Health System	No	LIVING	27.912	ALIVE OR DEAD TUMOR FREE	27.912	NA	NA	PROGRESSION	22.3888	FALSE	FALSE
TCGA.LL.A7SZ	TCGA.LL.A7SZ.01	BRCA_LumA	BRCA	09A5E9FD-D816-4F8C-BAA9-0E40BA607B16	49	Female	STAGE IIB	7TH	594	-18161	0	Not Hispanic Or Latino	2014-01-07	No	C50.9	8500/3	C50.9	Yes	No	MX	N1A	T2	Tumor Free	Yes	No	Black or African American	Yes	NA	Candler	Yes	LIVING	19.5286	ALIVE OR DEAD TUMOR FREE	19.5286	DiseaseFree	19.5286	CENSORED	19.5286	FALSE	FALSE
TCGA.LL.A6FQ	TCGA.LL.A6FQ.01	BRCA_LumA	BRCA	92B842C5-F71B-4EF7-BA86-358D28E0966F	77	Female	STAGE IIIA	7TH	80	-28375	0	Not Hispanic Or Latino	2013-08-30	No	C50.9	8500/3	C50.9	Yes	NA	MX	N2A	T2	NA	Yes	No	Black or African American	NA	NA	Candler	Yes	LIVING	2.63011	ALIVE OR DEAD TUMOR FREE	2.63011	DiseaseFree	2.63011	CENSORED	2.63011	FALSE	FALSE
TCGA.LL.A6FP	TCGA.LL.A6FP.01	BRCA_LumA	BRCA	5C9D8163-A68E-43CE-9CBA-EFFB7405761E	90	Female	STAGE IIA	7TH	677	-32873	0	Not Hispanic Or Latino	2013-09-03	Yes	C50.9	8520/3	C50.9	Yes	No	MX	NX	T2	Tumor Free	No	No	White	No	NA	Candler	Yes	LIVING	22.2573	ALIVE OR DEAD TUMOR FREE	22.2573	DiseaseFree	22.2573	CENSORED	22.2573	FALSE	FALSE
TCGA.LL.A5YL	TCGA.LL.A5YL.01	BRCA_LumA	BRCA	1D75E89D-4B01-443C-BE54-749C7A667BF4	64	Female	STAGE IIB	7TH	519	-23395	0	Not Hispanic Or Latino	2013-06-03	No	C50.9	8520/3	C50.9	Yes	No	MX	N1A	T2	NA	Yes	No	White	Yes	NA	Candler	Yes	LIVING	17.0628	ALIVE OR DEAD TUMOR FREE	17.0628	DiseaseFree	17.0628	CENSORED	17.0628	FALSE	FALSE
TCGA.LL.A442	TCGA.LL.A442.01	NA	BRCA	3F56D67F-5A9C-4353-9408-E7F60EB6477B	56	Female	STAGE IIA	7TH	889	-20495	0	Not Hispanic Or Latino	2012-10-26	No	C50.9	8500/3	C50.9	Yes	No	MX	N0 (I-)	T2	Tumor Free	Yes	Yes	Black or African American	No	NA	Candler	No	LIVING	29.2271	ALIVE OR DEAD TUMOR FREE	29.2271	DiseaseFree	29.2271	CENSORED	29.2271	FALSE	FALSE
TCGA.LD.A9QF	TCGA.LD.A9QF.01	BRCA_Normal	BRCA	95C53ECF-D8F1-4BCB-9B1A-C9A0542939F0	73	Female	STAGE IA	7TH	323	-26869	0	Not Hispanic Or Latino	2014-05-07	No	C50.9	8500/3	C50.9	Yes	No	M0	N0	T1C	Tumor Free	Yes	No	Black or African American	No	NA	Hartford Hospital	Yes	LIVING	10.6191	ALIVE OR DEAD TUMOR FREE	10.6191	DiseaseFree	10.6191	CENSORED	10.6191	FALSE	FALSE
TCGA.LD.A74U	TCGA.LD.A74U.01	BRCA_LumA	BRCA	38A4E9BD-93E9-432D-A756-3B1055B823BD	79	Female	STAGE IIIC	7TH	402	-28981	0	Not Hispanic Or Latino	2013-12-30	No	C50.9	8524/3	C50.9	Yes	No	M0	N3A	T3	With Tumor	Yes	Yes	White	No	NA	Hartford Hospital	Yes	LIVING	13.2163	ALIVE OR DEAD TUMOR FREE	13.2163	DiseaseFree	13.2163	CENSORED	13.2163	FALSE	FALSE
TCGA.LD.A66U	TCGA.LD.A66U.01	BRCA_LumA	BRCA	38DC3E09-0B0E-4A29-B318-CC0352013DAE	44	Female	STAGE IIB	7TH	646	-16101	0	Not Hispanic Or Latino	2013-06-27	No	C50.9	8520/3	C50.9	Yes	No	MX	N1MI	T2	Tumor Free	Yes	No	White	Yes	NA	Hartford Hospital	Yes	LIVING	21.2381	ALIVE OR DEAD TUMOR FREE	21.2381	DiseaseFree	21.2381	CENSORED	21.2381	FALSE	FALSE
TCGA.GM.A5PX	TCGA.GM.A5PX.01	BRCA_LumA	BRCA	F7064D01-29D8-49A2-AD60-1E0C5F148F3E	65	Female	STAGE IIB	7TH	551	-23753	0	Not Hispanic Or Latino	2013-04-12	No	C50.9	8520/3	C50.9	Yes	No	M0	N1MI	T2	Tumor Free	Yes	No	White	No	NA	MD Anderson	Yes	LIVING	18.1149	ALIVE OR DEAD TUMOR FREE	18.1149	DiseaseFree	18.1149	CENSORED	18.1149	FALSE	FALSE
TCGA.GM.A4E0	TCGA.GM.A4E0.01	BRCA_LumA	BRCA	6397D7BC-9CB1-4A84-81AD-76954E0A8CEE	67	Female	STAGE IIIC	6TH	2191	-24788	0	Not Hispanic Or Latino	2012-11-26	No	C50.9	8520/3	C50.9	Yes	No	M0	N3A	T3	Tumor Free	Yes	No	White	Yes	NA	MD Anderson	Yes	LIVING	72.0321	ALIVE OR DEAD TUMOR FREE	72.0321	DiseaseFree	72.0321	CENSORED	72.0321	FALSE	FALSE
TCGA.GM.A3XN	TCGA.GM.A3XN.01	NA	BRCA	0930E97A-72EA-4BD5-B2F0-50C76AF695F3	44	Female	STAGE IIIA	6TH	2019	-16109	0	Not Hispanic Or Latino	2012-10-01	No	C50.9	8520/3	C50.9	Yes	No	M0	N2A	T1C	Tumor Free	Yes	No	White	Yes	NA	MD Anderson	No	LIVING	66.3774	ALIVE OR DEAD TUMOR FREE	66.3774	DiseaseFree	66.3774	CENSORED	66.3774	FALSE	FALSE
TCGA.GM.A3XG	TCGA.GM.A3XG.01	NA	BRCA	6F0FD68F-ED6A-4C9E-BE02-C97BA4950F76	46	Female	STAGE IIIA	6TH	1330	-16948	0	Not Hispanic Or Latino	2012-10-01	No	C50.9	8520/3	C50.9	Yes	No	M0	N1A	T3	Tumor Free	Yes	No	White	Yes	NA	MD Anderson	No	LIVING	43.7255	ALIVE OR DEAD TUMOR FREE	43.7255	DiseaseFree	43.7255	CENSORED	43.7255	FALSE	FALSE
TCGA.GM.A3NY	TCGA.GM.A3NY.01	NA	BRCA	BD5374C9-7F36-457F-B66B-7CC7FF64224E	72	Female	STAGE IIB	6TH	1162	-26642	0	Not Hispanic Or Latino	2012-01-03	No	C50.9	8520/3	C50.9	Yes	No	M0	N1A	T2	Tumor Free	Yes	No	White	Yes	NA	MD Anderson	No	LIVING	38.2023	ALIVE OR DEAD TUMOR FREE	38.2023	DiseaseFree	38.2023	CENSORED	38.2023	FALSE	FALSE
TCGA.GM.A2DN	TCGA.GM.A2DN.01	BRCA_LumA	BRCA	56BBD282-B88D-4730-9242-AB97D08DC83A	58	Female	STAGE IIA	6TH	3091	-21288	0	Not Hispanic Or Latino	2011-09-30	No	C50.9	8500/3	C50.9	Yes	No	M0	N0 (I-)	T2	Tumor Free	Yes	No	White	No	NA	MD Anderson	Yes	LIVING	101.621	ALIVE OR DEAD TUMOR FREE	101.621	DiseaseFree	101.621	CENSORED	101.621	FALSE	FALSE
TCGA.GM.A2DM	TCGA.GM.A2DM.01	BRCA_LumA	BRCA	753D5D49-3B40-4737-9D4C-B1EC29CC2692	57	Female	STAGE IIA	6TH	3226	-21160	0	Hispanic Or Latino	2011-09-30	No	C50.9	8500/3	C50.9	Yes	No	M0	N0 (I-)	T2	Tumor Free	Yes	No	White	Yes	NA	MD Anderson	Yes	LIVING	106.059	ALIVE OR DEAD TUMOR FREE	106.059	DiseaseFree	106.059	CENSORED	106.059	FALSE	FALSE
TCGA.GM.A2DL	TCGA.GM.A2DL.01	BRCA_LumA	BRCA	A76774FE-7298-4D68-A2B2-C1BAD93F0C31	50	Female	STAGE I	6TH	3519	-18475	0	Not Hispanic Or Latino	2011-09-29	No	C50.9	8500/3	C50.9	Yes	No	M0	N0 (I-)	T1C	Tumor Free	Yes	No	White	Yes	NA	MD Anderson	Yes	LIVING	115.692	ALIVE OR DEAD TUMOR FREE	115.692	DiseaseFree	115.692	CENSORED	115.692	FALSE	FALSE
TCGA.GM.A2DK	TCGA.GM.A2DK.01	BRCA_LumA	BRCA	3A0775A0-61AE-43F2-B5F6-629A44355C2F	58	Female	STAGE I	6TH	2645	-21198	0	Not Hispanic Or Latino	2011-09-29	No	C50.9	8500/3	C50.9	Yes	No	M0	N0 (I-)	T1C	Tumor Free	Yes	No	White	Yes	NA	MD Anderson	Yes	LIVING	86.958	ALIVE OR DEAD TUMOR FREE	86.958	DiseaseFree	86.958	CENSORED	86.958	FALSE	FALSE
TCGA.GM.A2DI	TCGA.GM.A2DI.01	BRCA_LumA	BRCA	66FA504C-4AE4-49AC-9355-1E063776DC0D	52	Female	STAGE I	6TH	2590	-19030	0	Not Hispanic Or Latino	2011-09-29	No	C50.9	8500/3	C50.9	Yes	No	M0	N0 (I+)	T1C	Tumor Free	Yes	No	White	No	NA	MD Anderson	Yes	LIVING	85.1498	ALIVE OR DEAD TUMOR FREE	85.1498	DiseaseFree	85.1498	CENSORED	85.1498	FALSE	FALSE
TCGA.GM.A2DC	TCGA.GM.A2DC.01	BRCA_LumA	BRCA	DD43FFD9-DA18-4AD3-ABE7-6F443C76A717	57	Female	STAGE IIA	6TH	2535	-21122	0	Not Hispanic Or Latino	2011-09-29	No	C50.9	8500/3	C50.9	Yes	No	M0	N1A	T1C	Tumor Free	Yes	No	White	Yes	NA	MD Anderson	Yes	LIVING	83.3416	ALIVE OR DEAD TUMOR FREE	83.3416	DiseaseFree	83.3416	CENSORED	83.3416	FALSE	FALSE
TCGA.GI.A2C8	TCGA.GI.A2C8.01	BRCA_LumA	BRCA	33fe5833-d7a0-43d7-a03d-56985ea448a6	63	Female	STAGE IIIB	6TH	225	-23103	0	Not Hispanic Or Latino	2011-10-21	Yes	C50.9	8500/3	C50.9	Yes	No	MX	N0	T4B	NA	Yes	No	White	Yes	NA	ABS - IUPUI	Yes	LIVING	7.39718	ALIVE OR DEAD TUMOR FREE	7.39718	DiseaseFree	7.39718	CENSORED	7.39718	FALSE	FALSE
TCGA.EW.A6SC	TCGA.EW.A6SC.01	BRCA_LumA	BRCA	97862B8E-9F76-4B19-A865-156A9C00FB1E	60	Female	STAGE IIA	7TH	952	-21918	0	Not Hispanic Or Latino	2015-03-12	No	C50.9	8520/3	C50.9	Yes	No	M0	N0	T2	Tumor Free	Yes	No	Black or African American	Yes	NA	University of Miami	Yes	LIVING	31.2983	ALIVE OR DEAD TUMOR FREE	31.2983	DiseaseFree	31.2983	CENSORED	31.2983	FALSE	FALSE
TCGA.EW.A6S9	TCGA.EW.A6S9.01	BRCA_LumA	BRCA	9676E46B-8F29-43CD-AB65-EB6A535CCED4	34	Female	STAGE IIA	7TH	463	-12755	0	Not Hispanic Or Latino	2015-03-13	No	C50.9	8500/3	C50.9	Yes	No	M0	N1	T1C	Tumor Free	Yes	No	Black or African American	No	NA	University of Miami	Yes	LIVING	15.2218	ALIVE OR DEAD TUMOR FREE	15.2218	NA	NA	CENSORED	15.2218	FALSE	TRUE
TCGA.EW.A423	TCGA.EW.A423.01	BRCA_LumA	BRCA	BDD08EC8-8892-4273-8F21-6FDE0F23C52D	75	Female	STAGE IIA	7TH	533	-27627	0	Hispanic Or Latino	2013-01-04	No	C50.9	8520/3	C50.9	Yes	No	MX	N0	T2	Tumor Free	Yes	No	White	NA	NA	University of Miami	Yes	LIVING	17.5231	ALIVE OR DEAD TUMOR FREE	17.5231	DiseaseFree	17.5231	CENSORED	17.5231	FALSE	FALSE
TCGA.EW.A3E8	TCGA.EW.A3E8.01	NA	BRCA	C0B7B798-3383-4A45-A455-9ECA5810739E	60	Female	STAGE IIB	7TH	1035	-21922	0	Hispanic Or Latino	2013-02-08	No	C50.9	8520/3	C50.9	Yes	No	MX	N0	T3	Tumor Free	Yes	No	White	Yes	NA	University of Miami	No	LIVING	34.027	ALIVE OR DEAD TUMOR FREE	34.027	DiseaseFree	34.027	CENSORED	34.027	FALSE	FALSE
TCGA.EW.A2FW	TCGA.EW.A2FW.01	BRCA_LumB	BRCA	E6F527A2-38EB-457E-BB39-3C5B9C0BCBEC	52	Female	STAGE IIA	7TH	672	-19085	0	Hispanic Or Latino	2011-10-05	No	C50.9	8503/3	C50.9	Yes	No	MX	N0 (I-)	T2	Tumor Free	Yes	No	White	Yes	NA	University of Miami	Yes	LIVING	22.0929	ALIVE OR DEAD TUMOR FREE	22.0929	DiseaseFree	22.0929	CENSORED	22.0929	FALSE	TRUE
TCGA.EW.A1PG	TCGA.EW.A1PG.01	BRCA_Normal	BRCA	da286247-e8bb-4941-a2af-2453fe61cd02	53	Female	STAGE IIB	6TH	1051	-19464	0	Hispanic Or Latino	2011-05-18	No	C50.9	8520/3	C50.9	Yes	No	MX	N1A	T2	Tumor Free	Yes	No	White	No	NA	University of Miami	Yes	LIVING	34.553	ALIVE OR DEAD TUMOR FREE	34.553	DiseaseFree	34.553	CENSORED	34.553	FALSE	FALSE
TCGA.EW.A1P7	TCGA.EW.A1P7.01	BRCA_Normal	BRCA	01674b2c-5cf2-478f-84a1-f69c39f47bd4	59	Female	STAGE IIA	6TH	915	-21750	0	Hispanic Or Latino	2011-05-18	No	C50.9	8500/3	C50.9	Yes	Yes	M0	N0 (I-)	T2	Tumor Free	Yes	No	White	No	NA	University of Miami	Yes	LIVING	30.0819	ALIVE OR DEAD TUMOR FREE	30.0819	Recurred/Progressed	23.9669	PROGRESSION	23.9669	FALSE	FALSE
TCGA.EW.A1P1	TCGA.EW.A1P1.01	BRCA_Normal	BRCA	f2e28af9-c40e-41c4-9e82-205cca38f26a	68	Female	STAGE IIIC	6TH	1210	-24923	0	Hispanic Or Latino	2011-05-27	No	C50.9	8500/3	C50.9	Yes	Yes	MX	N3B	T2	With Tumor	Yes	No	White	Yes	NA	University of Miami	Yes	LIVING	39.7804	ALIVE OR DEAD TUMOR FREE	39.7804	Recurred/Progressed	33.3366	PROGRESSION	33.3366	FALSE	FALSE
TCGA.EW.A1OX	TCGA.EW.A1OX.01	BRCA_LumB	BRCA	5fc7ff35-d3f7-4687-8759-3542bd58e988	43	Female	STAGE IIA	6TH	911	-15837	0	Hispanic Or Latino	2011-05-18	No	C50.9	8523/3	C50.9	Yes	No	MX	N0	T2	Tumor Free	Yes	No	White	Yes	NA	University of Miami	Yes	LIVING	29.9504	ALIVE OR DEAD TUMOR FREE	29.9504	DiseaseFree	29.9504	CENSORED	29.9504	FALSE	TRUE
TCGA.EW.A1J3	TCGA.EW.A1J3.01	BRCA_LumA	BRCA	bb1de798-0c02-437e-b539-33cb556d3993	61	Female	STAGE IA	7TH	504	-22332	0	Hispanic Or Latino	2011-05-18	No	C50.9	8520/3	C50.9	Yes	No	M0	N0	T1C	Tumor Free	Yes	No	White	No	NA	University of Miami	Yes	LIVING	16.5697	ALIVE OR DEAD TUMOR FREE	16.5697	DiseaseFree	16.5697	CENSORED	16.5697	FALSE	TRUE
TCGA.EW.A1J2	TCGA.EW.A1J2.01	BRCA_LumA	BRCA	a381275f-8858-4793-a8a2-0ca9db7274c8	50	Female	STAGE IIB	7TH	403	-18558	0	Not Hispanic Or Latino	2011-05-27	No	C50.9	8520/3	C50.9	Yes	No	MX	N1MI	T1C	Tumor Free	Yes	No	Black or African American	No	NA	University of Miami	Yes	LIVING	13.2492	ALIVE OR DEAD TUMOR FREE	13.2492	DiseaseFree	13.2492	CENSORED	13.2492	FALSE	FALSE
TCGA.EW.A1IZ	TCGA.EW.A1IZ.01	BRCA_LumA	BRCA	c0f88fc5-56b0-4255-bbd1-9a21ced8b37b	53	Female	STAGE IIIA	7TH	554	-19706	0	Not Hispanic Or Latino	2011-05-11	No	C50.9	8500/3	C50.9	Yes	No	MX	N2A	T2	Tumor Free	Yes	No	White	Yes	NA	University of Miami	Yes	LIVING	18.2135	ALIVE OR DEAD TUMOR FREE	18.2135	DiseaseFree	18.2135	CENSORED	18.2135	FALSE	TRUE
TCGA.EW.A1IW	TCGA.EW.A1IW.01	BRCA_LumA	BRCA	5e2cbc56-97f9-4b94-ade2-a3f739bcc7be	80	Female	STAGE IIB	7TH	371	-29529	0	Hispanic Or Latino	2011-05-27	No	C50.9	8520/3	C50.9	Yes	No	MX	N1A	T2	Tumor Free	Yes	No	White	No	NA	University of Miami	Yes	LIVING	12.1971	ALIVE OR DEAD TUMOR FREE	12.1971	DiseaseFree	12.1971	CENSORED	12.1971	FALSE	TRUE
TCGA.E9.A6HE	TCGA.E9.A6HE.01	BRCA_LumA	BRCA	7E9C8D3C-790C-46AD-8F31-B557B7C26F69	45	Female	STAGE IIIC	7TH	847	-16697	0	Not Hispanic Or Latino	2013-10-16	No	C50.9	8520/3	C50.9	Yes	No	MX	N3	T3	NA	Yes	No	White	Yes	NA	Asterand	Yes	LIVING	27.8463	ALIVE OR DEAD TUMOR FREE	27.8463	DiseaseFree	27.8463	CENSORED	27.8463	FALSE	FALSE
TCGA.E9.A5UO	TCGA.E9.A5UO.01	BRCA_LumB	BRCA	ED2617C3-5D3B-4688-9283-0F8A10E0B10D	41	Female	STAGE IIA	7TH	785	-15050	0	Not Hispanic Or Latino	2013-05-23	No	C50.9	8480/3	C50.9	Yes	No	M0	N0	T2	Tumor Free	Yes	No	White	No	NA	Asterand	Yes	LIVING	25.8079	ALIVE OR DEAD TUMOR FREE	25.8079	DiseaseFree	25.8079	CENSORED	25.8079	FALSE	TRUE
TCGA.E9.A3Q9	TCGA.E9.A3Q9.01	NA	BRCA	E36E985D-2C44-4E14-854A-7DBCA4BB0304	78	Female	STAGE IIIC	7TH	1001	-28715	0	Not Hispanic Or Latino	2012-04-30	No	C50.9	8520/3	C50.9	Yes	No	M0	N3	T3	Tumor Free	Yes	No	White	No	NA	Asterand	No	LIVING	32.9092	ALIVE OR DEAD TUMOR FREE	32.9092	DiseaseFree	32.9092	CENSORED	32.9092	FALSE	FALSE
TCGA.E9.A3HO	TCGA.E9.A3HO.01	BRCA_LumB	BRCA	807B62ED-D3F7-4211-83BE-754386FF2C96	49	Female	STAGE IIA	7TH	1158	-18046	0	Not Hispanic Or Latino	2012-02-20	No	C50.9	8520/3	C50.9	Yes	No	M0	N0 (I-)	T2	Tumor Free	Yes	No	White	No	NA	Asterand	Yes	LIVING	38.0708	ALIVE OR DEAD TUMOR FREE	38.0708	DiseaseFree	38.0708	CENSORED	38.0708	FALSE	FALSE
TCGA.E9.A2JT	TCGA.E9.A2JT.01	BRCA_LumA	BRCA	B35FBE19-0E6D-427E-B9BE-EE3527B5FCA6	63	Female	STAGE IIA	7TH	288	-23318	0	Not Hispanic Or Latino	2011-12-20	No	C50.9	8520/3	C50.9	Yes	No	M0	N0 (I-)	T2	Tumor Free	Yes	No	White	Yes	NA	Asterand	Yes	LIVING	9.46839	ALIVE OR DEAD TUMOR FREE	9.46839	DiseaseFree	9.46839	CENSORED	9.46839	FALSE	TRUE
TCGA.E9.A24A	TCGA.E9.A24A.01	BRCA_LumA	BRCA	9f3cc92b-fa22-478e-a2e4-6b4c8afb93d6	69	Female	STAGE IIA	7TH	747	-25370	0	Not Hispanic Or Latino	2011-03-22	No	C50.9	8500/3	C50.9	Yes	No	M0	N1	T1C	Tumor Free	Yes	No	White	Yes	NA	Asterand	Yes	LIVING	24.5586	ALIVE OR DEAD TUMOR FREE	24.5586	DiseaseFree	24.5586	CENSORED	24.5586	FALSE	FALSE
TCGA.E9.A249	TCGA.E9.A249.01	BRCA_LumB	BRCA	fb3607eb-858e-4ecd-8477-95140658c6d2	45	Female	STAGE IIA	7TH	217	-16689	0	Not Hispanic Or Latino	2011-03-22	No	C50.9	8500/3	C50.9	Yes	No	M0	N0 (I-)	T2	Tumor Free	Yes	No	White	Yes	NA	Asterand	Yes	LIVING	7.13417	ALIVE OR DEAD TUMOR FREE	7.13417	DiseaseFree	7.13417	CENSORED	7.13417	FALSE	FALSE
TCGA.E9.A245	TCGA.E9.A245.01	BRCA_LumA	BRCA	8218119a-f68b-4ea7-9ee4-5e2edc2ae342	47	Female	STAGE IIB	7TH	26	-17363	0	Not Hispanic Or Latino	2011-03-16	No	C50.9	8500/3	C50.9	Yes	No	M0	N1	T2	Tumor Free	Yes	No	White	No	NA	Asterand	Yes	LIVING	0.854785	ALIVE OR DEAD TUMOR FREE	0.854785	DiseaseFree	0.854785	CENSORED	0.854785	FALSE	FALSE
TCGA.E9.A22H	TCGA.E9.A22H.01	BRCA_LumB	BRCA	161917b8-88ad-407b-ade6-d6b98478b359	42	Female	STAGE IIB	7TH	1232	-15504	0	Not Hispanic Or Latino	2011-08-02	No	C50.9	8500/3	C50.9	Yes	No	M0	N1	T2	Tumor Free	Yes	No	White	Yes	NA	Asterand	Yes	LIVING	40.5037	ALIVE OR DEAD TUMOR FREE	40.5037	DiseaseFree	40.5037	CENSORED	40.5037	FALSE	TRUE
TCGA.E9.A227	TCGA.E9.A227.01	BRCA_LumA	BRCA	89a8da07-4487-47c6-8d3c-442a87e4f632	42	Female	STAGE IIB	7TH	975	-15602	0	Not Hispanic Or Latino	2011-07-28	No	C50.9	8500/3	C50.9	Yes	No	M0	N1	T2	With Tumor	Yes	No	White	Yes	NA	Asterand	Yes	LIVING	32.0544	ALIVE OR DEAD TUMOR FREE	32.0544	DiseaseFree	32.0544	CENSORED	32.0544	FALSE	FALSE
TCGA.E9.A1RI	TCGA.E9.A1RI.01	BRCA_LumA	BRCA	dd3bfb26-b534-4917-9c4d-9fe7b6477762	43	Female	STAGE IIIA	7TH	1449	-15942	0	Not Hispanic Or Latino	2011-07-28	No	C50.9	8522/3	C50.9	Yes	No	M0	N2	T1C	Tumor Free	Yes	No	White	Yes	NA	Asterand	Yes	LIVING	47.6378	ALIVE OR DEAD TUMOR FREE	47.6378	DiseaseFree	47.6378	CENSORED	47.6378	FALSE	FALSE
TCGA.E9.A1RD	TCGA.E9.A1RD.01	BRCA_LumA	BRCA	5fe3c51f-65e2-4da6-8924-a6fae17c022d	67	Female	STAGE IIA	7TH	34	-24719	0	Not Hispanic Or Latino	2011-07-28	No	C50.9	8500/3	C50.9	Yes	No	M0	N0	T2	Tumor Free	Yes	No	White	No	NA	Asterand	Yes	LIVING	1.1178	ALIVE OR DEAD TUMOR FREE	1.1178	DiseaseFree	1.1178	CENSORED	1.1178	FALSE	FALSE
TCGA.E9.A1R4	TCGA.E9.A1R4.01	BRCA_LumB	BRCA	b7a4df9a-4e25-4550-9c10-338ca1921c2f	66	Female	STAGE IA	7TH	186	-24181	0	Not Hispanic Or Latino	2011-07-28	No	C50.9	8500/3	C50.9	Yes	No	M0	N0	T1C	Tumor Free	Yes	No	White	Yes	NA	Asterand	Yes	LIVING	6.115	ALIVE OR DEAD TUMOR FREE	6.115	DiseaseFree	6.115	CENSORED	6.115	FALSE	FALSE
TCGA.E9.A1R0	TCGA.E9.A1R0.01	BRCA_LumA	BRCA	f2da1d3f-f226-4c99-a97e-9b26f67d7a5d	58	Female	STAGE IIA	7TH	860	-21394	0	Not Hispanic Or Latino	2011-07-28	No	C50.9	8500/3	C50.9	Yes	No	M0	N1	T1C	Tumor Free	Yes	No	White	No	NA	Asterand	Yes	LIVING	28.2737	ALIVE OR DEAD TUMOR FREE	28.2737	NA	NA	CENSORED	28.2737	FALSE	FALSE
TCGA.E9.A1QZ	TCGA.E9.A1QZ.01	BRCA_LumA	BRCA	b6b932ce-6856-4d94-9e6c-16dfbe51906f	61	Female	STAGE IIA	7TH	755	-22397	0	Not Hispanic Or Latino	2011-07-28	No	C50.9	8500/3	C50.9	Yes	No	M0	N0	T2	Tumor Free	Yes	No	White	No	NA	Asterand	Yes	LIVING	24.8216	ALIVE OR DEAD TUMOR FREE	24.8216	DiseaseFree	24.8216	CENSORED	24.8216	FALSE	FALSE
TCGA.E9.A1NG	TCGA.E9.A1NG.01	BRCA_LumA	BRCA	659b0170-e914-45ff-aa55-fcb8d3dc7b8a	62	Female	STAGE IIA	7TH	656	-22896	0	Not Hispanic Or Latino	2011-06-23	No	C50.9	8500/3	C50.9	Yes	No	M0	N0	T2	Tumor Free	Yes	No	White	No	NA	Asterand	Yes	DECEASED	25.8408	ALIVE OR DEAD TUMOR FREE	25.8408	DiseaseFree	25.8408	CENSORED	25.8408	FALSE	FALSE
TCGA.E9.A1N4	TCGA.E9.A1N4.01	BRCA_LumA	BRCA	69a68fbc-e43d-4652-85ee-693211bded47	41	Female	STAGE IIIA	7TH	1000	-15055	0	Not Hispanic Or Latino	2011-05-26	No	C50.9	8520/3	C50.9	Yes	No	M0	N2	T2	Tumor Free	Yes	No	White	Yes	NA	Asterand	Yes	LIVING	32.8764	ALIVE OR DEAD TUMOR FREE	32.8764	DiseaseFree	32.8764	CENSORED	32.8764	FALSE	FALSE
TCGA.E9.A1N3	TCGA.E9.A1N3.01	BRCA_LumA	BRCA	03c143e0-d8a1-4d60-a4a3-df0501fc6b6e	70	Female	STAGE IIIA	7TH	1059	-25714	0	Not Hispanic Or Latino	2011-05-26	No	C50.9	8522/3	C50.9	Yes	No	M0	N2	T1C	Tumor Free	Yes	No	White	No	NA	Asterand	Yes	LIVING	34.8161	ALIVE OR DEAD TUMOR FREE	34.8161	DiseaseFree	34.8161	CENSORED	34.8161	FALSE	FALSE
TCGA.E2.A570	TCGA.E2.A570.01	BRCA_LumA	BRCA	CDD8C046-FD97-482A-A11F-2217B321C4D1	47	Female	STAGE IB	7TH	931	-17456	0	Not Hispanic Or Latino	2013-06-21	No	C50.9	8500/3	C50.9	Yes	No	M0	N1MI	T1C	Tumor Free	Yes	No	Black or African American	No	NA	Roswell Park	Yes	LIVING	30.6079	ALIVE OR DEAD TUMOR FREE	30.6079	DiseaseFree	30.6079	CENSORED	30.6079	FALSE	FALSE
TCGA.E2.A3DX	TCGA.E2.A3DX.01	NA	BRCA	31427699-E27A-4035-8925-6D8D6900D097	43	Female	STAGE IIIC	7TH	1325	-15969	0	Not Hispanic Or Latino	2012-01-17	No	C50.9	8520/3	C50.9	Yes	No	M0	N3	T2	Tumor Free	Yes	No	White	Yes	NA	Roswell Park	No	LIVING	43.5612	ALIVE OR DEAD TUMOR FREE	43.5612	NA	NA	CENSORED	43.5612	FALSE	FALSE
TCGA.E2.A2P6	TCGA.E2.A2P6.01	BRCA_LumA	BRCA	F83B866B-0B2E-4BBA-9367-BE6DCCF56232	77	Female	STAGE IIB	7TH	1051	-28411	0	Hispanic Or Latino	2011-12-19	No	C50.9	8520/3	C50.9	Yes	No	M0	N1	T2	Tumor Free	Yes	No	NA	No	NA	Roswell Park	Yes	LIVING	34.553	ALIVE OR DEAD TUMOR FREE	34.553	DiseaseFree	34.553	CENSORED	34.553	FALSE	FALSE
TCGA.E2.A1LA	TCGA.E2.A1LA.01	BRCA_LumA	BRCA	ce9e0309-9756-42d2-ae94-d91264a79498	59	Female	STAGE IIA	6TH	748	-21773	0	Not Hispanic Or Latino	2011-06-01	No	C50.9	8500/3	C50.9	Yes	No	M0	N1A	T1C	Tumor Free	Yes	No	NA	No	NA	Roswell Park	Yes	LIVING	24.5915	ALIVE OR DEAD TUMOR FREE	24.5915	DiseaseFree	24.5915	CENSORED	24.5915	FALSE	FALSE
TCGA.E2.A1L9	TCGA.E2.A1L9.01	BRCA_LumA	BRCA	5ea18514-51ad-4844-abea-15e82f0b10c9	40	Female	STAGE IIA	6TH	598	-14868	0	Not Hispanic Or Latino	2011-06-07	No	C50.9	8500/3	C50.9	Yes	No	M0	N1MI	T1C	Tumor Free	Yes	No	White	Yes	NA	Roswell Park	Yes	LIVING	19.6601	ALIVE OR DEAD TUMOR FREE	19.6601	DiseaseFree	19.6601	CENSORED	19.6601	FALSE	FALSE
TCGA.E2.A1IU	TCGA.E2.A1IU.01	BRCA_LumA	BRCA	001cef41-ff86-4d3f-a140-a647ac4b10a1	60	Female	STAGE IA	7TH	337	-22279	0	Not Hispanic Or Latino	2011-04-29	No	C50.9	8500/3	C50.9	Yes	No	M0	N0 (MOL+)	T1C	Tumor Free	Yes	No	White	No	NA	Roswell Park	Yes	LIVING	11.0793	ALIVE OR DEAD TUMOR FREE	11.0793	DiseaseFree	11.0793	CENSORED	11.0793	FALSE	FALSE
TCGA.E2.A1IL	TCGA.E2.A1IL.01	BRCA_LumA	BRCA	b63391a0-73f8-4544-9e94-f6529245ca2a	78	Female	STAGE IIA	6TH	118	-28495	0	Not Hispanic Or Latino	2011-04-29	No	C50.9	8520/3	C50.9	Yes	No	M0	N1A	T1C	NA	Yes	No	White	Yes	NA	Roswell Park	Yes	LIVING	3.87941	ALIVE OR DEAD TUMOR FREE	3.87941	DiseaseFree	3.87941	CENSORED	3.87941	FALSE	FALSE
TCGA.E2.A1IK	TCGA.E2.A1IK.01	BRCA_LumA	BRCA	becedbfd-b2aa-4dde-b7f4-29e6f59ec32c	71	Female	STAGE IIA	6TH	1800	-26052	0	Not Hispanic Or Latino	2011-05-17	No	C50.9	8500/3	C50.9	Yes	No	M0	N1MI	T1C	Tumor Free	Yes	No	White	No	NA	Roswell Park	Yes	LIVING	59.1774	ALIVE OR DEAD TUMOR FREE	59.1774	DiseaseFree	59.1774	CENSORED	59.1774	FALSE	FALSE
TCGA.E2.A1IJ	TCGA.E2.A1IJ.01	BRCA_LumA	BRCA	b09643c2-ded5-4346-b3c5-90a48f88a02e	57	Female	STAGE I	6TH	865	-20956	0	Not Hispanic Or Latino	2011-04-29	No	C50.9	8520/3	C50.9	Yes	No	M0	N0	T1C	Tumor Free	Yes	No	White	Yes	NA	Roswell Park	Yes	LIVING	28.438	ALIVE OR DEAD TUMOR FREE	28.438	DiseaseFree	28.438	CENSORED	28.438	FALSE	FALSE
TCGA.E2.A1B4	TCGA.E2.A1B4.01	BRCA_LumA	BRCA	dbb2da92-99dd-400c-bc05-e87d7273656c	74	Female	STAGE IIIA	6TH	911	-27241	0	Not Hispanic Or Latino	2011-04-25	No	C50.9	8500/3	C50.9	Yes	No	M0	N2A	T1C	Tumor Free	Yes	No	White	Yes	NA	Roswell Park	Yes	DECEASED	33.0079	ALIVE OR DEAD TUMOR FREE	33.0079	DiseaseFree	33.0079	CENSORED	33.0079	FALSE	FALSE
TCGA.E2.A1B1	TCGA.E2.A1B1.01	BRCA_LumA	BRCA	8a0ef221-8070-43fc-9d98-def90abe4871	45	Female	STAGE IIB	6TH	2653	-16603	0	Not Hispanic Or Latino	2011-04-25	No	C50.9	8500/3	C50.9	Yes	No	M0	N1	T2	Tumor Free	Yes	No	White	Yes	NA	Roswell Park	Yes	LIVING	87.221	ALIVE OR DEAD TUMOR FREE	87.221	DiseaseFree	87.221	CENSORED	87.221	FALSE	TRUE
TCGA.E2.A15P	TCGA.E2.A15P.01	BRCA_LumA	BRCA	a1674d7b-787a-45c4-bf16-1b7d0efce207	61	Female	STAGE IA	7TH	595	-22524	0	Not Hispanic Or Latino	2011-04-14	No	C50.9	8500/3	C50.9	Yes	No	M0	N0	T1C	Tumor Free	Yes	No	White	Yes	NA	Roswell Park	Yes	LIVING	19.5614	ALIVE OR DEAD TUMOR FREE	19.5614	DiseaseFree	19.5614	CENSORED	19.5614	FALSE	FALSE
TCGA.E2.A15L	TCGA.E2.A15L.01	BRCA_LumA	BRCA	37242f5a-25ae-4b1f-9ce6-09ce1dc92539	65	Female	STAGE IIA	7TH	626	-23845	0	Not Hispanic Or Latino	2011-04-13	No	C50.9	8520/3	C50.9	Yes	No	M0	N0	T2	Tumor Free	Yes	No	Black or African American	No	NA	Roswell Park	Yes	LIVING	20.5806	ALIVE OR DEAD TUMOR FREE	20.5806	DiseaseFree	20.5806	CENSORED	20.5806	FALSE	FALSE
TCGA.E2.A15I	TCGA.E2.A15I.01	BRCA_LumA	BRCA	64089c20-939f-48b4-ae8b-904ad0597145	44	Female	STAGE IIA	6TH	1692	-16163	0	Not Hispanic Or Latino	2011-04-13	No	C50.9	8500/3	C50.9	Yes	No	M0	N0	T2	Tumor Free	Yes	No	White	No	NA	Roswell Park	Yes	LIVING	55.6268	ALIVE OR DEAD TUMOR FREE	55.6268	DiseaseFree	55.6268	CENSORED	55.6268	FALSE	FALSE
TCGA.E2.A15G	TCGA.E2.A15G.01	BRCA_LumA	BRCA	271e8024-a008-4bf0-9f6e-177f60096b1b	76	Female	STAGE IIA	6TH	554	-28013	0	Not Hispanic Or Latino	2011-04-13	No	C50.9	8522/3	C50.9	Yes	No	M0	N0	T2	Tumor Free	Yes	No	White	Yes	NA	Roswell Park	Yes	LIVING	18.2135	ALIVE OR DEAD TUMOR FREE	18.2135	DiseaseFree	18.2135	CENSORED	18.2135	FALSE	FALSE
TCGA.E2.A156	TCGA.E2.A156.01	BRCA_LumA	BRCA	f05d314c-5ec5-4e2a-b785-9a702716f111	61	Female	STAGE I	6TH	726	-22422	0	Not Hispanic Or Latino	2011-04-07	No	C50.9	8500/3	C50.9	Yes	No	M0	N0	T1C	Tumor Free	Yes	No	White	Yes	NA	Roswell Park	Yes	LIVING	23.8682	ALIVE OR DEAD TUMOR FREE	23.8682	DiseaseFree	23.8682	CENSORED	23.8682	FALSE	FALSE
TCGA.E2.A155	TCGA.E2.A155.01	BRCA_LumB	BRCA	01f50abf-fc15-446e-9d07-edeecc545a32	58	Female	STAGE IIB	6TH	640	-21348	0	Not Hispanic Or Latino	2011-04-07	No	C50.9	8500/3	C50.9	Yes	No	M0	N1A	T2	Tumor Free	Yes	No	White	No	NA	Roswell Park	Yes	LIVING	21.0409	ALIVE OR DEAD TUMOR FREE	21.0409	DiseaseFree	21.0409	CENSORED	21.0409	FALSE	TRUE
TCGA.E2.A153	TCGA.E2.A153.01	BRCA_LumA	BRCA	be9bf36a-12e1-4386-addf-1686dc8b49de	51	Female	STAGE IIB	6TH	707	-18875	0	Not Hispanic Or Latino	2011-04-07	No	C50.9	8500/3	C50.9	Yes	No	M0	N1A	T2	Tumor Free	Yes	No	White	Yes	NA	Roswell Park	Yes	LIVING	23.2436	ALIVE OR DEAD TUMOR FREE	23.2436	DiseaseFree	23.2436	CENSORED	23.2436	FALSE	FALSE
TCGA.E2.A14Q	TCGA.E2.A14Q.01	BRCA_LumA	BRCA	303a1d77-a37a-4966-a4a4-9981d99ba1b4	50	Female	STAGE IIB	6TH	1163	-18507	0	Not Hispanic Or Latino	2011-03-31	No	C50.9	8500/3	C50.9	Yes	No	M0	N1MI	T2	Tumor Free	Yes	No	White	No	NA	Roswell Park	Yes	LIVING	38.2352	ALIVE OR DEAD TUMOR FREE	38.2352	DiseaseFree	38.2352	CENSORED	38.2352	FALSE	FALSE
TCGA.E2.A10F	TCGA.E2.A10F.01	BRCA_LumA	BRCA	8e159b50-8136-42d4-b9c7-d579a74e4931	47	Female	STAGE IIA	6TH	878	-17257	0	Not Hispanic Or Latino	2011-02-11	No	C50.9	8520/3	C50.9	Yes	No	M0	N0 (I-)	T2	Tumor Free	NA	No	White	Yes	NA	Roswell Park	Yes	LIVING	28.8654	ALIVE OR DEAD TUMOR FREE	28.8654	DiseaseFree	28.8654	CENSORED	28.8654	FALSE	FALSE
TCGA.E2.A10E	TCGA.E2.A10E.01	NA	BRCA	dc15a8ae-991e-421c-bc70-70e94f79dd17	64	Female	STAGE IIA	6TH	865	-23684	0	Not Hispanic Or Latino	2011-02-11	No	C50.9	8500/3	C50.9	Yes	No	M0	N1A	T1C	Tumor Free	NA	No	White	Yes	NA	Roswell Park	No	LIVING	28.438	ALIVE OR DEAD TUMOR FREE	28.438	DiseaseFree	28.438	CENSORED	28.438	FALSE	FALSE
TCGA.E2.A10B	TCGA.E2.A10B.01	BRCA_LumA	BRCA	f801aeed-dc43-49d7-a319-84c8851979d9	67	Female	STAGE IIB	6TH	1141	-24577	0	Not Hispanic Or Latino	2011-02-22	No	C50.9	8500/3	C50.9	Yes	Yes	M0	N1A	T2	Tumor Free	NA	No	White	Yes	NA	Roswell Park	Yes	LIVING	37.5119	ALIVE OR DEAD TUMOR FREE	37.5119	NA	NA	PROGRESSION	6.41089	FALSE	FALSE
TCGA.D8.A73X	TCGA.D8.A73X.01	BRCA_LumA	BRCA	1BE375FE-5AE5-4E75-A729-69F86A661D9A	53	Female	STAGE IIA	7TH	767	-19607	0	Not Hispanic Or Latino	2014-03-28	No	C50.9	8211/3	C50.9	Yes	No	M0	N0	T2	Tumor Free	No	No	White	Yes	NA	Greater Poland Cancer Center	Yes	LIVING	25.2162	ALIVE OR DEAD TUMOR FREE	25.2162	DiseaseFree	25.2162	CENSORED	25.2162	FALSE	FALSE
TCGA.D8.A73W	TCGA.D8.A73W.01	BRCA_LumA	BRCA	EA8DBC7A-54C6-469C-865E-F49D00B0223D	79	Female	STAGE IIIA	7TH	244	-29125	0	Not Hispanic Or Latino	2014-03-28	No	C50.9	8480/3	C50.9	Yes	Yes	MX	N1A	T3	NA	Yes	No	White	Yes	NA	Greater Poland Cancer Center	Yes	DECEASED	12.6574	DEAD WITH TUMOR	12.6574	Recurred/Progressed	0.690403	PROGRESSION	0.690403	FALSE	FALSE
TCGA.D8.A4Z1	TCGA.D8.A4Z1.01	BRCA_LumA	BRCA	80419545-4E5D-4BAF-8948-F84589B5EF3E	68	Female	STAGE IA	7TH	659	-25097	0	Not Hispanic Or Latino	2013-02-01	No	C50.9	8520/3	C50.9	Yes	No	M0	N0	T1C	Tumor Free	Yes	No	White	No	NA	Greater Poland Cancer Center	Yes	LIVING	21.6655	ALIVE OR DEAD TUMOR FREE	21.6655	DiseaseFree	21.6655	CENSORED	21.6655	FALSE	FALSE
TCGA.D8.A3Z5	TCGA.D8.A3Z5.01	NA	BRCA	77E25AE8-82EC-4DEA-8E62-1176F27E47BA	54	Female	STAGE IIIC	7TH	1015	-19846	0	Not Hispanic Or Latino	2012-07-03	No	C50.9	8520/3	C50.9	Yes	No	M0	N3A	T2	Tumor Free	Yes	No	White	No	NA	Greater Poland Cancer Center	No	LIVING	33.3695	ALIVE OR DEAD TUMOR FREE	33.3695	DiseaseFree	33.3695	CENSORED	33.3695	FALSE	FALSE
TCGA.D8.A27T	TCGA.D8.A27T.01	BRCA_LumA	BRCA	27c1c094-690b-4973-8900-a797ad88f98c	53	Female	STAGE IIIC	7TH	398	-19591	0	Not Hispanic Or Latino	2011-07-21	No	C50.9	8520/3	C50.9	Yes	No	M0	N3A	T2	Tumor Free	Yes	No	White	Yes	NA	Greater Poland Cancer Center	Yes	LIVING	13.0848	ALIVE OR DEAD TUMOR FREE	13.0848	DiseaseFree	13.0848	CENSORED	13.0848	FALSE	FALSE
TCGA.D8.A27P	TCGA.D8.A27P.01	BRCA_LumA	BRCA	c54d5507-bba5-4a1e-8885-3c3b1eed13c1	64	Female	STAGE IA	7TH	49	-23576	0	Not Hispanic Or Latino	2011-07-18	No	C50.9	8500/3	C50.9	Yes	No	M0	N0	T1C	Tumor Free	Yes	No	White	No	NA	Greater Poland Cancer Center	Yes	LIVING	1.61094	ALIVE OR DEAD TUMOR FREE	1.61094	DiseaseFree	1.61094	CENSORED	1.61094	FALSE	FALSE
TCGA.D8.A27K	TCGA.D8.A27K.01	BRCA_LumA	BRCA	7f97971b-2818-4e4b-9c9e-7c0246f9484c	47	Female	STAGE IIB	7TH	1461	-17426	0	Not Hispanic Or Latino	2011-07-18	No	C50.9	8500/3	C50.9	Yes	No	M0	N1A	T2	Tumor Free	Yes	No	White	No	NA	Greater Poland Cancer Center	Yes	LIVING	48.0324	ALIVE OR DEAD TUMOR FREE	48.0324	DiseaseFree	48.0324	CENSORED	48.0324	FALSE	FALSE
TCGA.D8.A27G	TCGA.D8.A27G.01	BRCA_LumA	BRCA	6f6e7356-3521-4674-8eec-ad01340d4b8e	75	Female	STAGE IIA	7TH	409	-27521	0	Not Hispanic Or Latino	2011-07-18	No	C50.9	8520/3	C50.9	Yes	No	M0	N0	T2	Tumor Free	Yes	No	White	No	NA	Greater Poland Cancer Center	Yes	LIVING	13.4464	ALIVE OR DEAD TUMOR FREE	13.4464	DiseaseFree	13.4464	CENSORED	13.4464	FALSE	FALSE
TCGA.D8.A27E	TCGA.D8.A27E.01	BRCA_LumA	BRCA	680f23a9-fcce-493e-b908-27c1ad202e4c	66	Female	STAGE IA	7TH	530	-24315	0	Not Hispanic Or Latino	2011-07-21	No	C50.9	8523/3	C50.9	Yes	No	M0	N0	T1C	Tumor Free	Yes	No	White	Yes	NA	Greater Poland Cancer Center	Yes	LIVING	17.4245	ALIVE OR DEAD TUMOR FREE	17.4245	DiseaseFree	17.4245	CENSORED	17.4245	FALSE	FALSE
TCGA.D8.A1XW	TCGA.D8.A1XW.01	BRCA_Normal	BRCA	887b9e5b-99db-44ac-9c30-c0dc6877b41c	53	Female	STAGE IIA	7TH	1309	-19478	0	Not Hispanic Or Latino	2011-05-16	No	C50.9	8500/3	C50.9	Yes	No	M0	N0	T2	Tumor Free	Yes	No	White	No	NA	Greater Poland Cancer Center	Yes	LIVING	43.0351	ALIVE OR DEAD TUMOR FREE	43.0351	DiseaseFree	43.0351	CENSORED	43.0351	FALSE	FALSE
TCGA.D8.A1XV	TCGA.D8.A1XV.01	BRCA_LumA	BRCA	87b85935-a058-44ad-8fb6-8511130eaffe	84	Female	STAGE IIA	7TH	461	-30830	0	Not Hispanic Or Latino	2011-05-16	No	C50.9	8480/3	C50.9	Yes	No	M0	N0	T2	Tumor Free	Yes	No	White	No	NA	Greater Poland Cancer Center	Yes	LIVING	15.156	ALIVE OR DEAD TUMOR FREE	15.156	DiseaseFree	15.156	CENSORED	15.156	FALSE	FALSE
TCGA.D8.A1XR	TCGA.D8.A1XR.01	BRCA_LumB	BRCA	70f34c5c-3671-44c8-9469-99f9786efec1	56	Female	STAGE IIB	7TH	482	-20488	0	Not Hispanic Or Latino	2011-05-16	No	C50.9	8500/3	C50.9	Yes	No	M0	N1A	T2	Tumor Free	Yes	No	White	No	NA	Greater Poland Cancer Center	Yes	LIVING	15.8464	ALIVE OR DEAD TUMOR FREE	15.8464	DiseaseFree	15.8464	CENSORED	15.8464	FALSE	FALSE
TCGA.D8.A1XO	TCGA.D8.A1XO.01	BRCA_LumA	BRCA	6a186809-3422-41d0-83d2-867145830936	56	Female	STAGE IIB	7TH	1682	-20606	0	Not Hispanic Or Latino	2011-05-16	No	C50.9	8520/3	C50.9	Yes	No	M0	N1A	T2	Tumor Free	Yes	No	White	Yes	NA	Greater Poland Cancer Center	Yes	LIVING	55.298	ALIVE OR DEAD TUMOR FREE	55.298	DiseaseFree	55.298	CENSORED	55.298	FALSE	FALSE
TCGA.D8.A1XG	TCGA.D8.A1XG.01	BRCA_LumA	BRCA	de531604-bd1a-49df-96c2-6de3ae703f1d	86	Female	STAGE IIIB	7TH	448	-31748	0	Not Hispanic Or Latino	2011-05-16	No	C50.9	8500/3	C50.9	Yes	No	M0	N1A	T4B	Tumor Free	Yes	No	White	No	NA	Greater Poland Cancer Center	Yes	LIVING	14.7286	ALIVE OR DEAD TUMOR FREE	14.7286	DiseaseFree	14.7286	CENSORED	14.7286	FALSE	FALSE
TCGA.D8.A1XF	TCGA.D8.A1XF.01	BRCA_LumB	BRCA	6f6afd31-b5dd-48ab-b18f-6390ba18a5f0	45	Female	STAGE IIA	7TH	463	-16787	0	Not Hispanic Or Latino	2011-05-16	No	C50.9	8500/3	C50.9	Yes	No	M0	N0	T2	Tumor Free	Yes	No	White	No	NA	Greater Poland Cancer Center	Yes	LIVING	15.2218	ALIVE OR DEAD TUMOR FREE	15.2218	NA	NA	CENSORED	15.2218	FALSE	TRUE
TCGA.D8.A1XC	TCGA.D8.A1XC.01	BRCA_LumA	BRCA	ee14e049-b891-4dda-a730-8ce99bd93baf	85	Female	STAGE IIIB	7TH	81	-31220	0	Not Hispanic Or Latino	2011-05-16	No	C50.9	8480/3	C50.9	Yes	Yes	M0	N1A	T4B	Tumor Free	Yes	No	White	No	NA	Greater Poland Cancer Center	Yes	DECEASED	12.3944	DEAD WITH TUMOR	12.3944	NA	NA	PROGRESSION	12.3944	FALSE	FALSE
TCGA.D8.A1XA	TCGA.D8.A1XA.01	BRCA_LumA	BRCA	739cb132-51e9-41be-8064-311a13da0d74	64	Female	STAGE IA	7TH	839	-23387	0	Not Hispanic Or Latino	2011-05-18	No	C50.9	8500/3	C50.9	Yes	No	M0	N0	T1C	Tumor Free	Yes	No	White	Yes	NA	Greater Poland Cancer Center	Yes	LIVING	27.5833	ALIVE OR DEAD TUMOR FREE	27.5833	DiseaseFree	27.5833	CENSORED	27.5833	FALSE	FALSE
TCGA.D8.A1X7	TCGA.D8.A1X7.01	BRCA_LumB	BRCA	cdab777e-62de-4d51-92af-b6eb089c111f	40	Female	STAGE IIA	7TH	509	-14858	0	Not Hispanic Or Latino	2011-06-09	No	C50.9	8503/3	C50.9	Yes	No	MX	N0	T2	NA	Yes	No	White	No	NA	Greater Poland Cancer Center	Yes	LIVING	16.7341	ALIVE OR DEAD TUMOR FREE	16.7341	DiseaseFree	16.7341	CENSORED	16.7341	FALSE	TRUE
TCGA.D8.A1JS	TCGA.D8.A1JS.01	BRCA_LumA	BRCA	0d03055c-186b-418a-b614-e2035757bc3b	77	Female	STAGE IA	7TH	371	-28178	0	Not Hispanic Or Latino	2011-03-28	No	C50.9	8503/3	C50.9	Yes	No	M0	N0	T1C	Tumor Free	Yes	No	White	No	NA	Greater Poland Cancer Center	Yes	LIVING	12.1971	ALIVE OR DEAD TUMOR FREE	12.1971	DiseaseFree	12.1971	CENSORED	12.1971	FALSE	FALSE
TCGA.D8.A1JN	TCGA.D8.A1JN.01	BRCA_LumA	BRCA	28911b97-42bf-4189-9961-522fc0aeebc6	80	Female	STAGE IIIC	7TH	620	-29331	0	Not Hispanic Or Latino	2011-03-29	No	C50.9	8520/3	C50.9	Yes	No	MX	N3A	T3	Tumor Free	Yes	No	White	No	NA	Greater Poland Cancer Center	Yes	LIVING	20.3833	ALIVE OR DEAD TUMOR FREE	20.3833	DiseaseFree	20.3833	CENSORED	20.3833	FALSE	FALSE
TCGA.D8.A1JE	TCGA.D8.A1JE.01	BRCA_LumB	BRCA	115bc72c-116f-40c1-be9b-e3dd7650efae	62	Female	STAGE IIA	7TH	575	-22683	0	Not Hispanic Or Latino	2011-03-28	No	C50.9	8500/3	C50.9	Yes	No	M0	N1A	T1C	Tumor Free	Yes	No	White	No	NA	Greater Poland Cancer Center	Yes	LIVING	18.9039	ALIVE OR DEAD TUMOR FREE	18.9039	DiseaseFree	18.9039	CENSORED	18.9039	FALSE	FALSE
TCGA.D8.A1JA	TCGA.D8.A1JA.01	BRCA_Her2	BRCA	9ced0c70-c46c-4f98-8f48-840defe4b8b1	60	Female	NA	7TH	502	-21918	0	Not Hispanic Or Latino	2011-03-29	No	C50.9	8500/3	C50.9	Yes	Yes	M0	NX	T4B	Tumor Free	No	No	White	Yes	NA	Greater Poland Cancer Center	Yes	LIVING	16.5039	ALIVE OR DEAD TUMOR FREE	16.5039	Recurred/Progressed	14.1697	PROGRESSION	14.1697	FALSE	TRUE
TCGA.C8.A3M7	TCGA.C8.A3M7.01	BRCA_LumA	BRCA	959FF069-8A49-4C9B-85C2-5291CAC0ACFF	60	Female	STAGE IIIB	7TH	1	-22096	0	Not Hispanic Or Latino	2012-03-06	No	C50.9	8520/3	C50.9	Yes	Yes	M0	N0	T4B	Tumor Free	Yes	No	Asian	Yes	NA	ILSBio	Yes	DECEASED	33.9941	DEAD WITH TUMOR	33.9941	Recurred/Progressed	33.9941	PROGRESSION	33.9941	FALSE	FALSE
TCGA.C8.A275	TCGA.C8.A275.01	BRCA_Her2	BRCA	ce887e90-0660-4f44-a3a4-b3b894cb7eda	56	Female	STAGE IIA	6TH	1	-20774	0	Not Hispanic Or Latino	2011-07-21	No	C50.9	8500/3	C50.9	Yes	NA	M0	N1	T1	Tumor Free	No	No	Asian	NA	NA	ILSBio	Yes	LIVING	0.0328764	ALIVE OR DEAD TUMOR FREE	0.0328764	DiseaseFree	0.0328764	CENSORED	0.0328764	FALSE	TRUE
TCGA.C8.A274	TCGA.C8.A274.01	BRCA_LumB	BRCA	dbcad60f-86c7-41e3-b0ae-baa39c9f83dd	63	Female	STAGE IIA	6TH	508	-23337	0	Not Hispanic Or Latino	2011-07-21	No	C50.9	8500/3	C50.9	Yes	No	M0	N0	T2	Tumor Free	No	No	Asian	No	NA	ILSBio	Yes	LIVING	16.7012	ALIVE OR DEAD TUMOR FREE	16.7012	DiseaseFree	16.7012	CENSORED	16.7012	FALSE	FALSE
TCGA.C8.A26Z	TCGA.C8.A26Z.01	BRCA_LumA	BRCA	dc11b1c7-1f00-4813-b4b5-ecf776b2eb37	59	Female	STAGE IIA	6TH	470	NA	0	Not Hispanic Or Latino	2011-07-21	No	C50.9	8500/3	C50.9	Yes	No	M0	N0	T2	Tumor Free	No	No	Asian	No	NA	ILSBio	Yes	LIVING	15.4519	ALIVE OR DEAD TUMOR FREE	15.4519	DiseaseFree	15.4519	CENSORED	15.4519	FALSE	TRUE
TCGA.C8.A26Y	TCGA.C8.A26Y.01	BRCA_Her2	BRCA	4d51159f-ab2f-40e3-a363-847c3654431e	90	Female	STAGE IIA	6TH	394	-32872	0	Not Hispanic Or Latino	2011-07-21	No	C50.9	8500/3	C50.9	Yes	No	M0	N0	T2	Tumor Free	No	No	Asian	No	NA	ILSBio	Yes	LIVING	12.9533	ALIVE OR DEAD TUMOR FREE	12.9533	DiseaseFree	12.9533	CENSORED	12.9533	FALSE	TRUE
TCGA.C8.A26V	TCGA.C8.A26V.01	BRCA_LumB	BRCA	89414e79-7f89-42d9-8228-101b5bf2f31f	47	Female	STAGE IIIA	6TH	616	-17468	0	Not Hispanic Or Latino	2011-07-21	No	C50.9	8500/3	C50.9	Yes	No	M0	N2	T3	Tumor Free	No	No	Asian	Yes	NA	ILSBio	Yes	LIVING	20.2518	ALIVE OR DEAD TUMOR FREE	20.2518	DiseaseFree	20.2518	CENSORED	20.2518	FALSE	FALSE
TCGA.C8.A1HF	TCGA.C8.A1HF.01	BRCA_Her2	BRCA	a2453bcb-90f2-4505-949d-a89cf4bfc9b8	48	Female	STAGE IIA	6TH	332	NA	0	Not Hispanic Or Latino	2011-05-24	No	C50.9	8500/3	C50.9	Yes	No	M0	N0	T2	Tumor Free	Yes	No	Asian	No	NA	ILSBio	Yes	LIVING	10.9149	ALIVE OR DEAD TUMOR FREE	10.9149	DiseaseFree	10.9149	CENSORED	10.9149	FALSE	TRUE
TCGA.C8.A1HE	TCGA.C8.A1HE.01	BRCA_LumA	BRCA	b26d41cd-393b-4cd4-8925-a9488f7de576	59	Female	STAGE IIA	6TH	375	NA	0	Not Hispanic Or Latino	2011-05-24	No	C50.9	8500/3	C50.9	Yes	No	M0	N0	T2	Tumor Free	Yes	No	Asian	No	NA	ILSBio	Yes	LIVING	12.3286	ALIVE OR DEAD TUMOR FREE	12.3286	DiseaseFree	12.3286	CENSORED	12.3286	FALSE	FALSE
TCGA.C8.A137	TCGA.C8.A137.01	BRCA_Her2	BRCA	03ab1e9f-4918-404d-b178-3a4fd929c5e8	34	Female	STAGE IIB	6TH	379	-12729	0	Not Hispanic Or Latino	2011-04-15	No	C50.9	8500/3	C50.9	Yes	Yes	M0	N1	T2	Tumor Free	Yes	No	Asian	No	NA	ILSBio	Yes	LIVING	12.4601	ALIVE OR DEAD TUMOR FREE	12.4601	Recurred/Progressed	4.47118	PROGRESSION	4.47118	FALSE	TRUE
TCGA.C8.A133	TCGA.C8.A133.01	BRCA_LumA	BRCA	b8b6cebc-26dc-43ae-a94a-20da6018f7ae	65	Female	STAGE IIIA	6TH	0	-23922	0	Not Hispanic Or Latino	2011-04-15	No	C50.9	8523/3	C50.9	Yes	NA	M0	N1	T3	Tumor Free	Yes	No	White	NA	NA	ILSBio	Yes	LIVING	0	ALIVE OR DEAD TUMOR FREE	0	DiseaseFree	0	CENSORED	0	FALSE	FALSE
TCGA.C8.A12K	TCGA.C8.A12K.01	BRCA_Basal	BRCA	6b923e30-2ddc-407f-91b1-c202f1373fbb	80	Female	STAGE IIB	6TH	0	-29463	0	Not Hispanic Or Latino	2011-04-12	No	C50.9	8500/3	C50.9	Yes	NA	M0	N1	T2	Tumor Free	NA	No	Asian	NA	NA	ILSBio	Yes	LIVING	0	ALIVE OR DEAD TUMOR FREE	0	DiseaseFree	0	CENSORED	0	FALSE	TRUE
TCGA.BH.A8G0	TCGA.BH.A8G0.01	BRCA_LumA	BRCA	59D60247-E549-4326-A672-50B05C13A291	54	Female	STAGE IIB	7TH	662	-19975	0	Not Hispanic Or Latino	2014-03-26	No	C50.9	8520/3	C50.9	Yes	No	M0	N1A	T2	Tumor Free	Yes	No	White	No	NA	University of Pittsburgh	Yes	LIVING	21.7641	ALIVE OR DEAD TUMOR FREE	21.7641	DiseaseFree	21.7641	CENSORED	21.7641	FALSE	FALSE
TCGA.BH.A8FY	TCGA.BH.A8FY.01	BRCA_LumA	BRCA	5F4D16AA-9CC4-4EDB-B714-394E2661439A	87	Female	STAGE IA	7TH	NA	-31932	0	Not Hispanic Or Latino	2014-03-25	No	C50.9	8520/3	C50.9	Yes	No	M0	N0 (I+)	T1C	Tumor Free	Yes	Yes	White	No	NA	University of Pittsburgh	Yes	DECEASED	9.69852	ALIVE OR DEAD TUMOR FREE	9.69852	DiseaseFree	9.69852	CENSORED	9.69852	FALSE	FALSE
TCGA.BH.A6R9	TCGA.BH.A6R9.01	BRCA_Normal	BRCA	43CC074D-B85A-4B0B-8FEB-833094FFC565	61	Female	STAGE IIA	7TH	160	-22325	0	Not Hispanic Or Latino	2014-02-13	No	C50.9	8575/3	C50.9	Yes	No	M0	N0	T2	Tumor Free	NA	No	White	No	NA	University of Pittsburgh	Yes	LIVING	5.26022	ALIVE OR DEAD TUMOR FREE	5.26022	DiseaseFree	5.26022	CENSORED	5.26022	FALSE	FALSE
TCGA.BH.A5IZ	TCGA.BH.A5IZ.01	BRCA_Basal	BRCA	A8A33BA9-0976-4E19-B0E9-FA5BA4D4EAA8	51	Female	STAGE IIB	7TH	567	-18927	0	Not Hispanic Or Latino	2014-02-13	No	C50.9	8500/3	C50.9	Yes	No	CM0 (I+)	N1A	T2	Tumor Free	Yes	No	Black or African American	Yes	NA	University of Pittsburgh	Yes	LIVING	18.6409	ALIVE OR DEAD TUMOR FREE	18.6409	DiseaseFree	18.6409	CENSORED	18.6409	FALSE	TRUE
TCGA.BH.A42U	TCGA.BH.A42U.01	BRCA_Normal	BRCA	2DC1CEC9-925A-417F-9E21-3C2143E711B4	80	Female	STAGE IIA	6TH	3364	-29330	0	Not Hispanic Or Latino	2012-10-01	No	C50.9	8520/3	C50.9	Yes	No	M0	N0	T2	NA	Yes	No	Black or African American	No	NA	University of Pittsburgh	Yes	LIVING	110.596	ALIVE OR DEAD TUMOR FREE	110.596	DiseaseFree	110.596	CENSORED	110.596	FALSE	FALSE
TCGA.BH.A2L8	TCGA.BH.A2L8.01	BRCA_LumA	BRCA	BAC4B268-C781-4408-96D8-43A48FEC7418	45	Female	STAGE IIA	7TH	612	-16658	0	Not Hispanic Or Latino	2012-03-27	No	C50.9	8520/3	C50.9	Yes	No	M0	N0 (I-)	T2	Tumor Free	Yes	No	White	No	NA	University of Pittsburgh	Yes	LIVING	20.1203	ALIVE OR DEAD TUMOR FREE	20.1203	DiseaseFree	20.1203	CENSORED	20.1203	FALSE	FALSE
TCGA.BH.A28Q	TCGA.BH.A28Q.01	BRCA_LumA	BRCA	32861b48-83f5-43a3-bb54-45215ad2c5d6	46	Female	STAGE IIB	7TH	1119	-16882	0	Not Hispanic Or Latino	2011-09-29	No	C50.9	8520/3	C50.9	Yes	No	M0	N1A	T2	Tumor Free	Yes	No	White	No	NA	University of Pittsburgh	Yes	LIVING	36.7886	ALIVE OR DEAD TUMOR FREE	36.7886	NA	NA	CENSORED	36.7886	FALSE	FALSE
TCGA.BH.A28O	TCGA.BH.A28O.01	NA	BRCA	84B7CCF2-8AB3-4B21-96DE-800D231BC072	50	Female	STAGE IIIC	7TH	1120	-18501	0	Not Hispanic Or Latino	2012-07-02	No	C50.9	8520/3	C50.9	Yes	No	M0	N3	T3A	Tumor Free	Yes	No	White	Yes	NA	University of Pittsburgh	No	LIVING	36.8215	ALIVE OR DEAD TUMOR FREE	36.8215	DiseaseFree	36.8215	CENSORED	36.8215	FALSE	FALSE
TCGA.BH.A1FR	TCGA.BH.A1FR.01	BRCA_LumA	BRCA	bf3b1481-ae31-4406-b084-b6cc1d7163e3	73	Female	STAGE IIIB	5TH	NA	-26684	0	Not Hispanic Or Latino	2011-09-08	No	C50.9	8523/3	C50.9	Yes	NA	M0	N1A	T4B	With Tumor	Yes	No	White	NA	NA	University of Pittsburgh	Yes	DECEASED	53.983	DEAD WITH TUMOR	53.983	NA	NA	PROGRESSION	53.983	FALSE	TRUE
TCGA.BH.A1FL	TCGA.BH.A1FL.01	BRCA_LumA	BRCA	14d1d84e-99e1-41ad-8892-3b4da3d4f948	69	Female	STAGE IIB	5TH	NA	-25558	0	Not Hispanic Or Latino	2011-09-08	No	C50.9	8500/3	C50.9	Yes	NA	M0	N1B	T2	With Tumor	Yes	No	White	NA	NA	University of Pittsburgh	Yes	DECEASED	55.0021	DEAD WITH TUMOR	55.0021	NA	NA	PROGRESSION	55.0021	FALSE	FALSE
TCGA.BH.A1FJ	TCGA.BH.A1FJ.01	BRCA_LumB	BRCA	f6581eee-61b9-43d4-ab0d-ce5ce3ba1c74	66	Female	STAGE IIIA	5TH	NA	-24262	0	Not Hispanic Or Latino	2011-09-08	No	C50.9	8500/3	C50.9	Yes	NA	M0	N1B	T3	NA	Yes	No	White	NA	NA	University of Pittsburgh	Yes	DECEASED	63.3527	NA	63.3527	NA	NA	CENSORED	63.3527	FALSE	TRUE
TCGA.BH.A1ET	TCGA.BH.A1ET.01	BRCA_LumA	BRCA	8986a141-eae7-4157-b695-02cc6fc3b071	55	Female	STAGE I	5TH	NA	-20425	0	Not Hispanic Or Latino	2011-09-07	No	C50.9	8500/3	C50.9	Yes	NA	M0	N0	T1	Tumor Free	Yes	No	White	NA	NA	University of Pittsburgh	Yes	DECEASED	82.8484	ALIVE OR DEAD TUMOR FREE	82.8484	NA	NA	CENSORED	82.8484	FALSE	FALSE
TCGA.BH.A18R	TCGA.BH.A18R.01	BRCA_Her2	BRCA	f6e1ec78-5ad9-4879-9b7e-262d17b166ad	50	Female	STAGE IIA	NA	NA	-18524	0	Not Hispanic Or Latino	2011-07-03	No	C50.9	8500/3	C50.9	Yes	NA	M0	N1	T2B	Tumor Free	Yes	No	White	NA	NA	University of Pittsburgh	Yes	DECEASED	37.5448	ALIVE OR DEAD TUMOR FREE	37.5448	DiseaseFree	37.5448	CENSORED	37.5448	FALSE	TRUE
TCGA.BH.A18P	TCGA.BH.A18P.01	BRCA_Her2	BRCA	557cb0a3-6f1b-4faf-8296-0a15c24158f9	60	Female	STAGE I	6TH	NA	-22222	0	NA	2011-06-22	No	C50.3	8500/3	C50.3	Yes	NA	M0	N0	T1	With Tumor	Yes	No	White	NA	NA	University of Pittsburgh	Yes	DECEASED	30.2791	DEAD WITH TUMOR	30.2791	NA	NA	PROGRESSION	30.2791	FALSE	FALSE
TCGA.BH.A18M	TCGA.BH.A18M.01	BRCA_LumA	BRCA	f63722c1-a0bb-4bf9-8a10-1d76a8e1a0ba	39	Female	STAGE IIIA	5TH	NA	-14532	0	Not Hispanic Or Latino	2011-06-15	No	C50.3	8500/3	C50.3	Yes	NA	M0	N1	T3	NA	Yes	No	White	NA	NA	University of Pittsburgh	Yes	DECEASED	72.5581	NA	72.5581	DiseaseFree	72.5581	CENSORED	72.5581	FALSE	FALSE
TCGA.BH.A18G	TCGA.BH.A18G.01	BRCA_Basal	BRCA	747083ff-0703-431b-aad4-f2adff739516	81	Female	STAGE IA	NA	149	-29820	0	Not Hispanic Or Latino	2011-06-01	No	C50.5	8500/3	C50.5	Yes	No	M0	N0	T1C	NA	Yes	No	White	Yes	NA	University of Pittsburgh	Yes	LIVING	4.89858	ALIVE OR DEAD TUMOR FREE	4.89858	DiseaseFree	4.89858	CENSORED	4.89858	FALSE	TRUE
TCGA.BH.A0W4	TCGA.BH.A0W4.01	BRCA_LumA	BRCA	0772cdbe-8b0d-452b-8df1-bd70d1306363	46	Female	STAGE IIA	7TH	759	-16911	0	Not Hispanic Or Latino	2011-02-15	No	C50.9	8500/3	C50.9	Yes	No	M0	N0 (I-)	T2	Tumor Free	NA	No	White	No	NA	University of Pittsburgh	Yes	LIVING	24.9532	ALIVE OR DEAD TUMOR FREE	24.9532	NA	NA	CENSORED	24.9532	FALSE	FALSE
TCGA.BH.A0HP	TCGA.BH.A0HP.01	BRCA_LumA	BRCA	fcef8cb5-fb2c-4bfb-82cd-6b9f3145182c	65	Female	STAGE IIIA	NA	414	-23883	0	NA	2010-11-11	No	C50.9	8520/3	C50.9	Yes	NA	M0	N2A	T3	Tumor Free	NA	No	White	Yes	NA	University of Pittsburgh	Yes	LIVING	13.6108	ALIVE OR DEAD TUMOR FREE	13.6108	DiseaseFree	13.6108	CENSORED	13.6108	FALSE	FALSE
TCGA.BH.A0HO	TCGA.BH.A0HO.01	BRCA_LumA	BRCA	8332806e-f547-4aae-89af-6d5bec831fd2	48	Female	STAGE IIA	NA	76	-17710	0	NA	2010-11-11	No	C50.9	8500/3	C50.9	Yes	NA	M0	N1A	T1C	Tumor Free	NA	No	White	Yes	NA	University of Pittsburgh	Yes	LIVING	2.4986	ALIVE OR DEAD TUMOR FREE	2.4986	DiseaseFree	2.4986	CENSORED	2.4986	FALSE	FALSE
TCGA.BH.A0HI	TCGA.BH.A0HI.01	BRCA_LumA	BRCA	e0375a8b-a135-4103-a59d-39063fcf4a6f	78	Female	STAGE IA	NA	620	-28644	0	NA	2010-11-10	No	C50.9	8500/3	C50.9	Yes	NA	M0	N0 (I-)	T1C	Tumor Free	NA	No	White	Yes	NA	University of Pittsburgh	Yes	LIVING	20.3833	ALIVE OR DEAD TUMOR FREE	20.3833	DiseaseFree	20.3833	CENSORED	20.3833	FALSE	FALSE
TCGA.BH.A0HA	TCGA.BH.A0HA.01	BRCA_LumA	BRCA	e666081b-caaf-4e8b-9446-807be71201a5	31	Female	STAGE I	6TH	1611	-11379	0	Not Hispanic Or Latino	2011-08-02	No	C50.9	8500/3	C50.9	Yes	No	M0	N0 (I-)	T1C	Tumor Free	Yes	No	White	No	NA	University of Pittsburgh	Yes	LIVING	52.9638	ALIVE OR DEAD TUMOR FREE	52.9638	DiseaseFree	52.9638	CENSORED	52.9638	FALSE	FALSE
TCGA.BH.A0H9	TCGA.BH.A0H9.01	BRCA_LumA	BRCA	0f64edec-0f1f-4025-8a53-75f9534f7828	69	Female	STAGE IIA	NA	1247	-25289	0	NA	2010-11-17	No	C50.9	8500/3	C50.9	Yes	NA	M0	N0 (I-)	T2	Tumor Free	NA	No	White	Yes	NA	University of Pittsburgh	Yes	LIVING	40.9968	ALIVE OR DEAD TUMOR FREE	40.9968	DiseaseFree	40.9968	CENSORED	40.9968	FALSE	TRUE
TCGA.BH.A0H5	TCGA.BH.A0H5.01	BRCA_LumA	BRCA	cab38ea8-4555-413c-b81e-4621aac4ef85	45	Female	STAGE I	6TH	1620	-16719	0	Not Hispanic Or Latino	2011-08-12	No	C50.9	8500/3	C50.9	Yes	No	M0	N0 (I-)	T1C	Tumor Free	Yes	No	White	No	NA	University of Pittsburgh	Yes	LIVING	53.2597	ALIVE OR DEAD TUMOR FREE	53.2597	DiseaseFree	53.2597	CENSORED	53.2597	FALSE	FALSE
TCGA.BH.A0H3	TCGA.BH.A0H3.01	BRCA_LumA	BRCA	6cdc0d53-f813-4101-81e5-9bee68270536	46	Female	STAGE I	6TH	1928	-17152	0	Not Hispanic Or Latino	2011-08-11	No	C50.9	8500/3	C50.9	Yes	No	M0	N0	T1C	Tumor Free	Yes	No	White	Yes	NA	University of Pittsburgh	Yes	LIVING	63.3856	ALIVE OR DEAD TUMOR FREE	63.3856	DiseaseFree	63.3856	CENSORED	63.3856	FALSE	FALSE
TCGA.BH.A0GY	TCGA.BH.A0GY.01	BRCA_LumA	BRCA	7d9d3522-ec3b-4efe-8c8e-c0e675276ef5	67	Female	STAGE IIA	NA	923	-24493	0	NA	2010-11-10	No	C50.9	8500/3	C50.9	Yes	NA	M0	N1	T2	Tumor Free	NA	No	White	Yes	NA	University of Pittsburgh	Yes	LIVING	30.3449	ALIVE OR DEAD TUMOR FREE	30.3449	DiseaseFree	30.3449	CENSORED	30.3449	FALSE	TRUE
TCGA.BH.A0EA	TCGA.BH.A0EA.01	BRCA_LumA	BRCA	1f601832-eee3-48fb-acf5-80c4a454f26e	72	Female	STAGE IIA	6TH	NA	-26548	0	Not Hispanic Or Latino	2011-08-11	No	C50.9	8500/3	C50.9	Yes	No	M0	N1A	T1C	Tumor Free	Yes	Yes	White	No	NA	University of Pittsburgh	Yes	DECEASED	32.5805	ALIVE OR DEAD TUMOR FREE	32.5805	DiseaseFree	32.5805	CENSORED	32.5805	FALSE	FALSE
TCGA.BH.A0E9	TCGA.BH.A0E9.01	BRCA_LumA	BRCA	76ace6aa-0505-442c-978a-f889cf2d44bb	53	Female	STAGE IIB	6TH	2489	-19415	0	NA	2011-08-11	No	C50.9	8520/3	C50.9	Yes	No	M0	N1A	T2	Tumor Free	Yes	No	White	Yes	NA	University of Pittsburgh	Yes	LIVING	81.8292	ALIVE OR DEAD TUMOR FREE	81.8292	DiseaseFree	81.8292	CENSORED	81.8292	FALSE	FALSE
TCGA.BH.A0E0	TCGA.BH.A0E0.01	BRCA_Basal	BRCA	20e8106b-1290-4735-abe4-7621e08e3dc8	38	Female	STAGE IIIC	NA	134	-14175	0	NA	2010-11-09	No	C50.9	8500/3	C50.9	Yes	NA	M0	N3A	T3	Tumor Free	NA	No	White	Yes	NA	University of Pittsburgh	Yes	LIVING	4.40543	ALIVE OR DEAD TUMOR FREE	4.40543	DiseaseFree	4.40543	CENSORED	4.40543	FALSE	TRUE
TCGA.BH.A0DZ	TCGA.BH.A0DZ.01	BRCA_LumA	BRCA	478eb8aa-50b8-4ce5-98e4-d518ede4b174	43	Female	STAGE IIB	NA	495	-15980	0	NA	2010-11-09	No	C50.9	8500/3	C50.9	Yes	NA	M0	N1A	T2	Tumor Free	NA	No	White	No	NA	University of Pittsburgh	Yes	LIVING	16.2738	ALIVE OR DEAD TUMOR FREE	16.2738	DiseaseFree	16.2738	CENSORED	16.2738	FALSE	TRUE
TCGA.BH.A0DX	TCGA.BH.A0DX.01	BRCA_LumA	BRCA	035cb359-eac3-484a-9e88-3ddc739440a3	62	Female	STAGE I	6TH	2156	-22833	0	Not Hispanic Or Latino	2011-08-11	No	C50.9	8500/3	C50.9	Yes	No	M0	N0	T1B	Tumor Free	Yes	No	White	Yes	NA	University of Pittsburgh	Yes	LIVING	70.8814	ALIVE OR DEAD TUMOR FREE	70.8814	DiseaseFree	70.8814	CENSORED	70.8814	FALSE	FALSE
TCGA.BH.A0DV	TCGA.BH.A0DV.01	BRCA_LumA	BRCA	96b9c7db-1be1-4b60-b47c-26b654c3d64c	54	Female	STAGE IIIA	6TH	2064	-19781	0	NA	2011-08-02	No	C50.9	8500/3	C50.9	Yes	No	M0	N2A	T2	Tumor Free	Yes	No	White	Yes	NA	University of Pittsburgh	Yes	LIVING	67.8568	ALIVE OR DEAD TUMOR FREE	67.8568	DiseaseFree	67.8568	CENSORED	67.8568	FALSE	FALSE
TCGA.BH.A0DQ	TCGA.BH.A0DQ.01	BRCA_LumA	BRCA	a851ca14-7bbf-455b-a054-ec03979a4247	42	Female	STAGE IIB	NA	98	-15533	0	NA	2010-11-09	No	C50.9	8500/3	C50.9	Yes	NA	M0	N1	T2	Tumor Free	NA	No	White	Yes	NA	University of Pittsburgh	Yes	LIVING	3.22188	ALIVE OR DEAD TUMOR FREE	3.22188	DiseaseFree	3.22188	CENSORED	3.22188	FALSE	FALSE
TCGA.BH.A0DO	TCGA.BH.A0DO.01	BRCA_LumA	BRCA	d3d4d709-ab34-4617-aa8c-51a3d0a3efe6	78	Female	STAGE I	6TH	1644	-28529	0	Not Hispanic Or Latino	2011-08-11	No	C50.9	8500/3	C50.9	Yes	No	M0	N0	T1C	Tumor Free	Yes	Yes	White	No	NA	University of Pittsburgh	Yes	LIVING	54.0487	ALIVE OR DEAD TUMOR FREE	54.0487	DiseaseFree	54.0487	CENSORED	54.0487	FALSE	FALSE
TCGA.BH.A0DH	TCGA.BH.A0DH.01	BRCA_LumA	BRCA	491b6364-1223-474f-816f-e248c8c841e2	63	Female	STAGE IIB	NA	1156	-23366	0	NA	2010-11-08	No	C50.9	8500/3	C50.9	Yes	NA	M0	N1A	T2	Tumor Free	NA	No	White	Yes	NA	University of Pittsburgh	Yes	LIVING	38.0051	ALIVE OR DEAD TUMOR FREE	38.0051	DiseaseFree	38.0051	CENSORED	38.0051	FALSE	FALSE
[truncated: 765 more rows]

## Sheet: emcmsk ED Fig. 7b,f,h
GSM	GSE	met.free.surv	bone.met	lung.met	brain.met	liver.met	ER	PR	Her2	Size	t.stage	diff	cl.8p	cl.pi3k	cl.4way	subtype
GSM36793	GSE2034	101	0	0	0	0	0	0	0	30	2	1	FALSE	FALSE	pi3kF.8pF	Normal
GSM36796	GSE2034	118	0	0	0	0	1	1	0	10	1	4	TRUE	TRUE	pi3kT.8pT	LumA
GSM36797	GSE2034	9	1	1	0	0	0	1	0	18	1	4	TRUE	TRUE	pi3kT.8pT	Basal
[truncated: 612 more rows]

## Sheet: met65 ED Fig. 7c,g,i
GSM	met.site	cl.8p	cl.pi3k	cl.4way
[truncated: 65 more rows]

[truncated: 1 more sheets: msk ED Fig. 7d]
