# Supplementary material for: A metastasis map of human cancer cell lines
Source: Nature. 2020 Dec 9;588(7837):331–6. doi: 10.1038/s41586-020-2969-2 (PMC8439149; doi:10.1038/s41586-020-2969-2)
Supplement: Supplementary file 26 — Source Data Extended Data Fig. 8 [file 41586_2020_2969_MOESM26_ESM.xlsx]

## Sheet: ED Fig. 8
lipid.species	JIMT1.serum										JIMT1.delipidserum											HCC1806.serum										HCC1806.delipidserum
	JIMT1.WT.serum	JIMT1.WT.serum	JIMT1.WT.serum	JIMT1.WT.serum	JIMT1.WT.serum	JIMT1.SREBF1ko.serum	JIMT1.SREBF1ko.serum	JIMT1.SREBF1ko.serum	JIMT1.SREBF1ko.serum	JIMT1.SREBF1ko.serum	JIMT1.WT.delipidserum	JIMT1.WT.delipidserum	JIMT1.WT.delipidserum	JIMT1.WT.delipidserum	JIMT1.WT.delipidserum	JIMT1.SREBF1ko.delipidserum	JIMT1.SREBF1ko.delipidserum	JIMT1.SREBF1ko.delipidserum	JIMT1.SREBF1ko.delipidserum	JIMT1.SREBF1ko.delipidserum		HCC1806.WT.serum	HCC1806.WT.serum	HCC1806.WT.serum	HCC1806.WT.serum	HCC1806.WT.serum	HCC1806.SREBF1ko.serum	HCC1806.SREBF1ko.serum	HCC1806.SREBF1ko.serum	HCC1806.SREBF1ko.serum	HCC1806.SREBF1ko.serum	HCC1806.WT.delipidserum	HCC1806.WT.delipidserum	HCC1806.WT.delipidserum	HCC1806.WT.delipidserum	HCC1806.WT.delipidserum	HCC1806.SREBF1ko.delipidserum	HCC1806.SREBF1ko.delipidserum	HCC1806.SREBF1ko.delipidserum	HCC1806.SREBF1ko.delipidserum	HCC1806.SREBF1ko.delipidserum
C24:0 PC	23.1737	23.09	23.1355	23.0547	23.0733	23.129	23.0721	23.206	23.118	23.1967	23.1612	23.0507	23.1305	23.138	23.2224	23.0951	23.1596	23.097	23.1973	23.0943		23.1932	23.2682	23.2891	23.2203	23.2855	23.2539	23.1874	23.2196	23.2134	23.184	23.2573	23.2215	23.0856	23.2058	23.242	23.1921	23.2576	23.2156	23.168	23.204
C14:0 LPC	16.165	16.3218	16.314	16.2648	16.3736	15.4516	15.4294	15.4698	15.405	15.4276	15.6645	15.6766	15.724	15.6859	15.7666	16.5173	16.4443	16.2977	16.4511	16.5642		14.7318	15.0171	14.8299	14.9152	14.9605	14.5053	14.3935	14.3861	14.1646	14.2229	13.7574	13.9911	13.839	13.9242	13.9204	14.6631	14.8362	14.834	14.7477	14.6238
C16:1 LPC	16.2169	16.3199	16.3462	16.2917	16.3888	15.6418	15.6959	15.6581	15.7219	15.7166	16.2357	16.3848	16.4821	16.3156	16.3322	16.1516	16.0683	15.9596	16.1404	16.2356		15.1836	15.2808	15.2306	15.3076	15.3648	14.8141	14.7172	14.7992	14.6391	14.5391	15.0623	15.2851	15.1547	15.2014	15.3371	14.9907	14.9449	14.9953	14.9286	14.7768
C16:0 LPC	20.9742	21.0142	21.0542	20.9902	21.0236	20.5739	20.5346	20.6068	20.5265	20.6806	19.885	20.0464	20.1053	19.8529	19.9775	21.223	21.1347	21.0201	21.2494	21.199		20.1619	20.3908	20.2551	20.3123	20.2803	20.0193	19.9109	19.975	19.7632	19.8409	18.7068	18.6935	18.7626	18.7343	18.8477	19.7807	19.888	19.8389	19.7532	19.6239
C18:2 LPC	14.0501	14.224	14.1752	14.3121	14.3262	14.1362	14.3001	14.0909	14.2658	14.1342	13.6442	14.0468	13.9736	13.5366	13.4485	14.3088	14.1712	14.173	14.3382	14.3609		14.3379	14.6195	14.3807	14.4061	14.5075	14.29	14.2618	14.1551	14.2535	14.0563	13.7903	13.6352	13.6165	13.5058	13.6796	13.9587	13.8692	13.8892	13.8045	13.6588
C18:1 LPC	19.6808	19.8009	19.7853	19.7723	19.8146	19.259	19.2676	19.2052	19.2841	19.2788	19.0051	19.2258	19.2183	18.9794	19.0289	19.4843	19.3223	19.2875	19.4749	19.525		19.2792	19.5213	19.3446	19.4141	19.3949	19.0698	19.0082	19.0032	18.8927	18.87	18.4715	18.5499	18.5008	18.5163	18.6077	18.7465	18.7699	18.7747	18.7024	18.6168
C18:0 LPC	20.8746	20.9814	21.0216	21.0179	20.9224	20.8651	20.8906	21.0354	20.8632	21.1839	19.4092	19.6507	19.816	19.5383	19.6187	20.9519	20.8358	20.7539	21.038	20.8825		20.3997	20.6208	20.5434	20.5068	20.5066	20.4428	20.3681	20.4567	20.244	20.3457	18.6029	18.5528	18.688	18.6228	18.8009	19.8008	20.0995	20.0613	19.8023	19.7159
C20:4 LPC	16.2549	16.4259	16.4017	16.6655	16.5952	16.6285	16.8248	16.6646	16.7845	16.7508	16.3337	16.7784	16.6739	16.1933	16.1662	16.5055	16.4528	16.5061	16.699	16.6456		16.4326	16.69	16.3929	16.5191	16.6143	16.2703	16.2846	16.1992	16.2344	15.9895	16.0592	15.8943	15.9731	15.8903	15.9721	15.9493	15.8821	15.9921	15.8851	15.6718
C22:6 LPC	14.0557	14.2804	14.2327	14.5764	14.4538	14.3725	14.5813	14.5018	14.5968	14.4273	14.1849	14.6158	14.3895	14.0283	13.968	14.3699	14.2856	14.3228	14.5654	14.4225		14.1079	14.6043	14.2224	14.3132	14.3214	14.0942	14.1968	14.0232	14.0603	13.6971	13.745	13.6654	13.7948	13.61	13.7024	13.7101	13.8536	13.8265	13.7395	13.512
C16:0 LPE	14.7968	14.7651	15.0454	14.58	14.7192	14.5123	14.8474	14.4904	14.4459	14.5081	13.846	14.0579	13.9687	13.6733	14.0333	15.2547	15.2464	15.1131	15.3234	15.1609		14.3855	14.0397	13.9715	14.1718	14.168	13.8248	13.8014	13.6118	13.5375	13.5316	13.2466	13.824	13.4778	13.2053	13.4449	13.9078	14.0863	13.9553	13.851	13.7441
C18:1 LPE	15.3011	15.3471	15.3797	15.2639	15.3068	14.6842	14.6008	14.6294	14.6845	14.5336	14.5559	14.6125	14.7482	14.6061	14.6471	15.2091	15.0213	14.9785	15.1954	15.1626		14.3941	14.5974	14.5039	14.4694	14.5153	14.2214	14.1752	14.174	14.0593	13.9983	13.826	14.0663	13.9709	14.0145	14.0656	14.1928	14.2902	14.1058	14.1223	14.1016
C18:0 LPE	17.8519	17.8899	17.9793	17.887	17.8709	17.5176	17.4217	17.5533	17.3695	17.5144	16.7331	16.7723	16.8476	16.7227	16.8432	18.0208	17.9342	17.8104	18.0273	17.8794		17.1058	17.2776	17.1887	17.2349	17.196	17.2025	17.0933	17.099	16.9599	16.995	15.8317	16.0178	16.027	16.0705	16.0427	17.0095	17.2355	17.1245	17.0316	16.9733
C20:4 LPE	14.3182	13.9842	14.1527	14.0938	14.2202	14.4217	14.1981	14.4128	14.308	14.1219	13.8175	13.8831	14.038	13.9796	14.0108	14.0194	13.7854	13.6999	14.0238	13.7138		13.6503	13.9814	13.9963	13.805	14.1168	13.5982	13.8522	13.8023	13.7442	13.4037	13.1031	13.4771	13.2199	13.0933	13.2294	13.2499	13.5109	13.1562	13.0522	13.0236
C20:0 LPE	22.3471	22.2194	22.3281	22.167	22.2121	22.4643	22.3212	22.4287	22.3187	22.4529	22.2816	22.3588	22.3653	22.2714	22.3868	22.3904	22.37	22.3371	22.4284	22.2476		22.4928	22.5222	22.5168	22.4756	22.4471	22.4313	22.4141	22.4271	22.4544	22.382	22.471	22.4542	22.457	22.4004	22.5159	22.3764	22.445	22.4029	22.3445	22.4176
C22:6 LPE	16.8692	16.4586	16.8576	16.7058	16.7843	16.051	15.9009	16.0321	16.0989	15.7798	16.4204	16.3904	16.6211	16.4135	16.4578	15.7133	15.3046	15.1404	15.6262	15.3277		16.3784	16.6303	17.0986	16.812	17.1037	16.6013	16.645	16.6863	16.5283	16.2701	15.8571	16.1162	16.2919	16.0262	16.2598	15.9322	16.456	16.2227	15.8145	15.8076
C22:0 LPE	14.6731	14.765	14.8317	14.7326	14.6541	14.8451	14.9287	15.0262	14.9307	15.1995	13.2766	13.5537	14.0766	13.4497	13.4984	14.2701	14.0958	14.1092	14.3972	14.1202		14.3273	14.411	14.386	14.343	14.3917	14.2733	14.1765	14.2863	15.1212	14.1972	12.989	12.9427	13.0284	12.9125	13.1709	13.4357	13.5986	13.7115	13.3818	13.3095
C30:1 PC	23.9839	24.029	24.0891	23.9988	24.0673	23.133	23.0476	23.1264	23.0743	23.1542	25.0754	25.208	25.2114	25.2221	25.1505	23.6579	23.557	23.4022	23.5777	23.6137		22.289	22.758	22.5726	22.6585	22.6125	21.5975	21.4971	21.519	21.4014	21.4106	22.9431	23.5085	23.2858	23.4232	23.4524	22.1458	22.3103	22.2016	22.2723	22.0469
C30:0 PC	26.5303	26.4644	26.5072	26.4737	26.5454	26.0222	25.8846	25.9812	25.9818	25.9205	26.5662	26.6245	26.6461	26.667	26.6169	26.0096	25.9751	25.8495	25.9659	25.9048		25.7813	26.009	25.9512	26.0664	25.9595	25.4341	25.337	25.3187	25.3187	25.3003	25.1122	25.6083	25.444	25.4328	25.4199	25.1034	25.2968	25.2093	25.1449	25.1113
C32:2 PC	23.2871	23.4038	23.3833	23.3736	23.4038	22.7747	22.7307	22.744	22.7671	22.8337	25.0163	25.1016	25.24	25.2119	25.1396	22.9545	22.843	22.7502	22.8503	22.9846		22.1868	22.6117	22.4437	22.5001	22.4542	21.4889	21.4432	21.4885	21.3409	21.3918	23.8297	24.4193	24.1237	24.2275	24.3994	22.043	22.2041	22.0785	22.1861	21.9622
C32:1 PC	27.4161	27.2879	27.494	27.2933	27.4186	27.0211	26.8989	27.0404	26.934	27.0749	27.8896	28.0615	28.0187	27.9863	28.0352	27.1803	27.1005	26.9502	27.1259	27.0629		26.786	27.0638	26.9348	27.0569	26.9532	26.1399	26.1737	26.1271	25.983	25.9906	27.0721	27.3771	27.2081	27.3763	27.392	26.4237	26.5135	26.4528	26.4622	26.3599
C32:0 PC	26.1789	26.2397	26.3726	26.2657	26.3359	25.9219	25.8218	25.9754	25.8992	26.0406	26.1386	26.2806	26.2558	26.1368	26.2508	25.8838	25.8028	25.7066	25.9195	25.935		26.4582	26.5488	26.4943	26.5303	26.5657	26.2455	26.2997	26.2241	26.0396	26.0868	25.6624	26.0059	25.9001	25.9824	25.9674	25.764	25.9121	25.8924	25.9123	25.7609
C34:4 PC	21.4354	21.5594	21.562	21.5603	21.5476	21.315	21.2953	21.3235	21.3252	21.4168	21.3407	21.3406	21.4765	21.4088	21.4686	21.201	21.126	21.0436	21.1568	21.2728		20.0858	20.27	20.2194	20.2422	20.1838	19.8094	19.7352	19.7793	19.6801	19.689	19.6605	19.9725	19.8368	19.9283	19.9642	19.4822	19.6052	19.4583	19.5618	19.4266
C34:3 PC	22.9213	22.9543	22.9532	22.928	22.9454	23.0244	22.9394	23.0376	23.0562	22.9985	23.0593	23.1307	23.1609	23.2003	23.1401	22.609	22.5764	22.4894	22.5752	22.5599		22.1315	22.3375	22.253	22.3229	22.3073	21.7965	21.7447	21.7452	21.7565	21.6883	22.6015	23.205	22.9479	22.949	23.0562	21.5955	21.7446	21.6143	21.6362	21.5993
C34:2 PC	26.8511	27.0007	26.9535	26.9209	26.964	26.6782	26.5821	26.6755	26.5986	26.7965	27.283	27.4124	27.452	27.3999	27.4111	26.4614	26.3727	26.263	26.4654	26.4078		26.5957	26.8502	26.6867	26.838	26.6984	26.2296	26.1803	26.2098	26.0321	26.0293	27.0817	27.5182	27.4162	27.5051	27.5644	26.1546	26.315	26.2111	26.1902	26.0953
C34:2 hydroxy-PC	16.4161	16.6123	16.5714	16.5635	16.6454	15.7565	15.8822	16.0093	15.8199	16.0076	16.522	16.6408	16.6907	16.6377	16.645	16.2792	16.2432	16.049	16.2525	16.371		17.0352	17.3824	17.247	17.3576	17.2179	16.8242	16.7528	16.6853	16.5438	16.6225	16.1066	16.6833	16.4637	16.5808	16.6479	15.9346	16.1462	16.007	16.0478	15.8453
C34:1 PC	28.6678	28.6257	28.6934	28.6529	28.6471	28.5155	28.4359	28.526	28.4707	28.6687	28.6479	28.6571	28.6148	28.6026	28.6964	28.3002	28.2237	28.1361	28.2942	28.1614		28.5175	28.6218	28.5265	28.6524	28.5667	28.2812	28.3105	28.2773	28.2543	28.2505	28.2223	28.4627	28.3258	28.3333	28.3928	28.0157	28.1652	28.0412	28.0888	28.0356
C34:0 PC	24.3914	24.4544	24.52	24.5952	24.5735	24.2726	24.1236	24.3795	24.2354	24.311	23.5467	23.7585	23.7126	23.7775	23.9159	23.891	23.9293	23.8127	24.016	23.927		24.9364	24.9755	25.1227	25.0722	25.0844	24.9892	25.0891	25.0912	24.9516	24.9627	23.2611	23.6539	23.4922	23.7371	23.6936	23.9735	24.3205	24.2277	24.1326	24.0527
C36:4 PC-A	25.3477	25.3553	25.4504	25.3882	25.4586	25.5742	25.5101	25.5554	25.5747	25.6736	24.991	24.9993	25.0443	24.9416	25.0674	25.0344	24.9499	24.9025	24.96	24.9864		24.8568	24.6553	25.0224	25.0035	24.9946	24.5931	24.7384	24.7788	24.5651	24.5752	24.3817	24.4956	24.2775	24.6294	24.4588	24.1335	23.7365	24.1381	23.9838	24.002
C36:4 PC-B	26.1001	26.1717	26.1954	26.1326	26.1418	26.2964	26.1909	26.3046	26.2208	26.4243	25.5149	25.4904	25.5435	25.51	25.555	26.1083	26.0412	25.8961	26.1132	26.0441		25.6719	25.7711	25.6642	25.7811	25.6712	25.6521	25.6505	25.6536	25.5254	25.4658	24.4335	24.5516	24.6663	24.6862	24.5557	24.9602	25.0913	24.9475	24.89	24.887
C36:4 hydroxy-PC	19.538	19.7366	19.6391	19.6736	19.7175	18.5056	18.5555	18.6449	18.5799	18.6097	17.8987	18.0208	18.0872	18.033	18.0949	17.7782	17.7058	17.6272	17.826	17.9049		18.7252	19.0523	18.9416	19.0098	18.8959	18.428	18.3258	18.2976	18.1218	18.1854	16.7091	17.2408	17.0339	17.1581	17.2008	16.7811	16.9726	16.8581	16.8419	16.6149
C36:3 PC	29.0401	29.0956	29.1639	29.0879	29.1401	29.1944	29.149	29.2399	29.1973	29.3479	28.6081	28.7204	28.7255	28.6312	28.6856	28.7914	28.699	28.6164	28.8156	28.8117		28.8869	28.9219	28.9264	28.9934	28.9546	28.718	28.7753	28.756	28.6387	28.603	28.2843	28.6216	28.5068	28.5978	28.6018	28.0711	28.1957	28.1291	28.184	28.0469
C36:2 PC	27.6197	27.5841	27.6645	27.5982	27.6096	27.2675	27.2381	27.3062	27.2628	27.3418	27.52	27.6052	27.594	27.5849	27.5787	26.9294	26.8136	26.7767	26.9047	26.8841		27.6284	27.8127	27.8258	27.847	27.8241	27.3627	27.3777	27.4369	27.4252	27.3924	27.7415	28.0528	27.8874	27.9916	27.9985	27.297	27.2756	27.2819	27.2699	27.1881
C36:1 PC	27.3998	27.3462	27.5135	27.3878	27.3418	27.3097	27.1996	27.3225	27.212	27.2512	26.8828	26.9995	26.9841	26.9633	27.0787	27.0969	26.9777	26.906	27.0678	26.9174		27.2467	27.374	27.3485	27.345	27.3573	27.2303	27.3014	27.1716	27.2169	27.2232	26.2793	26.4156	26.3798	26.5524	26.4327	26.7136	26.9568	26.9063	26.8833	26.7519
C36:0 PC	23.3401	23.4713	23.5493	23.4893	23.5557	22.9394	22.7195	22.8861	22.8207	22.885	22.2536	22.3113	22.3809	22.3007	22.4637	22.5468	22.4691	22.2965	22.4995	22.4181		24.338	24.5057	24.4375	24.4665	24.3603	24.5571	24.4841	24.5261	24.4242	24.4029	22.3336	22.7685	22.6933	22.8194	22.707	23.426	23.6343	23.5478	23.4759	23.4114
C38:6 PC	21.7869	21.8038	21.7997	21.8173	21.8312	22.0759	22.1448	22.135	22.0927	22.147	21.5095	21.5372	21.5077	21.5074	21.47	21.9289	21.9503	21.9141	21.9794	22.0321		21.7872	21.7426	21.7968	21.8125	21.7865	21.8154	21.9398	21.8811	21.8876	21.8697	21.578	21.6751	21.6917	21.7109	21.6612	21.532	21.6317	21.6267	21.6634	21.6014
C38:4 PC	25.9599	25.8307	26.014	25.8445	25.7782	26.2912	26.2006	26.3592	26.2617	26.3723	25.0127	25.0126	25.0563	25.033	25.1168	25.7593	25.73	25.5998	25.8302	25.5813		25.8321	25.7774	25.9359	25.8647	25.8269	25.9079	25.9945	26.0319	25.9461	25.9804	24.3718	24.5619	24.4256	24.5988	24.5868	25.136	25.2276	25.1193	25.0637	25.0563
C38:3 PC	23.9969	23.9384	23.9613	23.9732	23.7898	24.6771	24.3238	24.6212	24.6908	24.7259	22.8999	22.9978	23.0923	23.2104	23.1976	23.9598	23.9298	23.8367	23.9793	23.7014		23.3527	23.4997	23.4832	23.5614	23.6928	23.7975	23.6008	23.6025	23.6518	23.3883	22.0617	22.333	22.311	22.6015	22.3303	22.6523	22.8549	22.8743	22.6205	22.672
C38:2 PC	24.4248	24.3842	24.509	24.3669	24.3623	23.6902	23.6632	23.7225	23.6306	23.8201	24.3317	24.5006	24.3776	24.3666	24.4154	23.377	23.3	23.2641	23.3493	23.2204		25.0436	25.1938	25.1974	25.2393	25.1705	24.6326	24.6227	24.623	24.507	24.6862	24.561	25.0316	24.8548	24.8378	25.1045	24.1052	24.3071	24.2175	24.2081	24.0751
C40:10 PC	18.435	18.5296	18.498	18.5665	18.5224	17.9196	17.8499	17.8757	17.9213	17.9702	19.4833	19.5005	19.6696	19.6146	19.6819	18.3021	18.1765	18.1333	18.1526	18.2883		18.0895	18.4158	18.3172	18.396	18.2819	17.4908	17.2589	17.3497	17.1861	17.2538	18.6787	19.0659	18.8924	18.9474	19.0758	17.8755	17.9583	17.9025	17.9107	17.8711
C40:9 PC	21.1268	21.154	21.2348	21.1878	21.1817	21.2821	21.2789	21.3356	21.3283	21.3751	20.1827	20.1708	20.255	20.0849	20.1729	21.1815	21.1279	21.0843	21.1243	21.1345		21.0811	21.0574	21.0569	21.0774	21.0655	21.1171	21.1378	21.1504	21.037	21.0139	19.6247	19.303	19.427	19.5747	19.3367	20.3574	20.3875	20.3107	20.3177	20.2674
C40:6 PC	23.7019	23.5636	23.6957	23.6041	23.5658	23.9663	23.9174	24.0284	23.9061	24.1455	22.5711	22.5307	22.589	22.551	22.6364	23.3657	23.3453	23.3246	23.444	23.2706		23.3398	23.3259	23.4548	23.4196	23.4162	23.5145	23.5496	23.5786	23.5937	23.5346	21.8147	21.8827	21.8896	21.9321	21.9302	22.5118	22.5748	22.584	22.506	22.4783
C34:5 PC plasmalogen	20.3634	20.3074	20.3941	20.2256	20.2453	20.7043	20.6269	20.7074	20.7146	20.722	19.8924	19.988	19.9436	19.9341	20.037	20.2157	20.1737	20.1414	20.3434	20.1589		19.6378	19.6771	19.8799	19.7824	19.7053	19.8644	19.849	19.875	19.8513	19.8242	18.8414	19.002	18.8596	19.0945	19.0085	19.234	19.3566	19.3344	19.2469	19.2225
C34:4 PC plasmalogen	19.2572	19.2237	19.2963	19.2547	19.3056	18.3866	18.4764	18.5237	18.3652	18.615	20.5827	20.6409	20.5867	20.5484	20.585	19.137	19.1354	19.0623	19.163	19.2044		19.1463	19.1664	19.167	19.151	19.1682	18.8816	18.949	18.8711	18.8875	18.8768	20.0985	20.3592	20.348	20.2945	20.3887	19.4846	19.5815	19.5921	19.646	19.5544
C34:3 PC plasmalogen	21.7556	21.7951	21.7794	21.8089	21.832	21.4517	21.4346	21.4997	21.4708	21.6335	21.6323	21.6514	21.6239	21.611	21.6765	21.1913	21.1143	21.0454	21.1288	21.1577		20.4585	20.5279	20.493	20.5962	20.538	20.5115	20.5663	20.5262	20.5144	20.4549	19.9055	20.1484	20.0123	20.0265	20.0844	19.9743	20.0973	19.9393	20.0107	19.922
C34:2 PC plasmalogen	23.8102	23.817	23.9112	23.8915	23.9017	23.4766	23.3169	23.5444	23.3769	23.5008	23.7829	23.9317	23.9349	24.0012	24.0815	23.1915	23.2471	23.0869	23.3513	23.1717		23.4514	23.5201	23.7178	23.6571	23.6356	23.3145	23.4448	23.438	23.3135	23.3119	22.877	23.2336	23.1239	23.3082	23.3022	22.8558	23.1554	23.0306	22.9746	22.8532
C34:1 PC plasmalogen-A	25.0548	25.0647	25.1657	25.144	25.1716	23.9183	23.7813	24.0015	23.8272	23.9618	25.9811	26.1798	26.167	26.2257	26.2863	24.4836	24.5053	24.3414	24.5864	24.4061		25.3753	25.5125	25.6745	25.6275	25.6025	24.9951	25.1004	25.1018	24.9617	24.9804	25.6313	26.1542	25.9589	26.1222	26.2437	25.006	25.2956	25.2093	25.1376	25.0037
C34:1 PC plasmalogen-B	19.2298	19.2368	19.413	19.2247	19.3393	18.243	18.0271	18.1885	18.097	18.2	19.2957	19.409	19.3473	19.3836	19.3776	18.3021	18.167	18.1031	18.274	18.1678		20.3559	20.3956	20.2643	20.3523	20.3839	20.0921	20.1885	20.2351	20.0559	20.1116	19.4419	19.7655	19.7872	19.7211	19.8323	19.6767	19.7797	19.7166	19.663	19.5962
C36:5 PC plasmalogen-A	20.8818	20.8725	21.0378	20.9077	20.9945	20.6678	20.6387	20.7105	20.5512	20.8375	20.7096	20.7494	20.8189	20.6421	20.7019	20.5763	20.4476	20.3274	20.5715	20.5136		20.5909	20.6238	20.5755	20.679	20.6549	20.2439	20.4558	20.3398	20.1317	20.2455	19.8168	19.7059	19.8989	19.946	19.8304	19.4177	19.6384	19.5622	19.5384	19.467
C36:5 PC plasmalogen-B	22.3662	22.4468	22.3722	22.4562	22.3786	22.8415	22.8433	22.8537	22.9249	23.0411	22.0289	21.9807	21.9417	22	22.0485	22.2716	22.1984	22.1527	22.2521	22.2709		22.077	21.9639	21.9647	22.074	21.9867	22.4211	22.489	22.4597	22.5203	22.4489	21.2634	21.2498	21.2594	21.2178	21.2317	21.3568	21.4469	21.3061	21.3958	21.3803
C36:4 PC plasmalogen	21.1984	21.2598	21.2731	21.2843	21.1469	20.6191	20.7341	20.6537	20.8531	20.7628	21.8742	22.0076	21.8938	22.0541	21.9999	20.9028	21.0388	20.9214	21.04	20.9987		21.1673	21.2474	21.3589	21.3238	21.3353	21.0978	21.1427	21.1178	21.2478	21.0708	21.4972	21.8704	21.8569	22.0263	22.0246	21.0601	21.421	21.3859	21.3161	21.2619
C36:3 PC plasmalogen	22.7019	22.8133	22.8529	22.7879	22.7888	21.7441	21.7369	21.8078	21.8292	21.8293	22.6559	22.7949	22.7987	22.8383	22.841	21.7071	21.5933	21.5079	21.6707	21.5925		21.7745	22.0081	21.9412	21.9357	21.9532	21.5803	21.6244	21.5372	21.5553	21.458	21.4848	21.7792	21.6844	21.9038	21.7639	21.1782	21.3901	21.3232	21.3412	21.2526
C36:2 PC plasmalogen	23.523	23.5928	23.6575	23.5854	23.5935	22.2286	22.2259	22.324	22.2596	22.2445	23.7346	23.8497	23.8429	23.8456	23.9103	22.5884	22.4552	22.3775	22.506	22.4946		23.2812	23.5024	23.4677	23.4461	23.4383	23.0382	23.0698	23.0002	22.9874	22.9822	23.5498	23.9289	23.79	23.9579	23.9363	22.9888	23.1859	23.1246	23.1615	23.0037
C36:1 PC plasmalogen	22.8567	22.9028	23.0228	22.915	22.9957	21.3999	21.1851	21.3459	21.2039	21.3117	23.3614	23.3638	23.4815	23.4522	23.5236	22.0416	21.9271	21.7547	21.9598	21.797		23.4415	23.7102	23.6504	23.6733	23.5913	23.2903	23.2129	23.2523	23.1417	23.1587	23.2025	23.734	23.5823	23.7107	23.7612	23.1789	23.361	23.2884	23.2278	23.1484
C38:7 PC plasmalogen	21.1385	21.2204	21.2472	21.1743	21.118	21.2707	21.2971	21.3145	21.3903	21.5463	20.57	20.4865	20.5578	20.5655	20.5992	20.5655	20.4507	20.323	20.5109	20.4433		20.7263	20.7528	20.7697	20.7962	20.7061	20.8704	20.8046	20.8307	20.8085	20.6961	19.3433	19.6471	19.5407	19.5903	19.5381	19.5077	19.6916	19.5971	19.6086	19.5917
C38:6 PC plasmalogen	22.6138	22.5912	22.6112	22.5949	22.5592	22.4007	22.4222	22.4461	22.4662	22.5731	22.356	22.3523	22.3736	22.3532	22.386	21.9957	21.945	21.9309	22.0054	22.0088		22.3399	22.3047	22.4403	22.4162	22.3704	22.3865	22.393	22.4474	22.4802	22.3759	21.5297	21.626	21.5688	21.6036	21.6362	21.5153	21.4795	21.4697	21.4725	21.4533
C38:4 PC plasmalogen	23.3818	23.3097	23.4577	23.3261	23.3399	22.6065	22.5074	22.669	22.5143	22.6893	23.2718	23.3631	23.2661	23.3179	23.355	22.708	22.6547	22.581	22.6755	22.5392		24.2231	24.2991	24.3384	24.3387	24.2972	24.2322	24.2184	24.2377	24.18	24.2145	23.378	23.5617	23.5712	23.5969	23.639	23.4576	23.6033	23.53	23.5023	23.4129
C40:7 PC plasmalogen	20.0439	20.12	20.16	20.1524	20.1148	19.5327	19.5691	19.6769	19.7244	19.7736	19.8213	19.9484	20.0841	20.083	20.0887	19.1245	19.2785	19.1105	19.2928	19.2117		20.8896	21.0087	21.0167	21.006	21.0245	20.791	20.8793	20.8874	20.7817	20.7692	20.0228	20.2986	20.3583	20.4584	20.3465	19.825	20.1274	20.1533	20.0683	19.9657
C32:1 PE	19.5499	19.3643	19.6213	19.3146	19.5858	18.9947	18.784	18.9778	18.8057	18.9773	20.4341	20.6544	20.5745	20.5348	20.5632	19.783	19.7353	19.5488	19.7411	19.6752		18.6095	19.0057	18.7319	18.9598	18.8502	17.9029	17.8777	17.7845	17.6769	17.6414	19.5582	20.0085	19.72	19.9279	19.9923	18.7521	18.8396	18.8293	18.8436	18.7429
C32:0 PE	21.9192	21.9785	22.0275	21.9685	21.9218	21.5493	21.4502	21.5331	21.457	21.5442	21.4079	21.525	21.5404	21.502	21.4952	21.3854	21.3367	21.2269	21.375	21.2832		20.3663	20.5771	20.5143	20.5583	20.4878	20.1141	20.0776	20.0693	19.9827	19.9643	19.2802	19.5132	19.4071	19.5051	19.4145	19.4889	19.7053	19.6123	19.5582	19.47
C34:2 PE	21.146	21.3332	21.2415	21.2201	21.3332	20.3583	20.2578	20.3575	20.2609	20.471	22.2858	22.4395	22.4392	22.4197	22.4278	21.0726	20.9937	20.8927	21.0715	21.0659		20.4723	20.8153	20.5637	20.8712	20.6094	19.9607	19.8321	19.8714	19.638	19.6374	21.3166	21.7792	21.6812	21.7564	21.8324	20.3996	20.5914	20.5249	20.4269	20.3884
C34:0 PE	23.327	23.3367	23.4793	23.3864	23.4348	23.3242	23.2126	23.3648	23.2662	23.4109	22.6691	22.8275	22.8283	22.7805	22.8027	22.8407	22.7562	22.6672	22.7846	22.6718		23.1892	23.2467	23.213	23.2577	23.1779	23.0132	23.004	22.998	22.8818	22.8471	21.8478	21.9618	21.9048	21.947	21.9731	22.0115	22.1813	22.0343	22.0334	21.9698
C36:4 PE	21.5314	21.5187	21.5887	21.4483	21.5044	21.5814	21.3909	21.5533	21.4136	21.6687	21.3456	21.3623	21.3817	21.3882	21.3967	21.6278	21.5611	21.3905	21.6514	21.4807		21.3371	21.5488	21.3541	21.595	21.3914	21.1605	21.0077	21.0185	20.8908	20.8237	20.8492	21.125	21.2043	21.2132	21.0837	20.8559	20.9954	20.9049	20.7891	20.8349
C36:3 PE	21.4077	21.4671	21.5609	21.4263	21.5488	21.2017	21.1157	21.2078	21.1559	21.2847	21.4333	21.5818	21.5437	21.4298	21.4552	21.1206	21.0189	20.9684	21.1484	21.1481		21.0416	21.1163	21.0823	21.2312	21.1307	20.7461	20.6816	20.6798	20.5329	20.5114	20.8587	21.1816	21.0168	21.1294	21.1459	20.4049	20.5114	20.4975	20.5229	20.4316
C36:2 PE	23.3957	23.3319	23.4289	23.3285	23.3532	22.9112	22.8532	22.9225	22.8651	22.9195	23.588	23.6815	23.6386	23.6484	23.6303	22.9482	22.8438	22.8092	22.9663	22.8908		23.0355	23.202	23.1809	23.238	23.1968	22.786	22.7495	22.8297	22.8246	22.7923	23.2648	23.4916	23.3524	23.5058	23.4565	22.9408	22.8901	22.9419	22.88	22.8602
C36:1 PE	23.9344	23.8923	24.0179	23.9325	23.9118	23.5967	23.4706	23.5885	23.4902	23.4796	23.863	24.0382	23.9517	23.9676	24.0849	23.5642	23.506	23.4704	23.5652	23.4648		23.6109	23.7492	23.6908	23.7503	23.7265	23.4251	23.4729	23.3268	23.4014	23.4487	23.6242	23.7206	23.6767	23.8607	23.8088	23.2797	23.4788	23.4973	23.4506	23.3759
C36:0 PE	22.397	22.3699	22.4459	22.4092	22.3483	22.3742	22.3258	22.468	22.3498	22.5116	21.5257	21.552	21.5368	21.5137	21.6026	21.9761	21.8678	21.8346	21.9252	21.8882		22.3084	22.3401	22.3529	22.3989	22.3468	22.3238	22.3447	22.314	22.3467	22.2803	20.7003	20.7985	20.7219	20.7681	20.8423	21.2901	21.3882	21.3752	21.2443	21.3182
C38:6 PE	20.6459	20.7078	20.72	20.639	20.7004	21.0646	20.9401	21.003	20.9791	21.1446	20.123	20.2266	20.2518	20.1885	20.2497	20.4258	20.326	20.2537	20.3922	20.268		20.3479	20.4696	20.3772	20.5641	20.3685	20.2041	20.0928	20.1496	19.9138	19.9768	19.6155	19.7527	19.6787	19.8298	19.8105	19.4451	19.5799	19.5003	19.4448	19.4121
C38:5 PE	22.8713	22.9349	23.004	22.9003	22.994	22.8645	22.7815	22.8935	22.847	23.0034	22.7362	22.8874	22.8491	22.7708	22.8279	22.5095	22.4147	22.3769	22.5334	22.5305		22.6535	22.7038	22.6526	22.7591	22.7006	22.2895	22.2621	22.2513	22.0998	22.1027	22.4249	22.6695	22.6012	22.7099	22.6639	21.8818	21.956	21.9453	21.9835	21.8829
C38:4 PE	24.8747	24.7012	24.8867	24.6911	24.6479	24.7376	24.6235	24.7959	24.7215	24.803	24.5881	24.6109	24.5952	24.6272	24.6198	24.5239	24.5019	24.3866	24.5794	24.3361		24.7176	24.7252	24.7781	24.8049	24.7269	24.5219	24.55	24.5468	24.5219	24.5529	24.2575	24.343	24.2511	24.4713	24.3923	24.2769	24.3029	24.2543	24.1567	24.2392
C38:2 PE	24.2886	24.3631	24.3601	24.3475	24.3105	24.1013	24.0939	24.1158	24.1539	24.2539	23.8428	23.8415	23.8885	23.8639	23.9072	23.5434	23.4039	23.3389	23.4991	23.4534		23.9323	24.0546	24.0199	24.0463	23.9777	23.6768	23.6504	23.644	23.5815	23.552	23.2572	23.6328	23.5141	23.5711	23.5902	22.994	23.1293	23.0734	23.1038	23.0323
C40:6 PE	22.6177	22.4317	22.5972	22.4705	22.5085	22.4926	22.4279	22.5178	22.3825	22.6302	22.171	22.1859	22.2046	22.1836	22.2291	22.1173	22.0999	22.1004	22.1634	22.0312		21.8955	22.0657	22.1057	22.1661	22.0977	21.8588	21.7963	21.8423	21.8776	21.8151	21.1427	21.3308	21.2314	21.2513	21.3057	21.3393	21.343	21.4305	21.2406	21.2972
C34:3 PE plasmalogen	19.8296	19.8346	19.8612	19.8386	19.859	19.5123	19.48	19.5733	19.4795	19.5927	20.0105	20.0399	20.0256	20.0321	20.0417	19.8005	19.6772	19.5675	19.7582	19.7107		17.539	17.5725	17.5029	17.6097	17.432	17.6381	17.8025	17.649	17.7725	17.5677	17.7441	18.0257	17.9311	17.7722	18.0584	17.8409	17.8898	17.8406	17.9444	17.8313
C34:2 PE plasmalogen	22.2025	22.1532	22.2656	22.2208	22.28	22.0656	21.8548	22.0946	21.9513	22.0262	22.5232	22.7219	22.622	22.7802	22.8089	22.2837	22.288	22.1836	22.3856	22.1691		21.2269	21.348	21.4467	21.4709	21.413	21.4161	21.4396	21.393	21.3219	21.3462	21.3599	21.6256	21.4479	21.6698	21.7283	21.504	21.644	21.6327	21.5133	21.478
C36:5 PE plasmalogen	23.8086	23.7721	23.7917	23.8425	23.7622	23.8692	23.7919	23.8533	23.8374	23.9426	23.8429	23.7964	23.7612	23.7812	23.8502	23.8554	23.7779	23.7233	23.8658	23.7731		22.9204	22.9476	22.8788	23.035	22.9573	23.052	23.0688	22.9958	22.9953	23.0171	22.5379	22.6412	22.5679	22.5994	22.6454	22.6807	22.7688	22.6744	22.7459	22.7305
C36:4 PE plasmalogen	21.4166	21.3545	21.4602	21.3142	21.3198	21.342	21.1989	21.3531	21.2616	21.3236	21.3658	21.4329	21.3911	21.4516	21.4054	21.395	21.3235	21.1744	21.4098	21.3082		18.999	19.1692	19.2097	19.2543	19.1877	19.1299	19.1376	19.1979	19.1624	19.1439	18.7438	19.0038	18.8832	19.0653	19.1053	19.213	19.2272	19.1997	19.1541	19.1649
C36:3 PE plasmalogen	21.321	21.3676	21.4231	21.3408	21.3801	20.8305	20.822	20.8445	20.8855	20.8203	21.2031	21.3938	21.3205	21.3888	21.4045	20.9718	20.8754	20.8353	20.9631	20.8749		20.1195	20.3334	20.2548	20.3179	20.2461	20.101	20.0902	19.9668	20.0144	20.0176	20.1575	20.4296	20.2966	20.5278	20.4353	19.9914	20.1968	20.1778	20.2102	20.1068
C36:2 PE plasmalogen	21.574	21.6083	21.6558	21.5628	21.6902	21.2632	20.9921	21.1426	21.1043	21.1708	21.4954	21.6782	21.6541	21.7428	21.7861	21.263	21.2371	21.1292	21.2836	21.1316		21.113	21.3252	21.2164	21.3918	21.1739	21.3742	21.1644	21.1921	21.1869	21.1837	20.8782	21.2787	21.1247	21.282	21.3395	21.2018	21.3166	21.353	21.2142	21.2252
C36:1 PE plasmalogen	18.8667	18.9482	18.9488	18.9801	19.0005	18.446	18.3782	18.5933	18.4609	18.5092	18.0237	18.1514	18.3341	18.3216	18.3511	17.7303	17.8502	17.7165	17.8943	17.6759		19.3455	19.4687	19.4734	19.4849	19.517	19.22	19.2505	19.2462	19.1678	19.1261	17.6641	18.1043	18.0848	18.2064	18.0824	17.8537	18.2189	18.1798	17.9872	17.9925
C38:7 PE plasmalogen	22.5395	22.5443	22.6138	22.4743	22.4967	22.5193	22.5102	22.5607	22.523	22.7377	22.4817	22.4509	22.4444	22.4363	22.4659	22.3622	22.2733	22.1619	22.3363	22.2229		22.0795	22.2717	22.1826	22.2393	22.0985	22.1321	21.9899	22.0102	21.9841	21.9077	21.47	21.9265	21.7175	21.7975	21.7516	21.5071	21.7147	21.6108	21.5955	21.6003
C38:6 PE plasmalogen	23.5435	23.5017	23.5627	23.4713	23.4862	23.5523	23.5359	23.6038	23.585	23.6629	23.3808	23.3884	23.3966	23.4362	23.4337	23.302	23.2526	23.2364	23.2954	23.2914		23.1615	23.2386	23.2867	23.3562	23.253	23.2512	23.2339	23.2142	23.2643	23.1989	22.6825	22.8498	22.7594	22.8148	22.8937	22.7871	22.7998	22.7866	22.7584	22.7918
C38:5 PE plasmalogen	23.3119	23.1566	23.3315	23.1954	23.1524	23.5532	23.3953	23.5476	23.4064	23.4638	22.9272	23.0964	22.9946	23.0468	23.1178	23.2336	23.1899	23.1047	23.2373	23.0645		23.0622	23.1773	23.1348	23.215	23.159	23.2814	23.3059	23.166	23.2125	23.277	22.5777	22.6854	22.6463	22.8056	22.7718	22.7767	22.934	22.9463	22.898	22.8204
C38:3 PE plasmalogen	19.2575	19.2985	19.3852	19.2509	19.2132	18.7111	18.6871	18.7745	18.7685	18.7551	18.823	18.8927	18.8739	19.0155	19.0262	18.2051	18.1774	18.1605	18.3005	18.2816		18.0178	17.9115	17.9894	17.8986	17.9681	17.5983	17.7881	17.6864	17.7775	17.5232	16.4393	17.0497	16.7577	16.78	17.0059	16.9698	17.0173	16.8201	16.8819	16.6871
C40:7 PE plasmalogen	22.0904	22.0936	22.203	22.0715	22.0543	22.0779	22.131	22.204	22.2359	22.2913	21.5764	21.7918	21.8208	21.8338	21.8587	21.7282	21.6982	21.6168	21.7413	21.5453		22.4473	22.6248	22.5726	22.5948	22.5525	22.661	22.56	22.5629	22.5137	22.4548	21.702	21.8351	21.8211	21.9423	21.828	21.8276	21.9936	22.0531	21.936	21.954
C42:11 PE plasmalogen	16.5444	16.3014	16.179	16.5533	16.3578	16.4451	16.4118	16.4501	16.7032	16.2792	15.763	16.004	15.958	16.0034	16.1305	15.8535	15.6763	15.793	15.7031	16.0002		14.7431	15.0249	15.1102	14.752	14.6723	15.1766	15.1671	15.0845	15.3737	14.7607	15.2998	14.9733	15.6792	14.8594	15.4502	14.647	15.0783	14.4176	14.6855	14.9224
C44:13 PE plasmalogen	15.7	15.2885	15.6159	15.3647	15.7465	17.0437	17.1727	17.1593	17.0702	16.9425	14.162	14.1681	14.6093	14.0937	12.6757	17.3335	17.274	17.3555	17.4118	17.6217		16.3696	15.9041	15.8691	15.4347	16.056	16.8249	16.7516	16.6909	16.9989	16.843	14.2362	10.8673	12.8156	13.8542	13.9539	16.2865	16.2271	16.4709	15.9534	16.4316
C32:1 PI	17.0368	17.0815	17.1313	17.1387	17.0973	16.1525	16.0558	16.1687	16.1277	16.2026	18.2267	18.2988	18.4696	18.347	18.4455	16.9336	16.7992	16.6975	16.8068	16.842		16.3127	16.8589	16.7166	16.8473	16.6485	15.5605	15.1575	15.3395	15.025	15.0989	17.3654	17.7999	17.586	17.6146	17.8346	16.5219	16.6015	16.5757	16.6029	16.49
C34:2 PI	14.8781	15.1461	15.2866	14.926	15.3257	13.5369	12.3006	12.4059	12.9929	12.5777	18.4375	18.6249	18.6729	18.6619	18.5829	15.463	15.6118	15.4328	15.4218	15.3022		15.6485	16.1102	16.0708	16.2982	16.0094	14.5816	14.4287	14.8257	14.5306	14.7433	18.0808	18.7346	18.4219	18.3932	18.5008	16.3956	16.3806	16.5145	16.32	16.3631
C34:1 PI	19.4716	19.5524	19.6096	19.6003	19.6518	18.8371	18.7182	18.8677	18.824	19.0434	20.1446	20.1886	20.2973	20.1635	20.2189	19.4845	19.3212	19.2871	19.3246	19.4632		19.5365	19.8895	19.7479	19.9818	19.7034	19.2208	19.0633	19.1609	18.9426	18.9416	19.743	20.0727	20.0787	20.0199	20.1368	19.6287	19.6686	19.714	19.6098	19.7189
C34:0 PI	22.2637	22.076	22.2191	22.2176	22.231	21.9935	21.938	22.1669	22.0323	22.2008	21.7754	21.7454	21.7273	21.6558	21.7899	22.1091	21.977	22.0138	21.9356	22.0306		22.316	22.4421	22.395	22.5401	22.3784	22.2193	22.1762	22.1979	22.1099	22.1283	21.7553	21.8444	21.768	21.5944	21.9175	21.9706	21.7436	21.8788	21.847	21.9303
C36:4 PI	17.9153	17.7524	17.8024	17.862	17.7941	17.6021	17.61	17.6976	17.6628	17.607	17.6446	17.6077	17.7725	17.7277	17.705	17.9246	17.88	18.0298	17.9118	18.0337		17.3788	17.4833	17.4878	17.5158	17.444	17.3451	17.3772	17.3775	17.3358	17.4776	17.3293	17.4257	17.6032	17.4225	17.4555	17.5485	17.7136	17.6415	17.6254	17.604
C36:3 PI	16.0055	15.8579	16.1586	16.2852	16.4097	16.2386	16.2495	16.3391	16.2853	16.4057	16.1119	16.2844	16.1726	16.181	16.1269	17.0208	16.6039	16.7062	16.587	16.817		15.2085	15.1078	15.1164	15.2364	14.5248	15.6681	15.4796	15.3746	15.3414	15.2965	15.7435	15.5551	15.3531	15.5648	15.6176	15.8314	15.5557	15.8512	15.5008	15.9819
C36:2 PI	18.0729	18.042	18.1456	18.2149	18.1094	17.1281	17.0226	17.1506	17.0243	17.2893	18.8491	19.1359	19.1426	19.054	19.1637	17.8334	17.5402	17.6321	17.6377	17.6054		18.4553	18.6253	18.6053	18.7051	18.5819	18.2368	18.1854	18.2064	17.9533	17.9285	19.1995	19.6371	19.4156	19.4758	19.6256	18.4026	18.4106	18.6222	18.5314	18.6188
C38:4 PI	20.5322	20.5334	20.571	20.6206	20.5017	20.9002	20.895	21.006	21.0087	21.1675	19.9375	19.897	19.9492	19.9504	20.0564	20.6462	20.4956	20.4637	20.5209	20.5328		20.2975	20.4232	20.3942	20.4678	20.3108	20.6571	20.4042	20.4982	20.4334	20.4279	19.3718	19.7636	19.5509	19.6121	19.6094	19.8438	20.005	20.0488	19.9508	20.0421
C40:6 PS	19.6637	19.6354	19.7777	19.7567	19.7654	19.4711	19.5711	19.6117	19.5872	19.8209	19.0416	19.0321	19.0387	18.9772	19.1778	19.3744	19.3369	19.27	19.3413	19.3526		19.3212	19.5416	19.4415	19.5031	19.3668	19.3052	19.1156	19.1642	19.0966	19.2118	18.2091	18.581	18.4508	18.3914	18.2792	18.4803	18.6313	18.4793	18.4321	18.5904
sphingosine	15.6266	15.7047	15.6958	15.6737	15.7137	15.3838	15.343	15.3521	15.3509	15.3884	15.6155	15.6537	15.6518	15.6365	15.6755	15.6298	15.6275	15.4861	15.6406	15.6353		15.9201	16.2441	16.0953	16.2132	16.1189	15.0227	15.0055	14.9771	14.9474	14.9065	14.4451	14.7259	14.5569	14.5878	14.7168	14.4629	14.3042	14.1946	14.1719	14.1961
palmitoylethanolamide	15.7295	15.6616	15.7032	15.6273	15.6486	15.696	15.6283	15.5845	15.6437	15.6529	15.6748	15.6987	16.0566	15.612	15.6231	15.7336	15.6081	15.6676	15.654	15.6663		15.7897	15.7929	15.8021	15.6848	15.8241	15.7502	15.7127	15.6744	15.8024	15.6771	15.7165	15.7057	15.6966	15.6248	15.6613	15.7839	15.723	15.6973	15.6849	15.7163
7-Dehydrodesmosterol	20.9447	21.1351	20.9353	20.9923	21.0516	20.8554	20.8634	20.5997	20.7888	20.8496	21.469	21.5365	21.568	21.4986	21.5783	20.4991	20.431	20.3154	20.3442	20.6845		21.113	21.0493	21.1573	21.2081	21.0242	21.0652	21.0084	21.0743	20.947	20.906	21.5604	21.9002	21.807	21.8219	21.8452	20.94	20.9583	20.9718	21.0522	20.8671
cholesterol	19.5131	19.7181	19.5437	19.749	19.7615	18.6166	19.0053	19.0079	18.9853	18.9032	18.7238	19.0683	19.0477	18.9973	19.0873	17.748	17.8929	17.8524	18.0215	18.13		19.8134	20.1648	19.9132	20.0464	19.7472	19.4523	19.2195	19.2965	19.1602	19.1334	18.2716	18.7841	18.6331	18.8832	18.9895	18.0434	18.2539	18.2208	18.2458	17.9434
campesterol	16.1577	16.2746	16.059	16.1354	16.4491	15.0731	15.3816	15.4083	15.5585	15.1353	15.2539	15.5367	15.74	15.7306	15.756	0	0	0	0	0		16.1233	16.3956	16.3352	16.1826	15.9023	15.8902	15.4319	15.4467	15.2369	15.3781	14.5164	14.9217	14.8078	14.9022	14.9696	14.6634	14.5142	14.544	14.4009	13.6306
coenzyme Q10	16.894	17.0066	17.0336	17.0356	17.1131	17.2089	17.214	17.2366	17.1749	17.2071	16.6223	16.6433	16.862	16.5938	16.7504	17.3744	16.8968	16.8045	17.1617	17.2488		16.8806	16.9773	16.9209	16.5673	16.962	16.0692	16.7392	16.6319	16.5506	16.0794	16.5997	16.7777	16.49	16.6123	16.7142	16.0692	16.3175	16.0981	16.2032	15.7009
C16:0 Ceramide (d18:1)	17.3769	17.3004	17.3682	17.277	17.4492	17.7849	17.7795	17.8978	17.8481	17.8876	17.4293	17.4703	17.4273	17.3009	17.493	18.4226	18.32	18.2612	18.4048	18.3292		20.6194	20.6323	20.6428	20.734	20.6141	20.8319	20.8198	20.7489	20.6543	20.6493	21.424	21.4151	21.3564	21.5588	21.4508	21.4323	21.4041	21.4357	21.3859	21.4267
C22:0 Ceramide (d18:1)	17.2928	17.3823	17.317	17.245	17.3152	17.6948	17.6356	17.6983	17.7402	17.8273	16.8915	16.9875	17.0292	17.0096	17.0694	17.7341	17.7498	17.7007	17.8554	17.6878		19.8661	19.9657	19.8575	20.1292	19.851	20.4828	20.2681	20.3016	20.3782	20.2618	20.6508	20.6233	20.6124	20.7027	20.7177	20.9445	21.0497	20.9635	20.9343	21.003
C24:0 Ceramide (d18:1)	20.513	20.4505	20.4792	20.3387	20.4237	20.7246	20.6467	20.6911	20.7756	20.8125	19.9821	20.0708	20.111	20.0474	20.2425	20.6294	20.6939	20.7049	20.7427	20.7566		21.9251	21.9659	21.943	22.1531	21.9107	22.3717	22.1289	22.1549	22.0462	22.1015	22.1253	22.1781	22.1216	22.2526	22.3262	22.46	22.4677	22.4803	22.3913	22.336
C24:1 Ceramide (d18:1)	19.0741	19.0782	19.1179	18.9384	19.0327	18.9688	18.8749	18.9354	18.9175	19.0524	19.3564	19.4148	19.4321	19.4572	19.5272	19.1542	19.1062	18.9806	19.1476	19.0843		21.4235	21.535	21.3935	21.6375	21.3796	21.4551	21.2397	21.3268	21.2017	21.2553	22.1266	22.2359	22.1209	22.2399	22.1968	21.8516	21.815	21.8086	21.7815	21.8307
C14:0 SM	21.3996	21.4432	21.5819	21.411	21.4156	21.0891	21.0931	21.1993	21.1272	21.337	21.7025	21.8097	21.9608	21.9123	21.9091	21.1859	21.1851	21.0509	21.3475	21.1416		20.8508	21.1841	21.1315	21.1346	21.0572	20.5631	20.5877	20.6511	20.4532	20.5807	20.5824	21.0186	20.8587	20.9666	21.053	20.2271	20.5188	20.3766	20.3419	20.244
C16:1 SM	21.6238	21.9726	21.9196	21.8885	21.8464	21.3058	21.4719	21.579	21.4244	21.6693	21.6012	21.7124	21.9312	21.8192	21.7923	21.2126	21.3883	21.126	21.4539	21.3404		21.7157	22.0408	22.0007	22.0043	21.9164	21.3519	21.3376	21.4583	21.3331	21.3631	20.8631	21.4062	21.1787	21.2192	21.3478	20.7485	21.0899	20.9807	20.9491	20.7825
C16:0 SM	25.9939	25.9496	26.0457	25.9131	25.9971	25.6824	25.6197	25.7473	25.6922	25.7019	26.1418	26.2225	26.1931	26.2436	26.2879	25.7712	25.7429	25.6783	25.7768	25.7125		26.0604	26.2437	26.1803	26.2906	26.1885	25.7746	25.6762	25.676	25.6869	25.6549	25.852	26.2807	26.1739	26.1078	26.1018	25.5192	25.7704	25.6339	25.6087	25.5578
C18:1 SM	19.7411	19.7787	19.9037	19.7541	19.8953	19.7163	19.695	19.8274	19.7076	19.9273	19.8008	20.0801	20.1582	20.0164	20.1717	19.9351	19.9763	19.7023	20.0454	19.8688		20.247	20.4915	20.472	20.508	20.3658	19.9862	20.0357	20.0952	19.8909	19.9892	19.9147	20.1408	20.031	20.1105	20.2193	19.9792	20.1321	20.0617	20.0073	19.9861
C18:0 SM	22.3655	22.4431	22.4816	22.4389	22.3794	22.4734	22.4197	22.5196	22.5031	22.6705	22.1817	22.1787	22.3037	22.2658	22.3419	22.2787	22.165	22.0524	22.3078	22.1596		22.4721	22.6728	22.6299	22.6791	22.5662	22.5896	22.4974	22.5288	22.4754	22.4331	21.7358	22.2087	22.0513	22.0999	22.1767	21.9978	22.2488	22.2084	22.1537	22.1363
C20:0 SM	20.2565	20.4347	20.4693	20.4515	20.3915	20.3204	20.4238	20.4549	20.5046	20.6097	19.9723	20.1638	20.3126	20.235	20.2939	20.1014	20.0278	19.9256	20.0898	20.0264		20.7975	21.0643	20.9962	20.9887	20.9852	21.0649	21.018	21.0728	20.9745	20.8722	20.4317	20.6797	20.6524	20.7923	20.6371	20.7453	20.9672	20.9554	20.8252	20.8362
C22:1 SM	21.1314	21.0643	21.2051	21.046	21.0405	20.782	20.707	20.803	20.6811	20.8819	21.042	21.2297	21.1072	21.1299	21.2023	20.3595	20.3438	20.2625	20.4474	20.1698		21.3197	21.5439	21.5196	21.5824	21.4597	21.1136	21.0685	21.0706	21.0173	21.1416	21.3822	21.6791	21.5651	21.6255	21.8	20.7135	20.9243	20.9084	20.7863	20.7412
C22:0 SM	23.5142	23.4572	23.4908	23.4765	23.5014	23.5506	23.4955	23.5658	23.5378	23.5145	23.2936	23.4248	23.4489	23.4894	23.502	23.1972	23.1711	22.9687	23.1952	23.1357		23.865	23.9337	23.8964	23.9835	23.9295	24.1183	23.959	23.8998	23.9617	23.8861	23.7747	23.9139	23.8865	23.9122	23.8946	23.8709	24.0342	24.0576	24.0412	23.9542
C24:1 SM	25.0968	25.1882	25.1761	25.1064	25.1694	24.8968	24.7476	24.8353	24.8227	24.8552	25.2972	25.4016	25.4044	25.4349	25.5346	24.4722	24.4259	24.3063	24.5123	24.4296		25.3295	25.4408	25.4727	25.49	25.4419	25.0991	24.9875	25.1164	25.032	24.9912	25.5094	25.8099	25.6752	25.7545	25.77	24.7601	24.8281	24.8783	24.8477	24.7892
C24:0 SM	25.1354	25.1733	25.2062	25.0913	25.2025	25.0674	25.0917	25.0611	24.9317	25.0802	25.3429	25.3505	25.4218	25.3255	25.4777	25.3246	25.2564	25.0179	25.2126	25.3143		24.8888	24.8953	24.8928	24.9809	24.9646	24.8595	24.8016	24.7399	24.7795	24.7292	24.7864	24.9268	24.8127	25.0403	25.0422	24.8648	24.8581	24.9072	24.851	24.8563
C16:1 MAG	19.1645	19.3266	19.1786	19.1132	19.6005	19.1986	19.1591	19.1034	19.1126	19.757	19.2848	19.0772	19.3576	19.044	19.0647	19.29	19.3043	19.236	19.2318	19.2164		19.3093	19.2088	19.4597	19.2246	19.3519	19.2665	19.3842	19.3292	19.9858	19.432	19.3419	19.271	19.2698	19.3011	19.1738	19.3108	19.3261	19.4683	19.4874	19.3508
C56:6 TAG	15.9819	16.4073	16.1986	17.0601	16.4552	17.7681	17.8635	18.071	17.7491	18.1587	14.9944	15.167	15.3804	15.5772	15.757	16.3265	17.0377	16.3444	16.9315	16.8798		14.7763	14.758	15.1662	14.2567	15.0783	16.1697	17.202	17.3094	17.1354	16.8466	11.4858	13.5633	14.2915	14.1494	13.8167	13.1163	14.535	14.0645	13.8015	13.6239
C16:0 LPC_Na	17.6826	17.8585	17.8908	17.8892	17.9069	17.1883	17.1624	17.2658	17.1866	17.2962	16.6882	16.6876	16.8737	16.6942	16.749	17.9325	17.8461	17.7381	17.9527	17.8814		16.7221	16.9725	16.8646	16.8665	16.8547	16.6433	16.5295	16.6114	16.3672	16.4797	15.203	15.1528	15.2354	15.2411	15.3355	16.3561	16.5147	16.4761	16.374	16.2303
NH4_C14:0 CE	15.5785	15.5512	15.5895	15.1347	15.5432	14.979	15.0725	14.9277	14.9604	15.0473	12.1111	11.7436	12.4406	12.1743	12.2814	11.9766	11.9065	11.8665	12.1818	12.3617		16.4162	16.5178	16.1575	16.6251	16.319	15.7736	15.557	15.517	15.5625	15.2492	12.7271	13.0444	12.8234	12.7649	13.1531	13.1774	13.3052	13.4428	13.0077	13.0126
NH4_C16:1 CE	20.4915	20.602	20.4274	20.2094	20.3561	19.9058	19.9007	19.6196	19.8095	19.8068	17.2086	17.6533	17.6531	17.3963	17.2988	17.0874	17.0835	16.8977	17.1299	17.1175		21.3232	21.3939	21.2833	21.5482	21.2431	20.595	20.2482	20.3648	20.2157	20.3364	17.346	17.5628	17.0982	17.2325	17.5567	17.4154	17.4377	17.9105	17.3752	17.2195
NH4_C16:0 CE	19.246	19.3045	19.1665	18.8643	19.1372	18.6991	18.8577	18.7479	18.6778	18.8639	16.2169	16.9264	16.6359	16.2717	16.4359	16.3275	16.2028	16.1213	16.171	16.1745		20.0246	20.1538	19.9278	20.162	19.9082	19.3366	18.9928	19.1831	19.0006	19.1657	16.2785	16.3528	16.1383	16.2547	16.3874	17.2025	16.8315	17.2207	16.6828	16.6386
NH4_C18:3 CE	18.803	18.9055	18.8071	18.4896	18.7337	18.5994	18.5354	18.3262	18.4405	18.5006	14.6211	15.2558	15.3785	14.9003	15.0571	14.8718	14.8872	14.9745	14.9544	14.9564		19.7056	19.9609	19.7921	19.9702	19.764	19.063	18.7388	18.9096	18.7594	18.8919	15.0383	15.2266	14.8102	14.9821	15.4565	15.2745	15.2495	15.7558	15.2423	15.1077
NH4_C18:2 CE	22.1908	22.312	22.1375	21.8258	22.103	21.9766	21.8269	21.5684	21.7178	21.7971	18.5845	19.0701	19.1707	18.7407	18.8654	18.809	18.7589	18.7112	18.9459	18.9209		22.9664	23.1105	23.0563	23.1857	23.0005	22.4162	22.0915	22.0843	22.0691	22.0772	18.7622	18.8724	18.4314	18.5158	19.0054	18.9812	19.0043	19.4594	18.9903	18.6992
NH4_C18:1 CE	22.6282	22.5368	22.6368	22.2007	22.4485	22.0545	22.1078	21.8805	21.916	21.8832	19.3489	19.671	19.641	19.2617	19.4368	19.2805	19.1364	19.21	19.3632	19.3433		23.3555	23.4642	23.4289	23.5933	23.3029	22.5892	22.1923	22.3554	22.202	22.4314	19.6087	19.7534	19.4058	19.5941	19.9963	19.9435	19.8433	20.1687	19.8971	19.6246
NH4_C18:0 CE	17.876	17.9284	18.1417	17.6435	17.8464	17.8758	17.6136	17.715	17.6044	17.4752	14.2397	14.4674	14.4614	14.2709	14.2484	14.3761	14.4267	14.3688	14.3843	14.2766		18.9569	19.2349	19.0165	19.1597	19.1015	18.3314	17.9573	18.0067	17.822	17.8957	14.0797	14.4424	14.1829	14.2647	14.3427	15.1735	15.1073	15.4842	15.2175	15.0177
NH4_C20:5 CE	18.4357	18.5908	18.5027	18.2999	18.4516	18.197	18.2694	18.112	18.132	18.1878	14.7141	15.0946	15.2255	14.9264	14.9494	14.9751	14.9216	14.8252	15.0172	15.1398		19.0967	19.3411	19.1929	19.3059	19.1489	18.4902	18.3508	18.3166	18.2952	18.2842	14.0836	14.4422	14.0476	14.0236	14.502	14.8432	14.8867	15.326	14.8346	14.5766
NH4_C20:4 CE	21.8975	22.0146	21.9352	21.6702	21.9095	21.4751	21.4356	21.3403	21.3258	21.4779	18.8179	19.3641	19.344	19.009	19.0008	18.8293	18.8393	18.7709	18.8937	19.0239		22.8402	22.8888	22.6431	22.8461	22.7261	22.1154	21.9066	21.9891	21.9115	21.9484	18.8712	18.9598	18.6348	18.7278	19.257	19.2798	19.327	19.8131	19.2827	19.0725
NH4_C20:3 CE	19.7796	19.8895	19.8056	19.6324	19.6649	19.7415	19.7474	19.6838	19.7179	19.6649	17.4489	17.7216	17.6836	17.5571	17.6288	17.7253	17.6777	17.5312	17.6561	17.7645		20.7313	20.8564	20.8594	20.9273	20.7873	20.3589	20.0502	20.2299	20.1616	20.0633	17.611	17.7684	17.6886	17.7386	17.9168	18.0305	17.9962	18.1585	17.9967	17.9288
NH4_C22:6 CE	20.1122	20.2558	20.0837	19.9435	20.1082	20.0959	20.0391	20.0166	20.0775	20.0728	17.0377	17.5086	17.3187	17.2747	17.3619	17.4148	17.2729	17.2767	17.3167	17.467		20.6878	20.9393	20.794	20.9529	20.7997	20.2617	20.0007	20.2051	20.0365	20.1477	16.3257	16.5535	16.223	16.3343	16.8225	16.9085	16.9415	17.2344	16.9204	16.8522
NH4_C22:5 CE	18.7929	19.0266	18.9398	18.7415	18.8273	19.0345	19.0894	18.9383	19.0097	19.0641	16.3979	16.5343	16.509	16.4716	16.5775	16.9515	16.7751	16.7318	16.9308	16.869		19.3819	19.4509	19.399	19.5423	19.4206	19.447	19.3831	19.3192	19.3165	19.2247	16.2162	16.532	16.214	16.3957	16.4723	16.8674	16.9703	16.9764	16.9598	16.7452
NH4_C22:4 CE	17.7656	17.9822	17.8591	17.7873	17.8977	18.1585	18.3013	18.2989	18.2805	18.3447	15.7211	16.0518	15.9969	15.8147	15.8536	16.4472	16.2184	16.2577	16.231	16.3916		19.2308	19.2661	19.1567	19.3586	19.147	19.5147	19.3401	19.4426	19.4159	19.3175	16.9006	17.189	17.0146	17.1141	17.1549	17.506	17.2675	17.3255	17.2355	17.2015
NH4_C18:0 MAG	13.5712	13.1754	13.1901	12.5396	12.7989	13.6868	12.9638	13.614	12.9805	14.5433	14.2139	13.761	13.0691	12.3554	13.6874	14.1512	14.268	13.1583	13.0929	13.3896		14.6951	13.8624	14.1881	14.0194	14.2056	14.0314	13.7997	13.9225	14.2113	14.0846	13.8014	13.935	13.3867	13.0505	14.0106	13.5837	13.9973	13.477	14.0965	14.0207
NH4_C22:1 MAG	15.662	16.6215	15.8478	16.1149	15.9918	15.5184	15.4688	15.4455	15.5001	15.7283	16.4159	15.7762	16.506	16.3065	15.8049	15.5373	15.5386	15.5041	15.5359	15.441		15.4724	15.423	15.4708	15.3919	15.5056	15.5418	15.5046	15.5343	15.5979	15.4605	15.5064	15.5619	15.4599	15.521	15.4464	15.613	15.5093	15.5575	15.5398	15.5126
NH4_C30:0 DAG	18.6035	18.6289	18.7089	18.5112	18.5443	17.6031	17.597	17.6106	17.5883	17.6683	19.3501	19.3173	19.3912	19.2783	19.376	19.277	19.19	19.0975	19.2156	19.1633		18.2432	18.4626	18.2481	18.3883	18.2693	18.2055	17.9538	17.988	17.931	17.8843	17.8572	18.1512	18.0187	18.0369	18.0935	18.8319	19.0265	18.9602	18.9368	18.9174
NH4_C32:2 DAG	12.1251	13.4815	13.2893	13.3171	13.6049	0	0	10.3685	10.7125	0	18.2728	18.4981	18.4933	18.5324	18.3991	14.1914	14.4123	14.4721	14.4944	14.5662		14.5912	15.3843	15.2047	15.136	15.1336	13.1657	13.6758	13.3048	12.9237	13.3302	17.8355	18.4973	18.2867	18.378	18.5329	15.6621	15.9452	16.0272	16.0496	15.9113
NH4_C32:1 DAG	18.5336	18.4772	18.5254	18.4184	18.5251	17.0559	17.0294	17.1395	17.1036	17.1158	20.7181	20.7162	20.7766	20.812	20.7953	19.1177	19.0537	18.9941	18.9865	19.1413		19.0091	19.3235	19.2311	19.3413	19.229	18.1205	17.974	17.9575	18.018	17.8968	20.0593	20.3805	20.2333	20.219	20.4623	19.6242	19.6401	19.6284	19.6791	19.6289
NH4_C32:0 DAG	20.2309	20.3595	20.384	20.3289	20.382	19.2377	19.2884	19.3277	19.3625	19.3766	20.6481	20.758	20.8079	20.7604	20.8522	20.8859	20.8718	20.7801	20.9209	20.8624		19.9657	20.1982	20.078	20.1745	20.0624	19.9927	19.9029	19.8553	19.7719	19.8182	19.3416	19.5316	19.5116	19.674	19.5347	20.5745	20.8407	20.8487	20.7841	20.7306
NH4_C34:3 DAG	10.3163	10.1007	0	0	0	0	0	0	0	0	14.5737	14.723	14.6059	14.6343	14.4577	11.8734	10.9527	11.0519	11.9204	12.1251		10.4656	0	10.4584	11.1904	10.4848	0	0	10.1699	7.74819	0	15.3556	16.03	15.8739	16.0318	16.211	13.3888	13.5804	13.317	13.2962	13.3348
NH4_C34:2 DAG	17.6715	17.7913	17.749	17.7016	17.8066	16.39	16.5831	16.761	16.6511	16.7214	20.4203	20.6301	20.5578	20.6233	20.6162	18.1503	18.1326	18.1781	18.2644	18.2812		18.7189	19.1178	19.0871	19.1055	19.0241	17.7483	17.7697	17.7374	17.6947	17.7072	20.8882	21.4322	21.1474	21.3156	21.4437	19.4651	19.6635	19.5908	19.6615	19.5126
NH4_C34:1 DAG	21.0944	20.9654	21.1003	20.9029	20.988	19.8312	19.8125	19.867	19.8572	19.9896	22.3712	22.6102	22.4301	22.4784	22.5429	21.0034	21.0465	21.003	21.041	20.9612		21.5039	21.7456	21.6825	21.8458	21.6435	21.0046	20.8446	20.874	20.7441	20.9448	21.9663	22.3	22.1342	22.1287	22.3412	21.7538	21.9288	21.915	21.88	21.8056
NH4_C34:0 DAG	20.4322	20.3412	20.3901	20.3431	20.4144	19.483	19.3796	19.4711	19.4282	19.3531	19.4311	19.5824	19.5208	19.5277	19.6669	20.2619	20.2816	20.0956	20.2574	20.2559		19.9917	20.0456	19.9342	20.1249	19.9842	20.6611	20.4043	20.3626	20.3406	20.3912	18.4359	18.3667	18.3314	18.3753	18.3371	20.2301	20.3987	20.4865	20.4671	20.3681
NH4_C36:4 DAG	15.308	15.6327	15.2626	15.4295	15.3829	14.6875	14.5653	14.7997	14.8906	14.8411	16.4645	16.6537	16.6326	16.6596	16.7121	16.5682	16.6502	16.645	16.7451	16.6296		15.3286	15.6913	15.5437	15.544	15.5972	15.265	15.472	15.3941	15.0704	15.3073	15.9064	16.2603	15.8615	16.1644	16.1278	16.7394	16.9462	16.7751	16.8999	16.8721
NH4_C36:3 DAG	16.4203	16.5088	16.4676	16.6418	16.5449	15.9088	15.9042	16.1356	15.9	16.0798	17.3288	17.6513	17.6986	17.6889	17.8061	16.9846	17.0377	17.0005	17.1322	17.1115		17.1054	17.3906	17.2668	17.3807	17.2876	16.8562	16.8834	16.8841	16.7341	16.815	17.9622	18.4949	18.3788	18.4948	18.5375	17.5126	17.733	17.7541	17.7335	17.6464
NH4_C36:2 DAG	19.2623	19.2315	19.2001	19.2006	19.2913	18.3978	18.3145	18.3689	18.4719	18.4693	20.4582	20.7092	20.6037	20.7352	20.5943	19.0409	19.0347	18.9856	19.0881	19.0188		20.4393	20.7164	20.5542	20.8367	20.5952	19.9215	19.7387	19.8189	19.7706	19.8073	21.6148	21.9573	21.9116	21.9183	22.0721	20.6017	20.7389	20.6892	20.7774	20.6833
NH4_C36:1 DAG	19.748	19.6678	19.7138	19.6046	19.7043	18.683	18.6212	18.6983	18.6999	18.8009	20.2989	20.5237	20.4607	20.4904	20.4969	19.4786	19.4519	19.3586	19.5505	19.3424		20.7293	20.8854	20.717	21.0288	20.7666	20.7336	20.4629	20.5244	20.5255	20.4851	20.1147	20.2719	20.1587	20.2515	20.2938	20.6958	20.8283	20.7721	20.7964	20.7751
NH4_C36:0 DAG	17.4934	17.4524	17.5271	17.39	17.5016	16.631	16.5875	16.5728	16.4727	16.6712	16.3947	16.573	16.2798	16.0784	16.8016	16.9979	16.9779	16.7837	17.0241	17.0075		17.7202	17.5199	17.4795	17.6961	17.5741	18.3071	18.1448	18.0776	18.1887	18.1318	16.3122	16.2499	16.0812	16.3023	16.199	17.7637	17.7646	17.8294	17.7454	17.7847
NH4_C38:5 DAG	14.5603	14.8504	14.0366	15.0363	14.9479	14.6843	14.8477	14.9662	14.9075	15.1153	16.0478	16.4234	16.4257	16.5461	16.3187	15.1398	15.7383	14.9616	15.5918	15.6179		14.6717	14.9657	14.7287	15.1619	14.8949	14.7729	14.143	14.3693	14.0333	14.2743	15.4433	16.141	16.0681	16.2921	16.0923	15.211	15.8199	15.918	15.8476	15.8771
NH4_C38:4 DAG	18.039	18.0194	17.9763	18.0701	18.0447	18.2137	18.1276	18.2731	18.3373	18.3581	18.0338	18.1864	18.1911	18.1574	18.1381	18.2796	18.2811	18.2896	18.3533	18.2471		17.6819	17.9036	17.9056	18.2185	17.9157	18.0047	17.7515	17.914	17.8585	17.8645	17.6511	17.8635	17.7151	17.7656	17.8264	18.4298	18.4749	18.4927	18.5391	18.4366
NH4_C41:0 TAG	14.6161	14.6147	14.5811	14.5161	14.6302	15.011	14.9236	14.8253	14.8651	15.0013	14.3409	14.4762	14.5599	14.3677	14.3805	14.6178	14.5464	14.6034	14.7157	14.5538		14.5272	14.4672	14.284	14.6592	14.332	14.785	14.4679	14.3473	14.8653	14.4838	14.837	14.2893	14.2785	14.3497	14.306	14.4947	14.4571	14.4531	14.5931	14.4545
NH4_C42:0 TAG	18.1559	18.0949	18.1555	17.9566	18.0463	18.4426	18.3958	18.3986	18.5251	18.5258	17.9862	18.0215	18.0013	17.8376	18.0059	18.281	17.9717	17.9848	18.0493	18.0417		17.3629	17.3935	17.3388	17.5969	17.3105	17.8503	17.5423	17.5898	17.78	17.5762	17.592	17.0899	16.8976	16.9798	17.1094	17.4994	17.2117	17.2447	17.3511	17.2701
NH4_C43:2 TAG	14.5218	14.5716	14.576	14.3565	14.5308	14.4035	14.4608	14.3433	14.5927	14.5401	14.4688	14.5203	14.8266	14.5322	14.5641	14.2254	14.2445	14.2536	14.2082	14.186		14.2854	14.1014	14.0473	14.465	14.0759	14.5077	14.1253	14.2722	14.3242	14.126	14.7048	14.1278	14.1185	14.1129	14.0762	14.3542	14.18	14.2019	14.3512	14.3273
NH4_C43:1 TAG	16.761	16.7073	16.7206	16.5801	16.7007	16.8317	16.8108	16.7626	16.8549	16.8548	16.7689	16.7063	16.7946	16.6114	16.7765	16.6465	16.4812	16.5527	16.5317	16.5008		16.6192	16.6278	16.5156	16.7556	16.493	16.8487	16.589	16.5466	16.7427	16.5744	17.1255	16.507	16.3939	16.4356	16.5637	16.7254	16.5007	16.5237	16.6362	16.5785
NH4_C43:0 TAG	17.518	17.57	17.5173	17.4297	17.4525	17.8921	17.8178	17.8042	17.8917	17.9659	17.307	17.3258	17.3571	17.3055	17.2968	17.6922	17.4634	17.529	17.584	17.5064		17.3252	17.2792	17.1991	17.3929	17.1441	17.4978	17.3267	17.2903	17.7027	17.3078	17.74	17.1324	17.037	17.0981	17.2239	17.3621	17.2602	17.319	17.363	17.2521
NH4_C44:2 TAG	16.9131	16.9282	16.91	16.7545	16.8475	17.2799	17.2651	17.2281	17.3087	17.3021	17.5474	17.6452	17.6847	17.6452	17.6355	16.6539	16.5345	16.6241	16.6081	16.5478		16.4791	16.4323	16.359	16.6306	16.3755	16.8874	16.6732	16.6692	16.8243	16.6495	17.0083	16.5945	16.3854	16.4903	16.5981	16.5189	16.348	16.4169	16.4363	16.4042
NH4_C44:1 TAG	18.9389	18.9018	18.92	18.7151	18.7818	19.3152	19.257	19.3061	19.2934	19.4044	19.2575	19.3906	19.4526	19.3841	19.3383	18.8273	18.6769	18.6685	18.7549	18.6743		18.3446	18.3171	18.2745	18.4924	18.2175	18.8102	18.6213	18.5905	18.7207	18.5462	18.5945	18.296	18.132	18.2262	18.3326	18.266	18.1689	18.2508	18.2462	18.2057
NH4_C44:0 TAG	20.4984	20.5493	20.5053	20.3448	20.3797	20.9095	20.9212	20.8639	20.8257	20.9455	20.3976	20.3667	20.3086	20.2684	20.3394	20.8293	20.5936	20.5326	20.7289	20.6261		19.3063	19.3628	19.3217	19.375	19.3745	19.8591	19.6258	19.6349	19.8023	19.5895	19.3252	19.007	18.8292	18.9146	18.907	19.3254	19.2595	19.3079	19.3135	19.249
NH4_C45:2 TAG	16.9905	16.9637	16.9314	16.7971	16.8635	17.0388	17.0314	17.0678	17.1362	17.1205	16.8808	16.9147	17.0354	16.841	16.8521	16.7807	16.6556	16.7157	16.7285	16.6999		16.8585	16.7554	16.7754	16.9655	16.7346	17.0131	16.83	16.7867	16.9607	16.807	17.2155	16.6762	16.5845	16.64	16.7436	16.8496	16.7046	16.8123	16.8769	16.7496
NH4_C45:1 TAG	18.6807	18.7576	18.6895	18.6122	18.6091	19.0354	19.006	18.9905	18.9986	19.0528	18.7104	18.7026	18.6585	18.6197	18.6557	18.7423	18.581	18.5868	18.6739	18.5837		18.5447	18.5115	18.4686	18.5337	18.5209	18.7502	18.5043	18.5523	18.705	18.5439	18.9589	18.4314	18.3362	18.3499	18.3885	18.5737	18.4612	18.4811	18.5588	18.5146
NH4_C45:0 TAG	19.4932	19.5319	19.5426	19.4508	19.4606	19.7056	19.6815	19.6885	19.6276	19.7679	19.3607	19.3794	19.3201	19.2894	19.3339	19.4081	19.3139	19.3306	19.3793	19.3257		19.0486	19.1331	19.0021	19.1148	19.0384	19.3245	19.2243	19.0999	19.4245	19.1586	19.3008	18.9211	18.8026	18.8496	18.8743	19.0619	19.0388	18.9951	19.1152	18.9695
NH4_C46:3 TAG	16.7979	16.7385	16.7483	16.6273	16.6593	17.6547	17.6489	17.6508	17.7607	17.7832	17.4887	17.5993	17.6374	17.5882	17.6003	16.6699	16.4934	16.5175	16.5481	16.5072		15.9232	15.8258	15.8646	16.0911	15.7566	16.6819	16.3909	16.3986	16.5502	16.3865	16.437	16.1536	15.9312	15.9631	16.2441	15.8908	15.6406	15.7619	15.9262	15.71
NH4_C46:2 TAG	19.1884	19.2754	19.2242	19.1019	19.1159	19.8339	19.8003	19.7428	19.8281	19.9166	20.1757	20.2491	20.1954	20.3054	20.2155	19.2512	19.0455	19.0498	19.1425	19.0628		18.706	18.7373	18.6907	18.782	18.6811	19.2177	19.029	19.0697	19.1547	19.0334	19.2393	19.1352	18.912	18.9616	19.1625	18.711	18.5957	18.6382	18.702	18.5939
NH4_C46:1 TAG	21.3143	21.3801	21.3854	21.1882	21.2417	21.7036	21.6382	21.7109	21.6316	21.7271	21.7658	21.9462	21.8933	21.9138	21.889	21.1906	21.121	21.0497	21.1771	21.0985		20.4456	20.508	20.4012	20.528	20.4624	20.9417	20.8425	20.8367	20.9358	20.8685	20.5096	20.4895	20.3058	20.3089	20.4114	20.2517	20.2452	20.2336	20.3404	20.2302
NH4_C46:0 TAG	22.158	22.0415	22.2797	22.0065	22.0787	22.5725	22.5341	22.4544	22.5074	22.6461	22.0398	21.9823	21.9352	21.9168	22.0955	22.5644	22.5805	22.4354	22.568	22.6584		21.0382	21.0888	20.923	21.1787	20.9139	21.7573	21.6169	21.5541	21.6455	21.4829	20.6578	20.5196	20.3495	20.4595	20.4869	21.0413	21.003	21.0326	20.9903	20.9558
NH4_C47:2 TAG	19.0032	19.0402	19.0132	18.8805	18.86	19.2816	19.2672	19.2585	19.2738	19.3103	19.0134	19.0923	19.065	19.0269	19.0124	18.8094	18.7368	18.7461	18.7919	18.7835		18.6584	18.601	18.5436	18.623	18.6475	18.8395	18.7199	18.706	18.8791	18.7557	18.9036	18.5294	18.4498	18.473	18.4709	18.558	18.4865	18.4954	18.667	18.527
NH4_C47:1 TAG	20.5187	20.4536	20.503	20.3124	20.3894	20.9857	20.8795	20.9001	20.903	20.9574	20.3918	20.5055	20.369	20.4321	20.4491	20.4981	20.4019	20.4356	20.454	20.4687		20.2038	20.1914	20.1151	20.2581	20.1165	20.5392	20.4028	20.4609	20.5319	20.4868	20.3722	20.0229	19.8907	19.993	20.0746	20.0794	20.0231	20.0278	20.1043	20.0959
NH4_C47:0 TAG	20.2857	20.3635	20.3984	20.2051	20.2361	20.7095	20.6687	20.6385	20.6005	20.7095	20.0838	20.0208	19.9917	19.9884	20.0015	20.6034	20.4015	20.3672	20.5232	20.4043		19.7926	19.7718	19.7229	19.8335	19.7069	20.1503	20.0822	20.0069	20.2173	20.0022	19.8425	19.5473	19.3779	19.5004	19.4645	19.6716	19.696	19.6945	19.7779	19.6336
NH4_C48:5 TAG	14.8875	15.0713	15.0509	14.8488	14.8648	16.3194	16.3351	16.3057	16.4031	16.4182	14.6561	14.6773	14.5863	14.7723	14.8033	14.9857	14.8039	14.9333	14.9999	14.8727		11.9344	12.3219	11.7549	12.5008	11.9751	13.9688	13.6516	13.5647	13.5787	13.364	11.9669	12.3326	11.7296	12.3046	12.2128	12.1812	12.1215	12.4416	11.7846	12.2897
NH4_C48:4 TAG	16.9562	17.0436	17.043	16.8744	16.8457	18.2529	18.2533	18.2262	18.3527	18.4104	16.5631	16.642	16.6585	16.7002	16.6899	17.1688	16.9386	16.9442	17.0969	16.9368		15.2303	15.164	15.1303	15.3939	15.1771	16.5434	16.3537	16.424	16.4825	16.3443	15.1144	15.1402	14.7744	14.8634	15.1507	14.8	14.7879	14.8291	14.8645	14.7697
NH4_C48:3 TAG	18.9631	19.0571	18.9883	18.8684	18.8297	20.0094	19.9978	19.9938	20.0381	20.1348	19.9215	20.0317	19.9492	20.0189	19.973	19.0814	18.9329	18.9101	19.0312	18.9484		18.1572	18.1233	18.1299	18.1762	18.1778	18.9866	18.8089	18.837	18.9334	18.7718	18.6687	18.7751	18.4859	18.5495	18.723	18.022	17.8896	17.9502	18.0378	17.9291
NH4_C48:2 TAG	21.2653	21.3132	21.2729	21.1115	21.1624	21.8521	21.7706	21.7953	21.8231	21.9228	22.368	22.4975	22.3848	22.4563	22.4499	21.1711	21.082	21.0353	21.1055	21.0489		20.6012	20.7254	20.5739	20.7106	20.6067	21.3584	21.2595	21.2535	21.2941	21.2211	21.0387	21.1997	20.9393	21.0041	21.2012	20.4408	20.3772	20.3984	20.4602	20.37
NH4_C48:1 TAG	23.107	23.0819	23.202	23.0278	23.1038	23.4044	23.2756	23.3779	23.3368	23.4815	23.4836	23.6383	23.578	23.6292	23.5086	23.1126	22.9916	22.9111	23.0279	23.0134		22.2914	22.2665	22.1409	22.3373	22.1425	22.9709	22.8807	22.8706	22.8857	22.876	22.0578	22.1797	21.9158	22.0675	22.1556	21.9889	22.0577	22.1195	22.0486	22.0098
NH4_C48:0 TAG	22.9313	22.97	23.0783	22.9258	22.8675	23.3069	23.251	23.3816	23.2555	23.2723	22.5576	22.6016	22.5668	22.5259	22.649	23.5259	23.3987	23.2029	23.419	23.3546		21.8671	21.9124	21.9831	22.0341	21.8814	22.6982	22.5128	22.6374	22.6089	22.4815	20.9109	20.7906	20.8264	20.874	20.8603	21.8927	21.8945	21.9116	21.8793	21.8569
NH4_C49:3 TAG	18.0176	18.0636	18.0289	17.8871	17.9081	18.5844	18.5443	18.5854	18.5781	18.6203	17.932	18.0902	17.956	18.0315	18.0274	17.7365	17.6533	17.6594	17.7299	17.6784		17.5449	17.6136	17.4853	17.5616	17.5367	17.9884	17.9413	17.9075	18.0118	17.9004	17.7241	17.4052	17.2993	17.3207	17.3815	17.3216	17.2835	17.2426	17.4364	17.2692
NH4_C49:2 TAG	20.0028	19.9389	20.0324	19.8281	19.8849	20.4365	20.418	20.4265	20.4279	20.5569	20.1355	20.091	20.0764	20.1146	20.1001	19.8967	19.8536	19.8195	19.8664	19.8982		19.7434	19.6422	19.5238	19.7058	19.5599	20.1617	20.1022	20.0677	20.1799	20.0163	19.7574	19.5167	19.4102	19.4697	19.5219	19.5037	19.4642	19.4955	19.5822	19.4883
NH4_C49:1 TAG	21.027	21.0511	21.0697	20.9265	20.9502	21.8269	21.5337	21.6449	21.6618	21.6888	20.7511	20.7743	20.7394	20.6855	20.7095	21.1458	20.9922	20.9742	21.0868	21.0072		20.6027	20.5533	20.5981	20.6277	20.5086	21.3077	21.1362	21.1353	21.2717	21.1071	20.3466	20.0404	19.9899	20.0602	20.024	20.2825	20.2414	20.2847	20.3262	20.2883
NH4_C49:0 TAG	20.3244	20.2333	20.4693	20.1513	20.2494	20.8884	20.7457	20.86	20.8232	20.8453	19.6788	19.7377	19.594	19.5224	19.7198	20.5739	20.4536	20.4181	20.6698	20.5475		19.6489	19.4982	19.5396	19.5967	19.4479	20.3237	20.1762	20.2661	20.3014	20.3201	19.1502	18.8268	18.8196	18.8939	18.8712	19.4945	19.4111	19.3618	19.4519	19.2924
NH4_C50:6 TAG	15.7064	15.6158	15.7593	15.4944	15.5081	17.1906	17.2116	17.26	17.316	17.4223	14.6744	14.733	14.7236	14.6885	14.8113	15.6444	15.5815	15.4664	15.6661	15.4494		11.6564	11.2485	11.0715	12.2192	11.7969	14.1749	14.1688	14.0467	14.1298	14.1005	8.85487	9.1267	9.10329	7.26679	9.21432	9.54496	9.25739	8.22882	10.3554	10.0279
NH4_C50:5 TAG	17.2608	17.4312	17.3603	17.2616	17.2066	18.8414	18.833	18.7769	18.8636	18.9953	16.8405	16.9295	16.8019	16.9014	16.9392	17.5704	17.3828	17.3511	17.5145	17.3891		15.1586	15.0526	15.1343	15.1975	15.0988	16.8388	16.6705	16.7398	16.7689	16.6633	14.4081	14.5312	14.2915	14.3306	14.5893	14.3317	14.3227	14.4184	14.3667	14.2105
NH4_C50:4 TAG	19.3728	19.4138	19.45	19.2534	19.2293	20.5809	20.5636	20.5796	20.5603	20.7193	19.1223	19.2123	19.149	19.2029	19.1989	19.546	19.4306	19.3521	19.5099	19.3587		17.8288	17.7941	17.7515	17.8363	17.7744	19.1459	19.0727	19.0022	19.1168	19.0035	17.4398	17.6821	17.4361	17.4829	17.6374	17.358	17.3281	17.3125	17.3596	17.2479
NH4_C50:3 TAG	20.7736	20.7343	20.8243	20.5734	20.6431	21.8811	21.7836	21.7742	21.8136	21.9479	21.6654	21.9097	21.725	21.9154	21.8392	20.8738	20.7826	20.7827	20.8312	20.8294		20.1798	20.1419	20.0703	20.233	20.0463	21.2555	21.1187	21.1855	21.2111	21.163	20.6136	20.9679	20.6107	20.756	21.0773	19.8173	19.7724	19.788	19.8164	19.782
NH4_C50:2 TAG	22.695	22.7151	22.8309	22.4752	22.5813	23.3997	23.318	23.2602	23.2571	23.454	23.6534	23.7505	23.6316	23.7144	23.754	22.7916	22.585	22.5272	22.7515	22.5417		22.1772	22.1965	22.1914	22.2967	22.1979	23.1288	23.0682	23.0037	23.0982	22.9634	22.3421	22.6683	22.333	22.4986	22.587	21.8083	21.8952	21.8602	21.8847	21.7305
NH4_C50:1 TAG	23.9407	23.9504	23.9865	23.8363	23.9326	24.4217	24.4101	24.5145	24.3945	24.5613	23.9969	24.1297	24.0806	23.9821	24.0698	24.2026	23.9794	23.9408	23.9945	24.082		23.1576	23.2035	23.1253	23.2903	23.1109	24.1568	23.9599	24.0634	24.0916	23.9625	22.5883	22.737	22.5815	22.7415	22.6613	23.1336	22.9955	23.0172	22.8687	22.8928
NH4_C50:0 TAG	23.2095	23.2747	23.3321	23.0907	23.1641	23.5773	23.4972	23.5191	23.4623	23.4236	22.2524	22.1869	22.3263	22.155	22.2376	23.2794	23.2407	23.1512	23.2436	23.2891		22.1975	22.1788	22.1789	22.213	22.151	23.266	23.0717	23.1823	23.0082	23.1518	20.4822	20.6842	20.3526	20.5858	20.5022	22.0166	22.1588	22.071	21.9288	21.9425
NH4_C51:3 TAG	18.9698	18.9844	19.0336	18.8409	18.8553	19.8259	19.7448	19.7068	19.7895	19.8747	18.9786	19.0767	19.0368	19.0987	18.9661	18.9096	18.8062	18.771	18.8681	18.7782		18.5624	18.4854	18.4532	18.5715	18.4297	19.4462	19.3549	19.3709	19.4148	19.3609	18.3138	18.316	18.0666	18.1759	18.2231	18.075	18.117	18.1305	18.1214	18.0333
NH4_C51:2 TAG	20.742	20.7148	20.8032	20.6361	20.5621	21.4426	21.3885	21.5415	21.4435	21.5078	20.6892	20.7322	20.7316	20.7403	20.7956	20.7847	20.6511	20.504	20.6806	20.6175		20.3224	20.2521	20.4162	20.4215	20.2908	21.3224	21.1459	21.2965	21.3581	21.1565	19.7379	19.6673	19.6651	19.7196	19.7142	19.988	19.8615	19.9108	19.8728	19.8899
NH4_C51:1 TAG	21.1077	21.0913	21.2775	20.9069	21.1082	21.831	21.7079	21.7514	21.7614	21.8063	20.3638	20.4327	20.3677	20.241	20.4104	20.9267	20.7483	20.7988	20.9077	20.829		20.689	20.443	20.5373	20.6207	20.4528	21.724	21.5487	21.6824	21.6054	21.6504	19.3823	19.3451	19.1714	19.3206	19.2608	20.0581	20.0118	19.9335	19.9684	19.8718
NH4_C51:0 TAG	19.6984	19.7742	19.9247	19.7326	19.7472	20.5145	20.3513	20.5142	20.3953	20.3549	18.5349	18.4684	18.4274	18.4658	18.4545	19.6271	19.5174	19.5628	19.5607	19.5045		19.0207	18.9863	18.9599	18.9713	18.9505	20.2377	20.0326	20.0303	20.0262	19.9724	17.4947	17.3613	17.326	17.4515	17.2529	18.434	18.3514	18.4657	18.423	18.3559
NH4_C52:7 TAG	15.9874	16.2413	16.209	16.1111	16.0257	17.7049	17.7315	17.6463	17.8242	17.8958	15.2167	15.243	15.3469	15.4073	15.3487	16.2706	15.9993	16.0601	16.155	16.1228		12.1954	12.6689	12.1434	12.856	12.4289	14.6205	14.5374	14.5699	14.6386	14.4291	11.4988	11.902	11.5906	11.3729	11.7936	11.137	10.8106	11.1605	11.7334	10.7887
NH4_C52:6 TAG	18.4908	18.5665	18.5638	18.3629	18.306	19.9842	19.9636	19.9528	20.0134	20.1731	17.8325	17.8891	17.8821	17.8865	17.9168	18.7015	18.5274	18.4651	18.6306	18.4988		16.3055	16.1516	16.1982	16.2947	16.2178	17.714	17.5352	17.591	17.6851	17.5125	15.2444	15.4158	15.2208	15.3298	15.3194	15.6337	15.3766	15.5074	15.3302	15.3568
NH4_C52:5 TAG	20.0157	20.0702	20.0226	19.8899	19.9103	21.3146	21.2684	21.3135	21.3208	21.4197	19.6571	19.8187	19.6757	19.7667	19.8021	20.2259	20.1116	20.0751	20.1745	20.1268		18.7652	18.7245	18.6718	18.7893	18.6788	19.9156	19.8408	19.8833	19.9852	19.8511	18.3624	18.3856	18.1923	18.2573	18.4155	18.35	18.2953	18.2835	18.3053	18.2854
NH4_C52:4 TAG	20.7834	20.7459	20.8256	20.6554	20.6426	21.8097	21.7478	21.819	21.7908	21.9296	20.7737	20.673	20.7164	20.7325	20.7573	20.8965	20.869	20.8342	20.9218	20.9325		20.3534	20.2329	20.042	20.2634	20.1379	21.2105	21.2251	21.1763	21.248	21.0904	20.0966	20.2373	20.0449	20.1068	20.2373	19.9688	19.861	19.9233	19.8926	19.8991
NH4_C52:3 TAG	22.0455	22.073	22.0973	21.9377	21.9121	23.1617	22.9343	23.0594	23.0553	23.1266	22.659	22.7653	22.6903	22.7018	22.6485	22.2873	22.1495	22.0805	22.2129	22.1131		21.8086	21.7465	21.8184	21.8401	21.7294	22.9337	22.7789	22.8404	22.9363	22.739	22.0632	22.3369	22.0766	22.2022	22.3373	21.4647	21.397	21.4775	21.4373	21.425
NH4_C52:2 TAG	23.7296	23.5674	23.8224	23.4173	23.5165	24.2655	24.1733	24.2144	24.1894	24.2402	24.2559	24.3359	24.2123	24.2174	24.3473	23.488	23.3555	23.3012	23.5691	23.3164		23.4322	23.2942	23.3986	23.4727	23.259	24.3805	24.2562	24.3541	24.3403	24.3934	23.0971	23.291	23.1542	23.2818	23.4037	22.9996	22.9715	22.9663	22.9568	22.8442
NH4_C52:1 TAG	23.5565	23.5559	23.6266	23.5342	23.6192	24.1881	24.0817	24.1245	24.0597	24.2743	22.8242	22.924	22.8628	22.9425	22.7897	23.2946	23.2598	23.187	23.3606	23.2152		23.2329	23.2186	23.1107	23.1949	23.1649	24.3829	24.3054	24.3386	24.3072	24.3335	21.5258	21.6052	21.553	21.7287	21.5603	22.6245	22.6277	22.6032	22.6156	22.5939
NH4_C52:0 TAG	21.9271	21.8858	21.979	21.9275	21.9566	22.5072	22.3436	22.4737	22.3881	22.3566	20.1923	20.312	20.3273	20.2864	20.45	21.7327	21.7161	21.5504	21.7213	21.7404		21.4834	21.4686	21.373	21.4412	21.4404	22.816	22.644	22.6214	22.6974	22.5996	19.375	19.4757	19.3127	19.3732	19.296	21.107	21.0437	21.0742	21.0698	21.0134
NH4_C53:3 TAG	19.7441	19.7274	19.8186	19.5845	19.6869	20.6157	20.5981	20.658	20.6572	20.7822	19.6795	19.8209	19.7338	19.6462	19.7103	19.8757	19.7074	19.6752	19.7612	19.7604		19.4794	19.3319	19.3296	19.4141	19.2918	20.5884	20.4571	20.5837	20.6076	20.5417	18.7589	18.9034	18.7928	18.9113	18.8415	19.1068	18.9247	18.9493	18.8503	18.8658
NH4_C53:2 TAG	20.6251	20.6135	20.6724	20.3774	20.4476	21.2949	21.223	21.169	21.1938	21.2413	20.1379	20.123	20.2246	20.1329	20.1386	20.1013	20.097	19.9851	20.1026	20.0212		20.5083	20.3204	20.4474	20.4508	20.3861	21.6607	21.5038	21.6666	21.5635	21.6025	18.9558	19.1128	18.8893	19.0518	18.9975	19.5939	19.6716	19.5929	19.4348	19.5116
NH4_C54:8 TAG	16.1979	16.3231	16.2435	16.1502	16.0516	17.8888	17.925	17.8365	17.9682	18.0577	15.2439	15.3433	15.1006	15.3079	15.4384	16.3373	16.1381	16.1658	16.3173	16.2349		12.1453	11.9947	11.7993	12.2755	11.4398	14.9329	14.6668	14.8581	14.9189	14.8594	11.568	11.2167	11.5774	11.5656	11.5575	10.4157	10.218	10.8384	9.73132	9.01402
NH4_C54:7 TAG	18.8295	18.9556	18.9153	18.7984	18.7869	20.108	20.1625	20.1295	20.1486	20.2768	18.1562	18.2345	18.1767	18.2443	18.2465	18.6219	18.5617	18.5171	18.6273	18.5716		16.8908	16.8756	16.7971	16.8931	16.823	17.9086	17.9251	17.8455	17.9393	17.8212	16.28	16.2803	16.16	16.1819	16.1768	16.3574	16.2198	16.1914	16.2222	16.2575
NH4_C54:6 TAG	20.2961	20.2559	20.3842	20.1134	20.192	21.705	21.6098	21.6709	21.6431	21.8337	19.7515	19.6977	19.7318	19.7121	19.817	20.498	20.4755	20.4194	20.5395	20.5328		18.879	18.7154	18.6375	18.8195	18.6406	19.9382	19.9513	19.9163	19.9993	19.8321	18.1275	18.3141	18.1489	18.2591	18.2177	18.4454	18.3368	18.382	18.3371	18.3618
NH4_C54:5 TAG	20.8121	20.8608	20.8713	20.6257	20.7469	22.3028	22.0543	22.1298	22.1778	22.2549	20.4555	20.446	20.517	20.4757	20.5026	21.2913	21.1308	21.1134	21.2864	21.1409		19.7043	19.5868	19.7289	19.7585	19.6029	21.1253	20.9897	20.9353	21.0984	20.9364	19.1572	19.2567	19.0911	19.1617	19.1633	19.3303	19.3616	19.3655	19.3975	19.3199
NH4_C54:4 TAG	21.6083	21.6228	21.5916	21.5827	21.5428	22.812	22.7273	22.9391	22.8342	22.9309	21.4648	21.3992	21.5015	21.4536	21.5302	22.0984	21.9329	21.8474	21.959	22.0522		21.3361	21.228	21.428	21.4264	21.3117	22.5638	22.3822	22.5136	22.6327	22.3858	20.874	20.9744	20.892	20.999	21.0583	21.0508	20.8652	20.9331	20.8668	20.9339
NH4_C54:3 TAG	22.8541	22.8526	22.9701	22.6743	22.7912	23.5803	23.4209	23.4295	23.5602	23.525	22.8548	23.0375	22.9291	22.8793	22.9701	22.7676	22.6434	22.5939	22.7345	22.648		22.8812	22.6653	22.7877	22.8453	22.6737	23.8364	23.7226	23.7803	23.7978	23.7719	22.4635	22.8112	22.5261	22.6852	22.7273	22.4262	22.3314	22.2505	22.3302	22.23
NH4_C54:2 TAG	22.4534	22.4531	22.6793	22.3515	22.3983	23.2865	23.1064	23.2377	23.1531	23.138	22.5613	22.5176	22.478	22.5824	22.5119	22.0069	21.9584	21.9177	21.9767	21.8026		22.8437	22.7338	22.7624	22.811	22.7633	24.114	23.97	23.9984	23.9837	23.887	21.402	21.6324	21.5481	21.6524	21.5146	21.9276	21.8722	21.981	21.8879	21.8505
NH4_C54:1 TAG	21.587	21.6787	21.7064	21.5443	21.6572	22.171	22.1615	22.1673	22.1572	22.2461	20.4846	20.6112	20.5516	20.6007	20.735	21.1705	21.0455	21.0067	21.1768	21.0981		22.0715	21.988	21.9197	22.1236	21.933	23.4452	23.2605	23.3534	23.3499	23.3435	19.8767	19.9087	19.8067	19.9885	19.9034	21.0452	21.214	21.1361	21.1385	21.1552
NH4_C55:3 TAG	18.5632	18.6001	18.6209	18.5303	18.5287	19.5861	19.4557	19.5032	19.4675	19.6663	18.0293	18.1263	18.0915	18.2113	18.0212	18.221	18.1308	18.0921	18.2358	18.0534		18.8965	18.7788	18.7725	18.8165	18.7828	20.0851	20.0044	20.0221	20.0431	20.0325	17.3812	17.5239	17.4406	17.6234	17.488	17.7823	17.692	17.7311	17.7344	17.6888
NH4_C55:2 TAG	18.6854	18.6371	18.7284	18.6335	18.6434	19.3625	19.2506	19.3174	19.302	19.3325	17.7656	17.8754	17.879	17.9033	17.999	17.9946	18.0133	17.8827	18.0352	17.9484		19.323	19.1624	19.1848	19.2226	19.1752	20.5248	20.3923	20.4041	20.5199	20.3921	17.408	17.4441	17.3342	17.358	17.3385	18.1449	18.0678	18.0886	18.0537	18.0486
NH4_C56:10 TAG	13.1035	13.5436	13.3098	12.6427	13.0398	15.3109	15.2669	15.1611	15.3905	15.4911	9.43671	10.1383	9.52943	8.7039	10.6493	13.2753	13.0137	13.0466	13.1603	13.2041		12.6445	12.7918	12.74	13.1319	12.8406	12.8823	12.5599	12.2297	12.5866	12.1386	11.1898	11.1712	10.676	11.3498	11.5333	12.0372	12.0708	12.5095	12.203	11.9575
NH4_C56:9 TAG	16.2175	16.3409	16.2895	16.1752	16.0966	18.0635	18.1279	18.0301	18.1467	18.2207	14.7265	14.8678	14.7548	14.8147	14.7263	16.4262	16.2965	16.2783	16.466	16.3373		12.9048	12.0937	12.2866	12.8506	12.3545	15.2937	15.2208	15.2022	15.3396	15.2765	9.33539	9.0954	8.75489	8.8857	9.40301	10.697	10.5216	10.6865	10.5498	10.9024
NH4_C56:8 TAG	18.5277	18.6275	18.5291	18.4522	18.4508	20.2202	20.2042	20.2077	20.29	20.3475	17.6644	17.8184	17.6908	17.7309	17.8256	18.6882	18.6068	18.5961	18.6897	18.6786		16.6216	16.5379	16.4368	16.6697	16.4784	18.2206	18.1362	18.2397	18.2428	18.1501	15.8972	15.7753	15.6585	15.7935	15.877	15.9403	15.9115	15.8372	15.7774	15.8201
NH4_C56:7 TAG	20.8821	20.9536	20.9567	20.7831	20.75	22.2925	22.2832	22.2379	22.3133	22.4188	20.1067	20.0954	20.0938	20.1771	20.1113	20.9181	20.8167	20.7098	20.8822	20.7939		19.2594	19.0532	18.9928	19.1767	18.9999	20.5604	20.56	20.5389	20.6037	20.4952	18.1395	18.2592	18.0767	18.1999	18.1979	18.4738	18.4543	18.4597	18.368	18.3678
NH4_C56:5 TAG	21.1801	21.1793	21.3157	21.0872	21.1155	22.7174	22.5675	22.695	22.7287	22.7976	20.5999	20.7589	20.6191	20.6009	20.7533	21.5927	21.5026	21.3675	21.6673	21.5218		20.7051	20.3971	20.544	20.5575	20.4008	22.024	21.9537	22.1227	22.0759	22.0955	19.4368	19.551	19.5275	19.5536	19.5813	19.8796	19.8173	19.7207	19.7153	19.6299
NH4_C56:4 TAG	20.0512	20.207	20.1818	20.2138	20.0908	21.5615	21.4582	21.6469	21.5164	21.6282	19.1486	19.2068	19.1094	19.209	19.2155	20.5496	20.3491	20.4735	20.4509	20.4122		18.9014	18.7835	18.8566	18.7841	18.6588	20.9112	20.7005	20.6491	20.6062	20.6686	16.8018	17.0213	16.9247	17.0763	17.1274	18.4052	18.338	18.4829	18.2545	18.2694
NH4_C56:3 TAG	20.5817	20.6171	20.6772	20.5028	20.4632	21.4819	21.5799	21.5168	21.5507	21.6883	20.1698	20.4083	20.288	20.3057	20.3794	20.2127	20.1132	20.0386	20.2261	20.0916		20.9424	20.8747	20.8768	20.9026	20.7709	22.1399	21.9799	22.0689	22.1356	21.9028	19.9935	20.3313	20.0617	20.2041	20.3114	19.8598	19.829	19.7829	19.8053	19.7075
NH4_C56:2 TAG	20.248	20.18	20.183	20.0416	20.1446	20.731	20.5476	20.7238	20.6525	20.8929	19.9646	20.0451	20.1193	20.0954	20.1279	19.4221	19.3619	19.2675	19.4498	19.3224		21.0248	20.9029	20.9185	21.0017	20.9563	22.0548	21.7862	21.9904	21.9372	21.8394	19.3661	19.5685	19.3846	19.4833	19.5724	19.8268	19.7749	19.7387	19.7153	19.6953
NH4_C56:1 TAG	20.2765	20.3128	20.2981	20.1651	20.2248	20.5135	20.3664	20.4938	20.4593	20.5844	19.5027	19.5593	19.5172	19.4225	19.5851	19.6316	19.5338	19.484	19.5818	19.5555		20.303	20.3205	20.3752	20.4062	20.3307	21.2545	21.103	21.1444	21.2243	21.0893	18.6411	18.7111	18.5415	18.67	18.6771	19.2223	19.2863	19.2749	19.3374	19.2101
NH4_C58:11 TAG	14.8183	14.8665	14.7274	14.697	14.5734	16.9118	16.9689	16.8034	16.8999	17.0571	11.5314	11.8242	11.2521	11.6407	11.4331	14.8403	14.6448	14.5631	14.744	14.75		13.7253	14.1398	13.8611	14.2917	13.9731	13.5957	13.0962	13.0923	13.0599	13.0315	13.1629	13.4172	12.9506	13.3763	13.157	13.6936	13.6416	13.8184	13.613	13.4895
NH4_C58:10 TAG	17.0179	17.2596	17.1173	17.0451	17.0205	18.8025	18.8349	18.8053	18.8885	18.9258	15.716	15.822	15.779	15.8664	15.8703	17.2396	17.2489	17.1427	17.2947	17.2302		14.1874	14.119	13.9182	14.0785	13.9468	16.2233	16.3288	16.2857	16.3881	16.2639	10.8138	11.2958	10.374	10.8719	10.3794	13.0826	12.7341	13.0582	13.0218	12.8588
NH4_C58:9 TAG	18.862	18.8982	18.9499	18.8068	18.7457	20.7134	20.7249	20.6284	20.7617	20.8908	17.7234	17.6963	17.5993	17.6276	17.7739	19.2508	19.2386	19.1816	19.2439	19.3225		17.3265	16.9733	17.016	17.1781	16.964	18.9905	18.9982	18.9637	19.0314	18.9451	15.6797	15.6617	15.5018	15.6626	15.7057	16.4677	16.3317	16.3569	16.2378	16.2417
NH4_C58:8 TAG	19.7686	19.8899	19.8527	19.6749	19.7171	21.4932	21.3765	21.3119	21.4128	21.5307	18.9827	19.0141	19.0223	19.0369	19.0662	20.1479	20.0206	20.0002	20.1714	20.0668		18.4764	18.2297	18.3722	18.4576	18.3216	20.0146	20	19.927	20.0432	19.8986	17.5651	17.6667	17.4315	17.5513	17.5426	17.8024	17.8405	17.8171	17.7912	17.7599
NH4_C58:7 TAG	19.3353	19.2773	19.4524	19.1343	19.19	20.9907	20.9213	20.9967	21.0352	21.1591	18.4019	18.6119	18.4867	18.3808	18.5926	19.7717	19.6304	19.5397	19.7149	19.6078		18.2079	17.9326	17.9978	17.9603	17.8864	19.691	19.6213	19.6971	19.7355	19.652	16.6376	16.7304	16.7029	16.8326	16.7186	17.5162	17.3673	17.3292	17.1952	17.2332
NH4_C58:6 TAG	20.757	20.7302	20.8699	20.5228	20.6369	22.3458	22.2934	22.2983	22.3281	22.416	19.8704	19.9546	19.8885	19.7888	19.921	20.875	20.7267	20.7373	20.8677	20.7609		20.4423	20.0141	20.226	20.2626	20.1163	21.7854	21.6858	21.8559	21.7983	21.7917	18.8783	19.069	18.8421	19.0092	18.9818	19.3218	19.2771	19.1977	19.1615	19.0945
NH4_C60:12 TAG	15.3571	15.3993	15.4109	15.2641	15.2663	17.5687	17.6394	17.5796	17.64	17.665	12.5375	13.4376	12.7826	12.9814	13.3055	15.3938	15.3477	15.4078	15.467	15.4796		12.2787	12.7004	12.3412	12.9123	12.4372	12.9803	13.1124	12.9014	13.352	13.1832	12.7729	13.144	12.7202	12.9412	12.9835	11.8665	11.84	12.0427	11.7524	11.8134
