# Supplementary material for: A metastasis map of human cancer cell lines
Source: Nature. 2020 Dec 9;588(7837):331–6. doi: 10.1038/s41586-020-2969-2 (PMC8439149; doi:10.1038/s41586-020-2969-2)
Supplement: Supplementary file 27 — Source Data Extended Data Fig. 9 [file 41586_2020_2969_MOESM27_ESM.xlsx]

## Sheet: ED Fig. 9b
gene	invivo	insilico	pool	organ
A1BG	3.35404	2.96927	g1	bone
A1BG-AS1	2.51905	1.88586	g1	bone
A1CF	-0.743133	-0.82816	g1	bone
A2M	-0.617326	-0.681085	g1	bone
A2M-AS1	-0.565019	-0.735565	g1	bone
A2ML1	0.67488	-0.744262	g1	bone
A4GALT	3.04647	0.211365	g1	bone
A4GNT	-1.02334	-1.00149	g1	bone
AAAS	5.06058	4.88558	g1	bone
AACS	5.69953	4.95684	g1	bone
AACSP1	-0.91622	-0.865166	g1	bone
AADAC	1.1369	-0.628645	g1	bone
AADACL2	-0.619019	-1.02022	g1	bone
AADACL3	1.72224	4.28334	g1	bone
AADACL4	-1.02334	-1.01131	g1	bone
AADAT	2.18533	3.15847	g1	bone
AAED1	5.12318	5.87069	g1	bone
AAGAB	6.24746	6.59716	g1	bone
AAK1	5.17591	3.66733	g1	bone
AAMDC	3.86674	2.95358	g1	bone
AAMP	7.27433	7.25855	g1	bone
AANAT	-0.683477	-0.668104	g1	bone
AAR2	6.10185	6.44847	g1	bone
AARD	0.948662	0.613635	g1	bone
AARS	6.8523	7.77631	g1	bone
AARS2	4.62264	4.51868	g1	bone
AARSD1	4.08578	3.86775	g1	bone
AASDH	3.84429	4.26285	g1	bone
AASDHPPT	6.00737	6.95341	g1	bone
AASS	2.35221	1.46623	g1	bone
AATF	7.43956	7.56767	g1	bone
AATK	1.02101	0.301141	g1	bone
ABAT	3.44459	1.84318	g1	bone
ABCA1	3.98023	2.31245	g1	bone
ABCA10	0.0831262	0.455331	g1	bone
ABCA11P	2.20682	2.49106	g1	bone
ABCA12	1.51019	0.770403	g1	bone
ABCA13	0.994249	0.638586	g1	bone
ABCA17P	0.190774	-0.0842082	g1	bone
ABCA2	4.61869	2.95508	g1	bone
ABCA3	2.10147	1.97337	g1	bone
ABCA4	1.96919	0.123622	g1	bone
ABCA5	1.71447	1.98776	g1	bone
ABCA6	-0.638528	-0.80818	g1	bone
ABCA7	3.70077	2.27768	g1	bone
ABCA8	-0.861003	-1.00553	g1	bone
ABCA9	0.848181	-0.237391	g1	bone
ABCB1	0.482221	0.328416	g1	bone
ABCB10	5.41643	5.85313	g1	bone
ABCB11	-0.945379	-0.999672	g1	bone
ABCB4	-0.728394	-0.835891	g1	bone
ABCB5	1.46651	0.0401918	g1	bone
ABCB6	4.78403	4.53772	g1	bone
ABCB7	4.06603	3.6415	g1	bone
ABCB8	5.12585	4.89441	g1	bone
ABCB9	3.47734	3.46527	g1	bone
ABCC1	3.98818	3.62314	g1	bone
ABCC10	3.59882	4.23538	g1	bone
ABCC11	0.671206	-0.147867	g1	bone
ABCC12	-0.996776	-1.00827	g1	bone
ABCC13	-0.589902	-0.501508	g1	bone
ABCC2	4.69316	3.85703	g1	bone
ABCC3	4.72107	3.07169	g1	bone
ABCC4	3.08621	4.15654	g1	bone
ABCC5	4.95703	4.75006	g1	bone
ABCC6	-0.588726	-0.639536	g1	bone
ABCC6P1	-1.02334	-0.931918	g1	bone
ABCC6P2	-0.350825	-0.654581	g1	bone
ABCC8	-0.98144	-0.980775	g1	bone
ABCC9	5.17727	3.7226	g1	bone
ABCD1	4.45154	3.80684	g1	bone
ABCD2	-1.02334	-0.612214	g1	bone
ABCD3	5.68601	6.33033	g1	bone
ABCD4	4.49337	3.50137	g1	bone
ABCE1	6.48898	7.96631	g1	bone
ABCF1	6.87302	6.35871	g1	bone
ABCF2	6.18826	6.98812	g1	bone
ABCF3	5.96933	6.22527	g1	bone
ABCG1	0.192609	0.136674	g1	bone
ABCG2	3.81088	6.09538	g1	bone
ABCG4	0.121507	-0.00930976	g1	bone
ABCG5	-0.88379	-1.00924	g1	bone
ABCG8	-0.955778	-1.02022	g1	bone
ABHD1	-0.210773	-0.55598	g1	bone
ABHD10	5.37283	7.4493	g1	bone
ABHD11	5.23201	4.48682	g1	bone
ABHD12	6.04412	6.44955	g1	bone
ABHD12B	-0.222229	-0.633555	g1	bone
ABHD13	5.14055	6.6897	g1	bone
ABHD14A	4.42813	3.7029	g1	bone
ABHD14A-ACY1	0.532732	-0.798451	g1	bone
ABHD14B	5.98586	5.70982	g1	bone
ABHD15	4.14999	3.7734	g1	bone
ABHD16A	6.08313	5.64607	g1	bone
ABHD16B	1.71148	1.34948	g1	bone
ABHD2	5.88076	5.25513	g1	bone
ABHD3	5.24403	5.35401	g1	bone
ABHD4	3.09919	3.79998	g1	bone
ABHD5	5.33013	5.55807	g1	bone
ABHD6	3.37873	3.7914	g1	bone
ABHD8	3.95681	4.41793	g1	bone
ABI1	6.51602	6.69528	g1	bone
ABI2	5.81368	5.81726	g1	bone
ABI3	-0.953912	-1.02022	g1	bone
ABI3BP	0.192089	-0.472202	g1	bone
ABL1	5.04574	4.75938	g1	bone
ABL2	5.9345	4.56119	g1	bone
ABLIM1	5.72284	5.37849	g1	bone
ABLIM2	0.80345	-0.00293442	g1	bone
ABLIM3	3.56678	4.3572	g1	bone
ABO	-0.450655	-0.855111	g1	bone
ABP1	-0.856216	-0.761849	g1	bone
ABR	4.37544	3.90168	g1	bone
ABRA	-0.384871	-0.541331	g1	bone
ABRACL	6.78361	6.50348	g1	bone
ABT1	5.81068	6.52335	g1	bone
ABTB1	3.06856	2.57766	g1	bone
ABTB2	3.90495	3.33331	g1	bone
ACAA1	6.64382	5.84786	g1	bone
ACAA2	5.03415	5.39449	g1	bone
ACACA	4.93714	3.67226	g1	bone
ACACB	1.17059	1.05804	g1	bone
ACAD10	4.43684	2.93169	g1	bone
ACAD11	4.46051	3.61637	g1	bone
ACAD8	4.24986	4.47451	g1	bone
ACAD9	5.38387	5.20347	g1	bone
ACADL	-0.754913	-0.638907	g1	bone
ACADM	5.16078	6.28216	g1	bone
ACADS	4.74089	4.57753	g1	bone
ACADSB	3.88042	4.73569	g1	bone
ACADVL	8.41558	7.53996	g1	bone
ACAN	-1.02334	-1.00882	g1	bone
ACAP1	0.260901	-0.543531	g1	bone
ACAP2	6.01852	5.92662	g1	bone
ACAP3	5.42443	4.60273	g1	bone
ACAT1	6.60214	8.22082	g1	bone
ACAT2	6.36725	7.10528	g1	bone
ACBD3	6.94416	6.84449	g1	bone
ACBD4	1.27502	0.923636	g1	bone
ACBD5	4.44417	5.31688	g1	bone
ACBD6	6.05496	5.79007	g1	bone
ACBD7	2.96063	2.59097	g1	bone
ACCS	2.2549	1.59653	g1	bone
ACCSL	-1.00168	-0.953211	g1	bone
ACD	5.47808	5.22546	g1	bone
ACE	0.00728053	-0.404235	g1	bone
ACE2	0.807299	-0.279501	g1	bone
ACER1	-0.940052	-0.999177	g1	bone
ACER2	0.75344	-0.421827	g1	bone
ACER3	4.25563	5.55951	g1	bone
ACHE	2.6957	0.0863089	g1	bone
ACIN1	5.22448	4.66648	g1	bone
ACLY	6.27096	6.47705	g1	bone
ACMSD	-0.963651	-0.890206	g1	bone
ACN9	3.10655	5.66587	g1	bone
ACO1	4.59131	5.72059	g1	bone
ACO2	6.41959	6.84646	g1	bone
ACOT1	1.36476	1.55343	g1	bone
ACOT11	5.2485	4.84557	g1	bone
ACOT13	5.30512	5.8634	g1	bone
ACOT2	4.56347	4.12085	g1	bone
ACOT4	2.74825	3.12583	g1	bone
ACOT6	-0.892072	-0.937012	g1	bone
ACOT7	7.07672	7.40537	g1	bone
ACOT8	5.37141	5.19276	g1	bone
ACOT9	6.23018	6.34997	g1	bone
ACOX1	5.9781	5.84603	g1	bone
ACOX2	0.279628	0.669728	g1	bone
ACOX3	4.76851	4.50962	g1	bone
ACOXL	0.141632	0.718453	g1	bone
ACP1	7.69614	8.44768	g1	bone
ACP2	5.18449	4.87155	g1	bone
ACP5	-0.438465	-0.950901	g1	bone
ACP6	2.72617	3.20523	g1	bone
ACPL2	3.59639	3.93838	g1	bone
ACPP	0.456541	-0.660338	g1	bone
ACPT	-0.614522	-0.900053	g1	bone
ACRBP	-0.430662	-1.01994	g1	bone
ACRC	1.42477	-0.286245	g1	bone
ACRV1	-0.884616	-0.999157	g1	bone
ACSBG1	-0.429317	-0.764512	g1	bone
ACSF2	4.10196	3.24885	g1	bone
ACSF3	4.36891	4.51739	g1	bone
ACSL1	4.76956	5.91809	g1	bone
ACSL3	7.35561	7.57372	g1	bone
ACSL4	6.03472	6.59147	g1	bone
ACSL5	4.2898	4.69133	g1	bone
ACSL6	2.08587	0.627233	g1	bone
ACSM1	-0.874494	-0.973407	g1	bone
ACSM2A	-1.02334	-1.00633	g1	bone
ACSM3	-0.88379	-0.93412	g1	bone
ACSS1	1.55664	1.29947	g1	bone
ACSS2	4.17337	4.62694	g1	bone
ACSS3	1.43981	2.19093	g1	bone
ACTA1	0.193116	-0.987675	g1	bone
ACTA2	1.73898	-0.284746	g1	bone
ACTB	13.4633	13.2594	g1	bone
ACTBL2	1.76762	1.60794	g1	bone
ACTC1	-0.568864	-0.869579	g1	bone
ACTG1	11.363	10.6818	g1	bone
ACTG1P4	-0.757759	-0.914799	g1	bone
ACTG2	-0.171289	-0.430752	g1	bone
ACTL10	2.51127	2.34682	g1	bone
ACTL6A	7.72607	8.81164	g1	bone
ACTL7A	-1.02334	-1.01712	g1	bone
ACTL7B	-0.980181	-1.00601	g1	bone
ACTL8	-0.953612	-0.7871	g1	bone
ACTN1	8.41605	8.86989	g1	bone
ACTN2	-0.787185	-0.904967	g1	bone
ACTN3	-0.953612	-0.871625	g1	bone
ACTN4	6.94014	6.11262	g1	bone
ACTR10	6.24136	6.76004	g1	bone
ACTR1A	6.36057	6.44626	g1	bone
ACTR1B	3.59066	2.41584	g1	bone
ACTR2	7.67893	8.22553	g1	bone
ACTR3	8.63083	9.20227	g1	bone
ACTR3B	3.41653	3.90521	g1	bone
ACTR3BP2	-1.02334	-1.00986	g1	bone
ACTR3BP5	-0.980181	-0.992128	g1	bone
ACTR3C	2.74229	2.35639	g1	bone
ACTR5	4.3685	4.78868	g1	bone
ACTR6	5.51066	7.15578	g1	bone
ACTR8	4.92285	5.32298	g1	bone
ACTRT3	3.08155	3.14227	g1	bone
ACVR1	2.96641	3.09986	g1	bone
ACVR1B	2.43758	1.66797	g1	bone
ACVR1C	0.153604	0.661956	g1	bone
ACVR2A	3.95318	4.07189	g1	bone
ACVR2B	1.9485	1.52644	g1	bone
ACVR2B-AS1	-0.357643	-0.64591	g1	bone
ACVRL1	-0.600318	-0.931076	g1	bone
ACY1	5.19285	5.10505	g1	bone
ACY3	-0.128292	-0.481883	g1	bone
ACYP1	4.24608	4.34251	g1	bone
ACYP2	3.68333	2.8871	g1	bone
ADA	4.12939	4.99547	g1	bone
ADAD1	-1.02334	-1.02334	g1	bone
ADAD2	-0.296131	-0.136749	g1	bone
ADAL	3.36972	3.8511	g1	bone
ADAM10	6.40956	7.38032	g1	bone
ADAM11	-0.28995	-0.392714	g1	bone
ADAM12	2.35858	3.57241	g1	bone
ADAM15	6.94729	6.93626	g1	bone
ADAM17	6.13836	6.2698	g1	bone
ADAM18	-0.938316	-1.02334	g1	bone
ADAM19	4.79149	5.45718	g1	bone
ADAM1A	0.0253268	-0.274488	g1	bone
ADAM2	-1.00168	-1.00925	g1	bone
ADAM20	-0.945379	-0.952451	g1	bone
ADAM20P1	-0.695161	-0.945573	g1	bone
ADAM21	-0.851051	-0.530591	g1	bone
ADAM21P1	-0.97714	-0.946629	g1	bone
ADAM22	0.995385	1.02729	g1	bone
ADAM23	-0.312373	0.772554	g1	bone
ADAM28	-0.736903	-0.669323	g1	bone
ADAM29	-1.02334	-1.00882	g1	bone
ADAM30	-0.996776	-1.02285	g1	bone
ADAM32	0.0361028	-0.424761	g1	bone
ADAM33	-0.940392	-0.995961	g1	bone
ADAM6	-1.02334	-1.00505	g1	bone
ADAM7	-1.02334	-0.973658	g1	bone
ADAM8	5.13577	4.50453	g1	bone
ADAM9	8.48877	9.28417	g1	bone
ADAMTS1	4.4795	5.29102	g1	bone
ADAMTS10	-0.58603	-0.946711	g1	bone
ADAMTS12	-0.404105	0.922092	g1	bone
ADAMTS13	0.11376	-0.577873	g1	bone
ADAMTS14	-0.0222441	0.469533	g1	bone
ADAMTS15	1.16679	-0.444511	g1	bone
ADAMTS16	1.09541	1.65212	g1	bone
ADAMTS17	-0.0449802	0.0828406	g1	bone
ADAMTS18	-0.0676339	0.0443442	g1	bone
ADAMTS19	-0.527349	-0.556533	g1	bone
ADAMTS2	0.4899	0.897817	g1	bone
ADAMTS20	-0.800534	-0.803159	g1	bone
ADAMTS3	-0.122021	0.0858674	g1	bone
ADAMTS4	3.26081	1.33256	g1	bone
ADAMTS5	-0.866716	-0.836862	g1	bone
ADAMTS6	1.1693	1.45326	g1	bone
ADAMTS7	2.69476	1.4704	g1	bone
ADAMTS8	-0.368295	-0.28426	g1	bone
ADAMTS9	0.678399	0.832651	g1	bone
ADAMTS9-AS2	-0.838491	-0.855885	g1	bone
ADAMTSL1	-0.805096	-0.928413	g1	bone
ADAMTSL2	1.90349	0.530428	g1	bone
ADAMTSL3	-0.736242	-0.846557	g1	bone
ADAMTSL4	3.511	2.41535	g1	bone
ADAMTSL5	1.49236	1.21598	g1	bone
ADAP1	5.75053	7.01038	g1	bone
ADAP2	0.198432	-0.0804921	g1	bone
ADAR	6.58051	6.29213	g1	bone
ADARB1	3.32728	3.56019	g1	bone
ADARB2	-0.422014	-0.265918	g1	bone
ADARB2-AS1	-1.02334	-0.826815	g1	bone
ADAT1	5.40494	5.12616	g1	bone
ADAT2	3.98841	3.4545	g1	bone
ADAT3	3.47763	2.54319	g1	bone
ADC	1.02065	0.798819	g1	bone
ADCK1	2.9524	1.83982	g1	bone
ADCK2	5.22879	4.81431	g1	bone
ADCK3	4.21526	4.97884	g1	bone
ADCK4	4.13958	3.59136	g1	bone
ADCK5	4.0185	4.03652	g1	bone
ADCY1	0.448509	-0.150962	g1	bone
ADCY10	-0.531612	-0.8887	g1	bone
ADCY10P1	-0.0870235	-0.722579	g1	bone
ADCY2	-0.81916	-0.931548	g1	bone
ADCY3	5.16379	5.29796	g1	bone
ADCY4	-0.670494	-0.924792	g1	bone
ADCY5	-0.415906	0.142807	g1	bone
ADCY6	4.84239	3.77948	g1	bone
ADCY7	3.96565	2.99373	g1	bone
ADCY8	-1.02334	-0.982308	g1	bone
ADCY9	2.67144	2.27935	g1	bone
ADCYAP1	-0.954973	-0.648743	g1	bone
ADCYAP1R1	-0.97714	-1.01946	g1	bone
ADD1	6.14855	5.91747	g1	bone
ADD2	0.0467074	1.87775	g1	bone
ADD3	5.48743	6.45823	g1	bone
ADH1C	-1.02334	-0.870499	g1	bone
ADH4	-0.750253	-0.882057	g1	bone
ADH5	6.80177	8.07222	g1	bone
ADH6	-0.98144	-1.01558	g1	bone
ADH7	-0.513018	-0.975633	g1	bone
ADHFE1	0.911627	0.00943986	g1	bone
ADI1	7.4921	7.29853	g1	bone
ADIPOQ	1.08182	-0.113519	g1	bone
ADIPOR1	7.08264	7.18812	g1	bone
ADIPOR2	4.55418	4.3618	g1	bone
ADIRF	7.81079	7.07979	g1	bone
ADK	7.50333	8.64502	g1	bone
ADM	7.09506	5.94375	g1	bone
ADM2	2.40445	1.44644	g1	bone
ADM5	2.70195	0.960361	g1	bone
ADNP	5.69313	5.39501	g1	bone
ADNP2	4.01006	3.83907	g1	bone
ADO	3.88505	3.74748	g1	bone
ADORA1	3.81353	3.96534	g1	bone
ADORA2A	2.20283	1.2921	g1	bone
ADORA2A-AS1	-0.73021	-1.00458	g1	bone
ADORA2B	5.11644	5.60246	g1	bone
ADORA3	-1.02334	-1.02236	g1	bone
ADPGK	6.0108	6.44163	g1	bone
ADPGK-AS1	-0.418842	-0.759491	g1	bone
ADPRH	1.53165	2.05317	g1	bone
ADPRHL1	2.64783	2.97372	g1	bone
ADPRHL2	5.28803	5.61701	g1	bone
ADPRM	1.87754	2.93648	g1	bone
ADRA1A	0.937365	-0.257924	g1	bone
ADRA1B	-0.548825	-0.906602	g1	bone
ADRA1D	0.33003	-0.302237	g1	bone
ADRA2A	-0.401927	-0.841039	g1	bone
ADRA2B	0.00224785	-0.971316	g1	bone
ADRA2C	1.14313	1.92979	g1	bone
ADRB1	0.174776	0.509657	g1	bone
ADRB2	2.76718	3.34079	g1	bone
ADRB3	-0.97714	-1.01684	g1	bone
ADRBK1	6.95457	6.74834	g1	bone
ADRBK2	3.29348	2.06234	g1	bone
ADRM1	9.1248	9.25835	g1	bone
ADSL	5.88567	6.36933	g1	bone
ADSS	6.45562	6.87317	g1	bone
ADSSL1	0.422475	0.160175	g1	bone
ADTRP	1.42769	1.84005	g1	bone
AEBP1	0.0996334	-0.692253	g1	bone
AEBP2	5.09495	4.15765	g1	bone
AEN	5.29982	6.6475	g1	bone
AES	6.82927	5.95853	g1	bone
AFAP1	4.79031	4.25286	g1	bone
AFAP1-AS1	0.462354	0.236186	g1	bone
AFAP1L1	1.95678	3.29343	g1	bone
AFAP1L2	5.4937	4.4312	g1	bone
AFF1	4.35402	3.67133	g1	bone
AFF2	-0.913824	-0.914183	g1	bone
AFF3	1.16064	0.103844	g1	bone
AFF4	5.91722	4.8048	g1	bone
AFG3L1P	4.82392	4.19214	g1	bone
AFG3L2	6.74701	6.94649	g1	bone
AFM	-1.02334	-1.02334	g1	bone
AFMID	4.4785	3.27758	g1	bone
AFP	0.0490391	0.33886	g1	bone
AFTPH	4.66405	3.8501	g1	bone
AGA	3.30616	3.80517	g1	bone
AGAP1	3.80448	3.74837	g1	bone
AGAP11	3.20481	0.474931	g1	bone
AGAP2	1.07828	0.0690391	g1	bone
AGAP3	6.26202	5.42908	g1	bone
AGAP4	2.61662	1.38331	g1	bone
AGAP5	2.93613	0.790079	g1	bone
AGAP6	4.63112	2.50414	g1	bone
AGAP7	0.815594	-0.300321	g1	bone
AGAP8	1.57546	0.754664	g1	bone
AGAP9	3.73041	1.48985	g1	bone
AGBL1	-1.02334	-1.02334	g1	bone
AGBL2	0.346566	-0.418381	g1	bone
AGBL3	0.0178874	0.539752	g1	bone
AGBL4	-0.552271	-0.78424	g1	bone
AGBL5	4.67503	5.09457	g1	bone
AGER	0.857694	-0.349184	g1	bone
AGFG1	6.26011	6.6261	g1	bone
AGFG2	1.93192	2.7375	g1	bone
AGGF1	4.03746	4.72935	g1	bone
AGK	4.77878	5.65346	g1	bone
AGL	4.37548	4.54498	g1	bone
AGMAT	3.44813	3.52294	g1	bone
AGMO	-0.187465	0.215906	g1	bone
AGO1	3.96986	3.84479	g1	bone
AGO2	5.00696	4.80834	g1	bone
AGO3	3.49218	3.74716	g1	bone
AGO4	3.50788	2.54201	g1	bone
AGPAT1	5.0326	4.24116	g1	bone
AGPAT2	7.28705	6.66506	g1	bone
AGPAT3	5.33441	4.97357	g1	bone
AGPAT4	2.96182	2.09555	g1	bone
AGPAT4-IT1	2.34922	-0.361711	g1	bone
AGPAT5	6.18256	7.43019	g1	bone
AGPAT6	6.55807	6.65929	g1	bone
AGPAT9	1.56835	4.15296	g1	bone
AGPHD1	1.10336	1.49526	g1	bone
AGPS	5.85753	7.00167	g1	bone
AGR2	0.765258	0.985433	g1	bone
AGR3	-1.02334	-0.99724	g1	bone
AGRN	5.6907	3.25627	g1	bone
AGSK1	1.70725	0.89894	g1	bone
AGT	-0.274185	-0.551604	g1	bone
AGTPBP1	3.05154	4.6098	g1	bone
AGTR1	-1.02334	-0.175813	g1	bone
AGTR2	-1.02334	-1.02334	g1	bone
AGTRAP	6.1207	5.51331	g1	bone
AGXT	-0.344778	-0.997701	g1	bone
AGXT2	-1.02334	-0.912198	g1	bone
AGXT2L1	-1.02334	-0.947749	g1	bone
AGXT2L2	4.14646	2.42111	g1	bone
AHCTF1	5.99775	6.6934	g1	bone
AHCTF1P1	-0.323286	0.8585	g1	bone
AHCY	7.71015	7.85297	g1	bone
AHCYL1	5.39122	5.75755	g1	bone
AHCYL2	3.4789	3.67339	g1	bone
AHDC1	2.50905	0.764242	g1	bone
AHI1	5.99981	4.74709	g1	bone
AHNAK	7.61036	6.08865	g1	bone
AHNAK2	3.69148	2.67716	g1	bone
AHR	5.74538	4.88073	g1	bone
AHRR	1.27353	1.13823	g1	bone
AHSA1	7.17262	7.01961	g1	bone
AHSA2	5.04817	2.98551	g1	bone
AHSG	-0.912111	-0.861891	g1	bone
AHSP	-1.02334	-1.02334	g1	bone
AICDA	1.46487	-0.393787	g1	bone
AIDA	5.43127	5.61935	g1	bone
AIF1L	2.6056	2.52726	g1	bone
AIFM1	6.24846	6.47864	g1	bone
AIFM2	5.72192	6.08828	g1	bone
AIFM3	0.403672	-0.472569	g1	bone
AIG1	4.44801	3.48106	g1	bone
AIM1	4.99341	4.44047	g1	bone
AIM1L	3.45381	3.08994	g1	bone
AIM2	1.13358	2.1684	g1	bone
AIMP1	6.29833	7.5408	g1	bone
AIMP2	6.31819	6.52248	g1	bone
AIP	5.97438	5.30328	g1	bone
AIPL1	0.97803	-0.0431542	g1	bone
AIRE	-0.499356	-0.844848	g1	bone
AIRN	-0.782947	-0.980927	g1	bone
AJAP1	-0.416749	0.140144	g1	bone
AJUBA	5.29957	5.72054	g1	bone
AK1	5.56828	5.14074	g1	bone
AK2	7.62042	8.26355	g1	bone
AK3	5.79861	6.32441	g1	bone
AK4	5.80093	5.51643	g1	bone
AK5	-0.361643	0.699909	g1	bone
AK7	-0.375926	-0.228193	g1	bone
AK8	2.01789	2.12373	g1	bone
AKAP1	6.14793	6.16234	g1	bone
AKAP10	4.5185	5.05543	g1	bone
AKAP11	3.59023	3.36566	g1	bone
AKAP12	2.46449	3.37754	g1	bone
AKAP13	6.06475	5.497	g1	bone
AKAP14	-0.935759	-0.949696	g1	bone
AKAP17A	5.51216	4.92072	g1	bone
AKAP2	4.57489	5.91198	g1	bone
AKAP3	-0.488781	-0.631873	g1	bone
AKAP5	2.0871	1.27104	g1	bone
AKAP6	0.22575	0.307128	g1	bone
AKAP7	3.35623	3.01586	g1	bone
AKAP8	5.30426	5.41813	g1	bone
AKAP8L	6.22257	5.84064	g1	bone
AKAP9	6.83017	5.07932	g1	bone
AKD1	1.09222	2.13644	g1	bone
AKIP1	4.87779	4.63972	g1	bone
AKIRIN1	6.47804	6.61159	g1	bone
AKIRIN2	5.68036	4.92972	g1	bone
AKNA	2.51778	1.35804	g1	bone
AKNAD1	0.13658	-0.547535	g1	bone
AKR1A1	6.77997	6.25062	g1	bone
AKR1B1	2.77738	4.16782	g1	bone
AKR1B10	3.57887	1.89277	g1	bone
AKR1B15	1.59901	-0.3475	g1	bone
AKR1C1	1.41778	2.59797	g1	bone
AKR1C2	1.98649	2.51893	g1	bone
AKR1C3	1.32096	4.02182	g1	bone
AKR1C4	-0.844205	-0.75306	g1	bone
AKR1CL1	-1.02334	-0.99671	g1	bone
AKR1D1	0.329917	-0.430254	g1	bone
AKR1E2	1.2567	1.03771	g1	bone
AKR7A2	5.65275	5.92659	g1	bone
AKR7A2P1	-0.679559	-0.990839	g1	bone
AKR7A3	-0.232852	-0.653029	g1	bone
AKR7L	-0.0632118	-0.317605	g1	bone
AKT1	6.52115	7.26613	g1	bone
AKT1S1	5.75324	5.15629	g1	bone
AKT2	3.90123	3.20826	g1	bone
AKT3	3.5069	3.67003	g1	bone
AKTIP	4.72377	4.91884	g1	bone
ALAD	3.82902	3.77174	g1	bone
ALAS1	6.36129	6.8626	g1	bone
ALB	-0.767184	-0.813815	g1	bone
ALCAM	6.76364	8.47929	g1	bone
ALDH16A1	6.33637	5.9399	g1	bone
ALDH18A1	6.75114	7.02519	g1	bone
ALDH1A1	0.5	-0.674744	g1	bone
ALDH1A2	-0.524359	-0.0536485	g1	bone
ALDH1A3	4.45525	9.9618	g1	bone
ALDH1B1	4.54725	5.72473	g1	bone
ALDH1L1	2.14659	2.57732	g1	bone
ALDH1L1-AS2	-0.948964	-0.732206	g1	bone
ALDH1L2	3.54747	3.16454	g1	bone
ALDH2	6.21468	5.39283	g1	bone
ALDH3A1	0.295205	0.398932	g1	bone
ALDH3A2	6.5325	6.52549	g1	bone
ALDH3B1	3.79849	4.46112	g1	bone
ALDH3B2	3.12592	1.29638	g1	bone
ALDH4A1	5.31822	4.30866	g1	bone
ALDH5A1	4.63255	3.96702	g1	bone
ALDH6A1	2.36683	2.3814	g1	bone
ALDH7A1	6.83327	5.88921	g1	bone
ALDH8A1	1.44081	1.69825	g1	bone
ALDH9A1	6.83915	7.03091	g1	bone
ALDOA	10.1211	10.3928	g1	bone
ALDOB	-0.870016	-1.01994	g1	bone
ALDOC	3.10313	2.70625	g1	bone
ALG1	5.96353	6.09476	g1	bone
ALG10	1.97919	3.28714	g1	bone
ALG10B	3.7137	4.06582	g1	bone
ALG11	4.13459	4.55313	g1	bone
ALG12	4.52719	4.32382	g1	bone
ALG13	5.15569	6.03839	g1	bone
ALG14	4.29533	4.7134	g1	bone
ALG1L	-0.0127583	-0.394243	g1	bone
ALG1L2	-0.661894	-0.588088	g1	bone
ALG1L9P	1.44636	0.122333	g1	bone
ALG2	6.40982	6.30669	g1	bone
ALG3	6.91794	6.8727	g1	bone
ALG5	5.30688	6.47244	g1	bone
ALG6	4.75856	5.53268	g1	bone
ALG8	6.24279	7.06258	g1	bone
ALG9	4.71526	4.71401	g1	bone
ALK	-0.0541906	-0.28011	g1	bone
ALKBH1	3.26335	3.89844	g1	bone
ALKBH2	5.2618	5.12475	g1	bone
ALKBH3	5.26444	5.68999	g1	bone
ALKBH4	3.61921	3.78602	g1	bone
ALKBH5	6.45162	6.73873	g1	bone
ALKBH6	4.88031	4.50712	g1	bone
ALKBH7	5.01361	4.67193	g1	bone
ALKBH8	2.41859	4.43798	g1	bone
ALLC	-0.520416	-0.675747	g1	bone
ALMS1	3.09503	2.35683	g1	bone
ALMS1P	-0.796024	-1.00538	g1	bone
ALOX12	0.042628	0.467562	g1	bone
ALOX12B	1.37983	0.230806	g1	bone
ALOX12P2	2.82476	1.34846	g1	bone
ALOX15	0.469127	0.317964	g1	bone
ALOX15B	-0.895659	-0.982948	g1	bone
ALOX5	1.22593	1.18664	g1	bone
ALOX5AP	0.0148116	0.0224818	g1	bone
ALOXE3	1.96282	2.39024	g1	bone
ALPI	-0.50077	-0.52432	g1	bone
ALPK1	2.39722	1.32086	g1	bone
ALPK2	3.14962	2.66683	g1	bone
ALPK3	1.01094	1.27771	g1	bone
ALPL	-0.684027	-0.720052	g1	bone
ALPP	1.51424	2.61571	g1	bone
ALPPL2	-0.719387	-0.423332	g1	bone
ALS2	4.66457	4.84606	g1	bone
ALS2CL	4.9948	3.98132	g1	bone
ALS2CR11	-1.02334	-0.992153	g1	bone
ALS2CR12	-0.512346	-0.884073	g1	bone
ALS2CR8	2.67382	2.98597	g1	bone
ALX1	-0.411922	0.325465	g1	bone
ALX3	-0.744283	-0.934041	g1	bone
ALX4	-0.727941	-0.889136	g1	bone
ALYREF	7.30379	7.37883	g1	bone
AMACR	4.25966	3.8061	g1	bone
AMBN	-1.02334	-1.02022	g1	bone
AMBP	-0.996776	-0.965387	g1	bone
AMBRA1	3.99504	4.29765	g1	bone
AMD1	5.76445	6.99253	g1	bone
AMDHD1	0.594067	0.118342	g1	bone
AMDHD2	4.24961	4.43332	g1	bone
AMER1	0.310093	0.508091	g1	bone
AMER3	-0.779924	-0.954024	g1	bone
AMFR	6.72942	6.95982	g1	bone
AMH	3.91685	1.73419	g1	bone
AMHR2	-0.905801	-1.02334	g1	bone
AMICA1	-1.02334	-1.00736	g1	bone
AMIGO1	0.428664	-0.013851	g1	bone
AMIGO2	6.18733	6.08304	g1	bone
AMIGO3	2.13713	0.304371	g1	bone
AMMECR1	5.32341	5.13355	g1	bone
AMMECR1L	4.53724	4.18971	g1	bone
AMN	-0.44347	-0.751587	g1	bone
AMN1	2.88938	3.94294	g1	bone
AMOT	1.07949	2.26459	g1	bone
AMOTL1	5.36819	5.69928	g1	bone
AMOTL2	5.49481	6.01539	g1	bone
AMPD2	4.38703	4.62819	g1	bone
AMPD3	2.15912	3.35547	g1	bone
AMPH	-1.02334	-0.914894	g1	bone
AMT	2.63108	0.513555	g1	bone
AMTN	-0.861003	-0.963594	g1	bone
AMY1A	-0.989513	-0.997992	g1	bone
AMY1B	-0.997257	-0.949852	g1	bone
AMY2A	-1.02334	-1.00876	g1	bone
AMY2B	1.08387	-0.376544	g1	bone
AMZ1	3.92305	2.63478	g1	bone
AMZ2	6.31988	7.17414	g1	bone
AMZ2P1	3.12821	3.81084	g1	bone
ANAPC1	6.00368	6.5872	g1	bone
ANAPC10	4.13743	5.78886	g1	bone
ANAPC11	7.95717	7.61742	g1	bone
ANAPC13	6.65727	7.58075	g1	bone
ANAPC15	5.28656	5.49956	g1	bone
ANAPC16	6.93855	6.78834	g1	bone
ANAPC1P1	-0.260182	-0.810109	g1	bone
ANAPC2	2.85136	1.7048	g1	bone
ANAPC4	3.88298	5.14925	g1	bone
ANAPC5	7.48839	7.7041	g1	bone
ANAPC7	5.67349	6.24236	g1	bone
ANG	1.0123	0.691902	g1	bone
ANGEL1	4.42232	4.08786	g1	bone
ANGEL2	4.87254	5.2122	g1	bone
ANGPT1	-0.010595	-0.0535204	g1	bone
ANGPT2	0.900363	0.223553	g1	bone
ANGPT4	-0.883041	-0.697505	g1	bone
ANGPTL1	-0.249723	-0.819975	g1	bone
ANGPTL2	-0.32786	-0.723589	g1	bone
ANGPTL3	-0.8631	-0.995326	g1	bone
ANGPTL4	1.46456	0.264766	g1	bone
ANGPTL5	-0.214902	-0.807945	g1	bone
ANGPTL6	-0.166071	0.0279596	g1	bone
ANK1	2.18629	1.89703	g1	bone
ANK2	0.905311	1.34232	g1	bone
ANK3	3.78434	2.62659	g1	bone
ANKAR	1.28159	1.89237	g1	bone
ANKDD1A	2.29736	1.23349	g1	bone
ANKEF1	3.54439	4.30689	g1	bone
ANKFN1	0.61873	0.296555	g1	bone
ANKFY1	5.2734	5.30717	g1	bone
ANKH	3.79611	4.2292	g1	bone
ANKHD1	6.61724	6.17886	g1	bone
ANKHD1-EIF4EBP3	2.44094	3.32094	g1	bone
ANKIB1	4.51811	3.89834	g1	bone
ANKK1	-0.739419	-0.97956	g1	bone
ANKLE1	1.86055	2.26697	g1	bone
ANKLE2	6.94327	6.13998	g1	bone
ANKMY1	1.6955	2.08282	g1	bone
ANKMY2	5.13972	5.52179	g1	bone
ANKRA2	4.16381	4.29074	g1	bone
ANKRD1	-0.680286	0.483889	g1	bone
ANKRD10	6.62404	4.82706	g1	bone
ANKRD11	7.47024	6.26936	g1	bone
ANKRD12	6.47444	5.53357	g1	bone
ANKRD13A	6.57384	7.99986	g1	bone
ANKRD13B	4.09438	3.14639	g1	bone
ANKRD13C	5.16365	5.95435	g1	bone
ANKRD13D	5.56131	4.42156	g1	bone
ANKRD16	3.86496	3.57026	g1	bone
ANKRD17	5.64836	5.54772	g1	bone
ANKRD18A	3.71777	1.78323	g1	bone
ANKRD18B	0.259717	-0.103573	g1	bone
ANKRD18DP	-0.594665	-0.719971	g1	bone
ANKRD19P	2.01249	0.334891	g1	bone
ANKRD2	1.84125	2.70745	g1	bone
ANKRD20A1	-0.0696418	-0.736281	g1	bone
ANKRD20A11P	0.109967	-0.813131	g1	bone
ANKRD20A12P	0.0597469	0.0701339	g1	bone
ANKRD20A19P	-0.576969	-0.961854	g1	bone
ANKRD20A2	-0.151302	-0.618929	g1	bone
ANKRD20A3	-0.754468	-0.324983	g1	bone
ANKRD20A4	-0.0638827	-0.44723	g1	bone
ANKRD20A5P	0.926242	-0.121924	g1	bone
ANKRD20A8P	-0.527259	-0.660001	g1	bone
ANKRD20A9P	5.60482	3.6435	g1	bone
ANKRD22	1.56618	1.81071	g1	bone
ANKRD23	2.3296	1.33666	g1	bone
ANKRD24	0.219468	0.913958	g1	bone
ANKRD26	5.02573	4.12313	g1	bone
ANKRD26P1	-0.910749	-0.921113	g1	bone
ANKRD26P3	-0.909879	-1.01994	g1	bone
ANKRD27	5.64451	6.42786	g1	bone
ANKRD28	5.56948	6.15343	g1	bone
ANKRD29	1.90468	1.9731	g1	bone
ANKRD30A	-0.469223	-0.491545	g1	bone
ANKRD30B	0.188609	0.254086	g1	bone
ANKRD30BL	-0.314496	-0.773804	g1	bone
ANKRD30BP2	1.13395	0.584671	g1	bone
ANKRD31	-0.189982	-0.220031	g1	bone
ANKRD32	4.39376	4.93426	g1	bone
ANKRD33B	1.64801	0.824792	g1	bone
ANKRD34A	-0.557231	-0.440288	g1	bone
ANKRD34B	-0.97714	-0.941353	g1	bone
ANKRD34C	-1.02334	-0.910959	g1	bone
ANKRD35	-0.343665	-0.630427	g1	bone
ANKRD36	6.87769	5.37524	g1	bone
ANKRD36B	6.53511	4.37907	g1	bone
ANKRD36BP1	2.29401	2.7519	g1	bone
ANKRD36BP2	-0.632455	-1.01412	g1	bone
ANKRD37	3.67704	2.09164	g1	bone
ANKRD39	5.1147	4.91547	g1	bone
ANKRD40	4.66404	4.31741	g1	bone
ANKRD42	2.28775	2.60042	g1	bone
ANKRD44	1.34385	0.802012	g1	bone
ANKRD45	0.216468	-0.570021	g1	bone
ANKRD46	4.27466	5.61025	g1	bone
ANKRD49	4.69561	5.1576	g1	bone
ANKRD50	3.94414	4.9107	g1	bone
ANKRD52	5.10161	3.74613	g1	bone
ANKRD53	-0.707688	-0.940968	g1	bone
ANKRD54	5.555	5.23155	g1	bone
ANKRD55	-0.767789	-1.00502	g1	bone
ANKRD6	2.46316	3.39167	g1	bone
ANKRD61	-0.0777561	-0.530646	g1	bone
ANKRD63	-0.968927	-0.749333	g1	bone
ANKRD65	2.73052	0.641689	g1	bone
ANKRD7	-1.00118	-0.612915	g1	bone
ANKRD9	4.21103	3.52322	g1	bone
ANKS1A	4.98656	3.56346	g1	bone
ANKS1B	-0.464632	-0.56715	g1	bone
ANKS3	3.65	3.25942	g1	bone
ANKS4B	0.897325	-0.117776	g1	bone
ANKS6	3.92971	4.59749	g1	bone
ANKUB1	-0.954871	-0.853793	g1	bone
ANKZF1	5.24066	4.28459	g1	bone
ANLN	7.56147	8.82863	g1	bone
ANO1	6.45679	2.28938	g1	bone
ANO10	5.27945	4.96754	g1	bone
ANO2	-0.980181	-0.936486	g1	bone
ANO3	-0.864557	-0.967921	g1	bone
ANO5	0.331074	1.7814	g1	bone
ANO6	5.90322	5.39394	g1	bone
ANO7	1.01223	1.3872	g1	bone
ANO8	0.100036	-0.544521	g1	bone
ANO9	0.732042	-0.327767	g1	bone
ANP32A	5.66597	5.83042	g1	bone
ANP32A-IT1	1.49734	0.105703	g1	bone
ANP32B	7.77239	7.46961	g1	bone
ANP32E	6.62655	7.69478	g1	bone
ANPEP	0.621886	-0.164456	g1	bone
ANTXR1	3.16314	3.37358	g1	bone
ANTXR2	4.02622	3.9052	g1	bone
ANXA1	8.60412	9.59416	g1	bone
ANXA10	-0.727904	0.77183	g1	bone
ANXA11	7.24569	7.29784	g1	bone
ANXA13	-0.909879	-1.01946	g1	bone
ANXA2	11.1159	11.0736	g1	bone
ANXA2P1	2.24987	1.46555	g1	bone
ANXA2P2	-0.117654	-0.450896	g1	bone
ANXA2P3	1.575	0.844857	g1	bone
ANXA2R	1.30722	0.988112	g1	bone
ANXA3	5.99788	7.56116	g1	bone
ANXA4	6.43823	5.34514	g1	bone
ANXA5	9.04474	9.23122	g1	bone
ANXA6	2.57467	1.36849	g1	bone
ANXA7	7.75254	8.00907	g1	bone
ANXA8	5.03705	4.59436	g1	bone
ANXA8L1	7.92332	7.40882	g1	bone
ANXA8L2	6.90386	6.47606	g1	bone
ANXA9	0.747258	1.99299	g1	bone
AOAH	-1.00168	-0.940257	g1	bone
AOC2	0.0477386	-0.450678	g1	bone
AOC3	-0.360968	-0.882408	g1	bone
AOC4	-0.544135	-0.944237	g1	bone
AOX1	3.91056	4.4551	g1	bone
AOX2P	-0.534012	0.753222	g1	bone
AP1AR	5.39347	6.83666	g1	bone
AP1B1	5.64226	5.8509	g1	bone
AP1G1	6.19955	6.39213	g1	bone
AP1G2	6.5254	5.78736	g1	bone
AP1M1	5.75181	5.98917	g1	bone
AP1M2	6.64096	6.68672	g1	bone
AP1S1	4.7071	5.24251	g1	bone
AP1S2	4.07369	4.26092	g1	bone
AP1S3	4.88239	4.78807	g1	bone
AP2A1	5.38114	4.27799	g1	bone
AP2A2	3.16675	2.74734	g1	bone
AP2B1	5.54462	5.99669	g1	bone
AP2M1	9.07196	9.62532	g1	bone
AP2S1	7.72081	7.21717	g1	bone
AP3B1	5.16825	5.39177	g1	bone
AP3B2	0.308668	0.235694	g1	bone
AP3D1	6.73304	6.53746	g1	bone
AP3M1	5.76967	6.67537	g1	bone
AP3M2	4.94321	5.68275	g1	bone
AP3S1	8.05149	8.55967	g1	bone
AP3S2	4.61433	5.2612	g1	bone
AP4B1	3.4779	3.25713	g1	bone
AP4B1-AS1	2.31531	0.404243	g1	bone
AP4E1	4.06751	4.03911	g1	bone
AP4M1	3.49962	3.20002	g1	bone
AP4S1	3.43924	2.71472	g1	bone
AP5B1	5.13599	4.58351	g1	bone
AP5M1	4.64127	5.85826	g1	bone
AP5S1	4.65993	4.60126	g1	bone
AP5Z1	6.02436	5.79018	g1	bone
APAF1	4.25652	3.45094	g1	bone
APBA1	-0.527827	-0.866366	g1	bone
APBA2	1.0706	1.4169	g1	bone
APBA3	3.69576	3.7979	g1	bone
APBB1	0.740478	1.54797	g1	bone
APBB1IP	-0.948964	-0.93196	g1	bone
APBB2	4.35967	3.30621	g1	bone
APBB3	2.61122	1.67125	g1	bone
APC	3.61763	3.78737	g1	bone
APC2	1.77272	0.14387	g1	bone
APCDD1	0.578131	0.444261	g1	bone
APCDD1L	2.15835	0.115213	g1	bone
APCDD1L-AS1	3.5773	0.503437	g1	bone
APCS	-1.02334	-1.01896	g1	bone
APEH	7.30234	6.90114	g1	bone
APEX1	7.25836	7.01088	g1	bone
APEX2	5.53101	5.84985	g1	bone
APH1A	5.82029	6.11052	g1	bone
APH1B	2.11265	1.86252	g1	bone
API5	7.42278	8.66157	g1	bone
APIP	6.01325	7.08544	g1	bone
APITD1	4.60366	5.29702	g1	bone
APITD1-CORT	1.27751	1.6448	g1	bone
APLF	1.62176	1.28644	g1	bone
APLN	2.32419	1.1522	g1	bone
APLNR	-0.933977	-1.00273	g1	bone
APLP1	3.87422	3.4582	g1	bone
APLP2	8.92585	8.72345	g1	bone
APMAP	6.48859	6.78117	g1	bone
APOA1	-0.472915	-0.904265	g1	bone
APOA1BP	6.42178	6.19524	g1	bone
APOA2	-0.865128	-0.823456	g1	bone
APOA4	-1.02334	-0.999672	g1	bone
APOA5	-1.02334	-0.983044	g1	bone
APOB	-1.02334	-1.00766	g1	bone
APOBEC2	-0.398282	-0.747333	g1	bone
APOBEC3A	1.8787	0.047956	g1	bone
APOBEC3B	4.86413	5.18441	g1	bone
APOBEC3C	6.16332	4.93828	g1	bone
APOBEC3D	2.36092	0.857434	g1	bone
APOBEC3F	2.36814	1.89871	g1	bone
APOBEC3G	0.516425	0.652688	g1	bone
APOBEC3H	-0.758536	-0.900225	g1	bone
APOBEC4	-0.885686	-1.02334	g1	bone
APOBR	-0.942144	-0.920057	g1	bone
APOC1	0.975532	0.757165	g1	bone
APOC1P1	-0.175508	-0.47852	g1	bone
APOC2	0.290359	0.368146	g1	bone
APOC4	-0.581175	-0.494389	g1	bone
APOC4-APOC2	-0.866194	-0.861651	g1	bone
APOD	0.00720034	-0.984876	g1	bone
APOE	2.94867	1.055	g1	bone
APOF	-0.744884	-0.920853	g1	bone
APOL1	5.14707	2.79276	g1	bone
APOL2	4.52761	3.80923	g1	bone
APOL3	2.78266	0.838435	g1	bone
APOL4	2.9268	-0.0474031	g1	bone
APOL5	-0.400625	-1.01131	g1	bone
APOL6	5.38631	5.06503	g1	bone
APOLD1	2.14374	2.11649	g1	bone
APOM	1.04929	1.04652	g1	bone
APOO	5.679	6.37109	g1	bone
APOOL	4.41289	4.06953	g1	bone
APOPT1	4.77552	5.12566	g1	bone
APP	6.27446	6.24608	g1	bone
APPBP2	4.58	4.80799	g1	bone
APPL1	6.06185	6.30419	g1	bone
APPL2	3.9789	4.02697	g1	bone
APRT	8.40085	7.90822	g1	bone
APTX	4.97201	5.95036	g1	bone
AQP1	3.40114	0.22263	g1	bone
AQP10	-0.657749	-0.99218	g1	bone
AQP11	1.85564	2.79587	g1	bone
AQP12A	-1.02334	-1.01684	g1	bone
AQP12B	-0.600736	-0.844172	g1	bone
AQP2	-0.980181	-0.953117	g1	bone
AQP3	5.89273	4.05341	g1	bone
AQP4	-1.02334	-0.94457	g1	bone
AQP4-AS1	1.07918	-0.0938799	g1	bone
AQP5	-0.635138	-0.999128	g1	bone
AQP6	1.85808	0.248187	g1	bone
AQP7	-0.917442	-0.782246	g1	bone
AQP7P1	0.788821	0.755722	g1	bone
AQP7P3	0.511482	-0.149828	g1	bone
AQP8	-0.784615	-0.856499	g1	bone
AQP9	-0.364993	-0.623911	g1	bone
AQPEP	1.45595	2.73081	g1	bone
AQR	4.98121	5.60377	g1	bone
AR	-0.97714	-0.953331	g1	bone
ARAF	6.0685	5.97186	g1	bone
ARAP1	4.20517	2.91379	g1	bone
ARAP2	4.3252	3.94086	g1	bone
ARAP3	3.6819	2.21659	g1	bone
ARC	6.34654	1.03558	g1	bone
ARCN1	7.64059	7.90993	g1	bone
AREG	6.49701	4.7122	g1	bone
ARF1	9.61242	9.47237	g1	bone
ARF3	5.7887	5.95139	g1	bone
ARF4	8.5315	8.72215	g1	bone
ARF5	7.50031	6.9837	g1	bone
ARF6	7.83548	7.83046	g1	bone
ARFGAP1	6.90219	6.09971	g1	bone
ARFGAP2	7.01609	7.03866	g1	bone
ARFGAP3	5.37213	4.60095	g1	bone
ARFGEF1	5.75144	5.15387	g1	bone
ARFGEF2	5.85423	5.64736	g1	bone
ARFIP1	5.1124	5.80267	g1	bone
ARFIP2	4.89233	5.467	g1	bone
ARFRP1	6.68898	5.76896	g1	bone
ARG2	3.39879	3.58095	g1	bone
ARGFX	1.97969	0.634945	g1	bone
ARGFXP2	-0.71808	-0.700549	g1	bone
ARGLU1	7.52863	6.95061	g1	bone
ARHGAP1	7.20564	6.34892	g1	bone
ARHGAP10	3.97538	4.08367	g1	bone
ARHGAP11A	5.91139	6.91836	g1	bone
ARHGAP11B	3.12674	2.36899	g1	bone
ARHGAP12	5.32387	6.06903	g1	bone
ARHGAP15	-0.964884	-1.01943	g1	bone
ARHGAP17	4.75063	4.3799	g1	bone
ARHGAP18	5.48972	6.20201	g1	bone
ARHGAP19	2.81926	4.22947	g1	bone
ARHGAP19-SLIT1	0.611781	-0.194055	g1	bone
ARHGAP20	-0.686071	-0.85835	g1	bone
ARHGAP21	5.01499	5.07589	g1	bone
ARHGAP22	3.02333	1.44007	g1	bone
ARHGAP23	5.56163	3.96186	g1	bone
ARHGAP24	-0.377511	2.1145	g1	bone
ARHGAP25	0.782159	0.472346	g1	bone
ARHGAP26	5.01494	4.24593	g1	bone
ARHGAP27	4.30798	4.52227	g1	bone
ARHGAP28	0.692813	1.58118	g1	bone
ARHGAP29	6.93233	6.79437	g1	bone
ARHGAP30	2.35315	0.0276398	g1	bone
ARHGAP31	3.18407	2.7946	g1	bone
ARHGAP32	5.03214	3.67311	g1	bone
ARHGAP33	0.941376	0.0171122	g1	bone
ARHGAP35	5.0184	4.11376	g1	bone
ARHGAP36	-1.02334	-1.02334	g1	bone
ARHGAP39	4.30769	3.56711	g1	bone
ARHGAP4	2.44681	2.88089	g1	bone
ARHGAP40	2.50958	1.98739	g1	bone
ARHGAP42	2.47638	2.67753	g1	bone
ARHGAP44	-0.570598	0.649842	g1	bone
ARHGAP5	5.39344	6.02923	g1	bone
ARHGAP5-AS1	0.538408	0.521638	g1	bone
ARHGAP6	-0.980181	-0.987719	g1	bone
ARHGAP8	3.98614	3.92215	g1	bone
ARHGAP9	-0.793073	-0.762387	g1	bone
ARHGDIA	7.54849	6.69778	g1	bone
ARHGDIB	6.72292	7.1617	g1	bone
ARHGDIG	0.282541	0.70646	g1	bone
ARHGEF1	5.69866	6.00965	g1	bone
ARHGEF10	2.74023	2.55038	g1	bone
ARHGEF10L	3.08361	3.77929	g1	bone
ARHGEF11	5.11844	4.3111	g1	bone
ARHGEF12	5.9348	4.92719	g1	bone
ARHGEF15	-1.02334	-1.00931	g1	bone
ARHGEF16	3.70886	4.78444	g1	bone
ARHGEF17	2.86635	2.58949	g1	bone
ARHGEF18	5.59222	4.01912	g1	bone
ARHGEF19	4.82574	4.35144	g1	bone
ARHGEF2	3.84912	3.4256	g1	bone
ARHGEF25	-0.525291	-0.485153	g1	bone
ARHGEF26	3.01383	3.66414	g1	bone
ARHGEF26-AS1	2.50593	1.17651	g1	bone
ARHGEF28	3.61677	4.46542	g1	bone
ARHGEF3	4.7532	4.69343	g1	bone
ARHGEF33	-0.536911	-0.700756	g1	bone
ARHGEF35	5.57909	4.52955	g1	bone
ARHGEF37	1.46354	-0.0403176	g1	bone
ARHGEF38	0.215323	-0.449035	g1	bone
ARHGEF38-IT1	-0.963651	-0.961418	g1	bone
ARHGEF39	3.69521	3.9386	g1	bone
ARHGEF4	4.43421	2.1247	g1	bone
ARHGEF40	4.28399	3.34214	g1	bone
ARHGEF5	5.16638	3.89084	g1	bone
ARHGEF6	-0.47571	0.0486755	g1	bone
ARHGEF7	5.78124	4.97142	g1	bone
ARHGEF9	2.648	2.52634	g1	bone
ARID1A	5.14863	3.49262	g1	bone
ARID1B	4.96967	4.01211	g1	bone
ARID2	3.65414	3.90875	g1	bone
ARID3A	2.1423	1.76998	g1	bone
ARID3B	2.9085	2.07244	g1	bone
ARID3C	-0.98144	-0.98747	g1	bone
ARID4A	5.15601	3.86315	g1	bone
ARID4B	6.59865	5.43719	g1	bone
ARID5A	3.7262	4.5183	g1	bone
ARID5B	4.90248	2.29739	g1	bone
ARIH1	5.35603	5.06705	g1	bone
ARIH2	6.21901	6.50988	g1	bone
ARIH2OS	2.56484	1.94663	g1	bone
ARL1	6.47821	7.49202	g1	bone
ARL10	-0.448087	-0.854849	g1	bone
ARL11	2.35027	1.3624	g1	bone
ARL13A	-0.996776	-0.668031	g1	bone
ARL13B	3.51612	3.63596	g1	bone
ARL14	4.87677	4.05829	g1	bone
ARL14EP	4.77365	6.81413	g1	bone
ARL14EPL	3.06734	4.89044	g1	bone
ARL15	4.83618	3.7218	g1	bone
ARL16	5.72929	4.96097	g1	bone
ARL17A	4.85428	3.72708	g1	bone
ARL17B	1.4935	2.37917	g1	bone
ARL2	6.19307	5.56408	g1	bone
ARL2-SNX15	-0.74906	-1.02334	g1	bone
ARL2BP	6.22013	6.55503	g1	bone
ARL3	5.5361	6.49277	g1	bone
ARL4A	6.26703	5.84429	g1	bone
ARL4C	6.40653	5.66101	g1	bone
ARL4D	5.57144	4.29927	g1	bone
ARL5A	6.39575	7.23439	g1	bone
ARL5B	4.90622	5.38226	g1	bone
ARL6	1.74677	3.85954	g1	bone
ARL6IP1	9.26104	9.93481	g1	bone
ARL6IP4	7.49069	7.33666	g1	bone
ARL6IP5	7.39021	7.33889	g1	bone
ARL6IP6	5.64101	5.70141	g1	bone
ARL8A	3.85052	2.96375	g1	bone
ARL8B	6.52327	7.2778	g1	bone
ARL9	-0.45581	-0.470695	g1	bone
ARMC1	6.23629	7.0571	g1	bone
ARMC10	6.10765	6.75379	g1	bone
ARMC12	-0.925764	-0.950697	g1	bone
ARMC2	1.29658	1.28939	g1	bone
ARMC3	-0.835065	-0.53476	g1	bone
ARMC4	1.11769	2.39795	g1	bone
ARMC5	4.51203	3.38334	g1	bone
ARMC6	5.05043	6.04572	g1	bone
ARMC7	3.19626	2.54947	g1	bone
ARMC8	6.27449	6.71405	g1	bone
ARMC9	4.39071	4.25451	g1	bone
ARMCX1	0.155079	1.05188	g1	bone
ARMCX2	-0.135544	-0.316507	g1	bone
ARMCX3	4.68416	5.10514	g1	bone
ARMCX4	-0.318308	-0.749616	g1	bone
ARMCX5	4.05853	4.95909	g1	bone
ARMCX5-GPRASP2	2.48207	3.55993	g1	bone
ARMCX6	4.68474	4.69462	g1	bone
ARNT	4.33794	4.9452	g1	bone
ARNT2	2.18697	3.43161	g1	bone
ARNTL	4.906	4.26637	g1	bone
ARNTL2	5.55593	6.35581	g1	bone
ARPC1A	7.16463	7.44486	g1	bone
ARPC1B	8.28905	8.2216	g1	bone
ARPC2	8.84115	9.24833	g1	bone
ARPC3	8.6371	9.02206	g1	bone
ARPC4	7.79151	7.05043	g1	bone
ARPC4-TTLL3	3.73979	0.660152	g1	bone
ARPC5	7.92662	8.15359	g1	bone
ARPC5L	7.6218	7.1232	g1	bone
ARPP19	6.8467	7.80028	g1	bone
ARPP21	-1.02334	-0.873273	g1	bone
ARRB1	3.75818	3.7476	g1	bone
ARRB2	2.60032	3.39464	g1	bone
ARRDC1	5.81201	6.02193	g1	bone
ARRDC2	4.78407	3.99991	g1	bone
ARRDC3	5.22027	6.4881	g1	bone
ARRDC3-AS1	1.48961	0.622095	g1	bone
ARRDC4	3.3013	4.19868	g1	bone
ARRDC5	-0.985307	-0.943203	g1	bone
ARSA	4.39154	1.90506	g1	bone
ARSB	1.94123	3.09125	g1	bone
ARSD	3.79569	2.57776	g1	bone
ARSE	-0.40792	-0.321385	g1	bone
ARSF	-0.975114	-0.973784	g1	bone
ARSG	1.38704	1.84948	g1	bone
ARSH	-0.982346	-0.927301	g1	bone
ARSI	3.82634	3.22704	g1	bone
ARSJ	3.2834	3.06068	g1	bone
ARSK	1.85002	3.32365	g1	bone
ART1	-0.909423	-1.02334	g1	bone
ART3	-0.955478	-0.963236	g1	bone
ART4	1.18708	0.494439	g1	bone
ART5	-1.02334	-0.944539	g1	bone
ARTN	4.42651	2.45159	g1	bone
ARV1	5.13541	5.61282	g1	bone
ARVCF	3.24993	3.26681	g1	bone
ARX	-0.422488	-0.695233	g1	bone
AS3MT	-0.757892	0.348967	g1	bone
ASAH1	5.51117	6.66973	g1	bone
ASAH2	0.17633	1.14405	g1	bone
ASAH2B	1.01257	2.77106	g1	bone
ASAP1	6.25443	5.6331	g1	bone
ASAP1-IT1	0.277961	-0.866285	g1	bone
ASAP2	5.68817	4.65826	g1	bone
ASAP3	4.20109	4.08878	g1	bone
ASB1	4.15108	4.02801	g1	bone
ASB10	-1.02334	-1.00459	g1	bone
ASB11	0.690117	-0.203027	g1	bone
ASB12	-0.953612	-1.01376	g1	bone
ASB13	4.49746	5.67974	g1	bone
ASB14	0.31946	-0.372422	g1	bone
ASB15	-0.840261	-0.940522	g1	bone
ASB16	-0.497556	-0.598663	g1	bone
ASB16-AS1	1.86566	2.14064	g1	bone
ASB18	-0.794556	-0.821811	g1	bone
ASB2	-0.692387	-0.402466	g1	bone
ASB3	4.65827	4.4797	g1	bone
ASB4	-0.385619	-0.694994	g1	bone
ASB5	-1.02334	-0.873833	g1	bone
ASB6	5.58158	5.55797	g1	bone
ASB7	3.38941	4.21474	g1	bone
ASB8	4.30001	4.35811	g1	bone
ASB9	1.02439	1.39263	g1	bone
ASB9P1	-0.899554	-0.790981	g1	bone
ASCC1	4.82074	5.47862	g1	bone
ASCC2	5.7973	5.92776	g1	bone
ASCC3	5.78582	5.63914	g1	bone
ASCL1	-0.939103	-0.945109	g1	bone
ASCL2	0.891494	0.319067	g1	bone
ASCL4	-1.00332	-0.942073	g1	bone
ASCL5	-0.273002	-0.316882	g1	bone
ASF1A	5.50153	6.42342	g1	bone
ASF1B	5.28888	5.99973	g1	bone
ASGR1	-0.284977	-0.887112	g1	bone
ASH1L	5.92625	4.5446	g1	bone
ASH1L-AS1	2.66259	2.38254	g1	bone
ASH2L	6.71561	7.97751	g1	bone
ASIC1	-0.00442639	0.450181	g1	bone
ASIC2	-0.912008	-0.924376	g1	bone
ASIC3	0.369419	-0.768636	g1	bone
ASIC4	-0.96314	-0.919449	g1	bone
ASL	4.78716	5.08496	g1	bone
ASMTL	4.60987	4.28328	g1	bone
ASMTL-AS1	0.785118	-0.647216	g1	bone
ASNA1	6.42901	7.40295	g1	bone
ASNS	4.85427	6.37433	g1	bone
ASNSD1	6.13867	8.11355	g1	bone
ASPA	-0.88379	-0.971535	g1	bone
ASPG	-0.632037	-0.941537	g1	bone
ASPH	8.53882	9.90569	g1	bone
ASPHD1	0.756046	0.887871	g1	bone
ASPHD2	1.72496	2.01817	g1	bone
ASPM	6.62525	6.65952	g1	bone
ASPN	-0.244798	-0.825191	g1	bone
ASPRV1	0.980415	0.169401	g1	bone
ASPSCR1	6.2875	6.11315	g1	bone
ASRGL1	1.66285	2.47553	g1	bone
ASS1	6.75292	6.0407	g1	bone
ASTE1	3.26892	4.04276	g1	bone
ASTL	-0.894214	-0.947901	g1	bone
ASTN1	-0.97714	-0.990479	g1	bone
ASTN2	5.80425	3.61563	g1	bone
ASUN	5.10462	6.51058	g1	bone
ASXL1	6.22151	5.0762	g1	bone
ASXL2	3.45497	3.06496	g1	bone
ASXL3	-0.567724	-0.735604	g1	bone
ASZ1	-0.594733	-0.976457	g1	bone
ATAD1	5.69065	7.29155	g1	bone
ATAD2	7.13008	8.63352	g1	bone
ATAD2B	5.07638	4.06816	g1	bone
ATAD3A	6.43845	6.48115	g1	bone
ATAD3B	5.41852	4.81511	g1	bone
ATAD3C	1.43097	0.61032	g1	bone
ATAD5	5.56288	5.35144	g1	bone
ATAT1	3.21627	1.50572	g1	bone
ATCAY	4.42404	2.29928	g1	bone
ATE1	3.03391	4.19636	g1	bone
ATF1	4.36882	5.6345	g1	bone
ATF2	4.21721	5.10545	g1	bone
ATF3	7.51565	1.33538	g1	bone
ATF4	8.0907	7.41575	g1	bone
ATF5	3.77653	2.24093	g1	bone
ATF6	5.79801	6.17904	g1	bone
ATF6B	3.99216	2.34316	g1	bone
ATF7	4.09169	3.92592	g1	bone
ATF7IP	6.3403	5.97353	g1	bone
ATF7IP2	1.6152	0.736887	g1	bone
ATG10	2.70484	3.26371	g1	bone
ATG12	7.28256	7.45959	g1	bone
ATG13	6.36863	6.07325	g1	bone
ATG14	3.7191	2.74205	g1	bone
ATG16L1	5.04635	5.10566	g1	bone
ATG16L2	1.65256	1.24256	g1	bone
ATG2A	3.81805	2.55059	g1	bone
ATG2B	2.18363	2.15369	g1	bone
ATG3	6.70999	7.57047	g1	bone
ATG4A	3.93617	4.63743	g1	bone
ATG4B	6.28236	5.85768	g1	bone
ATG4C	3.72468	4.59803	g1	bone
ATG4D	4.64073	4.04661	g1	bone
ATG5	5.6316	6.98736	g1	bone
ATG7	5.23235	5.49314	g1	bone
ATG9A	6.06767	5.85678	g1	bone
ATG9B	1.3576	0.788525	g1	bone
ATHL1	1.87878	0.87726	g1	bone
ATIC	6.80398	6.90975	g1	bone
ATL1	1.26763	0.710473	g1	bone
ATL2	6.26335	6.45289	g1	bone
ATL3	5.03701	5.92994	g1	bone
ATM	4.62209	3.97829	g1	bone
ATMIN	6.62825	7.09272	g1	bone
ATN1	4.03597	2.29232	g1	bone
ATOH1	-1.02334	-1.02334	g1	bone
ATOH7	-0.342901	-0.185044	g1	bone
ATOH8	-0.775873	-0.989206	g1	bone
ATOX1	7.16044	6.29811	g1	bone
ATP10A	-0.864557	-0.872889	g1	bone
ATP10B	-0.63489	-0.968655	g1	bone
ATP10D	2.17881	3.6759	g1	bone
ATP11A	5.70134	4.91738	g1	bone
ATP11B	5.89115	6.62782	g1	bone
ATP11C	4.18899	5.05662	g1	bone
ATP12A	-0.844205	-0.423127	g1	bone
ATP13A1	5.72457	5.50793	g1	bone
ATP13A2	5.70272	5.60596	g1	bone
ATP13A3	6.20952	7.70858	g1	bone
ATP13A4	-1.02334	-0.97247	g1	bone
ATP13A5	-0.775371	-0.852811	g1	bone
ATP1A1	6.67532	6.08968	g1	bone
ATP1A1OS	0.148567	0.355043	g1	bone
ATP1A2	0.0249411	-0.66929	g1	bone
ATP1A3	-0.0303149	0.0465955	g1	bone
ATP1A4	-0.815033	-1.02334	g1	bone
ATP1B1	6.61512	6.53302	g1	bone
ATP1B2	1.18854	-0.392709	g1	bone
ATP1B3	8.39738	8.10178	g1	bone
ATP1B4	1.02457	-0.225425	g1	bone
ATP2A1	0.343639	0.742191	g1	bone
ATP2A2	6.4658	5.75766	g1	bone
ATP2A3	1.17914	-0.294938	g1	bone
ATP2B1	6.03494	5.30484	g1	bone
ATP2B2	-0.790201	-0.850947	g1	bone
ATP2B3	-0.841886	-1.00833	g1	bone
ATP2B4	5.78755	5.00718	g1	bone
ATP2C1	5.83221	6.05474	g1	bone
ATP2C2	3.75073	3.9198	g1	bone
ATP4A	-1.02334	-1.02334	g1	bone
ATP4B	-0.77576	-1.01684	g1	bone
ATP5A1	8.16197	8.26573	g1	bone
ATP5B	9.54893	10.0622	g1	bone
ATP5C1	8.09173	9.99255	g1	bone
ATP5D	7.47884	6.7251	g1	bone
ATP5E	9.30109	9.54933	g1	bone
ATP5EP2	3.30422	3.37145	g1	bone
ATP5F1	6.91872	7.63522	g1	bone
ATP5G1	7.29677	7.11797	g1	bone
ATP5G2	7.09487	6.34667	g1	bone
ATP5G3	8.55753	8.52277	g1	bone
ATP5H	8.19514	8.04297	g1	bone
ATP5I	6.63707	7.14729	g1	bone
ATP5J	7.92623	8.53266	g1	bone
ATP5J2	6.63753	6.86183	g1	bone
ATP5J2-PTCD1	0.517253	3.12101	g1	bone
ATP5L	8.39664	8.87988	g1	bone
ATP5L2	-0.383339	-0.73683	g1	bone
ATP5O	7.63698	8.84489	g1	bone
ATP5S	3.03376	3.25489	g1	bone
ATP5SL	5.40215	5.2407	g1	bone
ATP6AP1	7.55359	7.27097	g1	bone
ATP6AP1L	-0.365206	-0.434609	g1	bone
ATP6AP2	7.88774	7.90781	g1	bone
ATP6V0A1	5.24132	4.35585	g1	bone
ATP6V0A2	5.14047	5.20959	g1	bone
ATP6V0A4	2.7382	3.48478	g1	bone
ATP6V0B	8.69937	8.65234	g1	bone
ATP6V0C	6.79439	5.98754	g1	bone
ATP6V0D1	6.52056	6.61321	g1	bone
ATP6V0D2	0.247981	-0.441426	g1	bone
ATP6V0E1	8.10526	8.22961	g1	bone
ATP6V0E2	4.96697	5.56384	g1	bone
ATP6V0E2-AS1	-0.0485442	0.869268	g1	bone
ATP6V1A	6.84698	7.44435	g1	bone
ATP6V1B1	1.99268	0.0826061	g1	bone
ATP6V1B2	6.12163	6.96453	g1	bone
ATP6V1C1	6.52571	8.45445	g1	bone
ATP6V1C2	4.96822	1.25146	g1	bone
ATP6V1D	5.75748	7.34272	g1	bone
ATP6V1E1	6.4823	7.32713	g1	bone
ATP6V1E2	0.372555	0.113158	g1	bone
ATP6V1F	6.70516	6.73818	g1	bone
ATP6V1G1	7.92364	8.74031	g1	bone
ATP6V1G2	-0.632539	-0.669543	g1	bone
ATP6V1G2-DDX39B	-1.02334	-0.940478	g1	bone
ATP6V1G3	-0.862018	-0.769786	g1	bone
ATP6V1H	6.37072	6.28594	g1	bone
ATP7A	3.27433	2.87581	g1	bone
ATP7B	1.14209	0.999416	g1	bone
ATP8A1	-0.458086	-0.0811975	g1	bone
ATP8A2	-0.108986	-0.745005	g1	bone
ATP8B1	4.13321	4.19877	g1	bone
ATP8B2	1.5737	0.653521	g1	bone
ATP8B3	1.01573	0.210362	g1	bone
ATP8B4	-0.814059	-0.902891	g1	bone
ATP8B5P	-0.273924	-0.263102	g1	bone
ATP9A	5.69867	4.68521	g1	bone
ATP9B	1.98635	1.87782	g1	bone
ATPAF1	5.56148	6.47028	g1	bone
ATPAF2	3.55173	3.97652	g1	bone
ATPBD4	3.96611	4.97761	g1	bone
ATPBD4-AS1	-0.790527	-0.857397	g1	bone
ATPIF1	7.64586	7.60927	g1	bone
ATR	5.04614	5.31105	g1	bone
ATRAID	7.30742	7.63402	g1	bone
ATRIP	3.94704	3.78414	g1	bone
ATRN	4.43662	4.28973	g1	bone
ATRNL1	-0.782195	-0.26711	g1	bone
ATRX	7.47967	6.12413	g1	bone
ATXN1	3.14656	2.62762	g1	bone
ATXN10	6.63148	7.43133	g1	bone
ATXN1L	3.63543	3.07265	g1	bone
ATXN2	5.13614	4.93709	g1	bone
ATXN2L	4.89552	3.47457	g1	bone
ATXN3	3.55656	4.15614	g1	bone
ATXN7	4.5822	3.20933	g1	bone
ATXN7L1	1.24938	0.856479	g1	bone
ATXN7L2	2.21374	2.25887	g1	bone
ATXN7L3	3.18699	2.253	g1	bone
ATXN7L3B	6.10419	6.40488	g1	bone
AUH	4.28653	4.21342	g1	bone
AUNIP	3.56007	4.86312	g1	bone
AUP1	7.48421	7.09303	g1	bone
AURKA	7.39151	7.98085	g1	bone
AURKAIP1	7.97286	7.60152	g1	bone
AURKAPS1	0.740648	0.117869	g1	bone
AURKB	5.95724	6.29217	g1	bone
AURKC	0.0943507	-0.060141	g1	bone
AUTS2	0.560913	-0.343996	g1	bone
AVEN	3.76168	3.46528	g1	bone
AVIL	1.26607	-0.367032	g1	bone
AVL9	3.98492	3.96689	g1	bone
AVPI1	5.53992	4.94752	g1	bone
AVPR1A	0.416457	-0.397037	g1	bone
AVPR1B	-1.02334	-1.02334	g1	bone
AVPR2	0.219789	0.537226	g1	bone
AWAT1	-1.02334	-0.976715	g1	bone
AWAT2	-0.0680348	-1.02236	g1	bone
AXDND1	-0.443545	-0.327619	g1	bone
AXIN1	4.55869	3.93935	g1	bone
AXIN2	2.00978	0.509405	g1	bone
AXL	5.86146	5.80572	g1	bone
AZGP1	1.93233	0.774236	g1	bone
AZGP1P1	-0.578687	-0.849073	g1	bone
AZI1	5.50984	4.62988	g1	bone
AZI2	5.64437	5.84147	g1	bone
AZIN1	6.97804	7.66618	g1	bone
AZU1	-0.559167	-1.01224	g1	bone
B2M	10.9374	11.6406	g1	bone
B3GALNT1	4.60647	5.37314	g1	bone
B3GALNT2	5.92407	5.82969	g1	bone
B3GALT1	-0.870016	-0.610575	g1	bone
B3GALT2	0.210019	-0.161792	g1	bone
B3GALT4	1.60716	0.380171	g1	bone
B3GALT5	-0.605308	0.507123	g1	bone
B3GALT6	5.0096	4.89151	g1	bone
B3GALTL	3.68748	5.34912	g1	bone
B3GAT1	-0.600732	-0.71631	g1	bone
B3GAT2	-1.02334	-0.976465	g1	bone
B3GAT3	5.93932	5.01599	g1	bone
B3GNT1	3.88249	3.71076	g1	bone
B3GNT2	5.78375	6.2837	g1	bone
B3GNT3	2.95075	3.53102	g1	bone
B3GNT4	0.947366	0.471243	g1	bone
B3GNT5	5.72218	5.56754	g1	bone
B3GNT6	1.23857	-0.280423	g1	bone
B3GNT7	1.60257	0.155913	g1	bone
B3GNT8	-0.131908	-0.905549	g1	bone
B3GNT9	3.39519	2.47109	g1	bone
B3GNTL1	2.52854	2.59115	g1	bone
B4GALNT1	3.95729	3.68635	g1	bone
B4GALNT2	-0.822896	-0.995296	g1	bone
B4GALNT3	2.03683	0.561601	g1	bone
B4GALNT4	4.50154	1.93228	g1	bone
B4GALT1	4.79185	3.85214	g1	bone
B4GALT2	5.15866	5.54587	g1	bone
B4GALT3	7.12503	6.43022	g1	bone
B4GALT4	6.02501	6.5579	g1	bone
B4GALT5	5.38043	4.24953	g1	bone
B4GALT6	0.252645	1.15663	g1	bone
B4GALT7	4.72534	4.40416	g1	bone
B9D1	3.19687	4.16989	g1	bone
B9D2	3.04671	2.18291	g1	bone
BAALC	-0.0392576	-0.988927	g1	bone
BAAT	-0.574814	-0.511434	g1	bone
BABAM1	6.45785	6.35707	g1	bone
BACE1	0.995051	0.882339	g1	bone
BACE1-AS	-0.281882	-0.787968	g1	bone
BACE2	5.86772	5.5415	g1	bone
BACH1	4.85486	4.76398	g1	bone
BACH2	1.15596	0.64263	g1	bone
BAD	6.84598	6.52774	g1	bone
BAG1	6.75357	5.75282	g1	bone
BAG2	5.82366	7.91184	g1	bone
BAG3	7.36462	7.05664	g1	bone
BAG4	6.06042	6.67023	g1	bone
BAG5	5.0113	5.47852	g1	bone
BAG6	5.12643	4.20655	g1	bone
BAGE	0.671765	-0.018212	g1	bone
BAGE2	1.77282	0.930388	g1	bone
BAGE3	1.77282	0.930388	g1	bone
BAGE4	-0.448229	-0.947854	g1	bone
BAGE5	1.8803	1.06429	g1	bone
BAHCC1	2.05955	0.905862	g1	bone
BAHD1	3.35071	3.54166	g1	bone
BAI1	0.0189866	-0.315881	g1	bone
BAI2	3.05097	1.13568	g1	bone
BAI3	-0.97714	-0.935045	g1	bone
BAIAP2	7.04943	6.12006	g1	bone
BAIAP2-AS1	3.19693	2.20291	g1	bone
BAIAP2L1	6.17367	5.6733	g1	bone
BAIAP2L2	-0.25895	0.301879	g1	bone
BAIAP3	2.05922	1.09738	g1	bone
BAK1	6.13362	5.93661	g1	bone
BAMBI	6.45133	4.66798	g1	bone
BANF1	8.05706	7.65321	g1	bone
BANK1	-0.390666	-0.580103	g1	bone
BANP	4.18842	4.06386	g1	bone
BAP1	5.14456	4.87928	g1	bone
BARD1	4.14145	4.87679	g1	bone
BARHL1	-0.411346	-0.610413	g1	bone
BARX1	6.93884	7.14228	g1	bone
BARX2	1.53497	1.31437	g1	bone
BASP1	1.83847	4.03928	g1	bone
BATF	3.47745	3.6278	g1	bone
BATF2	0.227021	0.369034	g1	bone
BATF3	1.43486	0.391299	g1	bone
BAX	6.02508	5.56118	g1	bone
BAZ1A	6.25733	5.37259	g1	bone
BAZ1B	6.39712	5.95068	g1	bone
BAZ2A	5.62008	4.36496	g1	bone
BAZ2B	5.26097	3.084	g1	bone
BBC3	3.71538	1.92301	g1	bone
BBIP1	3.54377	4.54388	g1	bone
BBOX1	0.779032	-0.675591	g1	bone
BBS1	4.16141	3.70191	g1	bone
BBS10	2.67603	4.06352	g1	bone
BBS12	1.28596	2.87419	g1	bone
BBS2	4.82916	4.68465	g1	bone
BBS4	2.57285	4.51203	g1	bone
BBS5	6.05143	4.39843	g1	bone
BBS7	4.33057	5.10742	g1	bone
BBS9	2.55477	2.40938	g1	bone
BBX	6.4407	5.76976	g1	bone
BCAM	3.01959	-0.207236	g1	bone
BCAN	-0.283924	-0.532349	g1	bone
BCAP29	6.21716	6.839	g1	bone
BCAP31	9.24884	8.5863	g1	bone
BCAR1	6.09188	6.64213	g1	bone
BCAR3	5.61441	6.28749	g1	bone
BCAS1	1.00253	-0.21885	g1	bone
BCAS2	5.43236	5.78953	g1	bone
BCAS3	3.72932	3.39482	g1	bone
BCAS4	5.59763	4.91156	g1	bone
BCAT1	6.19838	6.78714	g1	bone
BCAT2	4.73333	4.60287	g1	bone
BCCIP	7.07429	8.43404	g1	bone
BCDIN3D	3.44769	3.01625	g1	bone
BCDIN3D-AS1	0.593281	0.0357468	g1	bone
BCHE	0.452943	1.40309	g1	bone
BCKDHA	5.29048	5.17166	g1	bone
BCKDHB	4.22792	4.26736	g1	bone
BCKDK	5.36835	5.58395	g1	bone
BCL10	4.80492	4.87704	g1	bone
BCL11A	0.606112	-0.0559426	g1	bone
BCL11B	1.46639	-0.0520784	g1	bone
BCL2	-0.644381	0.335206	g1	bone
BCL2A1	-0.343218	0.304682	g1	bone
BCL2L1	5.7858	6.20934	g1	bone
BCL2L10	-0.122227	-0.622785	g1	bone
BCL2L11	5.74546	3.72058	g1	bone
BCL2L12	5.99624	5.81803	g1	bone
BCL2L13	5.52831	5.44001	g1	bone
BCL2L14	-0.91181	-0.946655	g1	bone
BCL2L15	1.7123	0.0195696	g1	bone
BCL2L2	3.62244	2.84005	g1	bone
BCL2L2-PABPN1	6.0022	5.37752	g1	bone
BCL3	4.49048	2.86945	g1	bone
BCL6	2.94668	2.22325	g1	bone
BCL6B	-0.798723	-0.964322	g1	bone
BCL7A	3.36948	3.94547	g1	bone
BCL7B	5.65172	5.93908	g1	bone
BCL7C	6.50885	6.5223	g1	bone
BCL9	2.65749	2.56487	g1	bone
BCL9L	4.88335	2.92713	g1	bone
BCLAF1	7.30807	8.03409	g1	bone
BCMO1	-0.461779	-0.497608	g1	bone
BCO2	0.616117	-0.338357	g1	bone
BCOR	3.94426	3.40109	g1	bone
BCORL1	2.15138	0.3724	g1	bone
BCR	5.81834	5.13613	g1	bone
BCRP2	1.14754	0.202288	g1	bone
BCRP3	-0.105939	-0.72832	g1	bone
BCS1L	4.57822	4.68024	g1	bone
BCYRN1	3.19326	1.85235	g1	bone
BDH1	5.1185	4.80092	g1	bone
BDH2	3.41899	2.81927	g1	bone
BDKRB1	0.835967	-1.00745	g1	bone
BDKRB2	0.669156	-0.890046	g1	bone
BDNF	3.5289	4.99339	g1	bone
BDNF-AS	-0.11434	0.110132	g1	bone
BDP1	6.69514	5.27478	g1	bone
BEAN1	1.20747	-0.368088	g1	bone
BECN1	5.30921	5.49067	g1	bone
BEGAIN	1.54677	2.60256	g1	bone
BEND2	0.0957045	-0.755124	g1	bone
BEND3	2.3244	2.66452	g1	bone
BEND3P3	0.69022	0.515853	g1	bone
BEND4	-0.286706	-0.583778	g1	bone
BEND5	-0.932604	-0.922366	g1	bone
BEND6	1.09749	0.675775	g1	bone
BEND7	2.62037	2.01655	g1	bone
BEST1	0.0848909	-0.792977	g1	bone
BEST2	-0.8067	-0.946255	g1	bone
BEST3	0.0582094	0.521383	g1	bone
BEST4	-0.482051	-0.764138	g1	bone
BET1	4.52913	6.13946	g1	bone
BET1L	4.51078	4.07996	g1	bone
BET3L	-0.882531	-0.960808	g1	bone
BEX1	-0.920879	-0.663115	g1	bone
BEX2	2.08124	3.89152	g1	bone
BEX4	4.43147	4.44597	g1	bone
BEX5	-0.458313	0.664504	g1	bone
BFAR	5.1498	5.23854	g1	bone
BFSP1	0.723881	0.790212	g1	bone
BFSP2	-0.737583	-0.859525	g1	bone
BGLAP	-0.239609	-0.684844	g1	bone
BGN	1.10081	-0.318053	g1	bone
BHLHA15	-0.598002	-0.62679	g1	bone
BHLHB9	1.68885	2.62045	g1	bone
BHLHE22	-0.982346	-0.934121	g1	bone
BHLHE23	-1.02334	-1.02022	g1	bone
BHLHE40	8.55588	6.57803	g1	bone
BHLHE40-AS1	-0.0230543	-0.281076	g1	bone
BHLHE41	2.48821	2.87734	g1	bone
BHMT	-1.02334	-1.01779	g1	bone
BHMT2	1.41144	0.0707883	g1	bone
BICC1	0.651372	0.470823	g1	bone
BICD1	2.87669	2.42804	g1	bone
BICD2	6.40576	6.35457	g1	bone
BID	6.61021	7.17648	g1	bone
BIK	4.4526	3.61033	g1	bone
BIN1	5.48688	5.89492	g1	bone
BIN2	0.44187	-0.0422014	g1	bone
BIN3	4.88497	5.04083	g1	bone
BIRC2	6.34229	7.24648	g1	bone
BIRC3	3.17671	2.14434	g1	bone
BIRC5	7.87893	8.29019	g1	bone
BIRC6	6.16503	5.17976	g1	bone
BIRC7	-1.02334	-1.01684	g1	bone
BIRC8	-0.97714	-0.946711	g1	bone
BIVM	4.9071	5.62026	g1	bone
BIVM-ERCC5	0.781902	2.05666	g1	bone
BLCAP	8.01836	7.90982	g1	bone
BLID	0.00639934	-0.962894	g1	bone
BLK	-0.0379651	-0.0851704	g1	bone
BLM	3.44727	5.47098	g1	bone
BLMH	6.15677	6.10719	g1	bone
BLNK	0.566798	-0.787023	g1	bone
BLOC1S1	4.76078	5.43276	g1	bone
BLOC1S1-RDH5	0.48535	0.470688	g1	bone
BLOC1S2	6.1521	6.88169	g1	bone
BLOC1S3	4.26596	3.55735	g1	bone
BLOC1S4	5.17814	4.68563	g1	bone
BLOC1S5	3.36187	4.44394	g1	bone
BLOC1S5-TXNDC5	-0.284776	-0.184687	g1	bone
BLOC1S6	5.69102	6.45347	g1	bone
BLVRA	5.90908	6.28921	g1	bone
BLVRB	6.13434	7.04277	g1	bone
BLZF1	4.97143	7.31933	g1	bone
BMF	-0.149021	-0.33863	g1	bone
BMI1	3.84432	6.19452	g1	bone
BMP1	5.50949	4.12606	g1	bone
BMP2	1.40933	0.329209	g1	bone
BMP2K	2.93971	3.26307	g1	bone
BMP3	-0.0270876	-0.818739	g1	bone
BMP4	2.31739	0.927757	g1	bone
BMP5	1.24806	-0.325595	g1	bone
BMP6	-0.202494	-0.224029	g1	bone
BMP7	6.22644	3.45667	g1	bone
BMP8A	2.38887	0.1931	g1	bone
BMP8B	0.463489	-0.327147	g1	bone
BMPER	0.395796	1.18981	g1	bone
BMPR1A	3.1601	4.59054	g1	bone
BMPR1B	0.0759807	-0.114666	g1	bone
BMPR2	5.43405	3.82387	g1	bone
BMS1	6.55333	7.13283	g1	bone
BMS1P1	3.36766	1.9975	g1	bone
BMS1P2	3.70543	2.49813	g1	bone
BMS1P4	2.70315	1.87272	g1	bone
BMS1P5	3.36766	1.9975	g1	bone
BMS1P6	3.70543	2.49813	g1	bone
BNC1	0.152891	0.53848	g1	bone
BNC2	1.26712	2.81658	g1	bone
BNIP1	3.69174	4.15286	g1	bone
BNIP2	6.35769	7.1056	g1	bone
BNIP3	4.603	6.34574	g1	bone
BNIP3L	4.85876	6.3491	g1	bone
BNIPL	1.28925	-0.627418	g1	bone
BOC	1.85348	-0.636373	g1	bone
BOD1	5.18509	5.38525	g1	bone
BOD1L1	5.87152	4.46789	g1	bone
BOD1L2	-1.02334	-1.01251	g1	bone
BOK	5.6709	5.63193	g1	bone
BOK-AS1	-0.706776	-0.881578	g1	bone
BOLA1	3.86974	3.76912	g1	bone
BOLA2	5.29014	5.82583	g1	bone
BOLA2B	5.29014	5.82583	g1	bone
BOLA3	5.48467	6.34963	g1	bone
BOLA3-AS1	1.38348	0.594412	g1	bone
BOLL	-0.601978	-0.889167	g1	bone
BOP1	7.63897	8.0492	g1	bone
BORA	3.86382	6.03308	g1	bone
BPESC1	-0.98144	-0.96173	g1	bone
BPGM	5.44916	4.70123	g1	bone
BPHL	4.20915	3.01355	g1	bone
BPI	-1.02334	-1.02334	g1	bone
BPIFA1	-1.02334	-1.02022	g1	bone
BPIFA4P	-1.02334	-1.02334	g1	bone
BPIFB1	-0.980181	-1.00225	g1	bone
BPIFB2	-0.955778	-1.02022	g1	bone
BPIFB4	-1.02334	-1.01131	g1	bone
BPIFC	-0.810353	-0.901017	g1	bone
BPNT1	3.79705	4.66511	g1	bone
BPTF	5.5266	3.53844	g1	bone
BRAF	2.13294	2.55931	g1	bone
BRAP	5.34288	5.75525	g1	bone
BRAT1	6.76096	6.718	g1	bone
BRCA1	3.62115	4.82015	g1	bone
BRCA2	4.90934	5.37898	g1	bone
BRCC3	5.34264	6.15245	g1	bone
BRD1	4.23471	4.02597	g1	bone
BRD2	8.06206	6.477	g1	bone
BRD3	5.08372	4.76664	g1	bone
BRD4	6.2024	4.84659	g1	bone
BRD7	5.93063	5.54222	g1	bone
BRD7P3	-0.773349	-0.998458	g1	bone
BRD8	5.34313	5.50675	g1	bone
BRD9	5.76536	4.18336	g1	bone
BRDT	0.00108765	-0.385793	g1	bone
BRE	5.61237	5.53224	g1	bone
BRE-AS1	4.28515	-0.0738824	g1	bone
BREA2	0.465196	-0.41645	g1	bone
BRF1	3.69369	2.93475	g1	bone
BRF2	4.8748	4.65893	g1	bone
BRI3	3.99689	4.14277	g1	bone
BRI3BP	5.55014	6.24505	g1	bone
BRICD5	1.5525	0.00682106	g1	bone
BRIP1	5.21975	5.38884	g1	bone
BRIX1	6.83308	8.23716	g1	bone
BRK1	7.87008	8.06404	g1	bone
BRMS1	7.31644	6.85459	g1	bone
BRMS1L	4.17309	5.05861	g1	bone
BROX	2.03951	3.20663	g1	bone
BRPF1	4.9693	4.7701	g1	bone
BRPF3	4.17193	3.20437	g1	bone
BRSK1	-0.338514	-0.705803	g1	bone
BRSK2	1.94721	2.05728	g1	bone
BRWD1	6.20229	6.02858	g1	bone
BRWD1-IT2	-0.119425	-0.246849	g1	bone
BRWD3	1.84586	1.22918	g1	bone
BSCL2	6.68028	6.17136	g1	bone
BSDC1	5.7503	5.78961	g1	bone
BSG	9.73991	9.50767	g1	bone
BSN	0.632137	0.0589003	g1	bone
BSN-AS2	1.08087	-0.126576	g1	bone
BSND	-0.894214	-0.983086	g1	bone
BSPRY	3.49021	3.18928	g1	bone
BST1	-0.503675	-0.391036	g1	bone
BST2	8.46453	6.74664	g1	bone
BTAF1	5.24627	5.1209	g1	bone
BTBD1	6.33678	7.59534	g1	bone
BTBD10	6.76068	7.88856	g1	bone
BTBD11	2.0817	4.07274	g1	bone
BTBD16	-0.585637	-0.831417	g1	bone
BTBD17	-1.02334	-1.00579	g1	bone
BTBD18	0.280307	-0.710403	g1	bone
BTBD19	1.51443	-0.697912	g1	bone
BTBD2	4.0281	4.01783	g1	bone
BTBD3	3.96576	4.53429	g1	bone
BTBD6	3.95199	4.01993	g1	bone
BTBD7	3.32105	3.97196	g1	bone
BTBD8	0.359608	0.112366	g1	bone
BTBD9	3.59546	2.87787	g1	bone
BTC	-0.316161	0.526186	g1	bone
BTD	4.12902	3.79883	g1	bone
BTF3	8.61297	9.03642	g1	bone
BTF3L4	6.3344	7.43429	g1	bone
BTF3P11	0.787553	0.205426	g1	bone
BTG1	6.25066	5.01387	g1	bone
BTG2	6.33909	2.66037	g1	bone
BTG3	6.13595	6.68312	g1	bone
BTG4	-0.736816	-0.894383	g1	bone
BTK	-0.546398	-0.777388	g1	bone
BTLA	-0.91622	-0.964412	g1	bone
BTN1A1	-0.960161	-0.855613	g1	bone
BTN2A1	5.47258	4.19709	g1	bone
BTN2A2	3.31466	3.2895	g1	bone
BTN2A3P	1.46348	0.259005	g1	bone
BTN3A1	2.32345	1.53169	g1	bone
BTN3A2	3.75279	1.62144	g1	bone
BTN3A3	2.41523	0.598582	g1	bone
BTNL2	-1.02334	-0.996441	g1	bone
BTNL3	-0.932604	-0.92162	g1	bone
BTNL8	-0.799748	-0.924839	g1	bone
BTNL9	2.02158	2.41545	g1	bone
BTRC	3.2868	4.08033	g1	bone
BUB1	6.30609	7.7529	g1	bone
BUB1B	5.16981	6.56658	g1	bone
BUB3	7.90642	8.75863	g1	bone
BUD13	3.273	4.20645	g1	bone
BUD31	7.21558	6.90102	g1	bone
BVES	1.14265	0.22978	g1	bone
BVES-AS1	-0.840627	-0.977212	g1	bone
BYSL	5.5363	5.56282	g1	bone
BZRAP1	1.51601	-0.137852	g1	bone
BZRAP1-AS1	-0.151721	-0.516608	g1	bone
BZW1	9.46397	11.2068	g1	bone
BZW2	7.71618	7.65747	g1	bone
C10orf10	2.51328	0.831259	g1	bone
C10orf105	-0.940052	-0.960537	g1	bone
C10orf107	-1.02334	-1.0059	g1	bone
C10orf11	2.53752	1.5648	g1	bone
C10orf111	1.14298	-0.270378	g1	bone
C10orf113	-0.197981	-0.997359	g1	bone
C10orf114	1.4006	2.42702	g1	bone
C10orf118	5.67909	4.92618	g1	bone
C10orf12	1.79674	2.75693	g1	bone
C10orf128	-0.953604	-1.02334	g1	bone
C10orf129	-0.839822	-0.959065	g1	bone
C10orf131	-0.309174	0.107605	g1	bone
C10orf137	4.33689	4.73703	g1	bone
C10orf2	2.7739	3.852	g1	bone
C10orf25	0.137217	-0.229696	g1	bone
C10orf32	5.00185	4.61505	g1	bone
C10orf32-AS3MT	1.85895	0.505102	g1	bone
C10orf35	4.28506	5.03666	g1	bone
C10orf40	-1.02334	-1.01994	g1	bone
C10orf54	2.38967	4.42155	g1	bone
C10orf55	3.5963	1.75941	g1	bone
C10orf67	1.24382	1.03763	g1	bone
C10orf68	-0.275323	-0.691707	g1	bone
C10orf71	-1.02334	-1.01684	g1	bone
C10orf76	3.89193	4.05594	g1	bone
C10orf82	-0.393198	-0.443045	g1	bone
C10orf88	3.45793	4.01928	g1	bone
C10orf90	-0.671894	-0.416819	g1	bone
C10orf91	-0.835628	-0.960506	g1	bone
C10orf95	0.525869	0.253931	g1	bone
C10orf99	-0.751603	-1.02334	g1	bone
C11orf1	4.60643	5.25283	g1	bone
C11orf16	-0.959778	-0.966132	g1	bone
C11orf21	-0.635598	-0.665147	g1	bone
C11orf24	5.62016	5.61347	g1	bone
C11orf30	3.60392	3.40836	g1	bone
C11orf31	7.53227	7.90224	g1	bone
C11orf34	-0.530324	-0.862604	g1	bone
C11orf35	1.29798	0.565334	g1	bone
C11orf42	-0.996776	-0.995806	g1	bone
C11orf44	-0.836457	-1.008	g1	bone
C11orf45	-0.227828	-0.458397	g1	bone
C11orf48	6.43823	6.47256	g1	bone
C11orf49	5.6587	5.1119	g1	bone
C11orf52	3.03085	2.59284	g1	bone
C11orf53	-0.64389	-0.85468	g1	bone
C11orf54	4.21957	5.27339	g1	bone
C11orf57	3.92502	4.71327	g1	bone
C11orf58	7.27279	7.94186	g1	bone
C11orf63	3.42161	2.94702	g1	bone
C11orf65	-0.0531682	0.544702	g1	bone
C11orf68	5.41543	5.54047	g1	bone
C11orf70	2.85196	3.41473	g1	bone
C11orf71	3.9115	3.25603	g1	bone
C11orf73	6.0505	6.35542	g1	bone
C11orf74	3.20007	4.61629	g1	bone
C11orf75	3.40237	3.95921	g1	bone
C11orf80	3.83725	4.01575	g1	bone
C11orf82	3.85273	6.17642	g1	bone
C11orf83	6.34641	6.12779	g1	bone
C11orf84	2.70999	2.30874	g1	bone
C11orf86	0.292726	-0.642641	g1	bone
C11orf87	0.203923	-0.67563	g1	bone
C11orf91	0.256948	0.159556	g1	bone
C11orf92	0.360263	-0.540652	g1	bone
C11orf93	0.383722	-0.7643	g1	bone
C11orf95	3.33381	1.79741	g1	bone
C11orf96	1.22235	-1.00946	g1	bone
C12orf10	4.85894	4.59412	g1	bone
C12orf23	5.66656	6.24636	g1	bone
C12orf29	4.82855	6.72918	g1	bone
C12orf36	-0.950571	-0.746301	g1	bone
C12orf39	-0.964884	-0.203448	g1	bone
C12orf4	4.20472	6.3414	g1	bone
C12orf43	3.82394	4.65116	g1	bone
C12orf44	6.14416	5.93695	g1	bone
C12orf45	5.0227	5.08098	g1	bone
C12orf49	4.74675	5.54592	g1	bone
C12orf5	5.32256	6.24391	g1	bone
C12orf52	5.43476	6.21265	g1	bone
C12orf54	-0.817126	-1.02285	g1	bone
C12orf56	-0.144801	0.585901	g1	bone
C12orf57	5.65948	5.32439	g1	bone
C12orf60	0.93216	3.1038	g1	bone
C12orf61	1.21479	0.0478025	g1	bone
C12orf65	5.56819	4.67819	g1	bone
C12orf66	2.1305	3.43861	g1	bone
C12orf68	-0.8962	-0.881676	g1	bone
C12orf69	0.00997544	-0.526528	g1	bone
C12orf70	-0.466226	-0.788075	g1	bone
C12orf71	-0.169662	-0.96617	g1	bone
C12orf73	3.24604	4.37256	g1	bone
C12orf74	-1.02334	-1.01684	g1	bone
C12orf75	6.974	7.2184	g1	bone
C12orf76	3.38773	2.70069	g1	bone
C12orf77	-0.735566	-0.838146	g1	bone
C13orf35	-1.02334	-1.00525	g1	bone
C13orf45	-0.9385	-0.995806	g1	bone
C14orf1	6.17275	5.55481	g1	bone
C14orf101	3.81197	3.31153	g1	bone
C14orf105	0.199471	-0.642959	g1	bone
C14orf119	6.26812	7.05998	g1	bone
C14orf132	-0.0746976	-0.187706	g1	bone
C14orf142	3.95712	4.59266	g1	bone
C14orf159	2.72519	2.14863	g1	bone
C14orf166	7.13151	8.13152	g1	bone
C14orf169	3.51833	4.94056	g1	bone
C14orf180	-0.530042	-0.899718	g1	bone
C14orf182	1.74471	0.43717	g1	bone
C14orf2	6.76563	7.70761	g1	bone
C14orf23	3.35582	0.726631	g1	bone
C14orf28	2.62766	2.11505	g1	bone
C14orf37	0.912749	0.907089	g1	bone
C14orf39	-0.97714	-0.997734	g1	bone
C14orf64	0.123651	-0.328062	g1	bone
C14orf79	2.12343	2.44967	g1	bone
C14orf80	4.61895	4.41638	g1	bone
C14orf93	2.57664	2.05615	g1	bone
C15orf26	-1.02334	-0.946243	g1	bone
C15orf27	-0.295639	-0.789688	g1	bone
C15orf32	-1.02334	-1.01684	g1	bone
C15orf37	1.16525	1.5732	g1	bone
C15orf38	2.38392	2.37998	g1	bone
C15orf38-AP3S2	3.47319	3.47887	g1	bone
C15orf39	2.98076	2.11445	g1	bone
C15orf40	4.67606	4.55871	g1	bone
C15orf41	4.61864	4.76219	g1	bone
C15orf43	-1.02334	-1.02334	g1	bone
C15orf48	1.95585	1.01831	g1	bone
C15orf52	3.26534	3.34391	g1	bone
C15orf53	-1.02334	-1.02334	g1	bone
C15orf54	-1.02334	-0.657688	g1	bone
C15orf55	-0.980181	-0.98178	g1	bone
C15orf56	-0.872521	-0.939448	g1	bone
C15orf57	4.53507	5.48552	g1	bone
C15orf59	-0.559746	0.127919	g1	bone
C15orf60	-0.854413	-1.01131	g1	bone
C15orf61	3.68214	3.89996	g1	bone
C15orf62	0.187028	0.125062	g1	bone
C16orf11	-1.02334	-0.98068	g1	bone
C16orf13	6.46883	6.02144	g1	bone
C16orf3	-0.331799	-0.725179	g1	bone
C16orf45	1.15582	0.923619	g1	bone
C16orf46	2.26348	1.87832	g1	bone
C16orf52	1.81895	1.41026	g1	bone
C16orf54	-0.397477	-0.906533	g1	bone
C16orf55	4.52479	4.34538	g1	bone
C16orf58	4.3719	4.19445	g1	bone
C16orf59	4.533	4.88483	g1	bone
C16orf62	3.38899	3.7061	g1	bone
C16orf70	4.20106	4.80445	g1	bone
C16orf71	0.382792	0.209195	g1	bone
C16orf72	5.5944	5.39594	g1	bone
C16orf74	5.42707	4.73279	g1	bone
C16orf80	6.35699	6.39375	g1	bone
C16orf82	-1.00118	-0.863981	g1	bone
C16orf86	-0.0749007	-0.585542	g1	bone
C16orf87	3.87739	4.97313	g1	bone
C16orf88	5.5483	4.94741	g1	bone
C16orf89	-0.691148	-0.95016	g1	bone
C16orf91	5.6087	5.54418	g1	bone
C16orf93	2.70771	1.37659	g1	bone
C16orf95	2.71861	2.66418	g1	bone
C17orf100	2.09422	1.93907	g1	bone
C17orf102	-0.805146	-0.834279	g1	bone
C17orf103	2.24445	1.86337	g1	bone
C17orf104	-0.194637	0.624748	g1	bone
C17orf107	-0.177384	-0.709725	g1	bone
C17orf47	-0.376784	-0.918561	g1	bone
C17orf49	6.12604	5.09176	g1	bone
C17orf50	-0.934954	-0.914524	g1	bone
C17orf51	3.6187	4.10595	g1	bone
C17orf53	2.0346	3.00955	g1	bone
C17orf58	4.23489	4.46207	g1	bone
C17orf59	3.37193	2.94639	g1	bone
C17orf61-PLSCR3	3.49805	2.56101	g1	bone
C17orf62	5.83296	5.58791	g1	bone
C17orf67	1.95715	1.76312	g1	bone
C17orf70	4.97879	5.06283	g1	bone
C17orf72	-0.667649	-0.772527	g1	bone
C17orf74	-0.261003	-1.00328	g1	bone
C17orf75	5.87419	5.44654	g1	bone
C17orf76-AS1	6.74275	6.71069	g1	bone
C17orf77	-0.367189	-0.748747	g1	bone
C17orf80	2.79248	4.81918	g1	bone
C17orf82	-0.0463558	-0.3909	g1	bone
C17orf85	5.116	4.82787	g1	bone
C17orf89	6.20066	6.84208	g1	bone
C17orf96	3.11833	1.61629	g1	bone
C17orf97	1.21673	1.65248	g1	bone
C17orf99	-0.0734405	-0.653208	g1	bone
C18orf21	2.07383	3.10933	g1	bone
C18orf25	4.08582	4.78778	g1	bone
C18orf32	3.77005	4.37493	g1	bone
C18orf42	-1.02334	-0.957423	g1	bone
C18orf54	2.07404	3.12115	g1	bone
C18orf56	2.75127	2.11614	g1	bone
C18orf61	0.737308	-0.290596	g1	bone
C18orf63	-1.02334	-1.01348	g1	bone
C18orf8	5.60523	5.49752	g1	bone
C19orf10	7.79196	7.26512	g1	bone
C19orf12	5.34692	5.50501	g1	bone
C19orf18	0.842221	-0.112674	g1	bone
C19orf21	3.93431	5.36484	g1	bone
C19orf24	6.02731	5.41466	g1	bone
C19orf25	4.67805	5.32998	g1	bone
C19orf26	0.694186	0.404866	g1	bone
C19orf33	4.42444	4.65015	g1	bone
C19orf35	1.96322	0.328531	g1	bone
C19orf38	0.242287	0.0317314	g1	bone
C19orf40	3.50038	3.32537	g1	bone
C19orf43	7.42779	6.91763	g1	bone
C19orf44	1.29032	1.44758	g1	bone
C19orf45	0.114527	-0.521157	g1	bone
C19orf47	3.28334	3.7357	g1	bone
C19orf48	7.2226	7.51687	g1	bone
C19orf52	4.97502	4.60831	g1	bone
C19orf53	6.06094	5.9344	g1	bone
C19orf54	3.18789	2.44915	g1	bone
C19orf55	2.22782	1.48991	g1	bone
C19orf57	1.60242	1.30621	g1	bone
C19orf59	-0.593316	-0.762597	g1	bone
C19orf60	5.96592	5.1283	g1	bone
C19orf66	4.65681	2.97585	g1	bone
C19orf70	5.62258	5.82538	g1	bone
C19orf71	-0.435083	-0.669961	g1	bone
C19orf73	0.917266	1.19321	g1	bone
C19orf77	-0.31097	-0.575165	g1	bone
C19orf80	-0.893804	-1.02136	g1	bone
C19orf81	1.16518	1.28329	g1	bone
C1D	5.10522	5.84321	g1	bone
C1GALT1	5.86449	6.56624	g1	bone
C1GALT1C1	5.65407	7.04046	g1	bone
C1QBP	8.51341	9.33724	g1	bone
C1QL1	1.07716	0.400676	g1	bone
C1QL2	-0.932604	-0.949624	g1	bone
C1QL3	0.515841	0.152757	g1	bone
C1QL4	-0.841405	-0.794081	g1	bone
C1QTNF1	0.491143	-0.666456	g1	bone
C1QTNF2	-0.0319146	0.0747322	g1	bone
C1QTNF3	0.455052	-0.467381	g1	bone
C1QTNF3-AMACR	-0.240428	-0.840341	g1	bone
C1QTNF4	-0.855325	-0.959017	g1	bone
C1QTNF5	-0.8691	-0.956764	g1	bone
C1QTNF6	4.48465	3.70948	g1	bone
C1QTNF7	-1.02334	-1.01684	g1	bone
C1QTNF8	-1.02334	-0.952656	g1	bone
C1QTNF9	-0.847656	-0.954493	g1	bone
C1QTNF9B	-0.584275	-1.02249	g1	bone
C1QTNF9B-AS1	0.896899	0.815021	g1	bone
C1R	3.14288	2.26616	g1	bone
C1RL	2.5444	1.26728	g1	bone
C1RL-AS1	2.21482	0.23563	g1	bone
C1S	2.60507	2.18377	g1	bone
C1orf101	-0.264185	-0.545924	g1	bone
C1orf105	-0.62922	0.158945	g1	bone
C1orf106	4.92564	1.30439	g1	bone
C1orf109	3.62287	4.71407	g1	bone
C1orf110	-0.973624	-0.910134	g1	bone
C1orf112	4.66731	6.46779	g1	bone
C1orf114	-0.600726	-0.78465	g1	bone
C1orf115	4.3558	4.22129	g1	bone
C1orf116	3.55668	2.40975	g1	bone
C1orf122	6.29378	6.09764	g1	bone
C1orf123	4.96005	4.90099	g1	bone
C1orf127	-0.426959	-0.761831	g1	bone
C1orf131	4.87025	4.51365	g1	bone
C1orf140	0.747707	-0.509436	g1	bone
C1orf141	-0.939446	-1.00323	g1	bone
C1orf145	0.153818	-0.497463	g1	bone
C1orf151-NBL1	-0.272466	-0.947767	g1	bone
C1orf158	-0.234367	-0.579407	g1	bone
C1orf159	4.72048	4.52197	g1	bone
C1orf162	-0.842408	-0.995999	g1	bone
[truncated: 360,287+ more rows]

## Sheet: ED Fig. 9c
MUCL1 invivo vs insilico							SCGB2A2 invivo vs insilico
brain	lung	liver	kidney	bone	preinj		brain	lung	liver	kidney	bone	preinj
10.1079	2.6972	2.05686	0.593775	4.41906	-0.235689		13.266	1.58448	1.89502	0.967933	2.77953	-0.0119595
11.4601	4.4043	7.47252	0.170093	4.77399	0.153528		14.6683	5.73227	4.13888	0	5.60925	-0.013264
10.9894	-0.0350515	9.15264	0.437047	0.547865	0.126156		15.3913	2.98782	10.2444	0.472098	1.08231	0.267164
10.4527	-0.0424676	4.87295	6.73036	12.5272	0.67374		13.8639	0.346571	5.93419	9.36556	12.3647	-0.014094
12.2777	0.522985	1.65902	0	3.73401	-0.459273		15.5885	1.09687	3.66523	0	4.60063	-0.157937
11.4259	3.77688	0.998585	-0.114069	2.66454e-15	-1.06153		14.4036	5.65332	2.37538	5.13976	2.66454e-15	-0.51905
12.7864	1.47744	5.77993	-0.26548	-0.426866	0.228656		16.3622	9.22686	11.1557	-2.66454e-15	1.23395	0.423394
12.4231	1.24635	4.98546	-0.0482292	9.41117	-0.293211		15.5471	7.08037	8.49495	-2.66454e-15	11.2603	-0.353648
-0.234683	-0.917771	5.9962	-2.549	8.01348	-0.467998		-2.66454e-15	0.11177	10.1613	0	10.2934	-0.466598
1.46395	-0.0962273	5.87224	3.73305	2.48844	-0.841921		8.18533	1.11506	10.4817	0	3.99261	-0.150447
-0.308272	0.132569	5.75322	2.61803	2.66454e-15	-0.703144		3.35999	2.25081	9.95792	0.307425	0.173291	-0.282367
0.516658	4.24474	4.50372		0.834251	0.0101143		0	0	8.42887		-0.805192	0.407101
0	2.59685	5.17953		2.66454e-15			0	1.37517	8.74846		2.66454e-15
-0.252548	3.00652	2.75007		2.9355			0	-2.66454e-15	2.99097		7.92067
1.01325	3.48177	2.4266		-0.940468			0.13536	0	2.00092		-0.647171
4.77332	3.39711	2.89009		4.77669			8.32758	6.15239	3.82406		0
3.52024	3.30142	3.43636		1.03017			0	-0.0629061	4.10317		-2.66454e-15
7.4167	3.23034	2.74865		9.28723			10.5885	0.182241	2.51998		12.3705
9.49454		2.91548					13.7991		3.46814
12.9661		2.71127					13.4696		2.17753

## Sheet: ED Fig. 9d
lung met genes by Minn	pilot (MDAMB231) invivo vs insilico
	lung	liver	kidney	bone
ANGPTL4	5.23829	4.02107	3.21422	4.71267
COL6A1	4.9172	4.30822	5.01549	4.18311
PTGS2	4.86257	3.38287	4.09513	1.03151
CXCL1	4.13714	2.35338	2.23058	1.97724
SOX4	3.72346	2.95528	3.46146	1.74344
EREG	3.64906	2.83586	3.59519	2.63094
ADIRF	3.36036	3.93907	3.65449	4.07544
LTBP1	3.34355	3.11041	2.86747	0.982965
ALDH3A1	3.23248	2.2229	3.52568	2.34664
TNC	3.20371	3.3871	4.36734	1.33508
ISG20	2.94411	2.50933	2.38293	1.39229
SPARC	2.73878	3.49788	2.9736	2.34003
GPR153	2.12992	2.77657	3.49483	-0.405922
FSCN1	2.02864	2.1259	2.09268	1.44504
EMP1	1.81222	2.17791	2.38358	1.69027
KRT81	1.63396	1.42235	2.53419	-0.182223
ROBO1	1.48079	0.746758	1.02966	-1.21123
NR2F1	1.33185	0.711288	0.686263	-1.15474
MAN1A1	1.17926	0.667163	0.728672	-1.74163
KYNU	1.06177	0.727131	-0.26622	-1.18424
LAPTM5	1.05988	1.57399	1.45475	-0.292661
LINC00341	1.0412	0.186796	0.50832	0.825827
VCAM1	0.913805	-1.8141	-0.958505	1.74328
ID1	0.770832	0.188113	-0.11819	0.854529
CADM1	0.569392	0.819993	1.97544	-0.0880771
MMP2	0.453901	1.95118	1.15479	0.699854
IL13RA2	0.222087	0.238205	0.0608421	0.0713366
CNOT2	0.158646	0.213241	0.59735	-0.167589
CASP1	-0.478268	-1.1073	-0.54555	-1.83428
SPANXB1	-0.615367	-0.546012	1.52547	-3.96526
STOM	-0.716485	-0.397732	-0.104015	-0.702383
MMP1	-2.41191	-4.0523	-6.31983	-5.26774

## Sheet: ED Fig. 9f
hallmark genesets	num.gene		brain vs insilico				lung vs insilico				liver vs insilico				kidney vs insilico				bone vs insilico
			Direction	PValue	FDR		Direction	PValue	FDR		Direction	PValue	FDR		Direction	PValue	FDR		Direction	PValue	FDR
HALLMARK_ADIPOGENESIS	194		Up	0.000243908	0.0017422		Up	0.995648	0.995648		Up	0.108726	0.177392		Up	0.0753221	0.125537		Down	0.276178	0.373214
HALLMARK_FATTY_ACID_METABOLISM	156		Up	0.000278834	0.00174271		Down	0.150954	0.221992		Down	0.951796	0.983544		Up	0.377675	0.449613		Down	0.108664	0.187351
HALLMARK_BILE_ACID_METABOLISM	111		Up	0.000362203	0.00201224		Down	0.113114	0.182468		Up	0.326105	0.479567		Up	0.322041	0.402552		Down	0.914379	0.914379
HALLMARK_KRAS_SIGNALING_DN	183		Up	0.000722955	0.00361477		Up	0.456014	0.54377		Up	0.00841868	0.0301775		Up	0.113597	0.183221		Up	0.0184768	0.0435794
HALLMARK_TNFA_SIGNALING_VIA_NFKB	199		Up	0.00284633	0.0129379		Up	2.99493e-44	1.49746e-42		Up	4.72928e-13	5.91161e-12		Up	1.19901e-20	2.99752e-19		Up	1.20625e-21	2.01041e-20
HALLMARK_PEROXISOME	103		Up	0.00795479	0.0305954		Down	0.0911878	0.162835		Down	0.845984	0.939982		Up	0.862088	0.874818		Down	0.215497	0.310372
HALLMARK_P53_PATHWAY	199		Up	0.0238285	0.0744639		Up	2.31179e-06	1.92649e-05		Up	0.0171422	0.0451111		Up	2.3432e-05	0.00011716		Up	0.000828498	0.00318653
HALLMARK_XENOBIOTIC_METABOLISM	197		Up	0.0269969	0.0794027		Down	0.408126	0.518712		Up	0.951098	0.983544		Up	0.515436	0.560256		Down	0.810602	0.827144
HALLMARK_ESTROGEN_RESPONSE_LATE	200		Up	0.0395234	0.109787		Up	0.00326097	0.0108699		Up	0.0208318	0.0512507		Up	0.000196992	0.000757661		Up	0.3903	0.500384
HALLMARK_MYOGENESIS	194		Up	0.0491043	0.129222		Up	0.0616772	0.11861		Up	0.00905325	0.0301775		Up	0.00324137	0.00810341		Up	0.0243985	0.0508302
HALLMARK_CHOLESTEROL_HOMEOSTASIS	74		Up	0.0546628	0.136657		Up	0.41497	0.518712		Up	0.710878	0.826603		Up	0.000724845	0.00241615		Up	0.616408	0.728399
HALLMARK_HYPOXIA	198		Up	0.15003	0.26791		Up	0.0309994	0.0619989		Up	0.000265027	0.00132514		Up	0.00222227	0.00617298		Up	0.0991261	0.180008
HALLMARK_COAGULATION	130		Up	0.166615	0.287266		Up	0.0247308	0.0515224		Up	0.0129215	0.0358931		Up	8.30185e-05	0.00034591		Up	0.100804	0.180008
HALLMARK_ESTROGEN_RESPONSE_EARLY	200		Up	0.197276	0.308243		Up	0.00967385	0.0241846		Up	0.0429386	0.0795159		Up	0.000795695	0.00248655		Up	0.119816	0.199693
HALLMARK_IL6_JAK_STAT3_SIGNALING	85		Up	0.206084	0.312248		Up	2.02542e-05	0.000144673		Up	0.00899833	0.0301775		Up	0.00103191	0.00303504		Up	0.00341978	0.0106868
HALLMARK_WNT_BETA_CATENIN_SIGNALING	42		Up	0.262407	0.380745		Up	0.142596	0.216054		Up	0.963873	0.983544		Up	0.27829	0.366171		Up	0.727528	0.757841
HALLMARK_NOTCH_SIGNALING	31		Up	0.317767	0.439551		Up	0.0144337	0.0313776		Up	0.109983	0.177392		Up	0.144421	0.21882		Up	0.189897	0.289818
HALLMARK_INTERFERON_ALPHA_RESPONSE	95		Up	0.370262	0.484991		Up	0.00839196	0.0220841		Up	0.443928	0.584116		Up	2.77472e-05	0.000126124		Up	0.0232861	0.0506219
HALLMARK_APOPTOSIS	160		Up	0.378293	0.484991		Up	1.04609e-06	1.04609e-05		Up	0.0285308	0.0648427		Up	7.45024e-06	4.13902e-05		Up	0.00258656	0.00862187
HALLMARK_APICAL_SURFACE	44		Up	0.40449	0.505613		Up	0.408163	0.518712		Up	0.100087	0.172564		Up	0.253928	0.34853		Up	0.217261	0.310372
HALLMARK_OXIDATIVE_PHOSPHORYLATION	199		Up	0.565397	0.662604		Down	0.0705032	0.130561		Down	0.0421362	0.0795159		Down	0.0527972	0.0910296		Down	6.74541e-07	4.21588e-06
HALLMARK_INTERFERON_GAMMA_RESPONSE	197		Up	0.570492	0.662604		Up	0.00375707	0.0117409		Up	0.267203	0.417391		Up	0.000646625	0.00230938		Up	0.0133014	0.0350038
HALLMARK_HEME_METABOLISM	190		Up	0.650982	0.723314		Down	0.565227	0.62803		Down	0.9215	0.983544		Up	0.21978	0.313972		Down	0.239162	0.33217
HALLMARK_INFLAMMATORY_RESPONSE	195		Up	0.788428	0.816362		Up	0.000173892	0.000668816		Up	0.0215253	0.0512507		Up	0.00296033	0.00779035		Up	0.00246374	0.00862187
HALLMARK_ANGIOGENESIS	35		Up	0.880345	0.880345		Up	0.00408409	0.012012		Up	0.0113544	0.0354824		Up	0.00545928	0.0124074		Up	0.137837	0.222317
HALLMARK_E2F_TARGETS	199		Down	2.50699e-33	1.25349e-31		Down	2.34233e-18	5.85583e-17		Down	1.403e-27	7.01498e-26		Down	3.38634e-21	1.69317e-19		Down	3.77192e-30	1.88596e-28
HALLMARK_G2M_CHECKPOINT	200		Down	5.79182e-24	1.44795e-22		Down	2.44775e-13	4.07958e-12		Down	4.30742e-22	1.07685e-20		Down	1.37684e-16	2.29474e-15		Down	1.47866e-19	1.84833e-18
HALLMARK_MYC_TARGETS_V1	199		Down	8.5491e-23	1.42485e-21		Down	0.000134874	0.000572948		Down	1.08323e-19	1.80538e-18		Down	3.1939e-15	3.99237e-14		Down	1.04583e-22	2.61458e-21
HALLMARK_MYC_TARGETS_V2	58		Down	1.69149e-12	2.11436e-11		Up	0.461714	0.54377		Down	2.08714e-06	1.73928e-05		Down	1.5583e-06	1.29858e-05		Down	2.38916e-10	1.99096e-09
HALLMARK_MITOTIC_SPINDLE	200		Down	9.31073e-09	9.31073e-08		Down	0.012157	0.0289452		Down	1.12202e-05	7.01261e-05		Down	0.0437113	0.0809468		Down	0.000625965	0.00260819
HALLMARK_MTORC1_SIGNALING	200		Down	6.91063e-07	5.75885e-06		Down	3.01657e-08	3.77071e-07		Down	6.06567e-13	6.06567e-12		Down	7.0684e-06	4.13902e-05		Down	3.41436e-14	3.41436e-13
HALLMARK_DNA_REPAIR	144		Down	0.00459204	0.0191335		Down	0.467642	0.54377		Down	0.00477716	0.0217144		Down	0.138452	0.216332		Down	0.000306788	0.00153394
HALLMARK_UNFOLDED_PROTEIN_RESPONSE	112		Down	0.0111665	0.0398804		Down	0.197142	0.273808		Down	3.72048e-06	2.65749e-05		Down	0.0336603	0.0673207		Down	3.87204e-05	0.000215114
HALLMARK_PI3K_AKT_MTOR_SIGNALING	102		Down	0.0133812	0.0446039		Down	0.11313	0.182468		Down	0.0125549	0.0358931		Down	0.514575	0.560256		Down	0.00833845	0.0245249
HALLMARK_PROTEIN_SECRETION	96		Down	0.0658752	0.155015		Down	2.65571e-05	0.000165982		Down	1.57521e-05	8.75114e-05		Down	0.203476	0.299229		Down	1.02661e-07	7.33293e-07
HALLMARK_EPITHELIAL_MESENCHYMAL_TRANSITION	200		Down	0.0682068	0.155015		Up	0.000114058	0.000570289		Up	0.0322812	0.0701766		Up	3.96077e-06	2.82912e-05		Up	0.0449137	0.0898273
HALLMARK_KRAS_SIGNALING_UP	194		Down	0.0751058	0.163273		Up	0.00584821	0.016245		Up	0.762374	0.866334		Up	0.0254988	0.0531225		Up	0.703738	0.75648
HALLMARK_ANDROGEN_RESPONSE	101		Down	0.080836	0.168408		Down	0.590235	0.637647		Down	0.0726312	0.129699		Up	0.874818	0.874818		Down	0.0191749	0.0435794
HALLMARK_APICAL_JUNCTION	199		Down	0.134016	0.265721		Up	0.599388	0.637647		Up	0.99928	0.99928		Up	0.0501124	0.0894864		Up	0.620693	0.728399
HALLMARK_GLYCOLYSIS	199		Down	0.138175	0.265721		Down	0.013637	0.0309932		Down	0.344978	0.489022		Down	0.486861	0.560256		Down	0.000605839	0.00260819
HALLMARK_UV_RESPONSE_DN	144		Down	0.146427	0.26791		Up	0.820995	0.83775		Down	0.275478	0.417391		Up	0.257913	0.34853		Down	0.693596	0.75648
HALLMARK_ALLOGRAFT_REJECTION	183		Down	0.176463	0.294105		Up	0.155652	0.22236		Up	0.549691	0.687114		Up	0.307888	0.394728		Up	0.479046	0.598807
HALLMARK_UV_RESPONSE_UP	157		Down	0.190152	0.306696		Up	0.0967872	0.166874		Down	0.352096	0.489022		Up	0.359502	0.438417		Down	0.626423	0.728399
HALLMARK_SPERMATOGENESIS	124		Down	0.266521	0.380745		Down	0.00183122	0.00654009		Down	0.0367387	0.07577		Down	0.0186485	0.0405403		Down	0.015411	0.0385275
HALLMARK_REACTIVE_OXIGEN_SPECIES_PATHWAY	47		Down	0.325268	0.439551		Up	0.747569	0.778717		Down	0.387463	0.523599		Down	0.499095	0.560256		Down	0.19128	0.289818
HALLMARK_TGF_BETA_SIGNALING	54		Down	0.490789	0.598523		Up	0.000137508	0.000572948		Up	0.00853601	0.0301775		Up	5.31285e-07	5.31285e-06		Up	0.0120816	0.03356
HALLMARK_COMPLEMENT	190		Down	0.583092	0.662604		Up	0.129272	0.201987		Up	0.580706	0.708178		Up	0.043605	0.0809468		Up	0.711091	0.75648
HALLMARK_IL2_STAT5_SIGNALING	194		Down	0.703455	0.764625		Up	9.96372e-05	0.00055354		Up	0.037885	0.07577		Up	0.00409486	0.00974967		Up	0.09033	0.173712
HALLMARK_HEDGEHOG_SIGNALING	36		Down	0.774247	0.816362		Up	0.53819	0.61158		Up	0.45934	0.588898		Up	0.565427	0.601518		Up	0.334586	0.440244
HALLMARK_PANCREAS_BETA_CELLS	37		Down	0.800035	0.816362		Down	0.30465	0.411689		Down	0.624851	0.74387		Down	0.760475	0.792162		Down	0.673161	0.75648

## Sheet: ED Fig. 9g
gene	brain				lung				liver				kidney				bone
	log2FC	p.val	adj.p.val		log2FC	p.val	adj.p.val		log2FC	p.val	adj.p.val		log2FC	p.val	adj.p.val		log2FC	p.val	adj.p.val
SREBF1	1.4805	5.79917e-09	8.39108e-08		-0.416597	0.0908435	0.23622		0.23068	0.313097	0.444366		-0.224006	0.500219	0.702037		0.298928	0.250201	0.350927
SCD	1.08287	1.13969e-05	7.33564e-05		-0.996113	0.000111946	0.00137723		-0.349966	0.135848	0.239151		-0.438152	0.192871	0.376081		-0.378455	0.154411	0.239488

## Sheet: ED Fig. 9h,i
all samples					JIMT1-dominant samples					GTEX tissue
organ	nsample	enrichment.score	p.val		organ	nsample	enrichment.score	p.val		tissue	nsample	enrichment.score	p.val
bone	18	0.23235	0.998		bone	5	0.14757	0.955		Adipose Tissue	707	0.23019	0.992
lung	18	0.22656	0.999		brain	4	0.56164	0.01		Muscle	465	0.21787	0.99
brain	17	0.58409	0		kidney	3	0.25072	0.665		Blood Vessel	798	-0.38519	1
liver	18	0.3883	0.385		lung	1	0.36616	0.24		Heart	505	0.32217	0.194
kidney	12	0.31357	0.866		mammary tumor	4	0.3355	0.731		Ovary	127	-0.19946	1
in vitro	41	0.25763	0.956		JIMT1 in vitro	2	0.18475	0.623		Uterus	95	-0.43404	1
										Breast	253	0.14874	0.997
										Skin	737	-0.16889	1
										Salivary Gland	89	-0.15154	1
										Brain	219	0.078845	0.999
										Adrenal Gland	149	0.46705	0
										Thyroid	282	-0.20523	1
										Lung	270	-0.081043	1
										Spleen	133	-0.12651	1
										Pancreas	202	0.30898	0.313
										Esophagus	941	-0.38969	1
										Stomach	192	0.14964	0.994
										Colon	367	-0.32526	1
										Small Intestine	103	0.47025	0
										Prostate	98	-0.31579	1
										Testis	180	0.14559	0.996
										Nerve	348	-0.11188	1
										Pituitary	104	-0.22705	1
										Vagina	96	-0.23924	1
										Liver	147	0.51419	0
										Kidney	16	0.14031	0.764
										Fallopian Tube	7	-0.48738	1
										Bladder	8	-0.13528	1
										Cervix Uteri	8	-0.33176	1
