# Supplementary material for: A metastasis map of human cancer cell lines
Source: Nature. 2020 Dec 9;588(7837):331–6. doi: 10.1038/s41586-020-2969-2 (PMC8439149; doi:10.1038/s41586-020-2969-2)
Supplement: Supplementary file 28 — Source Data Extended Data Fig. 10 [file 41586_2020_2969_MOESM28_ESM.xlsx]

## Sheet: ED Fig. 10a
GSM	HALLMARK_TGF_BETA_SIGNALING	HALLMARK_EPITHELIAL_MESENCHYMAL_TRANSITION	met.site
GSM352144	3.9872	11.9655	Bone met
GSM352149	-1.18777	-2.31612	Bone met
GSM352151	4.50999	8.4509	Bone met
GSM352154	6.96712	19.1672	Bone met
GSM352155	2.47348	12.0529	Bone met
GSM352159	1.02455	2.15926	Bone met
GSM352163	3.16435	6.71725	Bone met
GSM352167	5.37048	17.7742	Bone met
GSM352100	6.44579	15.3024	Bone met
GSM352103	-0.0841097	5.18079	Bone met
GSM352105	2.17964	8.4446	Bone met
GSM352109	4.65442	8.16161	Bone met
GSM352117	6.98829	11.608	Bone met
GSM352119	2.11548	4.39946	Bone met
GSM352123	2.35493	10.6984	Bone met
GSM352124	5.9327	14.6795	Bone met
GSM352126	7.92171	17.8184	Bone met
GSM352131	1.68356	2.60625	Bone met
GSM352137	-2.15181	-7.53649	Brain met
GSM352140	-3.65424	-5.75333	Brain met
GSM352142	-0.757532	-6.89065	Brain met
GSM352148	-1.6598	-7.49907	Brain met
GSM352150	-5.25664	-5.94768	Brain met
GSM352152	-0.468507	-0.941026	Brain met
GSM352153	-1.03754	-1.19492	Brain met
GSM352097	-3.39777	-5.88359	Brain met
GSM352098	-0.822812	-6.42622	Brain met
GSM352101	-3.59765	-9.65004	Brain met
GSM352107	-3.57683	-5.98183	Brain met
GSM352110	0.0882872	-1.26926	Brain met
GSM352111	-2.01438	-9.29011	Brain met
GSM352113	-3.19948	-2.91672	Brain met
GSM352115	0.193732	-3.04602	Brain met
GSM352120	-1.77306	-5.54886	Brain met
GSM352121	-4.86538	-6.98359	Brain met
GSM352122	-2.51785	-8.96451	Brain met
GSM352125	-0.864483	-2.41799	Brain met
GSM352128	-5.99933	-17.3577	Brain met
GSM352129	-3.43768	-7.86056	Brain met
GSM352130	-4.3659	-9.89461	Brain met
GSM352136	-3.2603	-14.4445	Liver met
GSM352139	1.50601	-2.40684	Liver met
GSM352146	0.842136	-0.327108	Liver met
GSM352157	0.697955	0.566952	Liver met
GSM352162	-1.09393	-6.25583	Liver met
GSM352133	-1.89556	5.37955	Lung met
GSM352134	0.839408	1.67415	Lung met
GSM352135	0.660327	2.51197	Lung met
GSM352138	-3.68248	-10.3219	Lung met
GSM352141	0.655008	6.59029	Lung met
GSM352143	0.66852	2.61314	Lung met
GSM352145	-2.68579	-3.46794	Lung met
GSM352147	-0.260099	-1.33309	Lung met
GSM352156	-0.285233	-5.20299	Lung met
GSM352158	-0.014256	-4.73521	Lung met
GSM352160	-0.536679	4.91379	Lung met
GSM352161	-0.302585	-3.18043	Lung met
GSM352164	1.99257	2.06591	Lung met
GSM352165	-2.38962	-6.09421	Lung met
GSM352166	-0.130486	-4.36127	Lung met
GSM352168	-3.27775	-1.92437	Lung met
GSM352095	-1.71581	-5.43202	Lung met
GSM352114	-0.561739	-0.850068	Lung met
GSM352127	2.0049	2.92079	Lung met
GSM352132	0.860318	5.4855	Lung met

## Sheet: ED Fig. 10d
gene	Primary breast tumor and brain Met pairs
	P	M	P	M	P	M	P	M	P	M	P	M	P	M	P	M	P	M	P	M	P	M	P	M	P	M	P	M	P	M	P	M	P	M	P	M	P	M	P	M	P	M	P	M
	X1P_RCS	X1M_RCS	X2P_RCS	X2M_RCS	X3P_RCS	X3M_RCS	X4P_RCS	X4M_RCS	X5P_RCS	X5M_RCS	X6P_RCS	X6M_RCS	X7P_RCS	X7M_RCS	X6P_Pitt	X6M_Pitt	X7P_Pitt	X7M_Pitt	X12P_Pitt	X12M_Pitt	X17P_Pitt	X17M_Pitt	X19.2P_Pitt	X19.2M_Pitt	X25P_Pitt	X25M_Pitt	X29P_Pitt	X29M_Pitt	X47P_Pitt	X47M_Pitt	X51P_Pitt	X51M_Pitt	X52P_Pitt	X52M_Pitt	X62P_Pitt	X62M_Pitt	X64P_Pitt	X64M_Pitt	X68P_Pitt	X68M_Pitt	X71P_Pitt	X71M_Pitt	X72P_Pitt	X72M_Pitt
SREBF1	6.77741	7.38936	5.13192	7.76276	7.76412	8.17627	6.8084	9.66176	7.26463	8.11055	6.58009	9.80161	6.87645	7.50988	6.48138	7.06241	8.84528	8.07841	6.00506	5.47019	6.793	7.32617	6.06809	6.66351	5.3792	5.50263	8.96784	8.99726	5.80958	8.65391	7.6433	7.35901	6.53792	6.60384	6.68445	7.45124	5.61631	6.61495	7.31482	8.30264	5.943	5.53132	7.51743	8.07428
SCAP	5.74689	6.48979	5.00359	6.44053	6.04555	6.74221	5.8398	6.36931	5.9583	5.32796	6.03808	6.29173	5.57679	5.941	5.85804	6.44305	5.84352	5.95468	6.23505	5.73989	5.76725	6.40612	5.19396	5.52084	5.70479	6.43947	6.36401	6.88684	5.83002	6.08101	6.16601	6.40994	5.26176	5.87392	6.14671	6.74025	5.30512	6.09844	6.32687	6.82317	5.75605	6.10659	5.60063	5.56935
SCD	6.36188	7.79733	5.8283	7.87586	8.34428	8.48138	7.83502	7.02831	6.67923	6.34128	5.53924	9.49088	6.7583	7.07702	6.07569	7.32524	8.94455	8.49632	7.2081	7.11321	6.63585	9.01144	7.43272	8.39689	5.78298	6.12598	8.6605	8.43078	6.54471	10.4266	8.98345	7.29657	8.3645	7.76861	6.64003	8.22316	6.5493	7.41022	6.16837	6.42049	5.24023	5.84342	6.89533	8.51303
FASN	10.8644	11.1582	9.26704	12.4604	10.6606	10.656	10.8869	13.188	9.94859	10.2077	9.25383	12.9788	11.5852	12.2562	10.401	11.1912	11.692	10.706	10.2713	9.92869	10.5559	11.7179	9.39928	10.0476	9.41413	9.13777	11.3225	10.5186	9.01413	12.7867	11.54	11.3754	12.0511	10.6308	11.9929	11.8972	10.1702	11.0276	9.31468	12.4073	9.3384	9.98665	11.5914	12.24
FADS2	7.56061	9.75747	6.41646	9.5769	8.39044	10.1112	6.46813	8.36228	7.32319	7.62682	6.1893	9.19754	7.36669	8.5349	7.92985	8.71974	9.17032	8.86295	8.72476	9.53251	5.44304	4.30472	6.77866	8.65924	6.78987	7.25493	8.39519	6.74013	4.13011	5.15594	8.39295	7.81393	8.59628	8.56031	6.6507	8.27474	8.49642	9.80586	8.60679	8.43659	6.7967	8.01952	7.92302	9.91213
MKI67	8.08553	9.29728	8.91524	8.47381	9.66246	10.7157	8.0626	7.33041	9.24708	10.4018	6.52211	8.73014	8.64776	9.74357	9.90056	9.76867	8.17414	10.0057	9.46565	11.1085	7.43534	9.49349	7.12237	9.06266	10.3361	10.9134	9.96899	10.1088	8.30706	8.94846	9.42851	8.78522	9.50321	9.22016	9.42516	9.92128	9.88311	10.2331	10.4803	9.45694	10.9292	11.0726	8.73638	7.65165
PMVK	3.23989	4.14126	3.28556	4.50396	3.61854	4.42355	3.71144	4.32919	3.03065	4.04168	3.26878	4.4017	3.56857	3.82338	3.82463	4.39757	3.48382	3.57105	3.23552	4.28683	3.15493	3.85223	3.46691	3.66224	4.14259	3.97863	3.62498	4.02957	3.33096	4.66848	3.15981	4.10966	3.90268	3.70564	3.66452	4.12626	4.10195	4.60798	4.26059	5.17757	2.86461	3.55968	4.22352	3.90067
HMGCL	4.37072	4.9089	3.66813	4.79078	4.48783	5.03704	4.51272	4.45617	4.60625	4.7924	5.03886	5.76724	4.32352	4.17573	4.22708	5.09695	5.67641	4.91068	4.9025	4.61594	4.40085	5.1404	3.98626	4.09848	4.01881	4.18864	4.01583	4.54663	4.52401	5.02741	4.00087	4.70156	4.16662	4.73865	3.95645	4.26855	4.1908	4.51009	4.14863	4.66421	4.10163	4.70806	4.72798	5.2214
PGD	6.50849	7.59148	5.60262	7.66689	5.76819	6.61126	6.44293	6.91715	6.44615	6.64524	5.76255	7.31592	6.96677	6.82261	6.06901	6.71181	7.33406	6.5958	7.36846	8.42357	5.18196	5.9517	5.81137	6.99126	5.22623	5.26225	6.67367	6.28619	5.14323	8.24695	5.65752	6.09392	6.99347	6.83521	5.5617	6.86173	6.57693	7.23467	6.36862	6.18101	5.96668	6.5323	6.77303	7.67253
G6PD	7.33451	8.29632	4.67023	6.4244	4.98236	5.82864	5.58403	6.09013	4.27528	5.6159	5.35048	8.66512	6.7063	6.3743	4.73457	5.87381	5.59893	6.02669	4.69138	4.79558	5.10667	7.1764	5.95707	7.3166	4.60527	4.55893	4.88283	5.06578	4.01035	6.31841	6.61761	6.18604	7.05612	7.41914	5.1397	6.35263	4.84389	6.18813	5.1355	6.65112	4.89944	4.99548	5.94114	7.68142
TPI1	8.92708	10.2531	9.79311	10.2615	9.32781	9.92565	9.31244	8.59819	9.75675	10.2494	8.62375	10.4754	9.96462	10.2886	9.32181	9.77807	10.0461	10.5235	10.0501	10.5687	8.44804	9.73844	9.76117	10.8575	10.5936	10.0781	9.90127	10.1875	8.39242	9.92678	9.77327	9.34287	9.13322	9.2838	9.32642	9.89888	9.54006	10.2376	9.7266	9.62247	9.25201	9.78919	8.83809	9.92713
TALDO1	7.14039	7.80053	5.79741	6.26854	7.00698	7.88705	6.24051	6.50291	6.47528	6.1695	6.23141	7.15797	7.14365	7.92002	6.88895	7.66769	7.57209	7.52867	7.56681	6.91622	6.11016	6.94549	6.45446	7.67706	6.17867	6.54319	7.49648	7.82476	5.91081	7.74911	7.12063	7.56043	6.80381	6.89369	6.61429	7.71573	7.52213	8.32307	6.94786	7.78732	6.30152	7.21536	6.7541	7.54249

## Sheet: ED Fig. 10e
hallmark gene sets	Primary breast tumor and brain Met pairs
	P	M	P	M	P	M	P	M	P	M	P	M	P	M	P	M	P	M	P	M	P	M	P	M	P	M	P	M	P	M	P	M	P	M	P	M	P	M	P	M	P	M	P	M
	X1P_RCS	X1M_RCS	X2P_RCS	X2M_RCS	X3P_RCS	X3M_RCS	X4P_RCS	X4M_RCS	X5P_RCS	X5M_RCS	X6P_RCS	X6M_RCS	X7P_RCS	X7M_RCS	X6P_Pitt	X6M_Pitt	X7P_Pitt	X7M_Pitt	X12P_Pitt	X12M_Pitt	X17P_Pitt	X17M_Pitt	X19.2P_Pitt	X19.2M_Pitt	X25P_Pitt	X25M_Pitt	X29P_Pitt	X29M_Pitt	X47P_Pitt	X47M_Pitt	X51P_Pitt	X51M_Pitt	X52P_Pitt	X52M_Pitt	X62P_Pitt	X62M_Pitt	X64P_Pitt	X64M_Pitt	X68P_Pitt	X68M_Pitt	X71P_Pitt	X71M_Pitt	X72P_Pitt	X72M_Pitt
HALLMARK_ADIPOGENESIS	0.587268	7.78094	-6.61403	2.81512	-2.39097	2.49203	-1.04708	-1.56447	-4.99291	-2.08199	-2.61354	3.01423	1.29777	1.11339	-2.13402	2.56658	1.84097	0.792884	1.17051	1.28519	-2.27746	-0.383739	-3.80403	2.70926	-3.89478	-1.31128	0.0576781	0.268327	-7.40311	5.35179	2.56674	4.40643	-1.52391	1.06161	-0.187536	4.09031	-1.90067	1.68318	-0.690809	-1.26373	-5.41115	-1.99432	0.18059	6.35276
HALLMARK_FATTY_ACID_METABOLISM	0.550603	5.51076	-5.88413	2.29731	-0.54218	2.48014	-0.949715	-1.53244	-2.81043	-1.09696	-1.39675	2.76949	0.80152	1.68193	-1.06129	3.05604	2.60462	0.874759	3.13887	2.89321	-2.901	-0.0282016	-2.8138	1.35615	-3.79383	-2.13078	-0.778159	-1.66433	-5.61326	2.31737	2.23725	1.01808	-1.15002	-0.966002	-0.289348	2.77108	0.177667	2.55891	-0.617681	-0.485748	-4.45582	-3.13018	0.279873	4.71642
HALLMARK_TGF_BETA_SIGNALING	2.63459	0.0597888	-0.338039	-2.58516	0.508782	1.34398	2.75163	-1.52379	-0.804181	-0.0794736	3.12833	-1.75455	1.51679	-2.3993	-0.195194	-1.48131	1.36191	-2.3549	1.68127	-0.600032	2.6939	-2.81314	1.16389	0.144312	0.482631	0.445478	-2.5957	-0.609279	0.501186	-1.36533	1.49978	3.28378	1.41564	3.79623	2.51786	-2.24159	-2.02101	-3.43989	-0.0380888	-3.17977	0.840554	-2.21513	-1.09635	1.9589
HALLMARK_EPITHELIAL_MESENCHYMAL_TRANSITION	6.20637	-3.64509	-1.12929	-11.8957	6.4222	1.04493	11.527	-5.57202	1.82132	2.6208	10.9973	-6.99237	4.42316	-2.17975	2.1092	-4.40368	2.73965	-7.50831	7.98045	3.503	7.77751	-13.4176	3.43062	-7.33928	2.57148	-4.90611	-5.06275	-8.00289	-0.722057	-9.3662	5.54021	11.9917	6.32728	10.4227	6.90645	-12.8125	-5.11297	-5.61049	4.2088	-7.74832	3.99036	-3.16177	-1.47356	3.50018
HALLMARK_INFLAMMATORY_RESPONSE	1.98747	-5.43976	-0.6113	-16.5091	1.8127	1.05514	2.43026	-11.4246	6.23754	0.302811	0.456829	-5.61403	6.10375	2.96481	3.10524	-1.12068	6.54012	-5.05315	6.01955	3.50379	-0.483177	-11.6301	6.38584	1.35917	-3.00362	-6.15037	3.43296	-3.67979	0.982206	-7.12688	0.242598	3.5285	5.34527	7.12244	1.61048	-8.65681	1.45828	0.641371	6.1711	1.53719	7.64401	0.822004	-3.70316	-0.596873
HALLMARK_TNFA_SIGNALING_VIA_NFKB	-0.983765	-4.7266	-1.17571	-14.1135	-1.45314	-2.48018	1.25503	-8.52974	2.45576	-2.60149	0.0754367	-5.81949	5.60598	0.251487	1.5681	-1.13117	6.85844	-5.96006	4.52375	2.96761	1.78747	-10.0775	4.52668	2.94699	0.0688409	0.488308	2.97537	1.92687	2.02822	-6.60722	2.25208	2.63969	4.79529	3.23006	1.18795	-6.83385	0.291285	-1.40768	5.3251	0.783331	12.4924	-2.11718	-1.15225	1.86301
